# Supplementary material for: The evolution of metabolic networks of E. coli
Source: BMC Syst Biol. 2011 Nov 1;5:182. doi: 10.1186/1752-0509-5-182 (PMC3229490; doi:10.1186/1752-0509-5-182)
Supplement: Additional file 2 — Gene to protein to reaction (GPR) updates for E. coli K-12 MG1655 in the final version of the reconstruction. This file contains two tables, the first contains all new GPR information added to the previous E. coli K-12 MG1655 GEM (iAF1260), and the second contains the final GPR information for iEco1339_MG1655. [file 1752-0509-5-182-S2.XLS]

## Sheet: new GPRs
New Reactions	Name	Subsystem	Locus tag	Evidence
BETA	Choline dehydrogenase	Glycine Betaine Biosynthesis	b0311	PMID: 1956285 or 1879697
GLCTR4	glucosyltransferase IV (LPS core synthesis)	Membrane Lipid Metabolism	b1309	inferred based on homology
HBCD	3-hydroxybutyryl-CoA dehydrogenase	Membrane Lipid Metabolism	b1393 or b1395	PMID: 10766858
ACOAH	acyl-CoA hydratase	Membrane Lipid Metabolism	b1394 or b1387	PMID: 10766858
PHACOAO	predicted multicomponent oxygenase/reductase subunit for phenylacetic acid degradation	Alternate Carbon Metabolism	b1392 and b1388 and b1389 and b1390 and b1391	PMID: 10766858, PMID: 17259607, PMID: 12846838
KACOAT	Beta-ketoadipyl-CoA thiolase	Alternate Carbon Metabolism	b1397	PMID: 10766858, PMID: 17259607, PMID: 12846838
AHDODH	7-alpha-hydroxysteroid dehydrogenase, NAD-dependent	Unassigned	b1619	PMID: 2007545
GST	glutathione S-transferase	Unassigned	b1635 or b2301 or b2302	PMID: 7798255, PMID: 17018556,
OXCOAC	oxalyl-CoA carboxylase	Unassigned	b2373	PMID: 18245280
FORCOAT	formyl-CoA transferase	Unassigned	b2374	PMID: 18245280
DHMPTPS	6-pyruvoyl tetrahydrobiopterin synthase (PTPS)	Unassigned	b2765	PMID: 12123838
DOGDH	2-deoxy-D-gluconate 3-dehydrogenase	Unassigned	b2842	PMID: 1766386
KDONI	5-keto 4-deoxyuronate isomerase	Alternate Carbon Metabolism	b2843	PMID: 1766386
24DCOAR	2,4-dienoyl-CoA reductase, NADH and FMN-linked	Membrane Lipid Metabolism	b3081	PMID: 10933894
R15BPP	phosphoribulokinase	Oxidative Phosphorylation	b3355	inferred based on homology
FRUP	fructose-1-phosphatase	Alternate Carbon Metabolism	b3697	PMID: 16990279
RAC	retro-aldol cleavage	Unassigned	b2245	PMID: 18754683 ,PMID: 18754693
XYLSD	alpha-xylosidase	Alternate Carbon Metabolism	b3656	PMID: 15294295
6PGCNP	6-phosphogluconate phosphatase	Unassigned	b3715	PMID: 16990279
CRBETR	crotonobetaine reducatase	Carnitine Degradation	b0039	PMID: 10209289
FMNP	FMN phosphatase	Unassigned	b0844 or b3812	PMID: 16990279
PYDG2	new pyrimidine degradation pathway	Purine and pyrimidine metabolism	b1012 and b1011 and b1010 and b1009 and b1008 and b1007 and b1006	PMID: 16540542
N5GLMT	N5-glutamine methyltransferase	Unassigned	b2330	PMID: 11847124
2DG6P	2-deoxyglucose-6-phosphatase	Oxidative Phosphorylation	b1727	PMID: 16990279
SEHCCS	2-succinyl-5-enolpyruvyl-6-hydroxy-3-cyclohexene-1-carboxylate synthase	Menaquinone Biosynthesis	b2264	PMID: 17760421
SHCHCS	(1R,6R)-2-succinyl-6-hydroxy-2,4-cyclohexadiene-1-carboxylate synthase	Unassigned	b2263	PMID: 18284213
SELRED	selenate reductase	Amino acid metabolism	b2881 and b2880 and b2878	inferred based on homology
GALAMDA	Galactosamine-6-phosphate deaminase	Unassigned	b3141	PMID: 10931310
MANISO	mannose isomerase	Alternate Carbon Metabolism	b3880	PMID: 18328504
RHAMD	L-rhamnonate dehydratase	Alternate Carbon Metabolism	b2247	PMID: 18754693
KACOAT2	Beta-ketoadipyl-CoA thiolase	Alternate Carbon Metabolism	b1397	PMID: 10766858, PMID: 17259607, PMID: 12846838
2HYOGS	predicted 2-hydroxyglutarate synthase (2-succinyl-5-enolpyruvyl-6-hydroxy-3-cyclohexene-1-carboxylate synthase)		b2264	PMID: 17760421
PSUDS	pseudouridylate synthase	Purine and pyrimidine metabolism	b1086 and b2594	Inferred by orthology to LT2
THDPO	thiol peroxidase	Oxidative phosphorylation	b1324	Inferred by orthology to LT2
PFOR	pyruvate flavodoxin oxidoreducatse	Pyruvate Metabolism	b1378	Inferred by orthology to LT2
GSHPO	glutathione peroxidase	Cofactor and Prosthetic Group Biosynthesis	b1710	Inferred by orthology to LT2
PGGH	6-phospho-beta-glucosidase	Alternate Carbon Metabolism	b1734	Inferred by orthology to LT2
UNK4	2-keto-4-methylthiobutyrate transamination	Amino acid metabolism	b2379	Inferred by orthology to LT2
HIBD	3-hydroxyisobutyrate dehydrogenase	Alternate Carbon Metabolism	b2736	Inferred by orthology to LT2
FMETDF	formylmethionine deformylase	Amino acid metabolism	b3287	Inferred by orthology to LT2
CHCOAL	6-carboxyhexanoate-CoA ligase	Cofactor and Prosthetic Group Biosynthesis	b3412	Inferred by orthology to LT2
LYSAM	lysine 2,3-aminomutase	Amino acid metabolism	b4146	Inferred by orthology to LT2
New gene association
SSALx	succinate-semialdehyde dehydrogenase (NAD)		b1525	PMID: 17873044
PYDXPP	Pyridoxal 5-phosphate phosphatase		b0766	PMID: 15808744
R1PK	ribose 1-phosphokinase		b3355	inferred based on homology
New Isozymes
PGMT	phosphoglucomutase	Alternate Carbon Metabolism	( b2690 or b0688 or b1317 )	inferred based on homology
X5PL3E	L-xylulose 5-phosphate 3-epimerase	Alternate Carbon Metabolism	b4197 or b3582	inferred based on homology
MCPST	3-mercaptopyruvate sulfurtransferase	Amino acid metabolism	b2521 or b1757	inferred based on homology
R5PP	ribose 5-phosphate phosphatase	Alternate Carbon Metabolism	b0822 or b3697	PMID: 16990279
AGM3PA	N-Acetyl-D-glucosamine(anhydrous)N-Acetylmuramyl-tripeptide amidase	Murein Recycling	b0110 or b0867	PMID: 17526703
AGM4PA	N-Acetyl-D-glucosamine(anhydrous)N-Acetylmuramyl-tetrapeptide amidase	Murein Recycling	b0110 or b0867	PMID: 17526703
AM3PA	anhydrous-N-Acetylmuramyl-tripeptide amidase	Murein Recycling	b0110 or b0867	PMID: 17526703
AM4PA	anhydrous-N-Acetylmuramyl-tetrapeptide amidase	Murein Recycling	b0110 or b0867	PMID: 17526703
FBP	fructose-bisphosphatase	Glycolysis/Gluconeogenesis	( b4232 or b3925 or b0766 )	PMID: 15808744
G1PPpp	Glucose-1-phosphatase	Glycolysis/Gluconeogenesis	b1002 or b3885 or b3697	PMID: 16990279,
GSPMDS	Glutathionylspermidine synthetase	Amino acid metabolism	b2988 or b3003	inferred based on homology
PGL	6-phosphogluconolactonase	Pentose Phosphate Pathway	b0767 or b3718	inferred based on homology
ACS	acetyl-CoA synthetase	Pyruvate Metabolism	b4069 or b2584	inferred based on homology
ACALD	acetaldehyde dehydrogenase (acetylating)	Pyruvate Metabolism	( b1241 or b0351 or b2455)	PMID: 7868611
FE2abcpp	iron (II) transport via ABC system (periplasm)	Inorganic Ion Transport and Metabolism	b3409 and b3408	PMID: 8407793
ACOAD1f	acyl-CoA dehydrogenase (butanoyl-CoA)	Membrane Lipid Metabolism	b0221 or b4187 or b1695	PMID: 16352838
ACOAD2f	acyl-CoA dehydrogenase (hexanoyl-CoA)	Membrane Lipid Metabolism	b0221 or b4187 or b1695	PMID: 16352838
ACOAD3f	acyl-CoA dehydrogenase (octanoyl-CoA)	Membrane Lipid Metabolism	b0221 or b4187 or b1695	PMID: 16352838
ACOAD4f	acyl-CoA dehydrogenase (decanoyl-CoA)	Membrane Lipid Metabolism	b0221 or b4187 or b1695	PMID: 16352838
ACOAD5f	acyl-CoA dehydrogenase (dodecanoyl-CoA)	Membrane Lipid Metabolism	b0221 or b4187 or b1695	PMID: 16352838
ACOAD6f	acyl-CoA dehydrogenase (tetradecanoyl-CoA)	Membrane Lipid Metabolism	b0221 or b4187 or b1695	PMID: 16352838
ACOAD7f	acyl-CoA dehydrogenase (hexadecanoyl-CoA)	Membrane Lipid Metabolism	b0221 or b4187 or b1695	PMID: 16352838
ACOAD8f	acyl-CoA dehydrogenase (octadecanoyl-CoA)	Membrane Lipid Metabolism	b0221 or b4187 or b1695	PMID: 16352838
E4PD	Erythrose 4-phosphate dehydrogenase	Cofactor and Prosthetic Group Biosynthesis	b2927 or b3697	PMID: 16990279
ADPRDP	ADPribose diphosphatase	Purine and pyrimidine metabolism	b3397 or b3034	PMID: 11416161
PFL	pyruvate formate lyase	Pyruvate Metabolism	( ( ( b0902 and b0903 ) and b2579 ) or ( b0902 and b0903 ) or ( b0902 and b3114 ) or ( b3951 and b3952 ) ) or (b0823 and b0824)	inferred based on homology
SSALy	succinate-semialdehyde dehydrogenase (NADP)	Amino Acid Metabolism	b2661 or b1525	PMID: 17873044
LGTHL	lactoylglutathione lyase	Methylglyoxal Metabolism	b1651 or b0187	Inferred by orthology to LT2
DBTS	dethiobiotin synthase	Cofactor and Prosthetic Group Biosynthesis	b0778 or b1593	Inferred by orthology to LT2
ALCD2x	alcohol dehydrogenase (ethanol: NAD)	Pyruvate Metabolism	b0356 or b1241 or b1478 or b2453	Inferred by orthology to LT2
CBLAT	cob(I)alamin adenosyltransferase	Cofactor and Prosthetic Group Biosynthesis	b1270 or b2459	Inferred by orthology to LT2

## Sheet: 1339 GPR
RXN abbreviation	Metabolic role	Reaction	reconstruction directionality	subSystem	Gene association
12DGR120tipp	1,2 diacylglycerol transport via flipping (periplasm to cytoplasm, n-C12:0)	12dgr120[p] --> 12dgr120[c]	forward only	Transport, Inner Membrane
12DGR140tipp	1,2 diacylglycerol transport via flipping (periplasm to cytoplasm, n-C14:0)	12dgr140[p] --> 12dgr140[c]	forward only	Transport, Inner Membrane
12DGR141tipp	1,2 diacylglycerol transport via flipping (periplasm to cytoplasm, n-C14:1)	12dgr141[p] --> 12dgr141[c]	forward only	Transport, Inner Membrane
12DGR160tipp	1,2 diacylglycerol transport via flipping (periplasm to cytoplasm, n-C16:0)	12dgr160[p] --> 12dgr160[c]	forward only	Transport, Inner Membrane
12DGR161tipp	1,2 diacylglycerol transport via flipping (periplasm to cytoplasm, n-C16:1)	12dgr161[p] --> 12dgr161[c]	forward only	Transport, Inner Membrane
12DGR180tipp	1,2 diacylglycerol transport via flipping (periplasm to cytoplasm, n-C18:0)	12dgr180[p] --> 12dgr180[c]	forward only	Transport, Inner Membrane
12DGR181tipp	1,2 diacylglycerol transport via flipping (periplasm to cytoplasm, n-C18:1)	12dgr181[p] --> 12dgr181[c]	forward only	Transport, Inner Membrane
12PPDRtex	(R)-Propane-1,2-diol transport via diffusion (extracellular to periplasm)	12ppd-R[e] <==> 12ppd-R[p]	reversible	Transport, Outer Membrane Porin	( b0241 or b0929 or b1377 or b2215 )
12PPDRtpp	(R)-Propane-1,2-diol facilitated transport (periplasm)	12ppd-R[p] <==> 12ppd-R[c]	reversible	Transport, Inner Membrane
12PPDStex	(S)-Propane-1,2-diol transport via diffusion (extracellular to periplasm)	12ppd-S[e] <==> 12ppd-S[p]	reversible	Transport, Outer Membrane Porin	( b0241 or b0929 or b1377 or b2215 )
12PPDStpp	(S)-Propane-1,2-diol facilitated transport (periplasm)	12ppd-S[p] <==> 12ppd-S[c]	reversible	Transport, Inner Membrane
14GLUCANabcpp	1,4-alpha-D-glucan transport via ABC system (periplasm)	14glucan[p] + atp[c] + h2o[c] --> 14glucan[c] + adp[c] + h[c] + pi[c]	forward only	Transport, Inner Membrane	( b4034 and b4033 and b4032 and b4035 )
14GLUCANtexi	1,4-alpha-D-glucan transport via diffusion (extracellular to periplasm) irreversible	14glucan[e] --> 14glucan[p]	forward only	Transport, Outer Membrane	b4036
23CAMPtex	23cAMP transport via diffusion (extracellular to periplasm)	23camp[e] <==> 23camp[p]	reversible	Transport, Outer Membrane Porin	( b0241 or b0929 or b1377 or b2215 )
23CCMPtex	23cCMP transport via diffusion (extracellular to periplasm)	23ccmp[e] <==> 23ccmp[p]	reversible	Transport, Outer Membrane Porin	( b0241 or b0929 or b1377 or b2215 )
23CGMPtex	23cGMP transport via diffusion (extracellular to periplasm)	23cgmp[e] <==> 23cgmp[p]	reversible	Transport, Outer Membrane Porin	( b0241 or b0929 or b1377 or b2215 )
23CUMPtex	23cUMP transport via diffusion (extracellular to periplasm)	23cump[e] <==> 23cump[p]	reversible	Transport, Outer Membrane Porin	( b0241 or b0929 or b1377 or b2215 )
23DAPPAt2pp	2,3-diaminopropionate transport in via proton symport	23dappa[p] + h[p] --> 23dappa[c] + h[c]	forward only	Transport, Inner Membrane
23DAPPAtex	2,3-diaminopropionate transport via diffusion	23dappa[e] <==> 23dappa[p]	reversible	Transport, Outer Membrane Porin	( b0241 or b0929 or b1377 or b2215 )
23PDE2pp	2',3'-cyclic-nucleotide phosphodiesterase (UMP) (periplasm)	[p] : 23cump + h2o --> 3ump + h	forward only	Nucleotide Salvage Pathway	b4213
23PDE4pp	2',3'-cyclic-nucleotide phosphodiesterase (CMP) (periplasm)	[p] : 23ccmp + h2o --> 3cmp + h	forward only	Nucleotide Salvage Pathway	b4213
23PDE7pp	2',3'-cyclic-nucleotide phosphodiesterase (AMP) (periplasm)	[p] : 23camp + h2o --> 3amp + h	forward only	Nucleotide Salvage Pathway	b4213
23PDE9pp	2',3'-cyclic-nucleotide phosphodiesterase (GMP) (periplasm)	[p] : 23cgmp + h2o --> 3gmp + h	forward only	Nucleotide Salvage Pathway	b4213
26DAHtex	meso-2,6-Diaminoheptanedioate transport via diffusion (extracellular to periplasm)	26dap-M[e] <==> 26dap-M[p]	reversible	Transport, Outer Membrane Porin	( b0241 or b0929 or b1377 or b2215 )
2AGPA120tipp	2-Acyl-sn-glycero-3-phosphatidate (n-C12:0) transporter via facilitated diffusion (periplasm)	2ddecg3p[p] --> 2ddecg3p[c]	forward only	Transport, Inner Membrane	b2835
2AGPA140tipp	2-Acyl-sn-glycero-3-phosphatidate (n-C14:0) transporter via facilitated diffusion (periplasm)	2tdecg3p[p] --> 2tdecg3p[c]	forward only	Transport, Inner Membrane	b2835
2AGPA141tipp	2-Acyl-sn-glycero-3-phosphatidate (n-C14:1) transporter via facilitated diffusion (periplasm)	2tdec7eg3p[p] --> 2tdec7eg3p[c]	forward only	Transport, Inner Membrane	b2835
2AGPA160tipp	2-Acyl-sn-glycero-3-phosphatidate (n-C16:0) transporter via facilitated diffusion (periplasm)	2hdecg3p[p] --> 2hdecg3p[c]	forward only	Transport, Inner Membrane	b2835
2AGPA161tipp	2-Acyl-sn-glycero-3-phosphatidate (n-C16:1) transporter via facilitated diffusion (periplasm)	2hdec9eg3p[p] --> 2hdec9eg3p[c]	forward only	Transport, Inner Membrane	b2835
2AGPA180tipp	2-Acyl-sn-glycero-3-phosphatidate (n-C18:0) transporter via facilitated diffusion (periplasm)	2odecg3p[p] --> 2odecg3p[c]	forward only	Transport, Inner Membrane	b2835
2AGPA181tipp	2-Acyl-sn-glycero-3-phosphatidate (n-C18:1) transporter via facilitated diffusion (periplasm)	2odec11eg3p[p] --> 2odec11eg3p[c]	forward only	Transport, Inner Membrane	b2835
2AGPE120tipp	2-Acyl-sn-glycero-3-phosphoethanolamine (n-C12:0) transporter via facilitated diffusion (periplasm)	2agpe120[p] --> 2agpe120[c]	forward only	Transport, Inner Membrane	b2835
2AGPE140tipp	2-Acyl-sn-glycero-3-phosphoethanolamine (n-C14:0) transporter via facilitated diffusion (periplasm)	2agpe140[p] --> 2agpe140[c]	forward only	Transport, Inner Membrane	b2835
2AGPE141tipp	2-Acyl-sn-glycero-3-phosphoethanolamine (n-C14:1) transporter via facilitated diffusion (periplasm)	2agpe141[p] --> 2agpe141[c]	forward only	Transport, Inner Membrane	b2835
2AGPE160tipp	2-Acyl-sn-glycero-3-phosphoethanolamine (n-C16:0) transporter via facilitated diffusion (periplasm)	2agpe160[p] --> 2agpe160[c]	forward only	Transport, Inner Membrane	b2835
2AGPE161tipp	2-Acyl-sn-glycero-3-phosphoethanolamine (n-C16:1) transporter via facilitated diffusion (periplasm)	2agpe161[p] --> 2agpe161[c]	forward only	Transport, Inner Membrane	b2835
2AGPE180tipp	2-Acyl-sn-glycero-3-phosphoethanolamine (n-C18:0) transporter via facilitated diffusion (periplasm)	2agpe180[p] --> 2agpe180[c]	forward only	Transport, Inner Membrane	b2835
2AGPE181tipp	2-Acyl-sn-glycero-3-phosphoethanolamine (n-C18:1) transporter via facilitated diffusion (periplasm)	2agpe181[p] --> 2agpe181[c]	forward only	Transport, Inner Membrane	b2835
2AGPEAT120	2-acyl-glycerophospho-ethanolamine acyltransferase (n-C12:0)	[c] : 2agpe120 + atp + ddca --> amp + pe120 + ppi	forward only	Glycerophospholipid Metabolism	b2836
2AGPEAT140	2-acyl-glycerophospho-ethanolamine acyltransferase (n-C14:0)	[c] : 2agpe140 + atp + ttdca --> amp + pe140 + ppi	forward only	Glycerophospholipid Metabolism	b2836
2AGPEAT141	2-acyl-glycerophospho-ethanolamine acyltransferase (n-C14:1)	[c] : 2agpe141 + atp + ttdcea --> amp + pe141 + ppi	forward only	Glycerophospholipid Metabolism	b2836
2AGPEAT160	2-acyl-glycerophospho-ethanolamine acyltransferase (n-C16:0)	[c] : 2agpe160 + atp + hdca --> amp + pe160 + ppi	forward only	Glycerophospholipid Metabolism	b2836
2AGPEAT161	2-acyl-glycerophospho-ethanolamine acyltransferase (n-C16:1)	[c] : 2agpe161 + atp + hdcea --> amp + pe161 + ppi	forward only	Glycerophospholipid Metabolism	b2836
2AGPEAT180	2-acyl-glycerophospho-ethanolamine acyltransferase (n-C18:0)	[c] : 2agpe180 + atp + ocdca --> amp + pe180 + ppi	forward only	Glycerophospholipid Metabolism	b2836
2AGPEAT181	2-acyl-glycerophospho-ethanolamine acyltransferase (n-C18:1)	[c] : 2agpe181 + atp + ocdcea --> amp + pe181 + ppi	forward only	Glycerophospholipid Metabolism	b2836
2AGPG120tipp	2-Acyl-sn-glycero-3-phosphoglycerol (n-C12:0) transporter via facilitated diffusion (periplasm)	2agpg120[p] --> 2agpg120[c]	forward only	Transport, Inner Membrane	b2835
2AGPG140tipp	2-Acyl-sn-glycero-3-phosphoglycerol (n-C14:0) transporter via facilitated diffusion (periplasm)	2agpg140[p] --> 2agpg140[c]	forward only	Transport, Inner Membrane	b2835
2AGPG141tipp	2-Acyl-sn-glycero-3-phosphoglycerol (n-C14:1) transporter via facilitated diffusion (periplasm)	2agpg141[p] --> 2agpg141[c]	forward only	Transport, Inner Membrane	b2835
2AGPG160tipp	2-Acyl-sn-glycero-3-phosphoglycerol (n-C16:0) transporter via facilitated diffusion (periplasm)	2agpg160[p] --> 2agpg160[c]	forward only	Transport, Inner Membrane	b2835
2AGPG161tipp	2-Acyl-sn-glycero-3-phosphoglycerol (n-C16:1) transporter via facilitated diffusion (periplasm)	2agpg161[p] --> 2agpg161[c]	forward only	Transport, Inner Membrane	b2835
2AGPG180tipp	2-Acyl-sn-glycero-3-phosphoglycerol (n-C18:0) transporter via facilitated diffusion (periplasm)	2agpg180[p] --> 2agpg180[c]	forward only	Transport, Inner Membrane	b2835
2AGPG181tipp	2-Acyl-sn-glycero-3-phosphoglycerol (n-C18:1) transporter via facilitated diffusion (periplasm)	2agpg181[p] --> 2agpg181[c]	forward only	Transport, Inner Membrane	b2835
2AGPGAT120	2-acyl-glycerophospho-glycerol acyltransferase (n-C12:0)	[c] : 2agpg120 + atp + ddca --> amp + pg120 + ppi	forward only	Glycerophospholipid Metabolism	b2836
2AGPGAT140	2-acyl-glycerophospho-glycerol acyltransferase (n-C14:0)	[c] : 2agpg140 + atp + ttdca --> amp + pg140 + ppi	forward only	Glycerophospholipid Metabolism	b2836
2AGPGAT141	2-acyl-glycerophospho-glycerol acyltransferase (n-C14:1)	[c] : 2agpg141 + atp + ttdcea --> amp + pg141 + ppi	forward only	Glycerophospholipid Metabolism	b2836
2AGPGAT160	2-acyl-glycerophospho-glycerol acyltransferase (n-C16:0)	[c] : 2agpg160 + atp + hdca --> amp + pg160 + ppi	forward only	Glycerophospholipid Metabolism	b2836
2AGPGAT161	2-acyl-glycerophospho-glycerol acyltransferase (n-C16:1)	[c] : 2agpg161 + atp + hdcea --> amp + pg161 + ppi	forward only	Glycerophospholipid Metabolism	b2836
2AGPGAT180	2-acyl-glycerophospho-glycerol acyltransferase (n-C18:0)	[c] : 2agpg180 + atp + ocdca --> amp + pg180 + ppi	forward only	Glycerophospholipid Metabolism	b2836
2AGPGAT181	2-acyl-glycerophospho-glycerol acyltransferase (n-C18:1)	[c] : 2agpg181 + atp + ocdcea --> amp + pg181 + ppi	forward only	Glycerophospholipid Metabolism	b2836
2DGLCNRx	2-dehydro-D-gluconate reductase (NADH)	[c] : 2dhglcn + h + nadh --> glcn + nad	forward only	Alternate Carbon Metabolism	b3553
2DGLCNRy	2-dehydro-D-gluconate reductase (NADPH)	[c] : 2dhglcn + h + nadph --> glcn + nadp	forward only	Alternate Carbon Metabolism	b3553
2DGULRx	2-dehydro-L-gulonate reductase (NADH)	[c] : 2dhguln + h + nadh --> idon-L + nad	forward only	Alternate Carbon Metabolism	b3553
2DGULRy	2-dehydro-L-gulonate reductase (NADPH)	[c] : 2dhguln + h + nadph --> idon-L + nadp	forward only	Alternate Carbon Metabolism	b3553
2MAHMP	2-Methyl-4-amino-5-hydroxymethylpyrimidine diphosphatase	[c] : 2mahmp + h2o --> 4ampm + h + pi	forward only	Cofactor and Prosthetic Group Biosynthesis	( b0446 or b1134 )
34dhpactex	dihydroxyphenylacetaldehyde transport via diffusion (extracellular to periplasm)	34dhpac[e] <==> 34dhpac[p]	reversible	Transport, Outer Membrane Porin	( b0241 or b0929 or b1377 or b2215 )
3AMPtex	3AMP transport via diffusion (extracellular to periplasm)	3amp[e] <==> 3amp[p]	reversible	Transport, Outer Membrane Porin	( b0241 or b0929 or b1377 or b2215 )
3CMPtex	3CMP transport via diffusion (extracellular to periplasm)	3cmp[e] <==> 3cmp[p]	reversible	Transport, Outer Membrane Porin	( b0241 or b0929 or b1377 or b2215 )
3GMPtex	3GMP transport via diffusion (extracellular to periplasm)	3gmp[e] <==> 3gmp[p]	reversible	Transport, Outer Membrane Porin	( b0241 or b1377 or b2215 or b0929 )
3HAD100	3-hydroxyacyl-[acyl-carrier-protein] dehydratase (n-C10:0)	[c] : 3hdecACP --> h2o + tdec2eACP	forward only	Cell Envelope Biosynthesis	( b0954 or b0180 )
3HAD120	3-hydroxyacyl-[acyl-carrier-protein] dehydratase (n-C12:0)	[c] : 3hddecACP --> h2o + tddec2eACP	forward only	Cell Envelope Biosynthesis	( b0954 or b0180 )
3HAD121	3-hydroxyacyl-[acyl-carrier-protein] dehydratase (n-C12:1)	[c] : 3hcddec5eACP --> h2o + t3c5ddeceACP	forward only	Cell Envelope Biosynthesis	( b0954 or b0180 )
3HAD140	3-hydroxyacyl-[acyl-carrier-protein] dehydratase (n-C14:0)	[c] : 3hmrsACP --> h2o + tmrs2eACP	forward only	Cell Envelope Biosynthesis	( b0954 or b0180 )
3HAD141	3-hydroxyacyl-[acyl-carrier-protein] dehydratase (n-C14:1)	[c] : 3hcmrs7eACP --> h2o + t3c7mrseACP	forward only	Cell Envelope Biosynthesis	( b0954 or b0180 )
3HAD160	3-hydroxyacyl-[acyl-carrier-protein] dehydratase (n-C16:0)	[c] : 3hpalmACP --> h2o + tpalm2eACP	forward only	Cell Envelope Biosynthesis	( b0954 or b0180 )
3HAD161	3-hydroxyacyl-[acyl-carrier-protein] dehydratase (n-C16:1)	[c] : 3hcpalm9eACP --> h2o + t3c9palmeACP	forward only	Cell Envelope Biosynthesis	( b0954 or b0180 )
3HAD180	3-hydroxyacyl-[acyl-carrier-protein] dehydratase (n-C18:0)	[c] : 3hoctaACP --> h2o + toctd2eACP	forward only	Cell Envelope Biosynthesis	( b0954 or b0180 )
3HAD181	3-hydroxyacyl-[acyl-carrier-protein] dehydratase (n-C18:1)	[c] : 3hcvac11eACP --> h2o + t3c11vaceACP	forward only	Cell Envelope Biosynthesis	( b0180 or b0954 )
3HAD40	3-hydroxyacyl-[acyl-carrier-protein] dehydratase (n-C4:0)	[c] : 3haACP --> but2eACP + h2o	forward only	Cell Envelope Biosynthesis	( b0954 or b0180 )
3HAD60	3-hydroxyacyl-[acyl-carrier-protein] dehydratase (n-C6:0)	[c] : 3hhexACP --> h2o + thex2eACP	forward only	Cell Envelope Biosynthesis	( b0954 or b0180 )
3HAD80	3-hydroxyacyl-[acyl-carrier-protein] dehydratase (n-C8:0)	[c] : 3hoctACP --> h2o + toct2eACP	forward only	Cell Envelope Biosynthesis	( b0954 or b0180 )
3HCINNMH	3-hydroxycinnamate hydroxylase	[c] : 3hcinnm + h + nadh + o2 --> dhcinnm + h2o + nad	forward only	Alternate Carbon Metabolism	b0347
3HPPPNH	3-(3-hydroxy-phenyl)propionate hydroxylase	[c] : 3hpppn + h + nadh + o2 --> dhpppn + h2o + nad	forward only	Alternate Carbon Metabolism	b0347
3KGK	3-keto-L-gulonate kinase	[c] : 3dhguln + atp --> 3dhgulnp + adp + h	forward only	Alternate Carbon Metabolism	b3580
3NTD2pp	3'-nucleotidase (UMP) (periplasm)	[p] : 3ump + h2o --> pi + uri	forward only	Nucleotide Salvage Pathway	b4213
3NTD4pp	3'-nucleotidase (CMP) (periplasm)	[p] : 3cmp + h2o --> cytd + pi	forward only	Nucleotide Salvage Pathway	b4213
3NTD7pp	3'-nucleotidase (AMP) (periplasm)	[p] : 3amp + h2o --> adn + pi	forward only	Nucleotide Salvage Pathway	b4213
3NTD9pp	3'-nucleotidase (GMP) (periplasm)	[p] : 3gmp + h2o --> gsn + pi	forward only	Nucleotide Salvage Pathway	b4213
3OAR100	3-oxoacyl-[acyl-carrier-protein] reductase (n-C10:0)	[c] : 3odecACP + h + nadph <==> 3hdecACP + nadp	reversible	Cell Envelope Biosynthesis	b1093
3OAR120	3-oxoacyl-[acyl-carrier-protein] reductase (n-C12:0)	[c] : 3oddecACP + h + nadph <==> 3hddecACP + nadp	reversible	Cell Envelope Biosynthesis	b1093
3OAR121	3-oxoacyl-[acyl-carrier-protein] reductase (n-C12:1)	[c] : 3ocddec5eACP + h + nadph --> 3hcddec5eACP + nadp	forward only	Cell Envelope Biosynthesis	b1093
3OAR140	3-oxoacyl-[acyl-carrier-protein] reductase (n-C14:0)	[c] : 3omrsACP + h + nadph <==> 3hmrsACP + nadp	reversible	Cell Envelope Biosynthesis	b1093
3OAR141	3-oxoacyl-[acyl-carrier-protein] reductase (n-C14:1)	[c] : 3ocmrs7eACP + h + nadph --> 3hcmrs7eACP + nadp	forward only	Cell Envelope Biosynthesis	b1093
3OAR160	3-oxoacyl-[acyl-carrier-protein] reductase (n-C16:0)	[c] : 3opalmACP + h + nadph <==> 3hpalmACP + nadp	reversible	Cell Envelope Biosynthesis	b1093
3OAR161	3-oxoacyl-[acyl-carrier-protein] reductase (n-C16:1)	[c] : 3ocpalm9eACP + h + nadph --> 3hcpalm9eACP + nadp	forward only	Cell Envelope Biosynthesis	b1093
3OAR180	3-oxoacyl-[acyl-carrier-protein] reductase (n-C18:0)	[c] : 3ooctdACP + h + nadph <==> 3hoctaACP + nadp	reversible	Cell Envelope Biosynthesis	b1093
3OAR181	3-oxoacyl-[acyl-carrier-protein] reductase (n-C18:1)	[c] : 3ocvac11eACP + h + nadph --> 3hcvac11eACP + nadp	forward only	Cell Envelope Biosynthesis	b1093
3OAR40	3-oxoacyl-[acyl-carrier-protein] reductase (n-C4:0)	[c] : actACP + h + nadph <==> 3haACP + nadp	reversible	Cell Envelope Biosynthesis	b1093
3OAR60	3-oxoacyl-[acyl-carrier-protein] reductase (n-C6:0)	[c] : 3ohexACP + h + nadph <==> 3hhexACP + nadp	reversible	Cell Envelope Biosynthesis	b1093
3OAR80	3-oxoacyl-[acyl-carrier-protein] reductase (n-C8:0)	[c] : 3ooctACP + h + nadph <==> 3hoctACP + nadp	reversible	Cell Envelope Biosynthesis	b1093
3OAS100	3-oxoacyl-[acyl-carrier-protein] synthase (n-C10:0)	[c] : h + malACP + ocACP --> 3odecACP + ACP + co2	forward only	Cell Envelope Biosynthesis	( b2323 or b1095 )
3OAS120	3-oxoacyl-[acyl-carrier-protein] synthase (n-C12:0)	[c] : dcaACP + h + malACP --> 3oddecACP + ACP + co2	forward only	Cell Envelope Biosynthesis	( b2323 or b1095 )
3OAS121	3-oxoacyl-[acyl-carrier-protein] synthase (n-C12:1)	[c] : cdec3eACP + h + malACP --> 3ocddec5eACP + ACP + co2	forward only	Cell Envelope Biosynthesis	b2323
3OAS140	3-oxoacyl-[acyl-carrier-protein] synthase (n-C14:0)	[c] : ddcaACP + h + malACP --> 3omrsACP + ACP + co2	forward only	Cell Envelope Biosynthesis	( b2323 or b1095 )
3OAS141	3-oxoacyl-[acyl-carrier-protein] synthase (n-C14:1)	[c] : cddec5eACP + h + malACP --> 3ocmrs7eACP + ACP + co2	forward only	Cell Envelope Biosynthesis	b2323
3OAS160	3-oxoacyl-[acyl-carrier-protein] synthase (n-C16:0)	[c] : h + malACP + myrsACP --> 3opalmACP + ACP + co2	forward only	Cell Envelope Biosynthesis	( b2323 or b1095 )
3OAS161	3-oxoacyl-[acyl-carrier-protein] synthase (n-C16:1)	[c] : h + malACP + tdeACP --> 3ocpalm9eACP + ACP + co2	forward only	Cell Envelope Biosynthesis	b2323
3OAS180	3-oxoacyl-[acyl-carrier-protein] synthase (n-C18:0)	[c] : h + malACP + palmACP --> 3ooctdACP + ACP + co2	forward only	Cell Envelope Biosynthesis	( b1095 or b2323 )
3OAS181	3-oxoacyl-[acyl-carrier-protein] synthase (n-C18:1)	[c] : h + hdeACP + malACP --> 3ocvac11eACP + ACP + co2	forward only	Cell Envelope Biosynthesis	b1095
3OAS60	3-oxoacyl-[acyl-carrier-protein] synthase (n-C6:0)	[c] : butACP + h + malACP --> 3ohexACP + ACP + co2	forward only	Cell Envelope Biosynthesis	( b2323 or b1095 )
3OAS80	3-oxoacyl-[acyl-carrier-protein] synthase (n-C8:0)	[c] : h + hexACP + malACP --> 3ooctACP + ACP + co2	forward only	Cell Envelope Biosynthesis	( b2323 or b1095 )
3PEPTabcpp	tripeptide (LalaDgluMdap) transport via ABC system (periplasm)	LalaDgluMdap[p] + atp[c] + h2o[c] --> LalaDgluMdap[c] + adp[c] + h[c] + pi[c]	forward only	Murein Recycling	( b1329 and b1244 and b1245 and b1246 and b1247 )
3PEPTtex	LalaDgluMdap (tripeptide) transport via diffusion (extracellular to periplasm)	LalaDgluMdap[e] <==> LalaDgluMdap[p]	reversible	Transport, Outer Membrane Porin	( b0241 or b0929 or b1377 or b2215 )
3UMPtex	3UMP transport via diffusion (extracellular to periplasm)	3ump[e] <==> 3ump[p]	reversible	Transport, Outer Membrane Porin	( b0241 or b0929 or b1377 or b2215 )
42A12BOOXpp	4-(2-Aminoethyl)-1,2-benzenediol:oxygen oxidoreductase(deaminating)(flavin-containing)	[p] : dopa + h2o + o2 --> 34dhpac + h2o2 + nh4	forward only	Nitrogen Metabolism	b1386
4HOXPACDtex	4-hydroxyphenylacetaldehyde transport via diffusion (extracellular to periplasm)	4hoxpacd[e] <==> 4hoxpacd[p]	reversible	Transport, Outer Membrane Porin	( b0241 or b0929 or b1377 or b2215 )
4HTHRS	4-Hydroxy-L-threonine synthase	[c] : h2o + phthr --> 4hthr + pi	forward only	Cofactor and Prosthetic Group Biosynthesis	b0004
4PCP	tetrapeptide L,D-carboxypeptidase	[c] : LalaDgluMdapDala + h2o --> LalaDgluMdap + ala-D	forward only	Murein Recycling	b1192
4PCPpp	tetrapeptide L,D-carboxypeptidase (periplasm)	[p] : LalaDgluMdapDala + h2o --> LalaDgluMdap + ala-D	forward only	Murein Recycling
4PEPTabcpp	tetrapeptide (LalaDgluMdapDala) transport via ABC system (periplasm)	LalaDgluMdapDala[p] + atp[c] + h2o[c] --> LalaDgluMdapDala[c] + adp[c] + h[c] + pi[c]	forward only	Murein Recycling	( b1243 and b1244 and b1245 and b1246 and b1247 )
4PEPTtex	LalaDgluMdapDala (pentapeptide) transport via diffusion (extracellular to periplasm)	LalaDgluMdapDala[e] <==> LalaDgluMdapDala[p]	reversible	Transport, Outer Membrane Porin	( b0241 or b0929 or b1377 or b2215 )
5DGLCNR	5-dehydro-D-gluconate reductase	[c] : 5dglcn + h + nadph <==> glcn + nadp	reversible	Alternate Carbon Metabolism	b4266
5DGLCNt2rpp	5-Dehydro-D-gluconate transport via proton symport, reversible (periplasm)	5dglcn[p] + h[p] <==> 5dglcn[c] + h[c]	reversible	Transport, Inner Membrane	b4265
5DGLCNtex	5-Dehydro-D-gluconate transport via diffusion (extracellular to periplasm)	5dglcn[e] <==> 5dglcn[p]	reversible	Transport, Outer Membrane Porin	( b0241 or b1377 or b0929 or b2215 )
5DOAN	5'-deoxyadenosine nuclosidase	[c] : dad-5 + h2o --> 5drib + ade	forward only	Cofactor and Prosthetic Group Biosynthesis	b0159
A5PISO	arabinose-5-phosphate isomerase	[c] : ru5p-D <==> ara5p	reversible	Alternate Carbon Metabolism	( b2708 or b3197 )
AACPS1	acyl-[acyl-carrier-protein] synthetase (n-C14:0)	[c] : ACP + atp + ttdca --> amp + myrsACP + ppi	forward only	Cell Envelope Biosynthesis	( b2836 and b1094 )
AACPS2	acyl-[acyl-carrier-protein] synthetase (n-C14:1)	[c] : ACP + atp + ttdcea --> amp + ppi + tdeACP	forward only	Cell Envelope Biosynthesis	( b2836 and b1094 )
AACPS3	acyl-[acyl-carrier-protein] synthetase (n-C16:0)	[c] : ACP + atp + hdca --> amp + palmACP + ppi	forward only	Cell Envelope Biosynthesis	( b2836 and b1094 )
AACPS4	acyl-[acyl-carrier-protein] synthetase (n-C16:1)	[c] : ACP + atp + hdcea --> amp + hdeACP + ppi	forward only	Cell Envelope Biosynthesis	( b2836 and b1094 )
AACPS5	acyl-[acyl-carrier-protein] synthetase (n-C18:1)	[c] : ACP + atp + ocdcea --> amp + octeACP + ppi	forward only	Cell Envelope Biosynthesis	( b2836 and b1094 )
AACPS6	acyl-[acyl-carrier-protein] synthetase (n-C18:0)	[c] : ACP + atp + ocdca --> amp + ocdcaACP + ppi	forward only	Cell Envelope Biosynthesis	( b2836 and b1094 )
AACPS7	acyl-[acyl-carrier-protein] synthetase (n-C12:0)	[c] : ACP + atp + ddca --> amp + ddcaACP + ppi	forward only	Cell Envelope Biosynthesis	( b2836 and b1094 )
AACPS8	acyl-[acyl-carrier-protein] synthetase (n-C10:0)	[c] : ACP + atp + dca --> amp + dcaACP + ppi	forward only	Cell Envelope Biosynthesis	( b2836 and b1094 )
AACPS9	acyl-[acyl-carrier-protein] synthetase (n-C8:0)	[c] : ACP + atp + octa --> amp + ocACP + ppi	forward only	Cell Envelope Biosynthesis	( b2836 and b1094 )
AACTOOR	Aminoacetone:oxygen oxidoreductase(deaminating)(flavin-containing)	[c] : aact + h2o + o2 --> h2o2 + mthgxl + nh4	forward only	Methylglyoxal Metabolism
AADDGT	dTDP-N-4-acetamido-4,6-dideoxy-D-galactose transferase	[c] : dtdp4aaddg + unagamu --> dtdp + h + unagamuf	forward only	Cell Envelope Biosynthesis	b4481
AAMYL	alpha-amylase	[c] : 14glucan --> malthx	forward only	Alternate Carbon Metabolism	b1927
AAMYLpp	alpha-amylase (periplasm)	[p] : 14glucan --> malthx	forward only	Alternate Carbon Metabolism	b3571
AB6PGH	Arbutin 6-phosphate glucohydrolase	[c] : arbt6p + h2o --> g6p + hqn	forward only	Alternate Carbon Metabolism	b2901
ABTA	4-aminobutyrate transaminase	[c] : 4abut + akg --> glu-L + sucsal	forward only	Arginine and Proline Metabolism	( b2662 or b1302 )
ABUTD	Aminobutyraldehyde dehydrogenase	[c] : 4abutn + h2o + nad --> 4abut + (2) h + nadh	forward only	Arginine and Proline Metabolism	b1444
ABUTt2pp	4-aminobutyrate transport in via proton symport (periplasm)	4abut[p] + h[p] --> 4abut[c] + h[c]	forward only	Transport, Inner Membrane	b2663
ABUTtex	4-aminobutyrate transport via diffusion (extracellular to periplasm)	4abut[e] <==> 4abut[p]	reversible	Transport, Outer Membrane Porin	( b0241 or b0929 or b1377 or b2215 )
ACACCT	acetyl-CoA:acetoacetyl-CoA transferase	[c] : acac + accoa --> aacoa + ac	forward only	Alternate Carbon Metabolism	( b2221 and b2222 )
ACACT1r	acetyl-CoA C-acetyltransferase	[c] : (2) accoa <==> aacoa + coa	reversible	Membrane Lipid Metabolism	b2224
ACACt2pp	acetoacetate transport via proton symport (periplasm)	acac[p] + h[p] <==> acac[c] + h[c]	reversible	Transport, Inner Membrane	b2223
ACACtex	acetoacetate transport via diffusion (extracellular to periplasm)	acac[e] <==> acac[p]	reversible	Transport, Outer Membrane Porin	( b0241 or b0929 or b1377 or b2215 )
ACALD	acetaldehyde dehydrogenase (acetylating)	[c] : acald + coa + nad <==> accoa + h + nadh	reversible	Pyruvate Metabolism	( b1241 or b0351 or b2455 )
ACALDtex	acetaldehyde transport via diffusion (extracellular to periplasm)	acald[e] <==> acald[p]	reversible	Transport, Outer Membrane Porin	( b0241 or b0929 or b1377 or b2215 )
ACALDtpp	acetaldehyde reversible transport (periplasm)	acald[p] <==> acald[c]	reversible	Transport, Inner Membrane	s0001
ACANTHAT	acetyl-CoA:anthranilate acetyltransferase	[c] : accoa + anth --> acanth + coa	forward only	Tyrosine, Tryptophan, and Phenylalanine Metabolism	b1463
ACBIPGT	Adenosyl cobinamide phosphate guanyltransferase	[c] : adocbip + gtp + h --> agdpcbi + ppi	forward only	Cofactor and Prosthetic Group Biosynthesis	b1993
ACCOAC	acetyl-CoA carboxylase	[c] : accoa + atp + hco3 --> adp + h + malcoa + pi	forward only	Membrane Lipid Metabolism	( b0185 and b2316 and b3255 and b3256 )
ACCOAL	acetate-CoA ligase (ADP-forming)	[c] : atp + coa + ppa --> adp + pi + ppcoa	forward only	Alternate Carbon Metabolism	b0335
ACGAL1PPpp	N-acetyl-D-galactosamine 1-phosphatase (periplasm)	[p] : acgal1p + h2o --> acgal + pi	forward only	Alternate Carbon Metabolism
ACGAL1Ptex	N-acetyl-D-galactosamine 1-phosphate transport via diffusion (extracellular to periplasm)	acgal1p[e] <==> acgal1p[p]	reversible	Transport, Outer Membrane Porin	( b0241 or b0929 or b1377 or b2215 )
ACGALtex	N-acetyl-D-galactosamine transport via diffusion (extracellular to periplasm)	acgal[e] <==> acgal[p]	reversible	Transport, Outer Membrane Porin	( b0241 or b0929 or b1377 or b2215 )
ACGAM1PPpp	N-acetyl-D-glucosamine 1-phosphatase (periplasm)	[p] : acgam1p + h2o --> acgam + pi	forward only	Alternate Carbon Metabolism
ACGAM1Ptex	N-acetyl-D-glucosamine 1-phosphate transport via diffusion (extracellular to periplasm)	acgam1p[e] <==> acgam1p[p]	reversible	Transport, Outer Membrane Porin	( b0241 or b0929 or b1377 or b2215 )
ACGAMK	N-acetylglucosamine kinase	[c] : acgam + atp --> acgam6p + adp + h	forward only	Murein Recycling	b1119
ACGAMT	UDP-N-acetylglucosamine:undecaprenylphosphate N-acetylglucosamine -1-phosphate transferase	[c] : uacgam + udcpp --> ump + unaga	forward only	Cell Envelope Biosynthesis	b3784
ACGAptspp	N-Acetyl-D-glucosamine transport via PEP:Pyr PTS (periplasm)	acgam[p] + pep[c] --> acgam6p[c] + pyr[c]	forward only	Transport, Inner Membrane	( ( b2417 and b1101 and b2415 and b2416 ) or ( b0679 and b2415 and b2416 ) )
ACGAtex	N-Acetyl-D-glucosamine transport via diffusion (extracellular to periplasm)	acgam[e] <==> acgam[p]	reversible	Transport, Outer Membrane Porin	( b0241 or b0929 or b1377 or b2215 )
ACGK	acetylglutamate kinase	[c] : acglu + atp --> acg5p + adp	forward only	Arginine and Proline Metabolism	b3959
ACGS	N-acetylglutamate synthase	[c] : accoa + glu-L --> acglu + coa + h	forward only	Arginine and Proline Metabolism	b2818
ACHBS	2-aceto-2-hydroxybutanoate synthase	[c] : 2obut + h + pyr --> 2ahbut + co2	forward only	Valine, Leucine, and Isoleucine Metabolism	( ( b3670 and b3671 ) or ( b0077 and b0078 ) )
ACKr	acetate kinase	[c] : ac + atp <==> actp + adp	reversible	Pyruvate Metabolism	( b3115 or b2296 or b1849 )
ACLS	acetolactate synthase	[c] : h + (2) pyr --> alac-S + co2	forward only	Valine, Leucine, and Isoleucine Metabolism	( ( b0077 and b0078 ) or ( b3670 and b3671 ) )
ACM6PH	N-acetylmuramate 6-phosphate hydrolase	[c] : acmum6p + h2o --> acgam6p + lac-D	forward only	Alternate Carbon Metabolism
ACMAMUT	UDP-N-acetyl-D-mannosaminuronic acid transferase	[c] : uacmamu + unaga --> h + udp + unagamu	forward only	Cell Envelope Biosynthesis	b3794
ACMANAptspp	N-acetyl-D-mannosamine transport via PTS (periplasm)	acmana[p] + pep[c] --> acmanap[c] + pyr[c]	forward only	Transport, Inner Membrane	( b1817 and b1818 and b1819 and b2415 and b2416 )
ACMANAtex	N-acetyl-D-mannosamine transport via diffusion (extracellular to periplasm)	acmana[e] <==> acmana[p]	reversible	Transport, Outer Membrane Porin	( b0241 or b0929 or b1377 or b2215 )
ACMUMptspp	N-acetylmuramate transport via PEP:Pyr PTS (periplasm)	acmum[p] + pep[c] --> acmum6p[c] + pyr[c]	forward only	Transport, Inner Membrane	( b2417 and b2429 and b2415 and b2416 )
ACMUMtex	N-acetylmuramate transport via diffusion (extracellular to periplasm)	acmum[e] --> acmum[p]	forward only	Transport, Outer Membrane Porin	( b0241 or b0929 or b1377 or b2215 )
ACNAMt2pp	N-acetylneuraminate proton symport (periplasm)	acnam[p] + h[p] --> acnam[c] + h[c]	forward only	Transport, Inner Membrane	b3224
ACNAMtex	N-acetylneuraminate transport via diffusion (extracellular to periplasm)	acnam[e] <==> acnam[p]	reversible	Transport, Outer Membrane	( b4311 or b0929 or b2215 )
ACNML	N-Acetylneuraminate lyase	[c] : acnam --> acmana + pyr	forward only	Alternate Carbon Metabolism	b3225
ACOAD1f	acyl-CoA dehydrogenase (butanoyl-CoA)	[c] : btcoa + fad <==> b2coa + fadh2	reversible	Membrane Lipid Metabolism	( b0221 or b4187 or b1695 )
ACOAD2f	acyl-CoA dehydrogenase (hexanoyl-CoA)	[c] : fad + hxcoa <==> fadh2 + hx2coa	reversible	Membrane Lipid Metabolism	( b0221 or b4187 or b1695 )
ACOAD3f	acyl-CoA dehydrogenase (octanoyl-CoA)	[c] : fad + occoa <==> fadh2 + oc2coa	reversible	Membrane Lipid Metabolism	( b0221 or b4187 or b1695 )
ACOAD4f	acyl-CoA dehydrogenase (decanoyl-CoA)	[c] : dcacoa + fad <==> dc2coa + fadh2	reversible	Membrane Lipid Metabolism	( b0221 or b4187 or b1695 )
ACOAD5f	acyl-CoA dehydrogenase (dodecanoyl-CoA)	[c] : ddcacoa + fad <==> dd2coa + fadh2	reversible	Membrane Lipid Metabolism	( b0221 or b4187 or b1695 )
ACOAD6f	acyl-CoA dehydrogenase (tetradecanoyl-CoA)	[c] : fad + tdcoa <==> fadh2 + td2coa	reversible	Membrane Lipid Metabolism	( b0221 or b4187 or b1695 )
ACOAD7f	acyl-CoA dehydrogenase (hexadecanoyl-CoA)	[c] : fad + pmtcoa <==> fadh2 + hdd2coa	reversible	Membrane Lipid Metabolism	( b0221 or b4187 or b1695 )
ACOAD8f	acyl-CoA dehydrogenase (octadecanoyl-CoA)	[c] : fad + stcoa <==> fadh2 + od2coa	reversible	Membrane Lipid Metabolism	( b0221 or b4187 or b1695 )
ACOATA	Acetyl-CoA ACP transacylase	[c] : ACP + accoa <==> acACP + coa	reversible	Membrane Lipid Metabolism	( b1094 and b1091 )
ACODA	acetylornithine deacetylase	[c] : acorn + h2o --> ac + orn	forward only	Arginine and Proline Metabolism	b3957
ACOLIPAtex	arabinose modified core oligosaccharide lipid A transport via vector (periplasm to extracellular)	acolipa[p] --> acolipa[e]	forward only	Lipopolysaccharide Biosynthesis / Recycling
ACONIs	aconitate isomerase (spontaneous)	[c] : acon-T <==> acon-C	reversible	Unassigned	s0001
ACONMT	Trans-aconitate methyltransferase	[c] : acon-T + amet --> aconm + ahcys	forward only	Unassigned	b1519
ACONTa	aconitase (half-reaction A, Citrate hydro-lyase)	[c] : cit <==> acon-C + h2o	reversible	Citric Acid Cycle	( b1276 or b0118 )
ACONTb	aconitase (half-reaction B, Isocitrate hydro-lyase)	[c] : acon-C + h2o <==> icit	reversible	Citric Acid Cycle	( b0118 or b1276 )
ACOTA	acetylornithine transaminase	[c] : acorn + akg <==> acg5sa + glu-L	reversible	Arginine and Proline Metabolism	( b3359 or b1748 )
ACPS1	acyl-carrier protein synthase	[c] : apoACP + coa --> ACP + h + pap	forward only	Cofactor and Prosthetic Group Biosynthesis	( b2563 or b3475 )
ACS	acetyl-CoA synthetase	[c] : ac + atp + coa --> accoa + amp + ppi	forward only	Pyruvate Metabolism	( b4069 or b2584 )
ACSERtex	O-Acetyl-L-serine transport via diffusion (extracellular to periplasm)	acser[e] <==> acser[p]	reversible	Transport, Outer Membrane Porin	( b0241 or b0929 or b1377 or b2215 )
ACSERtpp	O-Acetyl-L-serine export via facilitated transport	acser[c] --> acser[p]	forward only	Transport, Inner Membrane	( b2578 or b1533 )
ACt2rpp	acetate reversible transport via proton symport (periplasm)	ac[p] + h[p] <==> ac[c] + h[c]	reversible	Transport, Inner Membrane
ACt4pp	Na+/Acetate symport (periplasm)	ac[p] + na1[p] --> ac[c] + na1[c]	forward only	Transport, Inner Membrane	b4067
ACtex	Acetate transport via diffusion (extracellular to periplasm)	ac[e] <==> ac[p]	reversible	Transport, Outer Membrane Porin	( b0241 or b0929 or b1377 or b2215 )
ADA	Adenosine deaminase	[c] : adn + h + h2o --> ins + nh4	forward only	Nucleotide Salvage Pathway	b1623
ADCL	4-aminobenzoate synthase	[c] : 4adcho --> 4abz + h + pyr	forward only	Cofactor and Prosthetic Group Biosynthesis	b1096
ADCS	4-amino-4-deoxychorismate synthase	[c] : chor + gln-L --> 4adcho + glu-L	forward only	Cofactor and Prosthetic Group Biosynthesis	( b3360 and b1812 )
ADD	adenine deaminase	[c] : ade + h + h2o --> hxan + nh4	forward only	Nucleotide Salvage Pathway	b3665
ADEt2rpp	adenine transport via proton symport (reversible) (periplasm)	ade[p] + h[p] <==> ade[c] + h[c]	reversible	Transport, Inner Membrane	b3654
ADEtex	adenine transport via diffusion (extracellular to periplasm)	ade[e] <==> ade[p]	reversible	Transport, Outer Membrane Porin	( b0241 or b0929 or b1377 or b2215 )
ADK1	adenylate kinase	[c] : amp + atp <==> (2) adp	reversible	Nucleotide Salvage Pathway	b0474
ADK3	adentylate kinase (GTP)	[c] : amp + gtp <==> adp + gdp	reversible	Nucleotide Salvage Pathway	b0474
ADK4	adentylate kinase (ITP)	[c] : amp + itp <==> adp + idp	reversible	Nucleotide Salvage Pathway	b0474
ADMDC	adenosylmethionine decarboxylase	[c] : amet + h --> ametam + co2	forward only	Arginine and Proline Metabolism	b0120
ADNCYC	adenylate cyclase	[c] : atp --> camp + ppi	forward only	Nucleotide Salvage Pathway	b3806
ADNK1	adenosine kinase	[c] : adn + atp --> adp + amp + h	forward only	Nucleotide Salvage Pathway	b0474
ADNt2pp	adenosine transport in via proton symport (periplasm)	adn[p] + h[p] --> adn[c] + h[c]	forward only	Transport, Inner Membrane	( b2964 or b2393 )
ADNt2rpp	adenosine transport in via proton symport, reversible (periplasm)	adn[p] + h[p] <==> adn[c] + h[c]	reversible	Transport, Inner Membrane	b2406
ADNtex	adenosine transport via diffusion (extracellular to periplasm)	adn[e] <==> adn[p]	reversible	Transport, Outer Membrane	b0411
ADNUC	adenosine hydrolase	[c] : adn + h2o --> ade + rib-D	forward only	Alternate Carbon Metabolism	b0030
ADOCBIK	Adenosyl cobinamide kinase	[c] : adocbi + atp --> adocbip + adp + h	forward only	Cofactor and Prosthetic Group Biosynthesis	b1993
ADOCBLabcpp	Adenosylcobalamin transport via ABC system (periplasm)	adocbl[p] + atp[c] + h2o[c] --> adocbl[c] + adp[c] + h[c] + pi[c]	forward only	Transport, Inner Membrane	( b1711 and b1709 and b0158 )
ADOCBLS	Adenosylcobalamin 5'-phosphate synthase	[c] : agdpcbi + rdmbzi --> adocbl + gmp + h	forward only	Cofactor and Prosthetic Group Biosynthesis	b1992
ADOCBLtonex	Adenosylcobalimin transport via ton system (extermal)	adocbl[e] + h[p] --> adocbl[p] + h[c]	forward only	Transport, Outer Membrane	( b3966 and ( b1252 and b3005 and b3006 ) )
ADPRDP	ADPribose diphosphatase	[c] : adprib + h2o --> amp + (2) h + r5p	forward only	Nucleotide Salvage Pathway	( b3397 or b3034 )
ADPT	adenine phosphoribosyltransferase	[c] : ade + prpp --> amp + ppi	forward only	Nucleotide Salvage Pathway	b0469
ADSK	adenylyl-sulfate kinase	[c] : aps + atp --> adp + h + paps	forward only	Cysteine Metabolism	b2750
ADSL1r	adenylsuccinate lyase	[c] : dcamp <==> amp + fum	reversible	Purine and Pyrimidine Biosynthesis	b1131
ADSL2r	adenylosuccinate lyase	[c] : 25aics <==> aicar + fum	reversible	Purine and Pyrimidine Biosynthesis	b1131
ADSS	adenylosuccinate synthase	[c] : asp-L + gtp + imp --> dcamp + gdp + (2) h + pi	forward only	Purine and Pyrimidine Biosynthesis	b4177
AGDC	N-acetylglucosamine-6-phosphate deacetylase	[c] : acgam6p + h2o --> ac + gam6p	forward only	Alternate Carbon Metabolism	b0677
AGM3PA	N-Acetyl-D-glucosamine(anhydrous)N-Acetylmuramyl-tripeptide amidase	[c] : anhgm3p + h2o --> LalaDgluMdap + anhgm	forward only	Murein Recycling	( b0110 or b0867 )
AGM3PApp	N-Acetyl-D-glucosamine(anhydrous)N-Acetylmuramyl-tripeptide amidase (periplasm)	[p] : anhgm3p + h2o --> LalaDgluMdap + anhgm	forward only	Murein Recycling	( b4169 or b2435 or b2817 )
AGM3PH	N-Acetyl-D-glucosamine(anhydrous)N-Acetylmuramyl-tripeptide beta -1,4-N-acetylglucosaminidase	[c] : anhgm3p + h2o --> acgam + anhm3p	forward only	Murein Recycling	b1107
AGM3Pt2pp	GlcNAc-anhMurNAc tripeptide transport in via proton symport (periplasm)	anhgm3p[p] + h[p] --> anhgm3p[c] + h[c]	forward only	Murein Recycling	b0433
AGM4PA	N-Acetyl-D-glucosamine(anhydrous)N-Acetylmuramyl-tetrapeptide amidase	[c] : anhgm4p + h2o --> LalaDgluMdapDala + anhgm	forward only	Murein Recycling	( b0110 or b0867 )
AGM4PApp	N-Acetyl-D-glucosamine(anhydrous)N-Acetylmuramyl-tetrapeptide amidase (periplasm)	[p] : anhgm4p + h2o --> LalaDgluMdapDala + anhgm	forward only	Murein Recycling	( b2817 or b4169 or b2435 )
AGM4PCP	N-Acetyl-D-glucosamine(anhydrous)N-Acetylmuramyl-tetrapeptide L,D-carboxypeptidase	[c] : anhgm4p + h2o --> ala-D + anhgm3p	forward only	Murein Recycling	b1192
AGM4PCPpp	N-Acetyl-D-glucosamine(anhydrous)N-Acetylmuramyl-tetrapeptide L,D-carboxypeptidase (periplasmic)	[p] : anhgm4p + h2o --> ala-D + anhgm3p	forward only	Murein Recycling
AGM4PH	N-Acetyl-D-glucosamine(anhydrous)N-Acetylmuramyl-tetrapeptide beta -1,4-N-acetylglucosaminidase	[c] : anhgm4p + h2o --> acgam + anhm4p	forward only	Murein Recycling	b1107
AGM4Pt2pp	GlcNAc-anhMurNAc tetrapeptide transport in via proton symport (periplasm)	anhgm4p[p] + h[p] --> anhgm4p[c] + h[c]	forward only	Murein Recycling	b0433
AGMH	N-Acetyl-D-glucosamine(anhydrous)N-Acetylmuramyl beta -1,4-N-acetylglucosaminidase	[c] : anhgm + h2o --> acgam + anhm	forward only	Murein Recycling	b1107
AGMHE	ADP-D-glycero-D-manno-heptose epimerase	[c] : adphep-DD --> adphep-LD	forward only	Lipopolysaccharide Biosynthesis / Recycling	b3619
AGMT	agmatinase	[c] : agm + h2o --> ptrc + urea	forward only	Arginine and Proline Metabolism	b2937
AGMt2pp	GlcNAc-anhMurNAc transport in via proton symport (periplasm)	anhgm[p] + h[p] --> anhgm[c] + h[c]	forward only	Murein Recycling	b0433
AGMtex	agmatine transport via diffusion (extracellular to periplasm)	agm[e] <==> agm[p]	reversible	Transport, Outer Membrane Porin	( b0241 or b0929 or b1377 or b2215 )
AGPAT120	1-tetradecanoyl-sn-glycerol 3-phosphate O-acyltransferase (n-C12:0)	[c] : 1ddecg3p + ddcaACP --> ACP + pa120	forward only	Glycerophospholipid Metabolism	b3018
AGPAT140	1-tetradecanoyl-sn-glycerol 3-phosphate O-acyltransferase (n-C14:0)	[c] : 1tdecg3p + myrsACP --> ACP + pa140	forward only	Glycerophospholipid Metabolism	b3018
AGPAT141	1-tetradec-7-enoyl-sn-glycerol 3-phosphate O-acyltransferase (n-C14:1)	[c] : 1tdec7eg3p + tdeACP --> ACP + pa141	forward only	Glycerophospholipid Metabolism	b3018
AGPAT160	1-hexadecanoyl-sn-glycerol 3-phosphate O-acyltransferase (n-C16:0)	[c] : 1hdecg3p + palmACP --> ACP + pa160	forward only	Glycerophospholipid Metabolism	b3018
AGPAT161	1-hexadec-7-enoyl-sn-glycerol 3-phosphate O-acyltransferase (n-C16:1)	[c] : 1hdec9eg3p + hdeACP --> ACP + pa161	forward only	Glycerophospholipid Metabolism	b3018
AGPAT180	1-octadecanoyl-sn-glycerol 3-phosphate O-acyltransferase (n-C18:0)	[c] : 1odecg3p + ocdcaACP --> ACP + pa180	forward only	Glycerophospholipid Metabolism	b3018
AGPAT181	1-octadec-7-enoyl-sn-glycerol 3-phosphate O-acyltransferase (n-C18:1)	[c] : 1odec11eg3p + octeACP --> ACP + pa181	forward only	Glycerophospholipid Metabolism	b3018
AGPR	N-acetyl-g-glutamyl-phosphate reductase	[c] : acg5sa + nadp + pi <==> acg5p + h + nadph	reversible	Arginine and Proline Metabolism	b3958
AGt3	silver transport out via proton antiport	ag[c] + h[e] --> ag[e] + h[c]	forward only	Inorganic Ion Transport and Metabolism	( b0572 and b0573 and b0574 and b0575 )
AHCYSNS	S-adenosylhomocysteine nucleosidase	[c] : ahcys + h2o --> ade + rhcys	forward only	Methionine Metabolism	b0159
AICART	phosphoribosylaminoimidazolecarboxamide formyltransferase	[c] : 10fthf + aicar <==> fprica + thf	reversible	Purine and Pyrimidine Biosynthesis	b4006
AIRC2	phosphoribosylaminoimidazole carboxylase	[c] : air + atp + hco3 --> 5caiz + adp + h + pi	forward only	Purine and Pyrimidine Biosynthesis	b0522
AIRC3	phosphoribosylaminoimidazole carboxylase (mutase rxn)	[c] : 5aizc <==> 5caiz	reversible	Purine and Pyrimidine Biosynthesis	b0523
AKGDH	2-Oxogluterate dehydrogenase	[c] : akg + coa + nad --> co2 + nadh + succoa	forward only	Citric Acid Cycle	( b0116 and b0726 and b0727 )
AKGt2rpp	2-oxoglutarate reversible transport via symport (periplasm)	akg[p] + h[p] <==> akg[c] + h[c]	reversible	Transport, Inner Membrane	b2587
AKGtex	alpha-ketoglutarate transport via diffusion (extracellular to periplasm)	akg[e] <==> akg[p]	reversible	Transport, Outer Membrane Porin	( b0241 or b0929 or b1377 or b2215 )
ALAabcpp	L-alanine transport via ABC system (periplasm)	ala-L[p] + atp[c] + h2o[c] --> adp[c] + ala-L[c] + h[c] + pi[c]	forward only	Transport, Inner Membrane	( b3454 and b3455 and b3457 and b3460 and b3456 )
ALAALAabcpp	D-alanyl-D-alanine (DalaDala) transport via ABC system (periplasm)	alaala[p] + atp[c] + h2o[c] --> adp[c] + alaala[c] + h[c] + pi[c]	forward only	Transport, Inner Membrane	( ( b3544 and b3543 and b3542 and b3541 and b3540 ) or ( b1487 and b1486 and b1485 and b1484 and b1483 ) )
ALAALAD	D-alanine-D-alanine dipeptidase	[c] : alaala + h2o --> (2) ala-D	forward only	Murein Recycling	b1488
ALAALAr	D-alanine-D-alanine ligase (reversible)	[c] : (2) ala-D + atp <==> adp + alaala + h + pi	reversible	Cell Envelope Biosynthesis	( b0381 or b0092 )
ALAALAtex	D-alanyl-D-alanine (DalaDala) transport via diffusion (extracellular to periplasm)	alaala[e] <==> alaala[p]	reversible	Transport, Outer Membrane Porin	( b0241 or b0929 or b1377 or b2215 )
ALAGLUE	L-alanyl-gamma-glutamate epimerase	[c] : LalaDglu <==> LalaLglu	reversible	Murein Recycling	b1325
ALAR	alanine racemase	[c] : ala-L <==> ala-D	reversible	Alanine and Aspartate Metabolism	( b4053 or b1190 )
ALAt2pp	L-alanine transport in via proton symport (periplasm)	ala-L[p] + h[p] --> ala-L[c] + h[c]	forward only	Transport, Inner Membrane	b4208
ALAt4pp	L-alanine transport in via sodium symport (periplasm)	ala-L[p] + na1[p] --> ala-L[c] + na1[c]	forward only	Transport, Inner Membrane	b0007
ALATA_D2	D-alanine transaminase	[c] : ala-D + pydx5p --> pyam5p + pyr	forward only	Cofactor and Prosthetic Group Biosynthesis	( b0870 or b2551 )
ALATA_L	L-alanine transaminase	[c] : akg + ala-L <==> glu-L + pyr	reversible	Alanine and Aspartate Metabolism
ALATA_L2	alanine transaminase	[c] : ala-L + pydx5p --> pyam5p + pyr	forward only	Cofactor and Prosthetic Group Biosynthesis	( b2551 or b0870 )
ALAtex	L-alanine transport via diffusion (extracellular to periplasm)	ala-L[e] <==> ala-L[p]	reversible	Transport, Outer Membrane Porin	( b0241 or b0929 or b1377 or b2215 )
ALATRS	Alanyl-tRNA synthetase	[c] : ala-L + atp + trnaala --> alatrna + amp + ppi	forward only	tRNA Charging	b2697
ALCD19	alcohol dehydrogenase (glycerol)	[c] : glyald + h + nadh <==> glyc + nad	reversible	Alternate Carbon Metabolism	b0356
ALCD2x	alcohol dehydrogenase (ethanol)	[c] : etoh + nad <==> acald + h + nadh	reversible	Pyruvate Metabolism	( b0356 or b1241 or b1478 or b2453 )
ALDD19x	aldehyde dehydrogenase (phenylacetaldehyde, NAD)	[c] : h2o + nad + pacald --> (2) h + nadh + pac	forward only	Alternate Carbon Metabolism	b1385
ALDD2x	aldehyde dehydrogenase (acetaldehyde, NAD)	[c] : acald + h2o + nad --> ac + (2) h + nadh	forward only	Alternate Carbon Metabolism	b1300
ALDD2y	aldehyde dehydrogenase (acetaldehyde, NADP)	[c] : acald + h2o + nadp --> ac + (2) h + nadph	forward only	Alternate Carbon Metabolism	b3588
ALDD3y	aldehyde dehydrogenase (propanal, NADP)	[c] : h2o + nadp + ppal --> (2) h + nadph + ppa	forward only	Alternate Carbon Metabolism	b3588
ALDD4	aldehyde dehydrogenase (butanal, NAD)	[c] : btal + h2o + nad --> but + (2) h + nadh	forward only	Alternate Carbon Metabolism
ALLabcpp	D-allose transport via ABC system (periplasm)	all-D[p] + atp[c] + h2o[c] --> adp[c] + all-D[c] + h[c] + pi[c]	forward only	Transport, Inner Membrane	( b4087 and b4088 and b4086 )
ALLK	Allose kinase	[c] : all-D + atp --> adp + all6p + h	forward only	Alternate Carbon Metabolism	b4084
ALLPI	Allose 6-phosphate isomerase	[c] : all6p <==> allul6p	reversible	Alternate Carbon Metabolism	b4090
ALLTAMH	allantoate amidohydrolase	[c] : alltt + (2) h + (2) h2o --> co2 + (2) nh4 + urdglyc	forward only	Alternate Carbon Metabolism	b0516
ALLtex	Allose transport via diffusion (extracellular to periplasm)	all-D[e] <==> all-D[p]	reversible	Transport, Outer Membrane Porin	( b0241 or b0929 or b1377 or b2215 )
ALLTN	allantoinase	[c] : alltn + h2o --> alltt + h	forward only	Nitrogen Metabolism	b0512
ALLTNt2rpp	allantoin transport in via proton symport (periplasm)	alltn[p] + h[p] <==> alltn[c] + h[c]	reversible	Transport, Inner Membrane	b0511
ALLTNtex	allantoin transport via diffusion (extracellular to periplasm)	alltn[e] <==> alltn[p]	reversible	Transport, Outer Membrane Porin	( b0241 or b0929 or b1377 or b2215 )
ALLULPE	Allulose 6-phosphate epimerase	[c] : allul6p <==> f6p	reversible	Alternate Carbon Metabolism	b4085
ALPATE160pp	apolipoprotein N-acyltransferase (phosphatidylethanolamine, periplasm)	[p] : alpp + pe160 --> 2agpe160 + lpp	forward only	Unassigned	( b0657 and b1677 )
ALPATG160pp	apolipoprotein N-acyltransferase (phosphatidylglycerol, periplasm)	[p] : alpp + pg160 --> 2agpg160 + lpp	forward only	Unassigned	( b0657 and b1677 )
ALR2	aldose reductase (methylglyoxal)	[c] : h + mthgxl + nadph --> acetol + nadp	forward only	Methylglyoxal Metabolism	( b3012 or b0207 or b1781 or b3001 )
ALR4x	aldose reductase (acetol)	[c] : acetol + h + nadh --> 12ppd-R + nad	forward only	Glycerophospholipid Metabolism	b3945
ALTRH	altronate hydrolase	[c] : altrn --> 2ddglcn + h2o	forward only	Alternate Carbon Metabolism	b3091
AM3PA	anhydrous-N-Acetylmuramyl-tripeptide amidase	[c] : anhm3p + h2o --> LalaDgluMdap + anhm	forward only	Murein Recycling	( b0110 or b0867 )
AM4PA	anhydrous-N-Acetylmuramyl-tetrapeptide amidase	[c] : anhm4p + h2o --> LalaDgluMdapDala + anhm	forward only	Murein Recycling	( b0110 or b0867 )
AM4PCP	anhydrous-N-Acetylmuramyl-tetrapeptide L,D-carboxypeptidase	[c] : anhm4p + h2o --> ala-D + anhm3p	forward only	Murein Recycling	b1192
AMALT1	Amylomaltase (maltotriose)	[c] : malt + malttr --> glc-D + maltttr	forward only	Alternate Carbon Metabolism	b3416
AMALT2	Amylomaltase (maltotetraose)	[c] : malt + maltttr --> glc-D + maltpt	forward only	Alternate Carbon Metabolism	b3416
AMALT3	Amylomaltase (maltopentaose)	[c] : malt + maltpt --> glc-D + malthx	forward only	Alternate Carbon Metabolism	b3416
AMALT4	Amylomaltase (maltohexaose)	[c] : malt + malthx --> glc-D + malthp	forward only	Alternate Carbon Metabolism	b3416
AMANAPEr	N-acetylmannosamine 6-phosphate epimerase	[c] : acmanap <==> acgam6p	reversible	Alternate Carbon Metabolism	b3223
AMANK	N-acetyl-D-mannosamine kinase	[c] : acmana + atp --> acmanap + adp + h	forward only	Alternate Carbon Metabolism	b3222
AMAOTr	adenosylmethionine-8-amino-7-oxononanoate transaminase	[c] : 8aonn + amet <==> amob + dann	reversible	Cofactor and Prosthetic Group Biosynthesis	b0774
AMMQLT8	S-adenosylmethione:2-demthylmenaquinole methyltransferase (menaquinone 8)	[c] : 2dmmql8 + amet --> ahcys + h + mql8	forward only	Cofactor and Prosthetic Group Biosynthesis	b3833
AMPMS2	4-amino-2-methyl-5-phosphomethylpyrimidine synthetase	[c] : air + h2o + nad --> 4ampm + (2) for + (3) h + nadh	forward only	Cofactor and Prosthetic Group Biosynthesis	b3994
AMPN	AMP nucleosidase	[c] : amp + h2o --> ade + r5p	forward only	Nucleotide Salvage Pathway	b1982
AMPTASECG	alanyl aminopeptidase (cys-gly)	[c] : cgly + h2o --> cys-L + gly	forward only	Cysteine Metabolism	( b0237 or b4260 or b2523 or b0932 )
AMPTASEPG	aminopeptidase (pro-gly)	[c] : h2o + progly --> gly + pro-L	forward only	Arginine and Proline Metabolism	( b4260 or b0237 or b0932 or b2523 )
AMPtex	AMP transport via diffusion (extracellular to periplasm)	amp[e] <==> amp[p]	reversible	Transport, Outer Membrane Porin	( b0929 or b1377 or b2215 or b0241 )
ANHGMtex	GlcNAc-anhMurNAc transport via diffusion (extracellular to periplasm)	anhgm[e] <==> anhgm[p]	reversible	Transport, Outer Membrane Porin	( b0241 or b0929 or b1377 or b2215 )
ANHMK	1,6-anhydrous-N-Acetylmuramate kinase	[c] : anhm + atp + h2o --> acmum6p + adp + h	forward only	Murein Recycling	b1640
ANPRT	anthranilate phosphoribosyltransferase	[c] : anth + prpp --> ppi + pran	forward only	Tyrosine, Tryptophan, and Phenylalanine Metabolism	b1263
ANS	anthranilate synthase	[c] : chor + gln-L --> anth + glu-L + h + pyr	forward only	Tyrosine, Tryptophan, and Phenylalanine Metabolism	( b1263 and b1264 )
AOBUTDs	L-2-amino-3-oxobutanoate decarboxylation (spontaneous)	[c] : 2aobut + h --> aact + co2	forward only	Threonine and Lysine Metabolism	s0001
AOXSr	8-amino-7-oxononanoate synthase	[c] : ala-L + h + pmcoa <==> 8aonn + co2 + coa	reversible	Cofactor and Prosthetic Group Biosynthesis	b0776
AP4AH	Ap4A hydrolase	[c] : ap4a + h2o --> (2) adp + (2) h	forward only	Nucleotide Salvage Pathway	b0049
AP5AH	Ap5A hydrolase	[c] : ap5a + h2o --> adp + atp + (2) h	forward only	Nucleotide Salvage Pathway	b0049
APRAUR	5-amino-6-(5-phosphoribosylamino)uracil reductase	[c] : 5apru + h + nadph --> 5aprbu + nadp	forward only	Cofactor and Prosthetic Group Biosynthesis	b0414
ARAI	L-arabinose isomerase	[c] : arab-L <==> rbl-L	reversible	Alternate Carbon Metabolism	b0062
ARBabcpp	L-arabinose transport via ABC system (periplasm)	arab-L[p] + atp[c] + h2o[c] --> adp[c] + arab-L[c] + h[c] + pi[c]	forward only	Transport, Inner Membrane	( b1901 and b1900 and b4460 )
ARBt2rpp	L-arabinose transport via proton symport (periplasm)	arab-L[p] + h[p] <==> arab-L[c] + h[c]	reversible	Transport, Inner Membrane	b2841
ARBt3ipp	L-arabinose transport via proton antiport (periplasm)	arab-L[c] + h[p] --> arab-L[p] + h[c]	forward only	Transport, Inner Membrane	b1528
ARBtex	L-arabinose transport via diffusion (extracellular to periplasm)	arab-L[e] <==> arab-L[p]	reversible	Transport, Outer Membrane Porin	( b0241 or b0929 or b1377 or b2215 )
ARBTNabcpp	aerobactin transport via ABC system (periplasm)	arbtn-fe3[p] + atp[c] + h2o[c] --> adp[c] + arbtn-fe3[c] + h[c] + pi[c]	forward only	Transport, Inner Membrane	( b0153 and b0151 and b0152 )
ARBTNexs	aerobactin Fe-loading reaction (spontaneous)	[e] : arbtn + fe3 --> arbtn-fe3	forward only	Inorganic Ion Transport and Metabolism	s0001
ARBTNR1	aerobactin reductase	[c] : (2) arbtn-fe3 + fadh2 --> (2) arbtn + fad + (2) fe2 + (2) h	forward only	Inorganic Ion Transport and Metabolism
ARBTNR2	aerobactin reductase	[c] : (2) arbtn-fe3 + fmnh2 --> (2) arbtn + (2) fe2 + fmn + (2) h	forward only	Inorganic Ion Transport and Metabolism
ARBTNR3	aerobactin reductase	[c] : (2) arbtn-fe3 + rbflvrd --> (2) arbtn + (2) fe2 + (2) h + ribflv	forward only	Inorganic Ion Transport and Metabolism
ARBTNtex	aerobactin secretion (to extracellular)	arbtn[p] + h[p] --> arbtn[e] + h[c]	forward only	Transport, Outer Membrane
ARBTNtonex	aerobactin transport via ton system (extracellular)	arbtn-fe3[e] + h[p] --> arbtn-fe3[p] + h[c]	forward only	Transport, Outer Membrane
ARBTNtpp	aerobactin secretion (to periplasm)	arbtn[c] + h[p] --> arbtn[p] + h[c]	forward only	Inorganic Ion Transport and Metabolism
ARGabcpp	L-arginine transport via ABC system (periplasm)	arg-L[p] + atp[c] + h2o[c] --> adp[c] + arg-L[c] + h[c] + pi[c]	forward only	Transport, Inner Membrane	( ( b2310 and b2307 and b2306 and b2308 ) or ( b0863 and b0860 and b0861 and b0864 and b0862 ) )
ARGAGMt7pp	Arginine/agmatine antiport (periplasm)	agm[c] + arg-L[p] <==> agm[p] + arg-L[c]	reversible	Transport, Inner Membrane	b4115
ARGDC	arginine decarboxylase	[c] : arg-L + h --> agm + co2	forward only	Arginine and Proline Metabolism	b4117
ARGDCpp	arginine decarboxylase	[p] : arg-L + h --> agm + co2	forward only	Arginine and Proline Metabolism	b2938
ARGORNt7pp	arginine/ornithine antiporter (periplasm)	arg-L[p] + orn[c] <==> arg-L[c] + orn[p]	reversible	Transport, Inner Membrane	b1605
ARGSL	argininosuccinate lyase	[c] : argsuc <==> arg-L + fum	reversible	Arginine and Proline Metabolism	b3960
ARGSS	argininosuccinate synthase	[c] : asp-L + atp + citr-L --> amp + argsuc + h + ppi	forward only	Arginine and Proline Metabolism	b3172
ARGt3pp	L-arginine transport out via proton antiport (cytoplasm to periplasm)	arg-L[c] + h[p] --> arg-L[p] + h[c]	forward only	Transport, Inner Membrane	b2923
ARGtex	L-arginine transport via diffusion (extracellular to periplasm)	arg-L[e] <==> arg-L[p]	reversible	Transport, Outer Membrane Porin	( b0241 or b0929 or b1377 or b2215 )
ARGTRS	Arginyl-tRNA synthetase	[c] : arg-L + atp + trnaarg --> amp + argtrna + ppi	forward only	tRNA Charging	b1876
ASAD	aspartate-semialdehyde dehydrogenase	[c] : aspsa + nadp + pi <==> 4pasp + h + nadph	reversible	Threonine and Lysine Metabolism	b3433
ASCBPL	L-ascorbate 6-phosphate lactonase	[c] : ascb6p + h2o --> 3dhgulnp + h	forward only	Alternate Carbon Metabolism	b4192
ASCBptspp	L-ascorbate transport via PEP:Pyr PTS (periplasm)	ascb-L[p] + pep[c] --> ascb6p[c] + pyr[c]	forward only	Transport, Inner Membrane	( b2415 and b2416 and b4195 and b4194 and b4193 )
ASCBtex	L-ascorbate transport via diffusion (extracellular to periplasm)	ascb-L[e] <==> ascb-L[p]	reversible	Transport, Outer Membrane Porin	( b0241 or b0929 or b1377 or b2215 )
ASNabcpp	L-asparagine transport via ABC system (periplasm)	asn-L[p] + atp[c] + h2o[c] --> adp[c] + asn-L[c] + h[c] + pi[c]	forward only	Transport, Inner Membrane
ASNN	L-asparaginase	[c] : asn-L + h2o --> asp-L + nh4	forward only	Alanine and Aspartate Metabolism	( b1767 or b0828 )
ASNNpp	L-asparaginase	[p] : asn-L + h2o --> asp-L + nh4	forward only	Alanine and Aspartate Metabolism	b2957
ASNS1	asparagine synthase (glutamine-hydrolysing)	[c] : asp-L + atp + gln-L + h2o --> amp + asn-L + glu-L + h + ppi	forward only	Alanine and Aspartate Metabolism	b0674
ASNS2	asparagine synthetase	[c] : asp-L + atp + nh4 --> amp + asn-L + h + ppi	forward only	Alanine and Aspartate Metabolism	b3744
ASNt2rpp	L-asparagine reversible transport via proton symport (periplasm)	asn-L[p] + h[p] <==> asn-L[c] + h[c]	reversible	Transport, Inner Membrane	b1453
ASNtex	L-asparagine transport via diffusion (extracellular to periplasm)	asn-L[e] <==> asn-L[p]	reversible	Transport, Outer Membrane Porin	( b0241 or b0929 or b1377 or b2215 )
ASNTRS	Asparaginyl-tRNA synthetase	[c] : asn-L + atp + trnaasn --> amp + asntrna + ppi	forward only	tRNA Charging	b0930
ASO3t8pp	arsenite efflux via ATP hydrolysis (periplasm)	aso3[c] + atp[c] + h2o[c] --> adp[c] + aso3[p] + h[c] + pi[c]	forward only	Transport, Inner Membrane	b3502
ASO3tex	arsenite transport via diffusion (extracellular to periplasm)	aso3[e] <==> aso3[p]	reversible	Transport, Outer Membrane Porin	( b0241 or b0929 or b1377 or b2215 )
ASP1DC	aspartate 1-decarboxylase	[c] : asp-L + h --> ala-B + co2	forward only	Cofactor and Prosthetic Group Biosynthesis	b0131
ASPabcpp	L-aspartate transport via ABC system (periplasm)	asp-L[p] + atp[c] + h2o[c] --> adp[c] + asp-L[c] + h[c] + pi[c]	forward only	Transport, Inner Membrane	( b0655 and b0654 and b0653 and b0652 )
ASPCT	aspartate carbamoyltransferase	[c] : asp-L + cbp --> cbasp + h + pi	forward only	Purine and Pyrimidine Biosynthesis	( b4244 and b4245 )
ASPK	aspartate kinase	[c] : asp-L + atp <==> 4pasp + adp	reversible	Threonine and Lysine Metabolism	( b0002 or b3940 or b4024 )
ASPO3	L-aspartate oxidase	[c] : asp-L + q8 --> h + iasp + q8h2	forward only	Cofactor and Prosthetic Group Biosynthesis	b2574
ASPO4	L-aspartate oxidase	[c] : asp-L + mqn8 --> h + iasp + mql8	forward only	Cofactor and Prosthetic Group Biosynthesis	b2574
ASPO5	L-aspartate oxidase	[c] : asp-L + fum --> h + iasp + succ	forward only	Cofactor and Prosthetic Group Biosynthesis	b2574
ASPO6	L-aspartate oxidase	[c] : asp-L + o2 --> h + h2o2 + iasp	forward only	Cofactor and Prosthetic Group Biosynthesis	b2574
ASPT	L-aspartase	[c] : asp-L --> fum + nh4	forward only	Alanine and Aspartate Metabolism	b4139
ASPt2_2pp	Aspartate transport via proton symport (2 H) (periplasm)	asp-L[p] + (2) h[p] --> asp-L[c] + (2) h[c]	forward only	Transport, Inner Membrane	b3528
ASPt2_3pp	L-asparate transport via proton symport (3 H) (periplasm)	asp-L[p] + (3) h[p] --> asp-L[c] + (3) h[c]	forward only	Transport, Inner Membrane	( b4138 or b4123 )
ASPt2pp	L-aspartate transport in via proton symport (periplasm)	asp-L[p] + h[p] --> asp-L[c] + h[c]	forward only	Transport, Inner Membrane	b4077
ASPTA	aspartate transaminase	[c] : akg + asp-L <==> glu-L + oaa	reversible	Alanine and Aspartate Metabolism	b0928
ASPtex	L-aspartate transport via diffusion (extracellular to periplasm)	asp-L[e] <==> asp-L[p]	reversible	Transport, Outer Membrane Porin	( b0241 or b0929 or b1377 or b2215 )
ASPTRS	Aspartyl-tRNA synthetase	[c] : asp-L + atp + trnaasp --> amp + asptrna + ppi	forward only	tRNA Charging	b1866
ASR	arsenate reductase	[c] : aso4 + (2) gthrd --> aso3 + gthox + h2o	forward only	Inorganic Ion Transport and Metabolism	( b3503 and b1064 )
AST	Arginine succinyltransferase	[c] : arg-L + succoa --> coa + h + sucarg	forward only	Arginine and Proline Metabolism	b1747
ATHRDHr	L-allo-threonine dehydrogenase	[c] : athr-L + nadp <==> 2aobut + h + nadph	reversible	Threonine and Lysine Metabolism	b1539
ATPHs	ATP amine hydrolysis (spontaneous)	[c] : atp + h + h2o --> itp + nh4	forward only	Nucleotide Salvage Pathway	s0001
ATPM	ATP maintenance requirement	[c] : atp + h2o --> adp + h + pi	forward only	Unassigned
ATPPRT	ATP phosphoribosyltransferase	[c] : atp + prpp --> ppi + prbatp	forward only	Histidine Metabolism	b2019
ATPS4rpp	ATP synthase (four protons for one ATP) (periplasm)	adp[c] + (4) h[p] + pi[c] <==> atp[c] + (3) h[c] + h2o[c]	reversible	Oxidative Phosphorylation	( ( ( b3736 and b3737 and b3738 ) and ( b3731 and b3732 and b3733 and b3734 and b3735 ) ) or ( ( b3736 and b3737 and b3738 ) and ( b3731 and b3732 and b3733 and b3734 and b3735 ) and b3739 ) )
BALAt2pp	beta-alanine transport in via proton symport (periplasm)	ala-B[p] + h[p] --> ala-B[c] + h[c]	forward only	Transport, Inner Membrane	b4208
BALAtex	beta-alanine transport via diffusion (extracellular to periplasm)	ala-B[e] <==> ala-B[p]	reversible	Transport, Outer Membrane Porin	( b0241 or b0929 or b1377 or b2215 )
BETALDHx	betaine-aldehyde dehydrogenase	[c] : betald + h2o + nad --> glyb + (2) h + nadh	forward only	Unassigned	b0312
BETALDHy	betaine-aldehyde dehydrogenase	[c] : betald + h2o + nadp --> glyb + (2) h + nadph	forward only	Unassigned	b0312
BPNT	3',5'-bisphosphate nucleotidase	[c] : h2o + pap --> amp + pi	forward only	Cysteine Metabolism
BSORx	Biotin sulfoxide reductase	[c] : btnso + h + nadh --> btn + h2o + nad	forward only	Cofactor and Prosthetic Group Biosynthesis	b3551
BSORy	Biotin sulfoxide reductase	[c] : btnso + h + nadph --> btn + h2o + nadp	forward only	Cofactor and Prosthetic Group Biosynthesis	b3551
BTS4	Biotin synthase	[c] : amet + dtbt + s --> btn + dad-5 + h + met-L	forward only	Cofactor and Prosthetic Group Biosynthesis	b0775
BUTCT	Acetyl-CoA:butyrate-CoA transferase	[c] : accoa + but --> ac + btcoa	forward only	Alternate Carbon Metabolism	( b2221 and b2222 )
BUTSO3abcpp	butanesulfonate transport via ABC system (periplasm)	atp[c] + butso3[p] + h2o[c] --> adp[c] + butso3[c] + h[c] + pi[c]	forward only	Transport, Inner Membrane	( ( b0936 and b0933 and b0934 ) or ( b0365 and b0366 and b0367 ) )
BUTSO3tex	butanesulfonate transport via diffusion (extracellular to periplasm)	butso3[e] <==> butso3[p]	reversible	Transport, Outer Membrane Porin	( b0241 or b0929 or b1377 or b2215 )
BUTt2rpp	Butyrate transport via proton symport, reversible (periplasm)	but[p] + h[p] <==> but[c] + h[c]	reversible	Transport, Inner Membrane	b2223
BUTtex	Butyrate transport via diffusion (extracellular to periplasm)	but[e] <==> but[p]	reversible	Transport, Outer Membrane Porin	( b0241 or b0929 or b1377 or b2215 )
CA2t3pp	calcium (Ca+2) transport out via proton antiport (periplasm)	ca2[c] + h[p] --> ca2[p] + h[c]	forward only	Inorganic Ion Transport and Metabolism	b1216
CA2tex	calcium (Ca+2) transport via diffusion (extracellular to periplasm)	ca2[e] <==> ca2[p]	reversible	Transport, Outer Membrane Porin	( b0241 or b0929 or b1377 or b2215 )
CADVtpp	Lysine/Cadaverine antiporter (periplasm)	15dap[c] + h[p] + lys-L[p] --> 15dap[p] + h[c] + lys-L[c]	forward only	Transport, Inner Membrane	b4132
CAT	catalase	[c] : (2) h2o2 --> (2) h2o + o2	forward only	Unassigned	( b1732 or b3942 )
CAt6pp	calcium / sodium antiporter (1:1)	ca2[c] + na1[p] <==> ca2[p] + na1[c]	reversible	Inorganic Ion Transport and Metabolism	b3196
CBIAT	Cobinamide adenyltransferase	[c] : atp + cbi + h <==> adocbi + pppi	reversible	Cofactor and Prosthetic Group Biosynthesis	b1270
CBItonex	Cobinamide transport via ton system (extermal)	cbi[e] + h[p] --> cbi[p] + h[c]	forward only	Transport, Outer Membrane	( b3966 and ( b1252 and b3005 and b3006 ) )
CBIuabcpp	Cobinamide transport via ABC system (uptake, periplasm)	atp[c] + cbi[p] + h2o[c] --> adp[c] + cbi[c] + h[c] + pi[c]	forward only	Transport, Inner Membrane	( b1711 and b1709 and b0158 )
CBL1abcpp	Cob(1)alamin transport via ABC system (periplasm)	atp[c] + cbl1[p] + h2o[c] --> adp[c] + cbl1[c] + h[c] + pi[c]	forward only	Transport, Inner Membrane	( b1711 and b1709 and b0158 )
CBL1tonex	Cob(1)alamin transport via ton system (extermal)	cbl1[e] + h[p] --> cbl1[p] + h[c]	forward only	Transport, Outer Membrane	( b3966 and ( b1252 and b3005 and b3006 ) )
CBLAT	cob(I)alamin adenosyltransferase	[c] : atp + cbl1 + h <==> adocbl + pppi	reversible	Cofactor and Prosthetic Group Biosynthesis	( b1270 or b2459 )
CBMKr	Carbamate kinase	[c] : atp + co2 + nh4 <==> adp + cbp + (2) h	reversible	Unassigned	( b0521 or b0323 or b2874 )
CBPS	carbamoyl-phosphate synthase (glutamine-hydrolysing)	[c] : (2) atp + gln-L + h2o + hco3 --> (2) adp + cbp + glu-L + (2) h + pi	forward only	Arginine and Proline Metabolism	( b0032 and b0033 )
CD2abcpp	Cadmium (Cd+2) ABC transporter (periplasm)	atp[c] + cd2[c] + h2o[c] --> adp[c] + cd2[p] + h[c] + pi[c]	forward only	Inorganic Ion Transport and Metabolism	b3469
CD2t3pp	cadmium (Cd+2) transport out via proton antiport (periplasm)	cd2[c] + h[p] --> cd2[p] + h[c]	forward only	Inorganic Ion Transport and Metabolism	( b0752 or b3915 )
CD2tex	cadmium (Cd+2) transport via diffusion (extracellular to periplasm)	cd2[e] <==> cd2[p]	reversible	Transport, Outer Membrane Porin	( b0241 or b0929 or b1377 or b2215 )
CD2tpp	cadmium (+2) transport in via permease (no H+)	cd2[p] --> cd2[c]	forward only	Inorganic Ion Transport and Metabolism	b3040
CDAPPA120	CDP-Diacylglycerol pyrophostatase (n-C12:0)	[c] : cdpdddecg + h2o --> cmp + (2) h + pa120	forward only	Glycerophospholipid Metabolism	b3918
CDAPPA140	CDP-Diacylglycerol pyrophostatase (n-C14:0)	[c] : cdpdtdecg + h2o --> cmp + (2) h + pa140	forward only	Glycerophospholipid Metabolism	b3918
CDAPPA141	CDP-Diacylglycerol pyrophostatase (n-C14:1)	[c] : cdpdtdec7eg + h2o --> cmp + (2) h + pa141	forward only	Glycerophospholipid Metabolism	b3918
CDAPPA160	CDP-Diacylglycerol pyrophostatase (n-C16:0)	[c] : cdpdhdecg + h2o --> cmp + (2) h + pa160	forward only	Glycerophospholipid Metabolism	b3918
CDAPPA161	CDP-Diacylglycerol pyrophostatase (n-C16:1)	[c] : cdpdhdec9eg + h2o --> cmp + (2) h + pa161	forward only	Glycerophospholipid Metabolism	b3918
CDAPPA180	CDP-Diacylglycerol pyrophostatase (n-C18:0)	[c] : cdpdodecg + h2o --> cmp + (2) h + pa180	forward only	Glycerophospholipid Metabolism	b3918
CDAPPA181	CDP-Diacylglycerol pyrophostatase (n-C18:1)	[c] : cdpdodec11eg + h2o --> cmp + (2) h + pa181	forward only	Glycerophospholipid Metabolism	b3918
CDPMEK	4-(cytidine 5'-diphospho)-2-C-methyl-D-erythritol kinase	[c] : 4c2me + atp --> 2p4c2me + adp + h	forward only	Cofactor and Prosthetic Group Biosynthesis	b1208
CFAS160E	cyclopropane fatty acid synthase (Phosphatidylethanolamine, n-C16:0)	[c] : (2) amet + pe161 --> (2) ahcys + cpe160 + (2) h	forward only	Glycerophospholipid Metabolism	b1661
CFAS160G	cyclopropane fatty acid synthase (Phosphatidylglycerol, n-C16:0)	[c] : (2) amet + pg161 --> (2) ahcys + cpg160 + (2) h	forward only	Glycerophospholipid Metabolism	b1661
CFAS180E	cyclopropane fatty acid synthase (Phosphatidylethanolamine, n-C18:0)	[c] : (2) amet + pe181 --> (2) ahcys + cpe180 + (2) h	forward only	Glycerophospholipid Metabolism	b1661
CFAS180G	cyclopropane fatty acid synthase (Phosphatidylglycerol, n-C18:0)	[c] : (2) amet + pg181 --> (2) ahcys + cpg180 + (2) h	forward only	Glycerophospholipid Metabolism	b1661
CGLYabcpp	L-Cysteinylglycine (Cys-Gly) transport via ABC system (periplasm)	atp[c] + cgly[p] + h2o[c] --> adp[c] + cgly[c] + h[c] + pi[c]	forward only	Transport, Inner Membrane	( b3544 and b3543 and b3542 and b3541 and b3540 )
CGLYtex	L-Cysteinylglycine transport via diffusion (extracellular to periplasm)	cgly[e] <==> cgly[p]	reversible	Transport, Outer Membrane Porin	( b0241 or b0929 or b1377 or b2215 )
CHLabcpp	choline transport via ABC system (periplasm)	atp[c] + chol[p] + h2o[c] --> adp[c] + chol[c] + h[c] + pi[c]	forward only	Transport, Inner Membrane	( b2128 and b2129 and b2130 and b2131 )
CHLt2pp	choline transport via proton symport (periplasm)	chol[p] + h[p] --> chol[c] + h[c]	forward only	Transport, Inner Membrane	( b0314 or b1801 )
CHLtex	choline transport via diffusion (extracellular to periplasm)	chol[e] <==> chol[p]	reversible	Transport, Outer Membrane Porin	( b0241 or b0929 or b1377 or b2215 )
CHORM	chorismate mutase	[c] : chor --> pphn	forward only	Tyrosine, Tryptophan, and Phenylalanine Metabolism	( b2599 or b2600 )
CHORS	chorismate synthase	[c] : 3psme --> chor + pi	forward only	Tyrosine, Tryptophan, and Phenylalanine Metabolism	b2329
CHRPL	Chorismate pyruvate lyase	[c] : chor --> 4hbz + pyr	forward only	Cofactor and Prosthetic Group Biosynthesis	b4039
CINNDO	Cinnamate dioxygenase	[c] : cinnm + h + nadh + o2 --> cenchddd + nad	forward only	Alternate Carbon Metabolism	( b2538 and b2539 and b2540 and b2542 )
CITL	Citrate lyase	[c] : cit --> ac + oaa	forward only	Citric Acid Cycle	( ( b0615 and b0616 and b0617 ) and b0614 )
CITt7pp	Citrate transport via succinate antiport (periplasm)	cit[p] + succ[c] --> cit[c] + succ[p]	forward only	Transport, Inner Membrane	b0612
CITtex	citrate transport via diffusion (extracellular to periplasm)	cit[e] <==> cit[p]	reversible	Transport, Outer Membrane Porin	( b0241 or b0929 or b1377 or b2215 )
CLIPAtex	cold lipid A transport via vector (periplasm to extracellular)	lipa_cold[p] --> lipa_cold[e]	forward only	Lipopolysaccharide Biosynthesis / Recycling
CLPNH120pp	cardiolipin hydrolase (periplasm, n-C12:0)	[p] : clpn120 + h2o --> h + pa120 + pg120	forward only	Glycerophospholipid Metabolism
CLPNH140pp	cardiolipin hydrolase (periplasm, n-C14:0)	[p] : clpn140 + h2o --> h + pa140 + pg140	forward only	Glycerophospholipid Metabolism
CLPNH141pp	cardiolipin hydrolase (periplasm, n-C14:1)	[p] : clpn141 + h2o --> h + pa141 + pg141	forward only	Glycerophospholipid Metabolism
CLPNH160pp	cardiolipin hydrolase (periplasm, n-C16:0)	[p] : clpn160 + h2o --> h + pa160 + pg160	forward only	Glycerophospholipid Metabolism
CLPNH161pp	cardiolipin hydrolase (periplasm, n-C16:1)	[p] : clpn161 + h2o --> h + pa161 + pg161	forward only	Glycerophospholipid Metabolism
CLPNH180pp	cardiolipin hydrolase (periplasm, n-C18:0)	[p] : clpn180 + h2o --> h + pa180 + pg180	forward only	Glycerophospholipid Metabolism
CLPNH181pp	cardiolipin hydrolase (periplasm, n-C18:1)	[p] : clpn181 + h2o --> h + pa181 + pg181	forward only	Glycerophospholipid Metabolism
CLPNS120pp	cardiolipin synthase (periplasmic, n-C12:0)	[p] : (2) pg120 <==> clpn120 + glyc	reversible	Glycerophospholipid Metabolism	( b1249 or b0789 )
CLPNS140pp	cardiolipin synthase (periplasmic, n-C14:0)	[p] : (2) pg140 <==> clpn140 + glyc	reversible	Glycerophospholipid Metabolism	( b1249 or b0789 )
CLPNS141pp	cardiolipin synthase (periplasmic, n-C14:1)	[p] : (2) pg141 <==> clpn141 + glyc	reversible	Glycerophospholipid Metabolism	( b1249 or b0789 )
CLPNS160pp	cardiolipin synthase (periplasmic, n-C16:0)	[p] : (2) pg160 <==> clpn160 + glyc	reversible	Glycerophospholipid Metabolism	( b1249 or b0789 )
CLPNS161pp	cardiolipin synthase (periplasmic, n-C16:1)	[p] : (2) pg161 <==> clpn161 + glyc	reversible	Glycerophospholipid Metabolism	( b1249 or b0789 )
CLPNS180pp	cardiolipin synthase (periplasmic, n-C18:0)	[p] : (2) pg180 <==> clpn180 + glyc	reversible	Glycerophospholipid Metabolism	( b1249 or b0789 )
CLPNS181pp	cardiolipin synthase (periplasmic, n-C18:1)	[p] : (2) pg181 <==> clpn181 + glyc	reversible	Glycerophospholipid Metabolism	( b1249 or b0789 )
CLt3_2pp	chloride transport out via proton antiport (2:1) (periplasm)	(2) cl[p] + h[c] --> (2) cl[c] + h[p]	forward only	Inorganic Ion Transport and Metabolism	( b1592 or b0155 )
CLtex	chloride (Cl-1) transport via diffusion (extracellular to periplasm)	cl[e] <==> cl[p]	reversible	Transport, Outer Membrane Porin	( b0241 or b0929 or b1377 or b2215 )
CMPN	CMP nucleosidase	[c] : cmp + h2o --> csn + r5p	forward only	Nucleotide Salvage Pathway
CMPtex	CMP transport via diffusion (extracellular to periplasm)	cmp[e] <==> cmp[p]	reversible	Transport, Outer Membrane Porin	( b0241 or b0929 or b1377 or b2215 )
CO2tex	CO2 transport via diffusion (extracellular to periplasm)	co2[e] <==> co2[p]	reversible	Transport, Outer Membrane Porin	( b0241 or b0929 or b1377 or b2215 )
CO2tpp	CO2 transporter via diffusion (periplasm)	co2[p] <==> co2[c]	reversible	Transport, Inner Membrane	s0001
COBALT2abcpp	Cobalt (Co+2) ABC transporter (periplasm)	atp[c] + cobalt2[c] + h2o[c] --> adp[c] + cobalt2[p] + h[c] + pi[c]	forward only	Inorganic Ion Transport and Metabolism	b3469
COBALT2t3pp	cobalt (Co+2) transport out via proton antiport (periplasm)	cobalt2[c] + h[p] --> cobalt2[p] + h[c]	forward only	Inorganic Ion Transport and Metabolism	( b3915 or b0752 )
COBALT2tex	cobalt (Co+2) transport via diffusion (extracellular to periplasm)	cobalt2[e] <==> cobalt2[p]	reversible	Transport, Outer Membrane Porin	( b0241 or b0929 or b1377 or b2215 )
COBALT2tpp	cobalt transport in via permease (no H+)	cobalt2[p] --> cobalt2[c]	forward only	Inorganic Ion Transport and Metabolism	( b3040 or b3816 )
COLIPAabcpp	core oligosaccharide lipid A transport via ABC system (periplasm)	atp[c] + colipa[c] + h2o[c] --> adp[c] + colipa[p] + h[c] + pi[c]	forward only	Lipopolysaccharide Biosynthesis / Recycling	b0914
COLIPAtex	core oligosaccharide lipid A transport via vector (periplasm to extracellular)	colipa[p] --> colipa[e]	forward only	Lipopolysaccharide Biosynthesis / Recycling
CPGNabcpp	coprogen transport via ABC system (periplasm)	atp[c] + cpgn[p] + h2o[c] --> adp[c] + cpgn[c] + h[c] + pi[c]	forward only	Transport, Inner Membrane	( b0153 and b0151 and b0152 )
CPGNexs	coprogen Fe-loading reaction (spontaneaous)	[e] : cpgn-un + fe3 --> cpgn	forward only	Inorganic Ion Transport and Metabolism	s0001
CPGNR1	coprogen(Fe(III)) reductase	[c] : (2) cpgn + fadh2 --> (2) cpgn-un + fad + (2) fe2 + (2) h	forward only	Inorganic Ion Transport and Metabolism
CPGNR2	coprogen(Fe(III)) reductase	[c] : (2) cpgn + fmnh2 --> (2) cpgn-un + (2) fe2 + fmn + (2) h	forward only	Inorganic Ion Transport and Metabolism
CPGNR3	coprogen(Fe(III)) reductase	[c] : (2) cpgn + rbflvrd --> (2) cpgn-un + (2) fe2 + (2) h + ribflv	forward only	Inorganic Ion Transport and Metabolism
CPGNtonex	Coprogen transport via ton system (extracellular)	cpgn[e] + h[p] --> cpgn[p] + h[c]	forward only	Transport, Outer Membrane	( b1102 and ( b1252 and b3005 and b3006 ) )
CPGNUtex	coprogen unloaded secretion (extracellular)	cpgn-un[p] + h[p] --> cpgn-un[e] + h[c]	forward only	Inorganic Ion Transport and Metabolism
CPGNUtpp	coprogen unloaded secretion	cpgn-un[c] + h[p] --> cpgn-un[p] + h[c]	forward only	Inorganic Ion Transport and Metabolism
CPPPGO	coproporphyrinogen oxidase (O2 required)	[c] : cpppg3 + (2) h + o2 --> (2) co2 + (2) h2o + pppg9	forward only	Cofactor and Prosthetic Group Biosynthesis	b2436
CPPPGO2	Oxygen Independent coproporphyrinogen-III oxidase	[c] : (2) amet + cpppg3 --> (2) co2 + (2) dad-5 + (2) met-L + pppg9	forward only	Cofactor and Prosthetic Group Biosynthesis	b3867
CRNabcpp	L-carnitine transport via ABC system (periplasm)	atp[c] + crn[p] + h2o[c] --> adp[c] + crn[c] + h[c] + pi[c]	forward only	Transport, Inner Membrane	( b2677 and b2678 and b2679 )
CRNBTCT	gamma-butyrobetainyl-CoA: carnitine CoA transferase	[c] : bbtcoa + crn <==> crncoa + gbbtn	reversible	Oxidative Phosphorylation	b0038
CRNCAL2	Carnitine-CoA Ligase	[c] : atp + coa + crn --> adp + crncoa + pi	forward only	Oxidative Phosphorylation	b0037
CRNCAR	carnitine-CoA racemase	[c] : crncoa <==> crnDcoa	reversible	Oxidative Phosphorylation	b0036
CRNCBCT	crotonobetainyl-CoA: carnitine CoA transferase	[c] : crn + ctbtcoa <==> crncoa + ctbt	reversible	Oxidative Phosphorylation	b0038
CRNCDH	Carnityl-CoA dehydratse	[c] : crncoa <==> ctbtcoa + h2o	reversible	Oxidative Phosphorylation	b0036
CRNDabcpp	D-carnitine transport via ABC system (periplasm)	atp[c] + crn-D[p] + h2o[c] --> adp[c] + crn-D[c] + h[c] + pi[c]	forward only	Transport, Inner Membrane	( b2677 and b2678 and b2679 )
CRNDCAL2	D-Carnitine-CoA Ligase	[c] : atp + coa + crn-D --> adp + crnDcoa + pi	forward only	Oxidative Phosphorylation	b0037
CRNDt2rpp	D-carnitine outward transport (H+ antiport)	crn-D[p] + h[p] <==> crn-D[c] + h[c]	reversible	Transport, Inner Membrane	b4111
CRNt2rpp	L-carnitine outward transport (H+ antiport)	crn[p] + h[p] <==> crn[c] + h[c]	reversible	Transport, Inner Membrane	b4111
CRNt7pp	Carnitine/butyrobetaine antiporter (periplasm)	crn[p] + gbbtn[c] --> crn[c] + gbbtn[p]	forward only	Transport, Inner Membrane	b0040
CRNt8pp	L-carnitine/D-carnitine antiporter (periplasm)	crn[p] + crn-D[c] --> crn[c] + crn-D[p]	forward only	Transport, Inner Membrane	b0040
CRNtex	L-carnitine transport via diffusion (extracellular to periplasm)	crn[e] <==> crn[p]	reversible	Transport, Outer Membrane Porin	( b0241 or b0929 or b1377 or b2215 )
CS	citrate synthase	[c] : accoa + h2o + oaa --> cit + coa + h	forward only	Citric Acid Cycle	b0720
CSND	Cytosine deaminase	[c] : csn + h + h2o --> nh4 + ura	forward only	Nucleotide Salvage Pathway	b0337
CSNt2pp	cytosine transport in via proton symport (periplasm)	csn[p] + h[p] --> csn[c] + h[c]	forward only	Transport, Inner Membrane	b0336
CSNtex	cytosine transport via diffusion (extracellular to periplasm)	csn[e] <==> csn[p]	reversible	Transport, Outer Membrane Porin	( b0241 or b0929 or b1377 or b2215 )
CTBTabcpp	crotonobetaine transport via ABC system (periplasm)	atp[c] + ctbt[p] + h2o[c] --> adp[c] + ctbt[c] + h[c] + pi[c]	forward only	Transport, Inner Membrane	( b2677 and b2678 and b2679 )
CTBTCAL2	Crotonobetaine-CoA Ligase	[c] : atp + coa + ctbt --> adp + ctbtcoa + pi	forward only	Oxidative Phosphorylation	b0037
CTBTt2rpp	cronobetaine outward transport (H+ antiport)	ctbt[p] + h[p] <==> ctbt[c] + h[c]	reversible	Transport, Inner Membrane	b4111
CTPS2	CTP synthase (glutamine)	[c] : atp + gln-L + h2o + utp --> adp + ctp + glu-L + (2) h + pi	forward only	Purine and Pyrimidine Biosynthesis	b2780
CU1abcpp	Copper (Cu +1) ABC transporter (periplasm)	atp[c] + cu[c] + h2o[c] --> adp[c] + cu[p] + h[c] + pi[c]	forward only	Inorganic Ion Transport and Metabolism	b0484
CU1Opp	Cuprous Oxidase (Cu+1)	[p] : (4) cu + (4) h + o2 --> (4) cu2 + (2) h2o	forward only	Inorganic Ion Transport and Metabolism	b0123
CU2abcpp	Copper (Cu+2) ABC transporter (periplasm)	atp[c] + cu2[c] + h2o[c] --> adp[c] + cu2[p] + h[c] + pi[c]	forward only	Inorganic Ion Transport and Metabolism	b3469
CU2tex	copper (Cu+2) transport via diffusion (extracellular to periplasm)	cu2[e] <==> cu2[p]	reversible	Transport, Outer Membrane Porin	( b2215 or b0241 or b0929 or b1377 )
CU2tpp	copper transport in via permease (no H+)	cu2[p] --> cu2[c]	forward only	Inorganic Ion Transport and Metabolism	b3040
CUt3	copper transport out via proton antiport	cu[c] + h[e] --> cu[e] + h[c]	forward only	Transport, Outer Membrane	( b0572 and b0573 and b0574 and b0575 )
CUtex	copper (Cu+1) transport via diffusion (extracellular to periplasm)	cu[e] <==> cu[p]	reversible	Transport, Outer Membrane Porin	( b0241 or b0929 or b1377 or b2215 )
CYANST	Cyanide sulfurtransferase	[c] : cyan + tsul --> h + so3 + tcynt	forward only	Unassigned	b3425
CYANSTpp	Cyanide sulfurtransferase (periplasmic)	[p] : cyan + tsul --> h + so3 + tcynt	forward only	Inorganic Ion Transport and Metabolism	b1308
CYANtex	Cyanide transport via diffusion (extracellular to periplasm)	cyan[e] <==> cyan[p]	reversible	Transport, Outer Membrane Porin	( b0241 or b0929 or b1377 or b2215 )
CYNTAH	Cyanate aminohydrolase	[c] : cynt + (3) h + hco3 --> (2) co2 + nh4	forward only	Nitrogen Metabolism	b0340
CYNTt2pp	Cyanate transport via proton symport (periplasm)	cynt[p] + h[p] --> cynt[c] + h[c]	forward only	Transport, Inner Membrane	b0341
CYNTtex	Cyanate transport via diffusion (extracellular to periplasm)	cynt[e] <==> cynt[p]	reversible	Transport, Outer Membrane Porin	( b0241 or b0929 or b1377 or b2215 )
CYSabc2pp	L-cysteine export via ABC system (cytoplasm to periplasm)	atp[c] + cys-L[c] + h2o[c] --> adp[c] + cys-L[p] + h[c] + pi[c]	forward only	Transport, Inner Membrane	( b0886 and b0887 )
CYSabcpp	L-cysteine uptake via ABC system (periplasm)	atp[c] + cys-L[p] + h2o[c] --> adp[c] + cys-L[c] + h[c] + pi[c]	forward only	Transport, Inner Membrane
CYSDabcpp	D-cysteine uptake via ABC system (periplasm)	atp[c] + cys-D[p] + h2o[c] --> adp[c] + cys-D[c] + h[c] + pi[c]	forward only	Transport, Inner Membrane
CYSDDS	D-cysteine desulfhydrase	[c] : cys-D + h2o --> h2s + nh4 + pyr	forward only	Cysteine Metabolism	b1919
CYSDS	Cysteine Desulfhydrase	[c] : cys-L + h2o --> h2s + nh4 + pyr	forward only	Cysteine Metabolism	( b3708 or b3008 )
CYSDtex	D-cysteine transport via diffusion (extracellular to periplasm)	cys-D[e] <==> cys-D[p]	reversible	Transport, Outer Membrane Porin	( b0241 or b0929 or b1377 or b2215 )
CYSS	cysteine synthase	[c] : acser + h2s --> ac + cys-L + h	forward only	Cysteine Metabolism	( b2421 or b2414 )
CYSSADS	L-cysteine sulfinic acid desulfurase	[c] : 3sala + (2) h --> ala-L + so2	forward only	Cysteine Metabolism	b2810
CYStex	L-cysteine transport via diffusion (extracellular to periplasm)	cys-L[e] <==> cys-L[p]	reversible	Transport, Outer Membrane Porin	( b0241 or b0929 or b1377 or b2215 )
CYSTL	cystathionine b-lyase	[c] : cyst-L + h2o --> hcys-L + nh4 + pyr	forward only	Methionine Metabolism	( b1622 or b3008 )
CYStpp	L-cysteine export via facilitated transport	cys-L[c] --> cys-L[p]	forward only	Transport, Inner Membrane	( b2578 or b1533 )
CYSTRS	Cysteinyl-tRNA synthetase	[c] : atp + cys-L + trnacys --> amp + cystrna + ppi	forward only	tRNA Charging	b0526
CYTBD2pp	cytochrome oxidase bd (menaquinol-8: 2 protons) (periplasm)	(2) h[c] + mql8[c] + (0.5) o2[c] --> (2) h[p] + h2o[c] + mqn8[c]	forward only	Oxidative Phosphorylation	( b0978 and b0979 )
CYTBDpp	cytochrome oxidase bd (ubiquinol-8: 2 protons) (periplasm)	(2) h[c] + (0.5) o2[c] + q8h2[c] --> (2) h[p] + h2o[c] + q8[c]	forward only	Oxidative Phosphorylation	( ( b0978 and b0979 ) or ( b0733 and b0734 ) )
CYTBO3_4pp	cytochrome oxidase bo3 (ubiquinol-8: 4 protons) (periplasm)	(4) h[c] + (0.5) o2[c] + q8h2[c] --> (4) h[p] + h2o[c] + q8[c]	forward only	Oxidative Phosphorylation	( b0429 and b0430 and b0431 and b0432 )
CYTD	cytidine deaminase	[c] : cytd + h + h2o --> nh4 + uri	forward only	Nucleotide Salvage Pathway	b2143
CYTDH	Cytidine hydrolase	[c] : cytd + h2o --> csn + rib-D	forward only	Alternate Carbon Metabolism	( b2162 or b0651 or b0030 )
CYTDK2	cytidine kinase (GTP)	[c] : cytd + gtp --> cmp + gdp + h	forward only	Nucleotide Salvage Pathway	b2066
CYTDt2pp	cytidine transport in via proton symport (periplasm)	cytd[p] + h[p] --> cytd[c] + h[c]	forward only	Transport, Inner Membrane	( b2393 or b2964 )
CYTDt2rpp	cytidine transport in via proton symport, reversible (periplasm)	cytd[p] + h[p] <==> cytd[c] + h[c]	reversible	Transport, Inner Membrane	b2406
CYTDtex	cytidine transport via diffusion (extracellular to periplasm)	cytd[e] <==> cytd[p]	reversible	Transport, Outer Membrane Porin	( b0241 or b0929 or b1377 or b2215 )
CYTK1	cytidylate kinase (CMP)	[c] : atp + cmp <==> adp + cdp	reversible	Nucleotide Salvage Pathway	b0910
CYTK2	cytidylate kinase (dCMP)	[c] : atp + dcmp <==> adp + dcdp	reversible	Nucleotide Salvage Pathway	b0910
DAAD	D-Amino acid dehydrogenase	[c] : ala-D + fad + h2o --> fadh2 + nh4 + pyr	forward only	Alanine and Aspartate Metabolism	b1189
DADA	Deoxyadenosine deaminase	[c] : dad-2 + h + h2o --> din + nh4	forward only	Nucleotide Salvage Pathway	b1623
DADK	deoxyadenylate kinase	[c] : atp + damp <==> adp + dadp	reversible	Nucleotide Salvage Pathway	b0474
DADNt2pp	deoxyadenosine transport in via proton symport (periplasm)	dad-2[p] + h[p] --> dad-2[c] + h[c]	forward only	Transport, Inner Membrane	( b2393 or b2964 )
DADNtex	deoxyadenosine transport via diffusion (extracellular to periplasm)	dad-2[e] <==> dad-2[p]	reversible	Transport, Outer Membrane	b0411
DAGK120	diacylglycerol kinase (n-C12:0)	[c] : 12dgr120 + atp --> adp + h + pa120	forward only	Glycerophospholipid Metabolism	b4042
DAGK140	diacylglycerol kinase (n-C14:0)	[c] : 12dgr140 + atp --> adp + h + pa140	forward only	Glycerophospholipid Metabolism	b4042
DAGK141	diacylglycerol kinase (n-C14:1)	[c] : 12dgr141 + atp --> adp + h + pa141	forward only	Glycerophospholipid Metabolism	b4042
DAGK160	diacylglycerol kinase (n-C16:0)	[c] : 12dgr160 + atp --> adp + h + pa160	forward only	Glycerophospholipid Metabolism	b4042
DAGK161	diacylglycerol kinase (n-C16:1)	[c] : 12dgr161 + atp --> adp + h + pa161	forward only	Glycerophospholipid Metabolism	b4042
DAGK180	diacylglycerol kinase (n-C18:0)	[c] : 12dgr180 + atp --> adp + h + pa180	forward only	Glycerophospholipid Metabolism	b4042
DAGK181	diacylglycerol kinase (n-C18:1)	[c] : 12dgr181 + atp --> adp + h + pa181	forward only	Glycerophospholipid Metabolism	b4042
DALAt2pp	D-alanine transport in via proton symport (periplasm)	ala-D[p] + h[p] --> ala-D[c] + h[c]	forward only	Transport, Inner Membrane	b4208
DALAtex	D-Alanine transport via diffusion (extracellular to periplasm)	ala-D[e] <==> ala-D[p]	reversible	Transport, Outer Membrane Porin	( b0241 or b0929 or b1377 or b2215 )
DAMPtex	dAMP transport via diffusion (extracellular to periplasm)	damp[e] <==> damp[p]	reversible	Transport, Outer Membrane Porin	( b0241 or b0929 or b1377 or b2215 )
DAPabcpp	M-diaminopimelic acid ABC transport (periplasm)	26dap-M[p] + atp[c] + h2o[c] --> 26dap-M[c] + adp[c] + h[c] + pi[c]	forward only	Transport, Inner Membrane
DAPAL	2,3-diaminopropionate amonnia lyase	[c] : 23dappa + h2o --> (2) nh4 + pyr	forward only	Alternate Carbon Metabolism	b2871
DAPDC	diaminopimelate decarboxylase	[c] : 26dap-M + h --> co2 + lys-L	forward only	Threonine and Lysine Metabolism	b2838
DAPE	diaminopimelate epimerase	[c] : 26dap-LL <==> 26dap-M	reversible	Threonine and Lysine Metabolism	b3809
DAPtex	1,5-Diaminopentane transport via diffusion (extracellular to periplasm)	15dap[e] <==> 15dap[p]	reversible	Transport, Outer Membrane Porin	( b0241 or b0929 or b1377 or b2215 )
DASYN120	CDP-diacylglycerol synthetase (n-C12:0)	[c] : ctp + h + pa120 --> cdpdddecg + ppi	forward only	Glycerophospholipid Metabolism	b0175
DASYN140	CDP-diacylglycerol synthetase (n-C14:0)	[c] : ctp + h + pa140 --> cdpdtdecg + ppi	forward only	Glycerophospholipid Metabolism	b0175
DASYN141	CDP-diacylglycerol synthetase (n-C14:1)	[c] : ctp + h + pa141 --> cdpdtdec7eg + ppi	forward only	Glycerophospholipid Metabolism	b0175
DASYN160	CDP-diacylglycerol synthetase (n-C16:0)	[c] : ctp + h + pa160 --> cdpdhdecg + ppi	forward only	Glycerophospholipid Metabolism	b0175
DASYN161	CDP-diacylglycerol synthetase (n-C16:1)	[c] : ctp + h + pa161 --> cdpdhdec9eg + ppi	forward only	Glycerophospholipid Metabolism	b0175
DASYN180	CDP-diacylglycerol synthetase (n-C18:0)	[c] : ctp + h + pa180 --> cdpdodecg + ppi	forward only	Glycerophospholipid Metabolism	b0175
DASYN181	CDP-diacylglycerol synthetase (n-C18:1)	[c] : ctp + h + pa181 --> cdpdodec11eg + ppi	forward only	Glycerophospholipid Metabolism	b0175
DATPHs	dATP amine hydrolysis (spontaneous)	[c] : datp + h + h2o --> ditp + nh4	forward only	Nucleotide Salvage Pathway	s0001
DB4PS	3,4-Dihydroxy-2-butanone-4-phosphate synthase	[c] : ru5p-D --> db4p + for + h	forward only	Cofactor and Prosthetic Group Biosynthesis	b3041
DBTS	dethiobiotin synthase	[c] : atp + co2 + dann --> adp + dtbt + (3) h + pi	forward only	Cofactor and Prosthetic Group Biosynthesis	( b0778 or b1593 )
DCAtex	Decanoate transport via diffusion (extracellular to periplasm)	dca[e] <==> dca[p]	reversible	Transport, Outer Membrane Porin	( b0241 or b0929 or b1377 or b2215 )
DCMPtex	dCMP transport via diffusion (extracellular to periplasm)	dcmp[e] <==> dcmp[p]	reversible	Transport, Outer Membrane Porin	( b0241 or b0929 or b1377 or b2215 )
DCTPD	dCTP deaminase	[c] : dctp + h + h2o --> dutp + nh4	forward only	Nucleotide Salvage Pathway	b2065
DCYTD	deoxycytidine deaminase	[c] : dcyt + h + h2o --> duri + nh4	forward only	Nucleotide Salvage Pathway	b2143
DCYTt2pp	deoxycytidine transport in via proton symport (periplasm)	dcyt[p] + h[p] --> dcyt[c] + h[c]	forward only	Transport, Inner Membrane	( b2393 or b2964 )
DCYTtex	deoxycytidine transport via diffusion (extracellular to periplasm)	dcyt[e] <==> dcyt[p]	reversible	Transport, Outer Membrane	b0411
DDCAtexi	Fatty acid (dodecanoate) transport via facilitated irreversible diffusion (extracellular to periplasm)	ddca[e] --> ddca[p]	forward only	Transport, Outer Membrane	b2344
DDGALK	2-dehydro-3-deoxygalactonokinase	[c] : 2dh3dgal + atp --> 2dh3dgal6p + adp + h	forward only	Alternate Carbon Metabolism	b3693
DDGLCNt2rpp	2-dehydro-3-deoxy-D-gluconate transport via proton symport, reversible (periplasm)	2ddglcn[p] + h[p] <==> 2ddglcn[c] + h[c]	reversible	Transport, Inner Membrane	b3909
DDGLCNtex	2-dehydro-3-deoxy-D-gluconate transport via diffusion (extracellular to periplasm)	2ddglcn[e] <==> 2ddglcn[p]	reversible	Transport, Outer Membrane Porin	( b0241 or b0929 or b1377 or b2215 )
DDGLK	2-dehydro-3-deoxygluconokinase	[c] : 2ddglcn + atp --> 2ddg6p + adp + h	forward only	Alternate Carbon Metabolism	b3526
DDPA	3-deoxy-D-arabino-heptulosonate 7-phosphate synthetase	[c] : e4p + h2o + pep --> 2dda7p + pi	forward only	Tyrosine, Tryptophan, and Phenylalanine Metabolism	( b2601 or b0754 or b1704 )
DDPGALA	2-dehydro-3-deoxy-6-phosphogalactonate aldolase	[c] : 2dh3dgal6p <==> g3p + pyr	reversible	Alternate Carbon Metabolism	b4477
DGK1	deoxyguanylate kinase (dGMP:ATP)	[c] : atp + dgmp <==> adp + dgdp	reversible	Nucleotide Salvage Pathway	b3648
DGMPtex	dGMP transport via diffusion (extracellular to periplasm)	dgmp[e] <==> dgmp[p]	reversible	Transport, Outer Membrane Porin	( b0241 or b0929 or b1377 or b2215 )
DGSNt2pp	deoxyguanosine transport in via proton symport (periplasm)	dgsn[p] + h[p] --> dgsn[c] + h[c]	forward only	Transport, Inner Membrane	b2964
DGSNtex	deoxyguanosine transport via diffusion (extracellular to periplasm)	dgsn[e] <==> dgsn[p]	reversible	Transport, Outer Membrane Porin	( b0241 or b0929 or b1377 or b2215 )
DHAD1	dihydroxy-acid dehydratase (2,3-dihydroxy-3-methylbutanoate)	[c] : 23dhmb --> 3mob + h2o	forward only	Valine, Leucine, and Isoleucine Metabolism	b3771
DHAD2	Dihydroxy-acid dehydratase (2,3-dihydroxy-3-methylpentanoate)	[c] : 23dhmp --> 3mop + h2o	forward only	Valine, Leucine, and Isoleucine Metabolism	b3771
DHAPT	Dihydroxyacetone phosphotransferase	[c] : dha + pep --> dhap + pyr	forward only	Alternate Carbon Metabolism	( b1200 and b1199 and b1198 and b2415 and b2416 )
DHAtex	Dihydroxyacetone transport via diffusion (extracellular to periplasm)	dha[e] <==> dha[p]	reversible	Transport, Outer Membrane Porin	( b0241 or b0929 or b1377 or b2215 )
DHAtpp	Dihydroxyacetone transport via facilitated diffusion (periplasm)	dha[p] <==> dha[c]	reversible	Transport, Inner Membrane
DHBD	2,3-dihydro-2,3-dihydroxybenzoate dehydrogenase	[c] : 23ddhb + nad <==> 23dhb + h + nadh	reversible	Cofactor and Prosthetic Group Biosynthesis	b0596
DHBS	2,3-dihydroxybenzoate adenylate synthase	[c] : 23dhb + atp + h --> 23dhba + ppi	forward only	Cofactor and Prosthetic Group Biosynthesis	b0594
DHBSH	2,3-dihydroxybenzoylserine hydrolase	[c] : 23dhbzs + h2o --> 23dhb + ser-L	forward only	Cofactor and Prosthetic Group Biosynthesis
DHCIND	2,3-dihydroxycinnamate dehydrogenase	[c] : cenchddd + nad --> dhcinnm + h + nadh	forward only	Alternate Carbon Metabolism	b2541
DHCINDO	2,3-dihydroxycinnamate 1,2-dioxygenase	[c] : dhcinnm + o2 --> h + hkntd	forward only	Alternate Carbon Metabolism	b0348
DHDPRy	dihydrodipicolinate reductase (NADPH)	[c] : 23dhdp + h + nadph --> nadp + thdp	forward only	Threonine and Lysine Metabolism	b0031
DHDPS	dihydrodipicolinate synthase	[c] : aspsa + pyr --> 23dhdp + h + (2) h2o	forward only	Threonine and Lysine Metabolism	b2478
DHFR	dihydrofolate reductase	[c] : dhf + h + nadph <==> nadp + thf	reversible	Cofactor and Prosthetic Group Biosynthesis	( b0048 or b1606 )
DHFS	dihydrofolate synthase	[c] : atp + dhpt + glu-L --> adp + dhf + h + pi	forward only	Cofactor and Prosthetic Group Biosynthesis	b2315
DHNAOT4	1,4-dihydroxy-2-naphthoate octaprenyltransferase	[c] : dhna + h + octdp --> 2dmmql8 + co2 + ppi	forward only	Cofactor and Prosthetic Group Biosynthesis	b3930
DHNPA2	dihydroneopterin aldolase	[c] : dhnpt --> 6hmhpt + gcald	forward only	Cofactor and Prosthetic Group Biosynthesis	b3058
DHORD2	dihydoorotic acid dehydrogenase (quinone8)	[c] : dhor-S + q8 --> orot + q8h2	forward only	Purine and Pyrimidine Biosynthesis	b0945
DHORD5	dihydroorotic acid (menaquinone-8)	[c] : dhor-S + mqn8 --> mql8 + orot	forward only	Purine and Pyrimidine Biosynthesis	b0945
DHORTS	dihydroorotase	[c] : dhor-S + h2o <==> cbasp + h	reversible	Purine and Pyrimidine Biosynthesis	b1062
DHPPD	2,3-dihydroxyphenylpropionate dehydrogenase	[c] : cechddd + nad --> dhpppn + h + nadh	forward only	Alternate Carbon Metabolism	b2541
DHPPDA2	diaminohydroxyphosphoribosylaminopryrimidine deaminase (25drapp)	[c] : 25drapp + h + h2o --> 5apru + nh4	forward only	Cofactor and Prosthetic Group Biosynthesis	b0414
DHPS2	dihydropteroate synthase	[c] : 4abz + 6hmhptpp --> dhpt + ppi	forward only	Cofactor and Prosthetic Group Biosynthesis	b3177
DHPTDCs	4,5-dihydroxy-2,3-pentanedione cyclization (spontaneous)	[c] : dhptd --> h2o + hmfurn	forward only	Methionine Metabolism	s0001
DHPTPE	dihydroneopterin triphosphate 2'-epimerase	[c] : ahdt <==> dhmptp	reversible	Cofactor and Prosthetic Group Biosynthesis	b2303
DHQS	3-dehydroquinate synthase	[c] : 2dda7p --> 3dhq + pi	forward only	Tyrosine, Tryptophan, and Phenylalanine Metabolism	b3389
DHQTi	3-dehydroquinate dehydratase, irreversible	[c] : 3dhq --> 3dhsk + h2o	forward only	Tyrosine, Tryptophan, and Phenylalanine Metabolism	b1693
DIMPtex	dIMP transport via diffusion (extracellular to periplasm)	dimp[e] <==> dimp[p]	reversible	Transport, Outer Membrane Porin	( b0241 or b0929 or b1377 or b2215 )
DINSt2pp	deoxyinosine transport in via proton symport (periplasm)	din[p] + h[p] --> din[c] + h[c]	forward only	Transport, Inner Membrane	b2964
DINStex	deoxyinosine transport via diffusion (extracellular to periplasm)	din[e] <==> din[p]	reversible	Transport, Outer Membrane Porin	( b0241 or b0929 or b1377 or b2215 )
DKGLCNR1	2,5-diketo-D-gluconate reductase	[c] : 25dkglcn + h + nadph --> 2dhguln + nadp	forward only	Alternate Carbon Metabolism	( b0207 or b3012 )
DKGLCNR2x	2,5-diketo-D-gluconate reductase (NADH)	[c] : 25dkglcn + h + nadh --> 5dglcn + nad	forward only	Alternate Carbon Metabolism	b3553
DKGLCNR2y	2,5-diketo-D-gluconate reductase (NADPH)	[c] : 25dkglcn + h + nadph --> 5dglcn + nadp	forward only	Alternate Carbon Metabolism	b3553
DKMPPD	2,3-diketo-5-methylthio-1-phosphopentane degradation reaction	[c] : dkmpp + h2o + o2 --> 2kmb + for + (2) h + pi	forward only	Arginine and Proline Metabolism
DKMPPD3	2,3-diketo-5-methylthio-1-phosphopentane degradation reaction	[c] : dkmpp + (3) h2o + (2) nad --> 2kmb + for + (4) h + (2) nadh + pi	forward only	Arginine and Proline Metabolism
D-LACt2pp	D-lactate transport via proton symport (periplasm)	h[p] + lac-D[p] <==> h[c] + lac-D[c]	reversible	Transport, Inner Membrane	( b3603 or b2975 )
D-LACtex	D-lactate transport via diffusion (extracellular to periplasm)	lac-D[e] <==> lac-D[p]	reversible	Transport, Outer Membrane Porin	( b0241 or b0929 or b1377 or b2215 )
DM_4HBA	Sink needed to allow 4-hydroxy-benzoate to leave system	[c] : 4hba -->	forward only
DM_5DRIB	Sink needed to allow 5'-deoxyribose to leave system	[c] : 5drib -->	forward only
DM_AACALD	Sink needed to allow aminoacetaldehyde to leave system	[c] : aacald -->	forward only
DM_HMFURN	Sink needed to allow 4-hydroxy-5-methyl-3(2H)-furanone to leave system	[c] : hmfurn -->	forward only
DM_OXAM	Sink needed to allow oxamate to leave system	[c] : oxam -->	forward only
DMATT	dimethylallyltranstransferase	[c] : dmpp + ipdp --> grdp + ppi	forward only	Cofactor and Prosthetic Group Biosynthesis	b0421
DMPPS	1-hydroxy-2-methyl-2-(E)-butenyl 4-diphosphate reductase (dmpp)	[c] : h + h2mb4p + nadh --> dmpp + h2o + nad	forward only	Cofactor and Prosthetic Group Biosynthesis	b0029
DMQMT	3-Dimethylubiquinonol 3-methyltransferase	[c] : 2omhmbl + amet --> ahcys + h + q8h2	forward only	Cofactor and Prosthetic Group Biosynthesis	b2232
DMSOR1	Dimethyl sulfoxide reductase (Menaquinol 8)	[c] : dmso + mql8 --> dms + h2o + mqn8	forward only	Oxidative Phosphorylation	( ( b1587 and b1588 and b1589 and b1590 ) or ( b0894 and b0895 and b0896 ) )
DMSOR1pp	Dimethyl sulfoxide reductase (Menaquinol 8) (periplasm)	dmso[p] + mql8[c] --> dms[p] + h2o[p] + mqn8[c]	forward only	Oxidative Phosphorylation	( b1872 and b1873 )
DMSOR2	Dimethyl sulfoxide reductase (Demethylmenaquinol 8)	[c] : 2dmmql8 + dmso --> 2dmmq8 + dms + h2o	forward only	Oxidative Phosphorylation	( b0894 and b0895 and b0896 )
DMSOR2pp	Dimethyl sulfoxide reductase (Demethylmenaquinol 8) (periplasm)	2dmmql8[c] + dmso[p] --> 2dmmq8[c] + dms[p] + h2o[p]	forward only	Oxidative Phosphorylation	( b1872 and b1873 )
DMSOtex	Dimethyl sulfoxide transport via diffusion (extracellular to periplasm)	dmso[e] <==> dmso[p]	reversible	Transport, Outer Membrane Porin	( b0241 or b0929 or b1377 or b2215 )
DMStex	Dimethyl sulfide transport via diffusion (extracellular to periplasm)	dms[e] <==> dms[p]	reversible	Transport, Outer Membrane Porin	( b0241 or b0929 or b1377 or b2215 )
DNMPPA	Dihydroneopterin monophosphate dephosphorylase	[c] : dhpmp + h2o --> dhnpt + pi	forward only	Cofactor and Prosthetic Group Biosynthesis
DNTPPA	Dihydroneopterin triphosphate pyrophosphatase	[c] : ahdt + h2o --> dhpmp + h + ppi	forward only	Cofactor and Prosthetic Group Biosynthesis	( b1865 or b0099 )
DOGULNR	2,3 dioxo-L-gulonate reductase	[c] : 23doguln + h + nadh --> 3dhguln + nad	forward only	Alternate Carbon Metabolism	b3575
DOPAtex	dopamine transport via diffusion (extracellular to periplasm)	dopa[e] <==> dopa[p]	reversible	Transport, Outer Membrane Porin	( b0241 or b0929 or b1377 or b2215 )
DPCOAK	dephospho-CoA kinase	[c] : atp + dpcoa --> adp + coa + h	forward only	Cofactor and Prosthetic Group Biosynthesis	b0103
DPR	2-dehydropantoate 2-reductase	[c] : 2dhp + h + nadph --> nadp + pant-R	forward only	Cofactor and Prosthetic Group Biosynthesis	( b0425 or b3774 )
DRPA	deoxyribose-phosphate aldolase	[c] : 2dr5p --> acald + g3p	forward only	Alternate Carbon Metabolism	b4381
DSBAO1	DsbA protein reoxidation reaction (aerobic)	dsbard[p] + q8[c] --> dsbaox[p] + q8h2[c]	forward only	Unassigned	( b3860 and b1185 )
DSBAO2	DsbA protein reoxidation reaction (anaerobic)	dsbard[p] + mqn8[c] --> dsbaox[p] + mql8[c]	forward only	Unassigned	( b3860 and b1185 )
DSBCGT	DsbC:glutathione thiotransferase	[p] : dsbcox + (2) gthrd --> dsbcrd + gthox	forward only	Unassigned	b2893
DSBDR	DsbD reductase	[c] : dsbdox + trdrd --> dsbdrd + trdox	forward only	Unassigned	( ( b4136 and b3781 ) or ( b4136 and b2582 ) )
DSBGGT	DsbG:glutathione thiotransferase	[p] : dsbgox + (2) gthrd --> dsbgrd + gthox	forward only	Unassigned	b0604
DSERDHr	D-serine dehydrogenase	[c] : nadp + ser-D <==> 2amsa + h + nadph	reversible	Glycine and Serine Metabolism	b1539
DSERt2pp	D-serine transport in via proton symport (periplasm)	h[p] + ser-D[p] --> h[c] + ser-D[c]	forward only	Transport, Inner Membrane	b4208
DSERtex	D-serine transport via diffusion (extracellular to periplasm)	ser-D[e] <==> ser-D[p]	reversible	Transport, Outer Membrane Porin	( b0241 or b0929 or b1377 or b2215 )
DTMPK	dTMP kinase	[c] : atp + dtmp <==> adp + dtdp	reversible	Nucleotide Salvage Pathway	b1098
DTMPtex	dTMP transport via diffusion (extracellular to periplasm)	dtmp[e] <==> dtmp[p]	reversible	Transport, Outer Membrane Porin	( b0241 or b0929 or b1377 or b2215 )
DUMPtex	dUMP transport via diffusion (extracellular to periplasm)	dump[e] <==> dump[p]	reversible	Transport, Outer Membrane Porin	( b0241 or b0929 or b1377 or b2215 )
DURIK1	deoxyuridine kinase (ATP:Deoxyuridine)	[c] : atp + duri --> adp + dump + h	forward only	Nucleotide Salvage Pathway	b1238
DURIPP	deoxyuridine phosphorylase	[c] : duri + pi <==> 2dr1p + ura	reversible	Nucleotide Salvage Pathway	( b4382 or b4384 )
DURIt2pp	deoxyuridine transport in via proton symport (periplasm)	duri[p] + h[p] --> duri[c] + h[c]	forward only	Transport, Inner Membrane	( b2393 or b2964 )
DURItex	deoxyuridine transport via diffusion (extracellular to periplasm)	duri[e] <==> duri[p]	reversible	Transport, Outer Membrane	b0411
DUTPDP	dUTP diphosphatase	[c] : dutp + h2o --> dump + h + ppi	forward only	Nucleotide Salvage Pathway	( b3640 or b2251 )
DXPRIi	1-deoxy-D-xylulose reductoisomerase	[c] : dxyl5p + h + nadph --> 2me4p + nadp	forward only	Cofactor and Prosthetic Group Biosynthesis	b0173
DXPS	1-deoxy-D-xylulose 5-phosphate synthase	[c] : g3p + h + pyr --> co2 + dxyl5p	forward only	Cofactor and Prosthetic Group Biosynthesis	b0420
DXYLK	1-Deoxy-D-xylulose kinase	[c] : atp + dxyl --> adp + dxyl5p + h	forward only	Cofactor and Prosthetic Group Biosynthesis	b3564
E4PD	Erythrose 4-phosphate dehydrogenase	[c] : e4p + h2o + nad <==> 4per + (2) h + nadh	reversible	Cofactor and Prosthetic Group Biosynthesis	( b2927 or b3697 )
EAR100x	enoyl-[acyl-carrier-protein] reductase (NADH) (n-C10:0)	[c] : h + nadh + tdec2eACP --> dcaACP + nad	forward only	Cell Envelope Biosynthesis	b1288
EAR100y	enoyl-[acyl-carrier-protein] reductase (NADPH) (n-C10:0)	[c] : h + nadph + tdec2eACP --> dcaACP + nadp	forward only	Cell Envelope Biosynthesis	b1288
EAR120x	enoyl-[acyl-carrier-protein] reductase (NADH) (n-C12:0)	[c] : h + nadh + tddec2eACP --> ddcaACP + nad	forward only	Cell Envelope Biosynthesis	b1288
EAR120y	enoyl-[acyl-carrier-protein] reductase (NADPH) (n-C12:0)	[c] : h + nadph + tddec2eACP --> ddcaACP + nadp	forward only	Cell Envelope Biosynthesis	b1288
EAR121x	enoyl-[acyl-carrier-protein] reductase (NADH) (n-C12:1)	[c] : h + nadh + t3c5ddeceACP --> cddec5eACP + nad	forward only	Cell Envelope Biosynthesis	b1288
EAR121y	enoyl-[acyl-carrier-protein] reductase (NADPH) (n-C12:1)	[c] : h + nadph + t3c5ddeceACP --> cddec5eACP + nadp	forward only	Cell Envelope Biosynthesis	b1288
EAR140x	enoyl-[acyl-carrier-protein] reductase (NADH) (n-C14:0)	[c] : h + nadh + tmrs2eACP --> myrsACP + nad	forward only	Cell Envelope Biosynthesis	b1288
EAR140y	enoyl-[acyl-carrier-protein] reductase (NADPH) (n-C14:0)	[c] : h + nadph + tmrs2eACP --> myrsACP + nadp	forward only	Cell Envelope Biosynthesis	b1288
EAR141x	enoyl-[acyl-carrier-protein] reductase (NADH) (n-C14:1)	[c] : h + nadh + t3c7mrseACP --> nad + tdeACP	forward only	Cell Envelope Biosynthesis	b1288
EAR141y	enoyl-[acyl-carrier-protein] reductase (NADPH) (n-C14:1)	[c] : h + nadph + t3c7mrseACP --> nadp + tdeACP	forward only	Cell Envelope Biosynthesis	b1288
EAR160x	enoyl-[acyl-carrier-protein] reductase (NADH) (n-C16:0)	[c] : h + nadh + tpalm2eACP --> nad + palmACP	forward only	Cell Envelope Biosynthesis	b1288
EAR160y	enoyl-[acyl-carrier-protein] reductase (NADPH) (n-C16:0)	[c] : h + nadph + tpalm2eACP --> nadp + palmACP	forward only	Cell Envelope Biosynthesis	b1288
EAR161x	enoyl-[acyl-carrier-protein] reductase (NADH) (n-C16:1)	[c] : h + nadh + t3c9palmeACP --> hdeACP + nad	forward only	Cell Envelope Biosynthesis	b1288
EAR161y	enoyl-[acyl-carrier-protein] reductase (NADPH) (n-C16:1)	[c] : h + nadph + t3c9palmeACP --> hdeACP + nadp	forward only	Cell Envelope Biosynthesis	b1288
EAR180x	enoyl-[acyl-carrier-protein] reductase (NADH) (n-C18:0)	[c] : h + nadh + toctd2eACP --> nad + ocdcaACP	forward only	Cell Envelope Biosynthesis	b1288
EAR180y	enoyl-[acyl-carrier-protein] reductase (NADPH) (n-C18:0)	[c] : h + nadph + toctd2eACP --> nadp + ocdcaACP	forward only	Cell Envelope Biosynthesis	b1288
EAR181x	enoyl-[acyl-carrier-protein] reductase (NADH) (n-C18:1)	[c] : h + nadh + t3c11vaceACP --> nad + octeACP	forward only	Cell Envelope Biosynthesis	b1288
EAR181y	enoyl-[acyl-carrier-protein] reductase (NADPH) (n-C18:1)	[c] : h + nadph + t3c11vaceACP --> nadp + octeACP	forward only	Cell Envelope Biosynthesis	b1288
EAR40x	enoyl-[acyl-carrier-protein] reductase (NADH) (n-C4:0)	[c] : but2eACP + h + nadh --> butACP + nad	forward only	Cell Envelope Biosynthesis	b1288
EAR40y	enoyl-[acyl-carrier-protein] reductase (NADPH) (n-C4:0)	[c] : but2eACP + h + nadph --> butACP + nadp	forward only	Cell Envelope Biosynthesis	b1288
EAR60x	enoyl-[acyl-carrier-protein] reductase (NADH) (n-C6:0)	[c] : h + nadh + thex2eACP --> hexACP + nad	forward only	Cell Envelope Biosynthesis	b1288
EAR60y	enoyl-[acyl-carrier-protein] reductase (NADPH) (n-C6:0)	[c] : h + nadph + thex2eACP --> hexACP + nadp	forward only	Cell Envelope Biosynthesis	b1288
EAR80x	enoyl-[acyl-carrier-protein] reductase (NADH) (n-C8:0)	[c] : h + nadh + toct2eACP --> nad + ocACP	forward only	Cell Envelope Biosynthesis	b1288
EAR80y	enoyl-[acyl-carrier-protein] reductase (NADPH) (n-C8:0)	[c] : h + nadph + toct2eACP --> nadp + ocACP	forward only	Cell Envelope Biosynthesis	b1288
ECA4COLIPAtex	enterobacterial common antigen (x4) core oligosaccharide lipid A transport (periplasm to extracellular)	eca4colipa[p] --> eca4colipa[e]	forward only	Lipopolysaccharide Biosynthesis / Recycling
ECA4OALpp	enterobacterial common antigen (x4) O-antigen ligase (periplasm)	[p] : colipa + eca4und --> eca4colipa + h + udcpdp	forward only	Lipopolysaccharide Biosynthesis / Recycling	b3622
ECAP1pp	enterobacterial common antigen polymerase (periplasm)	[p] : (2) unagamuf --> eca2und + h + udcpdp	forward only	Lipopolysaccharide Biosynthesis / Recycling	( b3793 and b3785 )
ECAP2pp	enterobacterial common antigen polymerase (periplasm)	[p] : eca2und + unagamuf --> eca3und + h + udcpdp	forward only	Lipopolysaccharide Biosynthesis / Recycling	( b3793 and b3785 )
ECAP3pp	enterobacterial common antigen polymerase (periplasm)	[p] : eca3und + unagamuf --> eca4und + h + udcpdp	forward only	Lipopolysaccharide Biosynthesis / Recycling	( b3793 and b3785 )
ECAtpp	enterobacterial common antigen transferase (flippase, cytoplasm to periplasm)	unagamuf[c] --> unagamuf[p]	forward only	Lipopolysaccharide Biosynthesis / Recycling	b3792
ECOAH1	3-hydroxyacyl-CoA dehydratase (3-hydroxybutanoyl-CoA)	[c] : 3hbcoa <==> b2coa + h2o	reversible	Membrane Lipid Metabolism	( b3846 or b2341 )
ECOAH2	3-hydroxyacyl-CoA dehydratase (3-hydroxyhexanoyl-CoA)	[c] : 3hhcoa <==> h2o + hx2coa	reversible	Membrane Lipid Metabolism	( b3846 or b2341 )
ECOAH3	3-hydroxyacyl-CoA dehydratase (3-hydroxyoctanoyl-CoA)	[c] : 3hocoa <==> h2o + oc2coa	reversible	Membrane Lipid Metabolism	( b3846 or b2341 )
ECOAH4	3-hydroxyacyl-CoA dehydratase (3-hydroxydecanoyl-CoA)	[c] : 3hdcoa <==> dc2coa + h2o	reversible	Membrane Lipid Metabolism	( b3846 or b2341 )
ECOAH5	3-hydroxyacyl-CoA dehydratase (3-hydroxydodecanoyl-CoA)	[c] : 3hddcoa <==> dd2coa + h2o	reversible	Membrane Lipid Metabolism	( b3846 or b2341 )
ECOAH6	3-hydroxyacyl-CoA dehydratase (3-hydroxytetradecanoyl-CoA)	[c] : 3htdcoa <==> h2o + td2coa	reversible	Membrane Lipid Metabolism	( b3846 or b2341 )
ECOAH7	3-hydroxyacyl-CoA dehydratase (3-hydroxyhexadecanoyl-CoA)	[c] : 3hhdcoa <==> h2o + hdd2coa	reversible	Membrane Lipid Metabolism	( b3846 or b2341 )
ECOAH8	3-hydroxyacyl-CoA dehydratase (3-hydroxyoctadecanoyl-CoA)	[c] : 3hodcoa <==> h2o + od2coa	reversible	Membrane Lipid Metabolism	( b3846 or b2341 )
EDA	2-dehydro-3-deoxy-phosphogluconate aldolase	[c] : 2ddg6p --> g3p + pyr	forward only	Pentose Phosphate Pathway	b1850
EDD	6-phosphogluconate dehydratase	[c] : 6pgc --> 2ddg6p + h2o	forward only	Pentose Phosphate Pathway	b1851
EDTXS1	Endotoxin Synthesis (lauroyl transferase)	[c] : ddcaACP + kdo2lipid4 --> ACP + kdo2lipid4L	forward only	Lipopolysaccharide Biosynthesis / Recycling	b1054
EDTXS2	Endotoxin Synthesis (myristoyl transferase)	[c] : kdo2lipid4L + myrsACP --> ACP + lipa	forward only	Lipopolysaccharide Biosynthesis / Recycling	b1855
EDTXS3	Endotoxin Synthesis (palmitoleoyl ACP)	[c] : hdeACP + kdo2lipid4 --> ACP + kdo2lipid4p	forward only	Lipopolysaccharide Biosynthesis / Recycling	b2378
EDTXS4	Endotoxin Synthesis (myristoyl transferase)	[c] : kdo2lipid4p + myrsACP --> ACP + lipa_cold	forward only	Lipopolysaccharide Biosynthesis / Recycling	b1855
ENLIPAtex	phosphoethanolamine lipid A transport via vector (periplasm to extracellular)	enlipa[p] --> enlipa[e]	forward only	Lipopolysaccharide Biosynthesis / Recycling
ENO	enolase	[c] : 2pg <==> h2o + pep	reversible	Glycolysis/Gluconeogenesis	b2779
ENTCS	enterochelin synthase	[c] : (3) 23dhba + (3) seramp --> (6) amp + enter + (9) h	forward only	Cofactor and Prosthetic Group Biosynthesis	b0583
ENTERES	Enterochelin Esterase	[c] : enter + (3) h2o --> (3) 23dhbzs + (3) h	forward only	Inorganic Ion Transport and Metabolism	b0585
ENTERES2	Enterochelin Esterase (Fe containing)	[c] : feenter + (3) h2o --> (3) 23dhbzs + fe3 + (3) h	forward only	Inorganic Ion Transport and Metabolism	b0585
ETHAAL	Ethanolamine ammonia-lyase	[c] : etha --> acald + nh4	forward only	Cell Envelope Biosynthesis	( b2440 and b2441 )
ETHAt2pp	ethanolamine transport in via proton symport	etha[p] + h[p] --> etha[c] + h[c]	forward only	Transport, Inner Membrane
ETHAtex	ethanolamine transport via diffusion (extracellular)	etha[e] <==> etha[p]	reversible	Transport, Outer Membrane Porin	( b0241 or b0929 or b1377 or b2215 )
ETHSO3abcpp	ethanesulfonate transport via ABC system (periplasm)	atp[c] + ethso3[p] + h2o[c] --> adp[c] + ethso3[c] + h[c] + pi[c]	forward only	Transport, Inner Membrane	( b0936 and b0933 and b0934 )
ETHSO3tex	ethanesulfonate transport via diffusion (extracellular to periplasm)	ethso3[e] <==> ethso3[p]	reversible	Transport, Outer Membrane Porin	( b0241 or b0929 or b1377 or b2215 )
ETOHt2rpp	ethanol reversible transport via proton symport (periplasm)	etoh[p] + h[p] <==> etoh[c] + h[c]	reversible	Transport, Inner Membrane
ETOHtex	ethanol transport via diffusion (extracellular to periplasm)	etoh[e] <==> etoh[p]	reversible	Transport, Outer Membrane Porin	( b0241 or b0929 or b1377 or b2215 )
EX_12ppd-R(e)	(R)-Propane-1,2-diol exchange	[e] : 12ppd-R <==>	reversible
EX_12ppd-S(e)	(S)-Propane-1,2-diol exchange	[e] : 12ppd-S <==>	reversible
EX_14glucan(e)	1,4-alpha-D-glucan exchange	[e] : 14glucan <==>	reversible
EX_15dap(e)	1,5-Diaminopentane exchange	[e] : 15dap <==>	reversible
EX_23camp(e)	2',3'-Cyclic AMP exchange	[e] : 23camp <==>	reversible
EX_23ccmp(e)	2',3'-Cyclic CMP exchange	[e] : 23ccmp <==>	reversible
EX_23cgmp(e)	2',3'-Cyclic GMP exchange	[e] : 23cgmp <==>	reversible
EX_23cump(e)	2',3'-Cyclic UMP exchange	[e] : 23cump <==>	reversible
EX_23dappa(e)	2,3-diaminopropionate exchange	[e] : 23dappa <==>	reversible
EX_26dap-M(e)	meso-2,6-Diaminoheptanedioate exchange	[e] : 26dap-M <==>	reversible
EX_2ddglcn(e)	2-Dehydro-3-deoxy-D-gluconate exchange	[e] : 2ddglcn <==>	reversible
EX_34dhpac(e)	3,4-Dihydroxyphenylacetaldehyde exchange	[e] : 34dhpac <==>	reversible
EX_3amp(e)	3'-AMP exchange	[e] : 3amp <==>	reversible
EX_3cmp(e)	3'-cmp exchange	[e] : 3cmp <==>	reversible
EX_3gmp(e)	3'-GMP exchange	[e] : 3gmp <==>	reversible
EX_3hcinnm(e)	3-hydroxycinnamic acid exchange	[e] : 3hcinnm <==>	reversible
EX_3hpppn(e)	3-(3-hydroxy-phenyl)propionate exchange	[e] : 3hpppn <==>	reversible
EX_3ump(e)	3'-UMP exchange	[e] : 3ump <==>	reversible
EX_4abut(e)	4-Aminobutanoate exchange	[e] : 4abut <==>	reversible
EX_4hoxpacd(e)	4-Hydroxyphenylacetaldehyde exchange	[e] : 4hoxpacd <==>	reversible
EX_5dglcn(e)	5-Dehydro-D-gluconate exchange	[e] : 5dglcn <==>	reversible
EX_ac(e)	Acetate exchange	[e] : ac <==>	reversible
EX_acac(e)	Acetoacetate exchange	[e] : acac <==>	reversible
EX_acald(e)	Acetaldehyde exchange	[e] : acald <==>	reversible
EX_acgal(e)	N-Acetyl-D-galactosamine exchange	[e] : acgal <==>	reversible
EX_acgal1p(e)	N-Acetyl-D-galactosamine 1-phosphate exchange	[e] : acgal1p <==>	reversible
EX_acgam(e)	N-Acetyl-D-glucosamine exchange	[e] : acgam <==>	reversible
EX_acgam1p(e)	N-Acetyl-D-glucosamine 1-phosphate exchange	[e] : acgam1p <==>	reversible
EX_acmana(e)	N-Acetyl-D-mannosamine exchange	[e] : acmana <==>	reversible
EX_acmum(e)	N-Acetylmuramate exchange	[e] : acmum <==>	reversible
EX_acnam(e)	N-Acetylneuraminate exchange	[e] : acnam <==>	reversible
EX_acolipa(e)	4-Amino-4-deoxy-L-arabinose modified core oligosaccharide lipid A exchange	[e] : acolipa <==>	reversible
EX_acser(e)	O-Acetyl-L-serine exchange	[e] : acser <==>	reversible
EX_ade(e)	Adenine exchange	[e] : ade <==>	reversible
EX_adn(e)	Adenosine exchange	[e] : adn <==>	reversible
EX_adocbl(e)	Adenosylcobalamin exchange	[e] : adocbl <==>	reversible
EX_ag(e)	silver exchange	[e] : ag <==>	reversible
EX_agm(e)	Agmatine exchange	[e] : agm <==>	reversible
EX_akg(e)	2-Oxoglutarate exchange	[e] : akg <==>	reversible
EX_alaala(e)	D-Alanyl-D-alanine exchange	[e] : alaala <==>	reversible
EX_ala-B(e)	beta-Alanine exchange	[e] : ala-B <==>	reversible
EX_ala-D(e)	D-Alanine exchange	[e] : ala-D <==>	reversible
EX_ala-L(e)	L-Alanine exchange	[e] : ala-L <==>	reversible
EX_all-D(e)	D-Allose exchange	[e] : all-D <==>	reversible
EX_alltn(e)	Allantoin exchange	[e] : alltn <==>	reversible
EX_amp(e)	AMP exchange	[e] : amp <==>	reversible
EX_anhgm(e)	N-Acetyl-D-glucosamine(anhydrous)N-Acetylmuramic acid exchange	[e] : anhgm <==>	reversible
EX_arab-L(e)	L-Arabinose exchange	[e] : arab-L <==>	reversible
EX_arbtn(e)	aerobactin minus Fe3 exchange	[e] : arbtn <==>	reversible
EX_arbtn-fe3(e)	Aerobactin exchange	[e] : arbtn-fe3 <==>	reversible
EX_arg-L(e)	L-Arginine exchange	[e] : arg-L <==>	reversible
EX_ascb-L(e)	L-Ascorbate exchange	[e] : ascb-L <==>	reversible
EX_asn-L(e)	L-Asparagine exchange	[e] : asn-L <==>	reversible
EX_aso3(e)	arsenite exchange	[e] : aso3 <==>	reversible
EX_asp-L(e)	L-Aspartate exchange	[e] : asp-L <==>	reversible
EX_but(e)	Butyrate (n-C4:0) exchange	[e] : but <==>	reversible
EX_butso3(e)	butanesulfonate exchange	[e] : butso3 <==>	reversible
EX_ca2(e)	Calcium exchange	[e] : ca2 <==>	reversible
EX_cbi(e)	Cobinamide exchange	[e] : cbi <==>	reversible
EX_cbl1(e)	Cob(I)alamin exchange	[e] : cbl1 <==>	reversible
EX_cd2(e)	Cadmium exchange	[e] : cd2 <==>	reversible
EX_cgly(e)	Cys-Gly exchange	[e] : cgly <==>	reversible
EX_chol(e)	Choline exchange	[e] : chol <==>	reversible
EX_cit(e)	Citrate exchange	[e] : cit <==>	reversible
EX_cl(e)	Chloride exchange	[e] : cl <==>	reversible
EX_cmp(e)	CMP exchange	[e] : cmp <==>	reversible
EX_co2(e)	CO2 exchange	[e] : co2 <==>	reversible
EX_cobalt2(e)	Co2+ exchange	[e] : cobalt2 <==>	reversible
EX_colipa(e)	core oligosaccharide lipid A exchange	[e] : colipa <==>	reversible
EX_cpgn(e)	coprogen exchange	[e] : cpgn <==>	reversible
EX_cpgn-un(e)	coprogen unloaded (no Fe(III)) exchange	[e] : cpgn-un <==>	reversible
EX_crn(e)	L-Carnitine exchange	[e] : crn <==>	reversible
EX_csn(e)	Cytosine exchange	[e] : csn <==>	reversible
EX_cu(e)	Cu+ exchange	[e] : cu <==>	reversible
EX_cu2(e)	Cu2+ exchange	[e] : cu2 <==>	reversible
EX_cyan(e)	Hydrogen cyanide exchange	[e] : cyan <==>	reversible
EX_cynt(e)	Cyanate exchange	[e] : cynt <==>	reversible
EX_cys-D(e)	D-Cysteine exchange	[e] : cys-D <==>	reversible
EX_cys-L(e)	L-Cysteine exchange	[e] : cys-L <==>	reversible
EX_cytd(e)	Cytidine exchange	[e] : cytd <==>	reversible
EX_dad-2(e)	Deoxyadenosine exchange	[e] : dad-2 <==>	reversible
EX_damp(e)	dAMP exchange	[e] : damp <==>	reversible
EX_dca(e)	Decanoate (n-C10:0) exchange	[e] : dca <==>	reversible
EX_dcmp(e)	dCMP exchange	[e] : dcmp <==>	reversible
EX_dcyt(e)	Deoxycytidine exchange	[e] : dcyt <==>	reversible
EX_ddca(e)	Dodecanoate (n-C12:0) exchange	[e] : ddca <==>	reversible
EX_dgmp(e)	dGMP exchange	[e] : dgmp <==>	reversible
EX_dgsn(e)	Deoxyguanosine exchange	[e] : dgsn <==>	reversible
EX_dha(e)	Dihydroxyacetone exchange	[e] : dha <==>	reversible
EX_dimp(e)	dIMP exchange	[e] : dimp <==>	reversible
EX_din(e)	Deoxyinosine exchange	[e] : din <==>	reversible
EX_dms(e)	Dimethyl sulfide exchange	[e] : dms <==>	reversible
EX_dmso(e)	Dimethyl sulfoxide exchange	[e] : dmso <==>	reversible
EX_dopa(e)	Dopamine exchange	[e] : dopa <==>	reversible
EX_dtmp(e)	dTMP exchange	[e] : dtmp <==>	reversible
EX_dump(e)	dUMP exchange	[e] : dump <==>	reversible
EX_duri(e)	Deoxyuridine exchange	[e] : duri <==>	reversible
EX_eca4colipa(e)	(enterobacterial common antigen)x4 core oligosaccharide lipid A exchange	[e] : eca4colipa <==>	reversible
EX_enlipa(e)	phosphoethanolamine KDO(2)-lipid (A) exchange	[e] : enlipa <==>	reversible
EX_enter(e)	Enterochelin exchange	[e] : enter <==>	reversible
EX_etha(e)	Ethanolamine exchange	[e] : etha <==>	reversible
EX_ethso3(e)	ethanesulfonate exchange	[e] : ethso3 <==>	reversible
EX_etoh(e)	Ethanol exchange	[e] : etoh <==>	reversible
EX_f6p(e)	D-fructose 6-phosphate exchange	[e] : f6p <==>	reversible
EX_fald(e)	Formaldehyde exchange	[e] : fald <==>	reversible
EX_fe2(e)	Fe2+ exchange	[e] : fe2 <==>	reversible
EX_fe3(e)	Fe3+ exchange	[e] : fe3 <==>	reversible
EX_fe3dcit(e)	Fe(III)dicitrate exchange	[e] : fe3dcit <==>	reversible
EX_fe3dhbzs(e)	ferric 2,3-dihydroxybenzoylserine exchange	[e] : fe3dhbzs <==>	reversible
EX_fe3hox(e)	Fe(III)hydroxamate exchange	[e] : fe3hox <==>	reversible
EX_fe3hox-un(e)	Fe(III)hydoxamate, unloaded exchange	[e] : fe3hox-un <==>	reversible
EX_fecrm(e)	Ferrichrome exchange	[e] : fecrm <==>	reversible
EX_fecrm-un(e)	Ferrichrome minus Fe(III) exchange	[e] : fecrm-un <==>	reversible
EX_feenter(e)	Fe-enterobactin exchange	[e] : feenter <==>	reversible
EX_feoxam(e)	ferroxamine exchange	[e] : feoxam <==>	reversible
EX_feoxam-un(e)	ferroxamine minus Fe(3) exchange	[e] : feoxam-un <==>	reversible
EX_for(e)	Formate exchange	[e] : for <==>	reversible
EX_fru(e)	D-Fructose exchange	[e] : fru <==>	reversible
EX_frulys(e)	fructoselysine exchange	[e] : frulys <==>	reversible
EX_fruur(e)	D-Fructuronate exchange	[e] : fruur <==>	reversible
EX_fuc-L(e)	L-Fucose exchange	[e] : fuc-L <==>	reversible
EX_fum(e)	Fumarate exchange	[e] : fum <==>	reversible
EX_g1p(e)	D-Glucose 1-phosphate exchange	[e] : g1p <==>	reversible
EX_g3pc(e)	sn-Glycero-3-phosphocholine exchange	[e] : g3pc <==>	reversible
EX_g3pe(e)	sn-Glycero-3-phosphoethanolamine exchange	[e] : g3pe <==>	reversible
EX_g3pg(e)	Glycerophosphoglycerol exchange	[e] : g3pg <==>	reversible
EX_g3pi(e)	sn-Glycero-3-phospho-1-inositol exchange	[e] : g3pi <==>	reversible
EX_g3ps(e)	Glycerophosphoserine exchange	[e] : g3ps <==>	reversible
EX_g6p(e)	D-Glucose 6-phosphate exchange	[e] : g6p <==>	reversible
EX_gal(e)	D-Galactose exchange	[e] : gal <==>	reversible
EX_gal1p(e)	alpha-D-Galactose 1-phosphate exchange	[e] : gal1p <==>	reversible
EX_gal-bD(e)	beta D-Galactose exchange	[e] : gal-bD <==>	reversible
EX_galct-D(e)	D-Galactarate exchange	[e] : galct-D <==>	reversible
EX_galctn-D(e)	D-Galactonate exchange	[e] : galctn-D <==>	reversible
EX_galctn-L(e)	L-Galactonate exchange	[e] : galctn-L <==>	reversible
EX_galt(e)	Galactitol exchange	[e] : galt <==>	reversible
EX_galur(e)	D-Galacturonate exchange	[e] : galur <==>	reversible
EX_gam(e)	D-Glucosamine exchange	[e] : gam <==>	reversible
EX_gam6p(e)	D-Glucosamine 6-phosphate exchange	[e] : gam6p <==>	reversible
EX_gbbtn(e)	gamma-butyrobetaine exchange	[e] : gbbtn <==>	reversible
EX_gdp(e)	GDP exchange	[e] : gdp <==>	reversible
EX_glc(e)	D-Glucose exchange	[e] : glc-D <==>	reversible
EX_glcn(e)	D-Gluconate exchange	[e] : glcn <==>	reversible
EX_glcr(e)	D-Glucarate exchange	[e] : glcr <==>	reversible
EX_glcur(e)	D-Glucuronate exchange	[e] : glcur <==>	reversible
EX_glcur1p(e)	D-Glucuronate 1-phosphate exchange	[e] : glcur1p <==>	reversible
EX_gln-L(e)	L-Glutamine exchange	[e] : gln-L <==>	reversible
EX_glu-L(e)	L-Glutamate exchange	[e] : glu-L <==>	reversible
EX_gly(e)	Glycine exchange	[e] : gly <==>	reversible
EX_glyald(e)	D-Glyceraldehyde exchange	[e] : glyald <==>	reversible
EX_glyb(e)	Glycine betaine exchange	[e] : glyb <==>	reversible
EX_glyc(e)	Glycerol exchange	[e] : glyc <==>	reversible
EX_glyc2p(e)	Glycerol 2-phosphate exchange	[e] : glyc2p <==>	reversible
EX_glyc3p(e)	Glycerol 3-phosphate exchange	[e] : glyc3p <==>	reversible
EX_glyclt(e)	Glycolate exchange	[e] : glyclt <==>	reversible
EX_glyc-R(e)	(R)-Glycerate exchange	[e] : glyc-R <==>	reversible
EX_gmp(e)	GMP exchange	[e] : gmp <==>	reversible
EX_gsn(e)	Guanosine exchange	[e] : gsn <==>	reversible
EX_gthox(e)	Oxidized glutathione exchange	[e] : gthox <==>	reversible
EX_gthrd(e)	Reduced glutathione exchange	[e] : gthrd <==>	reversible
EX_gtp(e)	GTP exchange	[e] : gtp <==>	reversible
EX_gua(e)	Guanine exchange	[e] : gua <==>	reversible
EX_h(e)	H+ exchange	[e] : h <==>	reversible
EX_h2(e)	H2 exchange	[e] : h2 <==>	reversible
EX_h2o(e)	H2O exchange	[e] : h2o <==>	reversible
EX_h2o2(e)	Hydrogen peroxide exchange	[e] : h2o2 <==>	reversible
EX_h2s(e)	Hydrogen sulfide exchange	[e] : h2s <==>	reversible
EX_hacolipa(e)	hepta-acylated core oligosaccharide lipid A (E. coli) exchange	[e] : hacolipa <==>	reversible
EX_halipa(e)	hepta-acylated KDO(2)-lipid (A) exchange	[e] : halipa <==>	reversible
EX_hdca(e)	Hexadecanoate (n-C16:0) exchange	[e] : hdca <==>	reversible
EX_hdcea(e)	hexadecenoate (n-C16:1) exchange	[e] : hdcea <==>	reversible
EX_hg2(e)	Hg2+ exchange	[e] : hg2 <==>	reversible
EX_his-L(e)	L-Histidine exchange	[e] : his-L <==>	reversible
EX_hom-L(e)	L-Homoserine exchange	[e] : hom-L <==>	reversible
EX_hxa(e)	Hexanoate (n-C6:0) exchange	[e] : hxa <==>	reversible
EX_hxan(e)	Hypoxanthine exchange	[e] : hxan <==>	reversible
EX_idon-L(e)	L-Idonate exchange	[e] : idon-L <==>	reversible
EX_ile-L(e)	L-Isoleucine exchange	[e] : ile-L <==>	reversible
EX_imp(e)	IMP exchange	[e] : imp <==>	reversible
EX_indole(e)	Indole exchange	[e] : indole <==>	reversible
EX_inost(e)	myo-Inositol exchange	[e] : inost <==>	reversible
EX_ins(e)	Inosine exchange	[e] : ins <==>	reversible
EX_isetac(e)	Isethionic acid exchange	[e] : isetac <==>	reversible
EX_k(e)	K+ exchange	[e] : k <==>	reversible
EX_kdo2lipid4(e)	KDO(2)-lipid IV(A) exchange	[e] : kdo2lipid4 <==>	reversible
EX_lac-D(e)	D-lactate exchange	[e] : lac-D <==>	reversible
EX_lac-L(e)	L-Lactate exchange	[e] : lac-L <==>	reversible
EX_LalaDgluMdap(e)	L-alanine-D-glutamate-meso-2,6-diaminoheptanedioate exchange	[e] : LalaDgluMdap <==>	reversible
EX_LalaDgluMdapDala(e)	L-alanine-D-glutamate-meso-2,6-diaminoheptanedioate-D-alanine exchange	[e] : LalaDgluMdapDala <==>	reversible
EX_lcts(e)	Lactose exchange	[e] : lcts <==>	reversible
EX_leu-L(e)	L-Leucine exchange	[e] : leu-L <==>	reversible
EX_lipa(e)	KDO(2)-lipid (A) exchange	[e] : lipa <==>	reversible
EX_lipa_cold(e)	cold adapted KDO(2)-lipid (A) exchange	[e] : lipa_cold <==>	reversible
EX_lys-L(e)	L-Lysine exchange	[e] : lys-L <==>	reversible
EX_lyx-L(e)	L-Lyxose exchange	[e] : lyx-L <==>	reversible
EX_mal-D(e)	D-Malate exchange	[e] : mal-D <==>	reversible
EX_mal-L(e)	L-Malate exchange	[e] : mal-L <==>	reversible
EX_malt(e)	Maltose exchange	[e] : malt <==>	reversible
EX_malthx(e)	Maltohexaose exchange	[e] : malthx <==>	reversible
EX_maltpt(e)	Maltopentaose exchange	[e] : maltpt <==>	reversible
EX_malttr(e)	Maltotriose exchange	[e] : malttr <==>	reversible
EX_maltttr(e)	Maltotetraose exchange	[e] : maltttr <==>	reversible
EX_man(e)	D-Mannose exchange	[e] : man <==>	reversible
EX_man6p(e)	D-Mannose 6-phosphate exchange	[e] : man6p <==>	reversible
EX_manglyc(e)	2(alpha-D-Mannosyl)-D-glycerate exchange	[e] : manglyc <==>	reversible
EX_melib(e)	Melibiose exchange	[e] : melib <==>	reversible
EX_met-D(e)	D-Methionine exchange	[e] : met-D <==>	reversible
EX_met-L(e)	L-Methionine exchange	[e] : met-L <==>	reversible
EX_metsox-R-L(e)	L-methionine-R-sulfoxide exchange	[e] : metsox-R-L <==>	reversible
EX_metsox-S-L(e)	L-Methionine S-oxide exchange	[e] : metsox-S-L <==>	reversible
EX_mg2(e)	Mg exchange	[e] : mg2 <==>	reversible
EX_minohp(e)	myo-Inositol hexakisphosphate exchange	[e] : minohp <==>	reversible
EX_mmet(e)	S-Methyl-L-methionine exchange	[e] : mmet <==>	reversible
EX_mn2(e)	Mn2+ exchange	[e] : mn2 <==>	reversible
EX_mnl(e)	D-Mannitol exchange	[e] : mnl <==>	reversible
EX_mobd(e)	Molybdate exchange	[e] : mobd <==>	reversible
EX_mso3(e)	methanesulfonate exchange	[e] : mso3 <==>	reversible
EX_n2o(e)	Nitrous oxide exchange	[e] : n2o <==>	reversible
EX_na1(e)	Sodium exchange	[e] : na1 <==>	reversible
EX_nac(e)	Nicotinate exchange	[e] : nac <==>	reversible
EX_nh4(e)	Ammonia exchange	[e] : nh4 <==>	reversible
EX_ni2(e)	Ni2+ exchange	[e] : ni2 <==>	reversible
EX_nmn(e)	NMN exchange	[e] : nmn <==>	reversible
EX_no(e)	Nitric oxide exchange	[e] : no <==>	reversible
EX_no2(e)	Nitrite exchange	[e] : no2 <==>	reversible
EX_no3(e)	Nitrate exchange	[e] : no3 <==>	reversible
EX_o16a4colipa(e)	(O16 antigen)x4 core oligosaccharide lipid A exchange	[e] : o16a4colipa <==>	reversible
EX_o2(e)	O2 exchange	[e] : o2 <==>	reversible
EX_o2s(e)	Superoxide anion exchange	[e] : o2s <==>	reversible
EX_ocdca(e)	octadecanoate (n-C18:0) exchange	[e] : ocdca <==>	reversible
EX_ocdcea(e)	octadecenoate (n-C18:1) exchange	[e] : ocdcea <==>	reversible
EX_octa(e)	octanoate (n-C8:0) exchange	[e] : octa <==>	reversible
EX_orn(e)	Ornithine exchange	[e] : orn <==>	reversible
EX_orot(e)	Orotate exchange	[e] : orot <==>	reversible
EX_pacald(e)	Phenylacetaldehyde exchange	[e] : pacald <==>	reversible
EX_peamn(e)	Phenethylamine exchange	[e] : peamn <==>	reversible
EX_phe-L(e)	L-Phenylalanine exchange	[e] : phe-L <==>	reversible
EX_pheme(e)	Protoheme exchange	[e] : pheme <==>	reversible
EX_pi(e)	Phosphate exchange	[e] : pi <==>	reversible
EX_pnto-R(e)	(R)-Pantothenate exchange	[e] : pnto-R <==>	reversible
EX_ppa(e)	Propionate exchange	[e] : ppa <==>	reversible
EX_ppal(e)	Propanal exchange	[e] : ppal <==>	reversible
EX_pppn(e)	Phenylpropanoate exchange	[e] : pppn <==>	reversible
EX_ppt(e)	Phosphonate exchange	[e] : ppt <==>	reversible
EX_progly(e)	L-Prolinylglycine exchange	[e] : progly <==>	reversible
EX_pro-L(e)	L-Proline exchange	[e] : pro-L <==>	reversible
EX_psclys(e)	psicoselysine exchange	[e] : psclys <==>	reversible
EX_pser-L(e)	O-Phospho-L-serine exchange	[e] : pser-L <==>	reversible
EX_ptrc(e)	Putrescine exchange	[e] : ptrc <==>	reversible
EX_pyr(e)	Pyruvate exchange	[e] : pyr <==>	reversible
EX_r5p(e)	alpha-D-Ribose 5-phosphate exchange	[e] : r5p <==>	reversible
EX_rib-D(e)	D-Ribose exchange	[e] : rib-D <==>	reversible
EX_rmn(e)	L-Rhamnose exchange	[e] : rmn <==>	reversible
EX_sbt-D(e)	D-Sorbitol exchange	[e] : sbt-D <==>	reversible
EX_ser-D(e)	D-Serine exchange	[e] : ser-D <==>	reversible
EX_ser-L(e)	L-Serine exchange	[e] : ser-L <==>	reversible
EX_skm(e)	Shikimate exchange	[e] : skm <==>	reversible
EX_so2(e)	sulfur dioxide exchange	[e] : so2 <==>	reversible
EX_so3(e)	Sulfite exchange	[e] : so3 <==>	reversible
EX_so4(e)	Sulfate exchange	[e] : so4 <==>	reversible
EX_spmd(e)	Spermidine exchange	[e] : spmd <==>	reversible
EX_succ(e)	Succinate exchange	[e] : succ <==>	reversible
EX_sucr(e)	Sucrose exchange	[e] : sucr <==>	reversible
EX_sulfac(e)	sulfoacetate exchange	[e] : sulfac <==>	reversible
EX_tartr-L(e)	L-tartrate exchange	[e] : tartr-L <==>	reversible
EX_taur(e)	Taurine exchange	[e] : taur <==>	reversible
EX_tcynt(e)	Thiocyanate exchange	[e] : tcynt <==>	reversible
EX_thm(e)	Thiamin exchange	[e] : thm <==>	reversible
EX_thr-L(e)	L-Threonine exchange	[e] : thr-L <==>	reversible
EX_thrp(e)	L-Threonine O-3-phosphate exchange	[e] : thrp <==>	reversible
EX_thym(e)	Thymine exchange	[e] : thym <==>	reversible
EX_thymd(e)	Thymidine exchange	[e] : thymd <==>	reversible
EX_tma(e)	Trimethylamine exchange	[e] : tma <==>	reversible
EX_tmao(e)	Trimethylamine N-oxide exchange	[e] : tmao <==>	reversible
EX_tre(e)	Trehalose exchange	[e] : tre <==>	reversible
EX_trp-L(e)	L-Tryptophan exchange	[e] : trp-L <==>	reversible
EX_tsul(e)	Thiosulfate exchange	[e] : tsul <==>	reversible
EX_ttdca(e)	tetradecanoate (n-C14:0) exchange	[e] : ttdca <==>	reversible
EX_ttdcea(e)	tetradecenoate (n-C14:1) exchange	[e] : ttdcea <==>	reversible
EX_tungs(e)	tungstate exchange	[e] : tungs <==>	reversible
EX_tym(e)	Tyramine exchange	[e] : tym <==>	reversible
EX_tyr-L(e)	L-Tyrosine exchange	[e] : tyr-L <==>	reversible
EX_tyrp(e)	Phosphotyrosine exchange	[e] : tyrp <==>	reversible
EX_uacgam(e)	UDP-N-acetyl-D-glucosamine exchange	[e] : uacgam <==>	reversible
EX_udpacgal(e)	UDP-N-acetyl-D-galactosamine exchange	[e] : udpacgal <==>	reversible
EX_udpg(e)	UDPglucose exchange	[e] : udpg <==>	reversible
EX_udpgal(e)	UDPgalactose exchange	[e] : udpgal <==>	reversible
EX_udpglcur(e)	UDP-D-glucuronate exchange	[e] : udpglcur <==>	reversible
EX_ump(e)	UMP exchange	[e] : ump <==>	reversible
EX_ura(e)	Uracil exchange	[e] : ura <==>	reversible
EX_urea(e)	Urea exchange	[e] : urea <==>	reversible
EX_uri(e)	Uridine exchange	[e] : uri <==>	reversible
EX_val-L(e)	L-Valine exchange	[e] : val-L <==>	reversible
EX_xan(e)	Xanthine exchange	[e] : xan <==>	reversible
EX_xmp(e)	Xanthosine 5'-phosphate exchange	[e] : xmp <==>	reversible
EX_xtsn(e)	Xanthosine exchange	[e] : xtsn <==>	reversible
EX_xyl-D(e)	D-Xylose exchange	[e] : xyl-D <==>	reversible
EX_xylu-L(e)	L-Xylulose exchange	[e] : xylu-L <==>	reversible
EX_zn2(e)	Zinc exchange	[e] : zn2 <==>	reversible
F6PA	fructose 6-phosphate aldolase	[c] : f6p <==> dha + g3p	reversible	Glycolysis/Gluconeogenesis	( b0825 or b3946 )
F6PP	D-fructose 6-phosphate phosphatase	[c] : f6p + h2o --> fru + pi	forward only	Alternate Carbon Metabolism	b0822
F6Pt6_2pp	Fructose-6-phosphate transport via phosphate antiport (periplasm)	f6p[p] + (2) pi[c] --> f6p[c] + (2) pi[p]	forward only	Transport, Inner Membrane	b3666
F6Ptex	fructose 6-phosphate transport via diffusion (extracellular to periplasm)	f6p[e] <==> f6p[p]	reversible	Transport, Outer Membrane Porin	( b0241 or b0929 or b1377 or b2215 )
FA100ACPHi	fatty-acyl-ACP hydrolase	[c] : dcaACP + h2o --> ACP + dca + h	forward only	Cell Envelope Biosynthesis	b0404
FA120ACPHi	fatty-acyl-ACP hydrolase	[c] : ddcaACP + h2o --> ACP + ddca + h	forward only	Cell Envelope Biosynthesis	b0404
FA140ACPHi	fatty-acyl-ACP hydrolase	[c] : h2o + myrsACP --> ACP + h + ttdca	forward only	Cell Envelope Biosynthesis	b0404
FA141ACPHi	fatty-acyl-ACP hydrolase	[c] : h2o + tdeACP --> ACP + h + ttdcea	forward only	Cell Envelope Biosynthesis	b0404
FA160ACPHi	fatty-acyl-ACP hydrolase	[c] : h2o + palmACP --> ACP + h + hdca	forward only	Cell Envelope Biosynthesis	b0404
FA161ACPHi	fatty-acyl-ACP hydrolase	[c] : h2o + hdeACP --> ACP + h + hdcea	forward only	Cell Envelope Biosynthesis	b0404
FA80ACPHi	fatty-acyl-ACP hydrolase	[c] : h2o + ocACP --> ACP + h + octa	forward only	Cell Envelope Biosynthesis	b0404
FACOAE100	fatty-acid-CoA thioesterase (decanoate)	[c] : dcacoa + h2o --> coa + dca + h	forward only	Cell Envelope Biosynthesis	b0452
FACOAE120	fatty-acid-CoA thioesterase (dodecanoate)	[c] : ddcacoa + h2o --> coa + ddca + h	forward only	Cell Envelope Biosynthesis	b0452
FACOAE140	fatty-acid-CoA thioesterase (tetradecanoate)	[c] : h2o + tdcoa --> coa + h + ttdca	forward only	Cell Envelope Biosynthesis	b0452
FACOAE141	fatty-acid-CoA thioesterase (tetradecenoate)	[c] : h2o + tdecoa --> coa + h + ttdcea	forward only	Cell Envelope Biosynthesis	b0452
FACOAE160	fatty-acid-CoA thioesterase (hexadecanoate)	[c] : h2o + pmtcoa --> coa + h + hdca	forward only	Cell Envelope Biosynthesis	b0452
FACOAE161	fatty-acid-CoA thioesterase (hexadecenoate)	[c] : h2o + hdcoa --> coa + h + hdcea	forward only	Cell Envelope Biosynthesis	b0452
FACOAE180	fatty-acid-CoA thioesterase (octadecanoate)	[c] : h2o + stcoa --> coa + h + ocdca	forward only	Cell Envelope Biosynthesis	b0452
FACOAE181	fatty-acid-CoA thioesterase (octadecenoate)	[c] : h2o + odecoa --> coa + h + ocdcea	forward only	Cell Envelope Biosynthesis	b0452
FACOAE60	fatty-acid-CoA thioesterase (hexanoate)	[c] : h2o + hxcoa --> coa + h + hxa	forward only	Cell Envelope Biosynthesis	b0452
FACOAE80	fatty-acid-CoA thioesterase (octanoate)	[c] : h2o + occoa --> coa + h + octa	forward only	Cell Envelope Biosynthesis	b0452
FACOAL100t2pp	fatty-acid-CoA ligase (decanoate transport via vectoral Co-A coupling)	atp[c] + coa[c] + dca[p] + h[p] --> amp[c] + dcacoa[c] + h[c] + ppi[c]	forward only	Cell Envelope Biosynthesis	( b1805 or b1701 )
FACOAL120t2pp	fatty-acid-CoA ligase (dodecanoate transport via vectoral Co-A coupling)	atp[c] + coa[c] + ddca[p] + h[p] --> amp[c] + ddcacoa[c] + h[c] + ppi[c]	forward only	Cell Envelope Biosynthesis	( b1701 or b1805 )
FACOAL140t2pp	fatty-acid-CoA ligase (tetradecanoate transport via vectoral Co-A coupling)	atp[c] + coa[c] + h[p] + ttdca[p] --> amp[c] + h[c] + ppi[c] + tdcoa[c]	forward only	Cell Envelope Biosynthesis	( b1805 or b1701 )
FACOAL141t2pp	fatty-acid-CoA ligase (tetradecenoate transport via vectoral Co-A coupling)	atp[c] + coa[c] + h[p] + ttdcea[p] --> amp[c] + h[c] + ppi[c] + tdecoa[c]	forward only	Cell Envelope Biosynthesis	( b1701 or b1805 )
FACOAL160t2pp	fatty-acid-CoA ligase (hexadecanoate transport via vectoral Co-A coupling)	atp[c] + coa[c] + h[p] + hdca[p] --> amp[c] + h[c] + pmtcoa[c] + ppi[c]	forward only	Cell Envelope Biosynthesis	( b1701 or b1805 )
FACOAL161t2pp	fatty-acid-CoA ligase (hexadecenoate transport via vectoral Co-A coupling)	atp[c] + coa[c] + h[p] + hdcea[p] --> amp[c] + h[c] + hdcoa[c] + ppi[c]	forward only	Cell Envelope Biosynthesis	( b1805 or b1701 )
FACOAL180t2pp	fatty-acid-CoA ligase (octadecanoate transport via vectoral Co-A coupling)	atp[c] + coa[c] + h[p] + ocdca[p] --> amp[c] + h[c] + ppi[c] + stcoa[c]	forward only	Cell Envelope Biosynthesis	( b1805 or b1701 )
FACOAL181t2pp	fatty-acid-CoA ligase (octadecenoate transport via vectoral Co-A coupling)	atp[c] + coa[c] + h[p] + ocdcea[p] --> amp[c] + h[c] + odecoa[c] + ppi[c]	forward only	Cell Envelope Biosynthesis	( b1805 or b1701 )
FACOAL60t2pp	fatty-acid-CoA ligase (hexanoate transport via vectoral Co-A coupling)	atp[c] + coa[c] + h[p] + hxa[p] --> amp[c] + h[c] + hxcoa[c] + ppi[c]	forward only	Cell Envelope Biosynthesis	( b1805 or b1701 )
FACOAL80t2pp	fatty-acid-CoA ligase (octanoate transport via vectoral Co-A coupling)	atp[c] + coa[c] + h[p] + octa[p] --> amp[c] + h[c] + occoa[c] + ppi[c]	forward only	Cell Envelope Biosynthesis	( b1805 or b1701 )
FADRx	FAD reductase	[c] : fad + h + nadh --> fadh2 + nad	forward only	Cofactor and Prosthetic Group Biosynthesis	b3844
FADRx2	FAD reductase	[c] : fad + h + nadph --> fadh2 + nadp	forward only	Cofactor and Prosthetic Group Biosynthesis	( b2763 and b2764 )
FALDH2	formaldehyde dehydrogenase	[c] : hmgth + nad <==> Sfglutth + h + nadh	reversible	Cofactor and Prosthetic Group Biosynthesis	b0356
FALDtex	formaldehyde transport via diffusion (extracellular to periplasm)	fald[e] <==> fald[p]	reversible	Transport, Outer Membrane Porin	( b0241 or b0929 or b1377 or b2215 )
FALDtpp	formaldehyde transport via diffusion (periplasm)	fald[p] <==> fald[c]	reversible	Transport, Inner Membrane	s0001
FALGTHLs	formaldehyde glutathione ligase (spontaneous)	[c] : fald + gthrd <==> hmgth	reversible	Cofactor and Prosthetic Group Biosynthesis	s0001
FBA	fructose-bisphosphate aldolase	[c] : fdp <==> dhap + g3p	reversible	Glycolysis/Gluconeogenesis	( b2097 or b2925 or b1773 )
FBP	fructose-bisphosphatase	[c] : fdp + h2o --> f6p + pi	forward only	Glycolysis/Gluconeogenesis	( b4232 or b3925 or b0766 )
FCI	L-fucose isomerase	[c] : fuc-L <==> fcl-L	reversible	Alternate Carbon Metabolism	b2802
FCLK	L-fuculokinase	[c] : atp + fcl-L --> adp + fc1p + h	forward only	Alternate Carbon Metabolism	b2803
FCLPA	L-fuculose 1-phosphate aldolase	[c] : fc1p <==> dhap + lald-L	reversible	Alternate Carbon Metabolism	( b2800 or b2738 )
FCLT	Ferrochelatase	[c] : fe2 + ppp9 --> (2) h + pheme	forward only	Cofactor and Prosthetic Group Biosynthesis	b0475
FDH4pp	formate dehydrogenase (quinone-8) (periplasm)	for[p] + (2) h[c] + q8[c] --> co2[c] + h[p] + q8h2[c]	forward only	Oxidative Phosphorylation	( ( b3892 and b3893 and b3894 ) or ( b1474 and b1475 and b1476 ) )
FDH5pp	Formate Dehydrogenase (menaquinone-8) (periplasm)	for[p] + (2) h[c] + mqn8[c] --> co2[c] + h[p] + mql8[c]	forward only	Oxidative Phosphorylation	( ( b1474 and b1475 and b1476 ) or ( b3892 and b3893 and b3894 ) )
FDMO	FMNH2-dependent monooxygenase	[c] : fmnh2 + isetac + o2 --> fmn + gcald + h + h2o + so3	forward only	Inorganic Ion Transport and Metabolism	b0935
FDMO2	FMNH2-dependent monooxygenase (methanesulfonate)	[c] : fmnh2 + mso3 + o2 --> fald + fmn + h + h2o + so3	forward only	Inorganic Ion Transport and Metabolism	b0935
FDMO3	FMNH2-dependent monooxygenase (ethanesulfonate)	[c] : ethso3 + fmnh2 + o2 --> acald + fmn + h + h2o + so3	forward only	Inorganic Ion Transport and Metabolism	b0935
FDMO4	FMNH2-dependent monooxygenase (butanesulfonate)	[c] : butso3 + fmnh2 + o2 --> btal + fmn + h + h2o + so3	forward only	Inorganic Ion Transport and Metabolism	b0935
FDMO6	FMNH2-dependent monooxygenase (sulfoacetate)	[c] : fmnh2 + o2 + sulfac --> fmn + glx + h + h2o + so3	forward only	Inorganic Ion Transport and Metabolism	b0935
FE2abcpp	iron (II) transport via ABC system (periplasm)	atp[c] + fe2[p] + h2o[c] --> adp[c] + fe2[c] + h[c] + pi[c]	forward only	Inorganic Ion Transport and Metabolism	( b3409 or b3408 )
FE2t2pp	iron (II) transport in via proton symport (periplasm)	fe2[p] + h[p] --> fe2[c] + h[c]	forward only	Inorganic Ion Transport and Metabolism	b2392
FE2t3pp	iron (Fe+2) transport out via proton antiport (periplasm)	fe2[c] + h[p] --> fe2[p] + h[c]	forward only	Inorganic Ion Transport and Metabolism	b3915
FE2tex	iron (II) transport via diffusion (extracellular to periplasm)	fe2[e] <==> fe2[p]	reversible	Transport, Outer Membrane Porin	( b0241 or b0929 or b1377 or b2215 )
FE2tpp	iron (+2) transport in via permease (no H+)	fe2[p] --> fe2[c]	forward only	Inorganic Ion Transport and Metabolism	b3040
FE3abcpp	iron (III) transport via ABC system (periplasm to cytoplasm)	atp[c] + fe3[p] + h2o[c] --> adp[c] + fe3[c] + h[c] + pi[c]	forward only	Inorganic Ion Transport and Metabolism
FE3DCITabcpp	iron transport from ferric-dicitrate via ABC system (periplasm)	atp[c] + fe3dcit[p] + h2o[c] --> adp[c] + (2) cit[c] + fe3[c] + h[c] + pi[c]	forward only	Inorganic Ion Transport and Metabolism	( b4290 and b4289 and b4288 and b4287 )
FE3DCITtonex	ferric-dicitrate transport via ton system (extracellular)	fe3dcit[e] + h[p] --> fe3dcit[p] + h[c]	forward only	Transport, Outer Membrane	( b4291 and ( b1252 and b3005 and b3006 ) )
FE3DHBZR	release of Fe(III) from ferric 2,3-dihydroxybenzoylserine	[c] : fe3dhbzs --> 23dhbzs + fe3	forward only	Inorganic Ion Transport and Metabolism
FE3DHBZSabcpp	ferric 2,3-dihydroxybenzoylserine transport via ABC system (periplasm)	atp[c] + fe3dhbzs[p] + h2o[c] --> adp[c] + fe3dhbzs[c] + h[c] + pi[c]	forward only	Inorganic Ion Transport and Metabolism	( b0592 and b0588 and b0590 and b0589 )
FE3DHBZStonex	ferric 2,3-dihydroxybenzoylserine transport via ton system (extracellular)	fe3dhbzs[e] + h[p] --> fe3dhbzs[p] + h[c]	forward only	Transport, Outer Membrane	( ( b0805 and ( b1252 and b3005 and b3006 ) ) or ( b2155 and ( b1252 and b3005 and b3006 ) ) )
FE3HOXabcpp	ferric-dicitrate transport via ABC system (periplasm)	atp[c] + fe3hox[p] + h2o[c] --> adp[c] + fe3hox[c] + h[c] + pi[c]	forward only	Inorganic Ion Transport and Metabolism	( b0153 and b0151 and b0152 )
FE3HOXexs	Fe(III) hydroxamate Fe-loading reaction (spontaneaous)	[e] : fe3 + fe3hox-un --> fe3hox	forward only	Inorganic Ion Transport and Metabolism	s0001
FE3HOXR1	Fe(III)hydroxamate reductase	[c] : fadh2 + (2) fe3hox --> fad + (2) fe2 + (2) fe3hox-un + (2) h	forward only	Inorganic Ion Transport and Metabolism
FE3HOXR2	Fe(III)hydroxamate reductase	[c] : (2) fe3hox + fmnh2 --> (2) fe2 + (2) fe3hox-un + fmn + (2) h	forward only	Inorganic Ion Transport and Metabolism
FE3HOXR3	Fe(III)hydroxamate reductase	[c] : (2) fe3hox + rbflvrd --> (2) fe2 + (2) fe3hox-un + (2) h + ribflv	forward only	Inorganic Ion Transport and Metabolism
FE3HOXtonex	Fe(III)hydroxamine transport via ton system (extracellular)	fe3hox[e] + h[p] --> fe3hox[p] + h[c]	forward only	Transport, Outer Membrane	( b0150 and ( b1252 and b3005 and b3006 ) )
FE3HOXUtex	Fe(III)hydroxamate unloaded secretion	fe3hox-un[c] + h[p] --> fe3hox-un[p] + h[c]	forward only	Inorganic Ion Transport and Metabolism
FE3HOXUtpp	Fe(III)hydroxamate unloaded secretion (extracellular)	fe3hox-un[p] + h[p] --> fe3hox-un[e] + h[c]	forward only	Inorganic Ion Transport and Metabolism
FE3Ri	Fe(III) reduction	[c] : fadh2 + (2) fe3 --> fad + (2) fe2 + (2) h	forward only	Cofactor and Prosthetic Group Biosynthesis	b3844
FE3tex	iron (III) transport via diffusion (extracellular to periplasm)	fe3[e] <==> fe3[p]	reversible	Transport, Outer Membrane Porin	( b0241 or b0929 or b1377 or b2215 )
FECRMabcpp	ferrichrome transport via ABC system (periplasm)	atp[c] + fecrm[p] + h2o[c] --> adp[c] + fecrm[c] + h[c] + pi[c]	forward only	Inorganic Ion Transport and Metabolism	( b0153 and b0151 and b0152 )
FECRMexs	ferrichrome Fe(III)-loading reaction (spontaneous)	[e] : fe3 + fecrm-un --> fecrm	forward only	Inorganic Ion Transport and Metabolism	s0001
FECRMR1	Ferrichrome reductase	[c] : fadh2 + (2) fecrm --> fad + (2) fe2 + (2) fecrm-un + (2) h	forward only	Inorganic Ion Transport and Metabolism
FECRMR2	Ferrichrome reductase	[c] : (2) fecrm + fmnh2 --> (2) fe2 + (2) fecrm-un + fmn + (2) h	forward only	Inorganic Ion Transport and Metabolism
FECRMR3	Ferrichrome reductase	[c] : (2) fecrm + rbflvrd --> (2) fe2 + (2) fecrm-un + (2) h + ribflv	forward only	Inorganic Ion Transport and Metabolism
FECRMtonex	ferrichrome transport via ton system (extracellular)	fecrm[e] + h[p] --> fecrm[p] + h[c]	forward only	Transport, Outer Membrane	( b0150 and ( b1252 and b3005 and b3006 ) )
FECRMUtex	ferrichrome (minus Fe) secretion (to extracellular)	fecrm-un[p] + h[p] --> fecrm-un[e] + h[c]	forward only	Inorganic Ion Transport and Metabolism
FECRMUtpp	ferrichrome (minus Fe) secretion (to periplasm)	fecrm-un[c] + h[p] --> fecrm-un[p] + h[c]	forward only	Inorganic Ion Transport and Metabolism
FEENTERabcpp	Fe-enterobactin transport via ABC system (periplasm)	atp[c] + feenter[p] + h2o[c] --> adp[c] + feenter[c] + h[c] + pi[c]	forward only	Inorganic Ion Transport and Metabolism	( b0592 and b0588 and b0590 and b0589 )
FEENTERexs	enterobactin Fe(III) binding (spontaneous)	[e] : enter + fe3 --> feenter	forward only	Inorganic Ion Transport and Metabolism	s0001
FEENTERR1	Fe-enterobactin reduction (Fe(III)-unloading)	[c] : fadh2 + (2) feenter --> (2) enter + fad + (2) fe2 + (2) h	forward only	Inorganic Ion Transport and Metabolism
FEENTERR2	Fe-enterobactin reduction (Fe(III)-unloading)	[c] : (2) feenter + fmnh2 --> (2) enter + (2) fe2 + fmn + (2) h	forward only	Inorganic Ion Transport and Metabolism
FEENTERR3	Fe-enterobactin reduction (Fe(III)-unloading)	[c] : (2) feenter + rbflvrd --> (2) enter + (2) fe2 + (2) h + ribflv	forward only	Inorganic Ion Transport and Metabolism
FEENTERtex	enterochelin transport (secretion periplasm)	enter[p] + h[p] --> enter[e] + h[c]	forward only	Inorganic Ion Transport and Metabolism
FEENTERtonex	Fe-enterobactin transport via ton system (extracellular)	feenter[e] + h[p] --> feenter[p] + h[c]	forward only	Transport, Outer Membrane	( b0584 and ( b1252 and b3005 and b3006 ) )
FEENTERtpp	enterochelin transport (secretion)	enter[c] + h[p] --> enter[p] + h[c]	forward only	Transport, Inner Membrane	b0591
FEOXAMabcpp	ferroxamine transport via ABC system (periplasm)	atp[c] + feoxam[p] + h2o[c] --> adp[c] + feoxam[c] + h[c] + pi[c]	forward only	Inorganic Ion Transport and Metabolism	( b0153 and b0151 and b0152 )
FEOXAMexs	ferroxamine Fe3-loading reaction (spontaneous)	[e] : fe3 + feoxam-un --> feoxam	forward only	Inorganic Ion Transport and Metabolism	s0001
FEOXAMR1	ferroxamine reductase	[c] : fadh2 + (2) feoxam --> fad + (2) fe2 + (2) feoxam-un + (2) h	forward only	Inorganic Ion Transport and Metabolism
FEOXAMR2	ferroxamine reductase	[c] : (2) feoxam + fmnh2 --> (2) fe2 + (2) feoxam-un + fmn + (2) h	forward only	Inorganic Ion Transport and Metabolism
FEOXAMR3	ferroxamine reductase	[c] : (2) feoxam + rbflvrd --> (2) fe2 + (2) feoxam-un + (2) h + ribflv	forward only	Inorganic Ion Transport and Metabolism
FEOXAMtonex	ferroxamine transport via ton system (extracellular)	feoxam[e] + h[p] --> feoxam[p] + h[c]	forward only	Transport, Outer Membrane	( b0150 and ( b1252 and b3005 and b3006 ) )
FEOXAMUtex	ferroxamine (minus Fe3) secretion (to extracellular)	feoxam-un[p] + h[p] --> feoxam-un[e] + h[c]	forward only	Inorganic Ion Transport and Metabolism
FEOXAMUtpp	ferroxamine (minus Fe3) secretion (to periplasm)	feoxam-un[c] + h[p] --> feoxam-un[p] + h[c]	forward only	Inorganic Ion Transport and Metabolism
FEROpp	ferroxidase	[p] : (4) fe2 + (4) h + o2 --> (4) fe3 + (2) h2o	forward only	Inorganic Ion Transport and Metabolism	b0123
FFSD	beta-fructofuranosidase	[c] : h2o + suc6p --> fru + g6p	forward only	Alternate Carbon Metabolism
FHL	Formate-hydrogen lyase	[c] : for + h --> co2 + h2	forward only	Pyruvate Metabolism	( ( b4079 and ( b2481 and b2482 and b2483 and b2484 and b2485 and b2486 and b2487 and b2488 and b2489 and b2490 ) ) or ( b4079 and ( b2719 and b2720 and b2721 and b2722 and b2723 and b2724 ) ) )
FLDR	flavodoxin reductase (NADPH)	[c] : fldox + h + nadph --> fldrd + nadp	forward only	Unassigned	( ( b0684 and b3924 ) or ( b2895 and b3924 ) )
FLVR	flavin reductase	[c] : h + nadph + ribflv --> nadp + rbflvrd	forward only	Cofactor and Prosthetic Group Biosynthesis	( ( b2763 and b2764 ) or b3844 )
FLVRx	flavin reductase (NAD)	[c] : h + nadh + ribflv --> nad + rbflvrd	forward only	Cofactor and Prosthetic Group Biosynthesis	b3844
FMETTRS	Methionyl-tRNA formyltransferase	[c] : 10fthf + mettrna --> fmettrna + h + thf	forward only	tRNA Charging	b3288
FMNAT	FMN adenylyltransferase	[c] : atp + fmn + h --> fad + ppi	forward only	Cofactor and Prosthetic Group Biosynthesis	b0025
FMNRx	FMN reductase	[c] : fmn + h + nadh --> fmnh2 + nad	forward only	Cofactor and Prosthetic Group Biosynthesis	( b0937 or b3844 )
FMNRx2	FMN reductase	[c] : fmn + h + nadph --> fmnh2 + nadp	forward only	Cofactor and Prosthetic Group Biosynthesis	( b0937 or ( b2763 and b2764 ) or b3844 )
FORt2pp	formate transport via proton symport (uptake only, periplasm)	for[p] + h[p] --> for[c] + h[c]	forward only	Transport, Inner Membrane	( b0904 or b2492 )
FORtex	formate transport via diffusion (extracellular to periplasm)	for[e] <==> for[p]	reversible	Transport, Outer Membrane Porin	( b0241 or b0929 or b1377 or b2215 )
FORtppi	formate transport via diffusion (cytoplasm to periplasm)	for[c] --> for[p]	forward only	Transport, Inner Membrane	( b0904 or b2492 )
FRD2	fumarate reductase	[c] : fum + mql8 --> mqn8 + succ	forward only	Citric Acid Cycle	( b4151 and b4152 and b4153 and b4154 )
FRD3	fumarate reductase	[c] : 2dmmql8 + fum --> 2dmmq8 + succ	forward only	Citric Acid Cycle	( b4151 and b4152 and b4153 and b4154 )
FRUK	fructose-1-phosphate kinase	[c] : atp + f1p --> adp + fdp + h	forward only	Alternate Carbon Metabolism	b2168
FRULYSDG	Fructoselysine phosphate deglycase	[c] : frulysp + h2o <==> g6p + lys-L	reversible	Alternate Carbon Metabolism	b3371
FRULYSE	fructoselysine 3-epimerase	[c] : psclys <==> frulys	reversible	Alternate Carbon Metabolism	b4474
FRULYSK	Fructoselysine Kinase	[c] : atp + frulys --> adp + frulysp + h	forward only	Alternate Carbon Metabolism	b3374
FRULYSt2pp	Fructoselysine transport via proton symport (periplasm)	frulys[p] + h[p] --> frulys[c] + h[c]	forward only	Transport, Inner Membrane	b3370
FRULYStex	fructoselysine transporter via diffusion (extracellular)	frulys[e] <==> frulys[p]	reversible	Transport, Outer Membrane Porin	( b0241 or b0929 or b1377 or b2215 )
FRUpts2pp	Fructose transport via PEP:Pyr PTS (f6p generating) (periplasm)	fru[p] + pep[c] --> f6p[c] + pyr[c]	forward only	Transport, Inner Membrane	( b1817 and b1818 and b1819 and b2415 and b2416 )
FRUptspp	D-fructose transport via PEP:Pyr PTS (periplasm)	fru[p] + pep[c] --> f1p[c] + pyr[c]	forward only	Transport, Inner Membrane	( b2167 and b2169 and b2415 and b2416 )
FRUtex	D-fructose transport via diffusion (extracellular to periplasm)	fru[e] <==> fru[p]	reversible	Transport, Outer Membrane Porin	( b0241 or b0929 or b1377 or b2215 )
FRUURt2rpp	D-fructuronate transport via proton symport, reversible (periplasm)	fruur[p] + h[p] <==> fruur[c] + h[c]	reversible	Transport, Inner Membrane	b4321
FRUURtex	D-fructuronate transport via diffusion (extracellular)	fruur[e] <==> fruur[p]	reversible	Transport, Outer Membrane Porin	( b0241 or b0929 or b1377 or b2215 )
FTHFD	formyltetrahydrofolate deformylase	[c] : 10fthf + h2o --> for + h + thf	forward only	Folate Metabolism	b1232
FUCtex	L-fucose transport via diffusion (extracellular to periplasm)	fuc-L[e] <==> fuc-L[p]	reversible	Transport, Outer Membrane Porin	( b0241 or b0929 or b1377 or b2215 )
FUCtpp	L-fucose transport via proton symport (periplasm)	fuc-L[p] + h[p] <==> fuc-L[c] + h[c]	reversible	Transport, Inner Membrane	b2801
FUM	fumarase	[c] : fum + h2o <==> mal-L	reversible	Citric Acid Cycle	( b1612 or b4122 or b1611 )
FUMt2_2pp	Fumarate transport via proton symport (2 H) (periplasm)	fum[p] + (2) h[p] --> fum[c] + (2) h[c]	forward only	Transport, Inner Membrane	b3528
FUMt2_3pp	Fumarate transport via proton symport (3 H) (periplasm)	fum[p] + (3) h[p] --> fum[c] + (3) h[c]	forward only	Transport, Inner Membrane	( b4138 or b4123 or b0621 )
FUMtex	Fumarate transport via diffusion (extracellular to periplasm)	fum[e] <==> fum[p]	reversible	Transport, Outer Membrane Porin	( b0241 or b0929 or b1377 or b2215 )
G1PACT	glucosamine-1-phosphate N-acetyltransferase	[c] : accoa + gam1p --> acgam1p + coa + h	forward only	Cell Envelope Biosynthesis	b3730
G1PPpp	Glucose-1-phosphatase	[p] : g1p + h2o --> glc-D + pi	forward only	Glycolysis/Gluconeogenesis	( b1002 or b3885 or b3697 )
G1Ptex	D-glucose 1-phosphate transport via diffusion	g1p[e] <==> g1p[p]	reversible	Transport, Outer Membrane Porin	( b0241 or b0929 or b1377 or b2215 )
G1PTT	glucose-1-phosphate thymidylyltransferase	[c] : dttp + g1p + h --> dtdpglu + ppi	forward only	Cell Envelope Biosynthesis	( b2039 or b3789 )
G1SAT	glutamate-1-semialdehyde aminotransferase	[c] : glu1sa <==> 5aop	reversible	Cofactor and Prosthetic Group Biosynthesis	b0154
G2PPpp	glycerol 2-phosphate phosphatase (periplasmic)	[p] : glyc2p + h2o --> glyc + pi	forward only	Alternate Carbon Metabolism	b4055
G3PAT120	glycerol-3-phosphate acyltransferase (C12:0)	[c] : ddcaACP + glyc3p --> 1ddecg3p + ACP	forward only	Glycerophospholipid Metabolism	b4041
G3PAT140	glycerol-3-phosphate acyltransferase (C14:0)	[c] : glyc3p + myrsACP --> 1tdecg3p + ACP	forward only	Glycerophospholipid Metabolism	b4041
G3PAT141	glycerol-3-phosphate acyltransferase (C14:1)	[c] : glyc3p + tdeACP --> 1tdec7eg3p + ACP	forward only	Glycerophospholipid Metabolism	b4041
G3PAT160	glycerol-3-phosphate acyltransferase (C16:0)	[c] : glyc3p + palmACP --> 1hdecg3p + ACP	forward only	Glycerophospholipid Metabolism	b4041
G3PAT161	glycerol-3-phosphate acyltransferase (C16:1)	[c] : glyc3p + hdeACP --> 1hdec9eg3p + ACP	forward only	Glycerophospholipid Metabolism	b4041
G3PAT180	glycerol-3-phosphate acyltransferase (C18:0)	[c] : glyc3p + ocdcaACP --> 1odecg3p + ACP	forward only	Glycerophospholipid Metabolism	b4041
G3PAT181	glycerol-3-phosphate acyltransferase (C18:1)	[c] : glyc3p + octeACP --> 1odec11eg3p + ACP	forward only	Glycerophospholipid Metabolism	b4041
G3PCabcpp	sn-glycerol-3-phosphocholine transport via ABC system (periplasm)	atp[c] + g3pc[p] + h2o[c] --> adp[c] + g3pc[c] + h[c] + pi[c]	forward only	Transport, Inner Membrane	( b3452 and b3453 and b3450 and b3451 )
G3PCtex	glycero-3-phosphocholine transport via diffusion (extracellular to periplasm)	g3pc[e] <==> g3pc[p]	reversible	Transport, Outer Membrane Porin	( b0241 or b0929 or b1377 or b2215 )
G3PD2	glycerol-3-phosphate dehydrogenase (NADP)	[c] : glyc3p + nadp <==> dhap + h + nadph	reversible	Alternate Carbon Metabolism	b3608
G3PD5	glycerol-3-phosphate dehydrogenase (ubiquinone-8)	[c] : glyc3p + q8 --> dhap + q8h2	forward only	Oxidative Phosphorylation	( ( b2241 and b2242 and b2243 ) or b3426 )
G3PD6	glycerol-3-phosphate dehydrogenase (menaquinone-8)	[c] : glyc3p + mqn8 --> dhap + mql8	forward only	Oxidative Phosphorylation	( b2241 and b2242 and b2243 )
G3PD7	glycerol-3-phosphate dehydrogenase (demethylmenaquinone-8)	[c] : 2dmmq8 + glyc3p --> 2dmmql8 + dhap	forward only	Oxidative Phosphorylation	( b2241 and b2242 and b2243 )
G3PEabcpp	sn-glycerol-3-phosphoethanolamine transport via ABC system (periplasm)	atp[c] + g3pe[p] + h2o[c] --> adp[c] + g3pe[c] + h[c] + pi[c]	forward only	Transport, Inner Membrane	( b3452 and b3453 and b3450 and b3451 )
G3PEtex	glycero-3-phosphoethanolamine transport via diffusion (extracellular to periplasm)	g3pe[e] <==> g3pe[p]	reversible	Transport, Outer Membrane Porin	( b0241 or b0929 or b1377 or b2215 )
G3PGabcpp	sn-glycerol-3-phosphoglycerol transport via ABC system (periplasm)	atp[c] + g3pg[p] + h2o[c] --> adp[c] + g3pg[c] + h[c] + pi[c]	forward only	Transport, Inner Membrane	( b3452 and b3453 and b3450 and b3451 )
G3PGtex	glycerophoglycerol transport via diffusion (extracellular to periplasm)	g3pg[e] <==> g3pg[p]	reversible	Transport, Outer Membrane Porin	( b0241 or b0929 or b1377 or b2215 )
G3PIabcpp	sn-glycerol-3-phosphoethanolamine transport via ABC system (periplasm)	atp[c] + g3pi[p] + h2o[c] --> adp[c] + g3pi[c] + h[c] + pi[c]	forward only	Transport, Inner Membrane	( b3452 and b3453 and b3450 and b3451 )
G3PItex	glycero-3-phospho-1-inositol transport via diffusion (extracellular to periplasm)	g3pi[e] <==> g3pi[p]	reversible	Transport, Outer Membrane Porin	( b0241 or b0929 or b1377 or b2215 )
G3PSabcpp	sn-glycerol-3-phosphoserine transport via ABC system (periplasm)	atp[c] + g3ps[p] + h2o[c] --> adp[c] + g3ps[c] + h[c] + pi[c]	forward only	Transport, Inner Membrane	( b3452 and b3453 and b3450 and b3451 )
G3PStex	glycerophosphserine transport via diffusion (extracellular to periplasm)	g3ps[e] <==> g3ps[p]	reversible	Transport, Outer Membrane Porin	( b0241 or b0929 or b1377 or b2215 )
G3PT	glycerol-3-phosphatase	[c] : glyc3p + h2o --> glyc + pi	forward only	Alternate Carbon Metabolism	b0822
G5SADs	L-glutamate 5-semialdehyde dehydratase (spontaneous)	[c] : glu5sa --> 1pyr5c + h + h2o	forward only	Arginine and Proline Metabolism	s0001
G5SD	glutamate-5-semialdehyde dehydrogenase	[c] : glu5p + h + nadph --> glu5sa + nadp + pi	forward only	Arginine and Proline Metabolism	b0243
G6PDA	glucosamine-6-phosphate deaminase	[c] : gam6p + h2o --> f6p + nh4	forward only	Alternate Carbon Metabolism	b0678
G6PDH2r	glucose 6-phosphate dehydrogenase	[c] : g6p + nadp <==> 6pgl + h + nadph	reversible	Pentose Phosphate Pathway	b1852
G6PP	glucose-6-phosphate phosphatase	[c] : g6p + h2o --> glc-D + pi	forward only	Glycolysis/Gluconeogenesis	b0822
G6Pt6_2pp	Glucose-6-phosphate transport via phosphate antiport (periplasm)	g6p[p] + (2) pi[c] --> g6p[c] + (2) pi[p]	forward only	Transport, Inner Membrane	b3666
G6Ptex	glucose 6-phosphate transport via diffusion (extracellular to periplasm)	g6p[e] <==> g6p[p]	reversible	Transport, Outer Membrane Porin	( b0241 or b0929 or b1377 or b2215 )
GAL1PPpp	D-galactose 1-phosphatase	[p] : gal1p + h2o --> gal + pi	forward only	Alternate Carbon Metabolism	b1002
GAL1Ptex	D-galactose 1-phosphate transport via diffusion (extracellular to periplasm)	gal1p[e] <==> gal1p[p]	reversible	Transport, Outer Membrane Porin	( b0241 or b0929 or b1377 or b2215 )
GALabcpp	D-galactose transport via ABC system (periplasm)	atp[c] + gal[p] + h2o[c] --> adp[c] + gal[c] + h[c] + pi[c]	forward only	Transport, Inner Membrane	( b2149 and b2150 and b2148 )
GALBDtex	beta D-galactose transport via diffusion (extracellular to periplasm)	gal-bD[e] <==> gal-bD[p]	reversible	Transport, Outer Membrane Porin	( b0241 or b0929 or b1377 or b2215 )
GALCTD	galactarate dehydratase	[c] : galct-D --> 5dh4dglc + h2o	forward only	Alternate Carbon Metabolism	b3128
GALCTLO	L-galactonate oxidoreductase	[c] : galctn-L + nad --> h + nadh + tagur	forward only	Alternate Carbon Metabolism	b4358
GALCTND	galactonate dehydratase	[c] : galctn-D --> 2dh3dgal + h2o	forward only	Alternate Carbon Metabolism	b4478
GALCTNLt2pp	L-galactonate transport via proton symport (periplasm)	galctn-L[p] + h[p] --> galctn-L[c] + h[c]	forward only	Transport, Inner Membrane	b4356
GALCTNLtex	L-galactonate transport via diffusion (extracellular to periplasm)	galctn-L[e] <==> galctn-L[p]	reversible	Transport, Outer Membrane Porin	( b2215 or b1377 or b0929 or b0241 )
GALCTNt2pp	D-galactonate transport via proton symport (periplasm)	galctn-D[p] + h[p] --> galctn-D[c] + h[c]	forward only	Transport, Inner Membrane	b3691
GALCTNtex	D-galactonate transport via diffusion (extracellular to periplasm)	galctn-D[e] <==> galctn-D[p]	reversible	Transport, Outer Membrane Porin	( b0241 or b0929 or b1377 or b2215 )
GALCTt2rpp	D-galactarte transport via proton symport, reversible (periplasm)	galct-D[p] + h[p] <==> galct-D[c] + h[c]	reversible	Transport, Inner Membrane	( b2789 or b3127 )
GALCTtex	D-galactarte transport via diffusion (extracellular to periplasm)	galct-D[e] <==> galct-D[p]	reversible	Transport, Outer Membrane Porin	( b0241 or b0929 or b1377 or b2215 )
GALKr	galactokinase	[c] : atp + gal <==> adp + gal1p + h	reversible	Alternate Carbon Metabolism	( b2045 or b0757 )
GALM2pp	aldose-1-epimerase	[p] : gal-bD --> gal	forward only	Alternate Carbon Metabolism	b0756
GALS3	a-galactosidase (melibiose)	[c] : h2o + melib --> gal + glc-D	forward only	Alternate Carbon Metabolism	b4119
GALT1	galactosyltransferase I (LPS core synthesis)	[c] : gicolipa + udpg --> gagicolipa + h + udp	forward only	Lipopolysaccharide Biosynthesis / Recycling	b3628
GALt2pp	D-galactose transport in via proton symport (periplasm)	gal[p] + h[p] --> gal[c] + h[c]	forward only	Transport, Inner Membrane	b2943
GALtex	D-galactose transport via diffusion (extracellular to periplasm)	gal[e] <==> gal[p]	reversible	Transport, Outer Membrane Porin	( b0241 or b0929 or b1377 or b2215 )
GALTptspp	Galactitol transport via PEP:Pyr PTS (periplasm)	galt[p] + pep[c] --> galt1p[c] + pyr[c]	forward only	Transport, Inner Membrane	( b2094 and b2093 and b2092 and b2415 and b2416 )
GALTtex	Galactitol transport via diffusion (extracellular to periplasm)	galt[e] <==> galt[p]	reversible	Transport, Outer Membrane Porin	( b0241 or b0929 or b1377 or b2215 )
GALUi	UTP-glucose-1-phosphate uridylyltransferase (irreversible)	[c] : g1p + h + utp --> ppi + udpg	forward only	Cell Envelope Biosynthesis	b1236
GALURt2rpp	D-galacturonate transport via proton symport, reversible (periplasm)	galur[p] + h[p] <==> galur[c] + h[c]	reversible	Transport, Inner Membrane	b3093
GALURtex	D-galacturonate transport via diffusion (extracellular to periplasm)	galur[e] <==> galur[p]	reversible	Transport, Outer Membrane Porin	( b0241 or b0929 or b1377 or b2215 )
GAM6Pt6_2pp	D-Glucosamine 6-phosphate transport via phosphate antiport (periplasm)	gam6p[p] + (2) pi[c] --> gam6p[c] + (2) pi[p]	forward only	Transport, Inner Membrane	b3666
GAMAN6Ptex	D-glucosamine 6-phosphate transport via diffusion (extracellular to periplasm)	gam6p[e] <==> gam6p[p]	reversible	Transport, Outer Membrane Porin	( b0241 or b0929 or b1377 or b2215 )
GAMptspp	D-glucosamine transport via PEP:Pyr PTS (periplasm)	gam[p] + pep[c] --> gam6p[c] + pyr[c]	forward only	Transport, Inner Membrane	( b1817 and b1818 and b1819 and b2415 and b2416 )
GAMtex	D-glucosamine transport via diffusion (extracellular to periplasm)	gam[e] <==> gam[p]	reversible	Transport, Outer Membrane Porin	( b0241 or b0929 or b1377 or b2215 )
GAPD	glyceraldehyde-3-phosphate dehydrogenase	[c] : g3p + nad + pi <==> 13dpg + h + nadh	reversible	Glycolysis/Gluconeogenesis	b1779
GARFT	phosphoribosylglycinamide formyltransferase	[c] : 10fthf + gar <==> fgam + h + thf	reversible	Purine and Pyrimidine Biosynthesis	b2500
GART	GAR transformylase-T	[c] : atp + for + gar --> adp + fgam + h + pi	forward only	Purine and Pyrimidine Biosynthesis	b1849
GBBTNtex	gamma-butyrobetaine transport via diffusion (extracellular to periplasm)	gbbtn[e] <==> gbbtn[p]	reversible	Transport, Outer Membrane Porin	( b0241 or b0929 or b1377 or b2215 )
GCALDD	Glycolaldehyde dehydrogenase	[c] : gcald + h2o + nad --> glyclt + (2) h + nadh	forward only	Folate Metabolism	b1415
GDMANE	GDP-4-dehydro-6-deoxy-D-mannose epimerase	[c] : gdpddman --> gdpofuc	forward only	Cell Envelope Biosynthesis	b2052
GDPDPK	GDP diphosphokinase	[c] : atp + gdp --> amp + h + ppgpp	forward only	Cofactor and Prosthetic Group Biosynthesis	( b2784 or b3650 )
GDPMNH	GDP-mannose mannosyl hydrolase	[c] : gdpmann + h2o --> gdp + h + man	forward only	Cell Envelope Biosynthesis	b2051
GDPMNP	GDP-mannose phyrophosphatase	[c] : gdpmann + h2o --> gmp + (2) h + man1p	forward only	Cell Envelope Biosynthesis	b2467
GDPtex	GDP transport via diffusion (extracellular to periplasm)	gdp[e] <==> gdp[p]	reversible	Transport, Outer Membrane Porin	( b0241 or b1377 or b2215 or b0929 )
GF6PTA	glutamine-fructose-6-phosphate transaminase	[c] : f6p + gln-L --> gam6p + glu-L	forward only	Cell Envelope Biosynthesis	b3729
GGGABADr	gamma-glutamyl-gamma aminobutyric acid dehydrogenase	[c] : ggbutal + h2o + nadp <==> gg4abut + (2) h + nadph	reversible	Alternate Carbon Metabolism	b1300
GGGABAH	gamma-glutamyl-gamma-aminobutyric acid hydrolase	[c] : gg4abut + h2o --> 4abut + glu-L	forward only	Alternate Carbon Metabolism	b1298
GGPTRCO	gamma glutamyl putrescine oxidase	[c] : ggptrc + h2o + o2 --> ggbutal + h2o2 + nh4	forward only	Alternate Carbon Metabolism	b1301
GGPTRCS	gamma glutamyl putrescine synthase	[c] : atp + glu-L + ptrc --> adp + ggptrc + h + pi	forward only	Alternate Carbon Metabolism	b1297
GHMT2r	glycine hydroxymethyltransferase, reversible	[c] : ser-L + thf <==> gly + h2o + mlthf	reversible	Glycine and Serine Metabolism	b2551
GK1	guanylate kinase (GMP:ATP)	[c] : atp + gmp <==> adp + gdp	reversible	Nucleotide Salvage Pathway	b3648
GLBRAN2	1,4-alpha-glucan branching enzyme (glycogen -> bglycogen)	[c] : glycogen --> bglycogen	forward only	Glycolysis/Gluconeogenesis	b3432
GLCabcpp	D-glucose transport via ABC system (periplasm)	atp[c] + glc-D[p] + h2o[c] --> adp[c] + glc-D[c] + h[c] + pi[c]	forward only	Transport, Inner Membrane	( b2149 and b2150 and b2148 )
GLCATr	D-glucose O-acetyltransferase	[c] : accoa + glc-D <==> acglc-D + coa	reversible	Alternate Carbon Metabolism	b0459
GLCDpp	Glucose dehydrogenase (ubiquinone-8 as acceptor) (periplasm)	glc-D[p] + h2o[p] + q8[c] --> glcn[p] + h[p] + q8h2[c]	forward only	Oxidative Phosphorylation	( b0124 or b0837 )
GLCNt2rpp	D-gluconate transport via proton symport, reversible (periplasm)	glcn[p] + h[p] <==> glcn[c] + h[c]	reversible	Transport, Inner Membrane	( b3415 or b4265 or b4321 or b4476 )
GLCNtex	D-gluconate transport via diffusion (extracellular to periplasm)	glcn[e] <==> glcn[p]	reversible	Transport, Outer Membrane Porin	( b0241 or b0929 or b1377 or b2215 )
GLCP	glycogen phosphorylase	[c] : glycogen + pi --> g1p	forward only	Glycolysis/Gluconeogenesis	( b3428 or b3417 )
GLCP2	glycogen phosphorylase	[c] : bglycogen + pi --> g1p	forward only	Glycolysis/Gluconeogenesis	( b3428 or b3417 )
GLCptspp	D-glucose transport via PEP:Pyr PTS (periplasm)	glc-D[p] + pep[c] --> g6p[c] + pyr[c]	forward only	Transport, Inner Membrane	( ( b2417 and b1101 and b2415 and b2416 ) or ( b1817 and b1818 and b1819 and b2415 and b2416 ) or ( b2417 and b1621 and b2415 and b2416 ) )
GLCRAL	5-dehydro-4-deoxyglucarate aldolase	[c] : 5dh4dglc --> 2h3oppan + pyr	forward only	Alternate Carbon Metabolism	b3126
GLCRD	glucarate dehydratase	[c] : glcr --> 5dh4dglc + h2o	forward only	Alternate Carbon Metabolism	( b2787 or b2788 )
GLCRt2rpp	D-glucarate transport via proton symport, reversible (periplasm)	glcr[p] + h[p] <==> glcr[c] + h[c]	reversible	Transport, Inner Membrane	( b3127 or b2789 )
GLCRtex	D-glucarate transport via diffusion (extracellular to periplasm)	glcr[e] <==> glcr[p]	reversible	Transport, Outer Membrane Porin	( b0241 or b0929 or b1377 or b2215 )
GLCS1	glycogen synthase (ADPGlc)	[c] : adpglc --> adp + glycogen + h	forward only	Glycolysis/Gluconeogenesis	b3429
GLCt2pp	D-glucose transport in via proton symport (periplasm)	glc-D[p] + h[p] --> glc-D[c] + h[c]	forward only	Transport, Inner Membrane	b2943
GLCtex	glucose transport via diffusion (extracellular to periplasm)	glc-D[e] <==> glc-D[p]	reversible	Transport, Outer Membrane Porin	( b0241 or b0929 or b1377 or b2215 )
GLCtexi	D-glucoseMaltotriose transport via diffusion (extracellular to periplasm) irreversible	glc-D[e] --> glc-D[p]	forward only	Transport, Outer Membrane	b4036
GLCTR1	glucosyltransferase I (LPS core synthesis)	[c] : icolipa + udpg --> gicolipa + h + udp	forward only	Lipopolysaccharide Biosynthesis / Recycling	b3631
GLCTR2	glucosyltransferase II (LPS core synthesis)	[c] : gagicolipa + udpg --> ggagicolipa + h + udp	forward only	Lipopolysaccharide Biosynthesis / Recycling	b3627
GLCTR3	glucosyltransferase III (LPS core synthesis)	[c] : ggagicolipa + udpg --> gggagicolipa + h + udp	forward only	Lipopolysaccharide Biosynthesis / Recycling	b3626
GLCUR1Ptex	D-glucuronate 1-phosphate transport via diffusion (extracellular to periplasm)	glcur1p[e] <==> glcur1p[p]	reversible	Transport, Outer Membrane Porin	( b0241 or b0929 or b1377 or b2215 )
GLCURt2rpp	D-glucuronate transport via proton symport, reversible (periplasm)	glcur[p] + h[p] <==> glcur[c] + h[c]	reversible	Transport, Inner Membrane	( b3909 or b3093 )
GLCURtex	D-glucuronat transport via diffusion (extracellular to periplasm)	glcur[e] <==> glcur[p]	reversible	Transport, Outer Membrane Porin	( b0241 or b0929 or b1377 or b2215 )
GLDBRAN2	glycogen debranching enzyme (bglycogen -> glycogen)	[c] : bglycogen --> glycogen	forward only	Glycolysis/Gluconeogenesis	b3431
GLGC	glucose-1-phosphate adenylyltransferase	[c] : atp + g1p + h --> adpglc + ppi	forward only	Glycolysis/Gluconeogenesis	b3430
GLNabcpp	L-glutamine transport via ABC system (periplasm)	atp[c] + gln-L[p] + h2o[c] --> adp[c] + gln-L[c] + h[c] + pi[c]	forward only	Transport, Inner Membrane	( b0811 and b0810 and b0809 )
GLNS	glutamine synthetase	[c] : atp + glu-L + nh4 --> adp + gln-L + h + pi	forward only	Glutamate metabolism	( b3870 or b1297 )
GLNtex	L-glutamine transport via diffusion (extracellular to periplasm)	gln-L[e] <==> gln-L[p]	reversible	Transport, Outer Membrane Porin	( b0929 or b1377 or b2215 or b0241 )
GLNTRS	Glutaminyl-tRNA synthetase	[c] : atp + gln-L + trnagln --> amp + glntrna + ppi	forward only	tRNA Charging	b0680
GLTPD	Galactitol-1-phosphate dehydrogenase	[c] : galt1p + nad <==> h + nadh + tag6p-D	reversible	Alternate Carbon Metabolism	b2091
GLU5K	glutamate 5-kinase	[c] : atp + glu-L --> adp + glu5p	forward only	Arginine and Proline Metabolism	b0242
GLUabcpp	L-glutamate transport via ABC system (periplasm)	atp[c] + glu-L[p] + h2o[c] --> adp[c] + glu-L[c] + h[c] + pi[c]	forward only	Transport, Inner Membrane	( b0655 and b0654 and b0653 and b0652 )
GLUABUTt7pp	4-aminobutyrate/glutamate antiport (periplasm)	4abut[c] + glu-L[p] <==> 4abut[p] + glu-L[c]	reversible	Transport, Inner Membrane	b1492
GLUCYS	gamma-glutamylcysteine synthetase	[c] : atp + cys-L + glu-L --> adp + glucys + h + pi	forward only	Cofactor and Prosthetic Group Biosynthesis	b2688
GLUDC	Glutamate Decarboxylase	[c] : glu-L + h --> 4abut + co2	forward only	Glutamate Metabolism	( b3517 or b1493 )
GLUDy	glutamate dehydrogenase (NADP)	[c] : glu-L + h2o + nadp <==> akg + h + nadph + nh4	reversible	Glutamate Metabolism	b1761
GLUN	glutaminase	[c] : gln-L + h2o --> glu-L + nh4	forward only	Glutamate Metabolism	( b1812 or b0485 or b1524 )
GLUNpp	glutaminase	[p] : gln-L + h2o --> glu-L + nh4	forward only	Glutamate Metabolism	b2957
GLUPRT	glutamine phosphoribosyldiphosphate amidotransferase	[c] : gln-L + h2o + prpp --> glu-L + ppi + pram	forward only	Purine and Pyrimidine Biosynthesis	b2312
GLUR	glutamate racemase	[c] : glu-D <==> glu-L	reversible	Cell Envelope Biosynthesis	b3967
GLUSy	glutamate synthase (NADPH)	[c] : akg + gln-L + h + nadph --> (2) glu-L + nadp	forward only	Glutamate metabolism	( b3212 and b3213 )
GLUt2rpp	L-glutamate transport via proton symport, reversible (periplasm)	glu-L[p] + h[p] <==> glu-L[c] + h[c]	reversible	Transport, Inner Membrane	b4077
GLUt4pp	Na+/glutamate symport (periplasm)	glu-L[p] + na1[p] --> glu-L[c] + na1[c]	forward only	Transport, Inner Membrane	b3653
GLUtex	L-glutamate transport via diffusion (extracellular to periplasm)	glu-L[e] <==> glu-L[p]	reversible	Transport, Outer Membrane Porin	( b0241 or b0929 or b1377 or b2215 )
GLUTRR	glutamyl-tRNA reductase	[c] : glutrna + h + nadph --> glu1sa + nadp + trnaglu	forward only	Cofactor and Prosthetic Group Biosynthesis	b1210
GLUTRS	Glutamyl-tRNA synthetase	[c] : atp + glu-L + trnaglu --> amp + glutrna + ppi	forward only	Cofactor and Prosthetic Group Biosynthesis	b2400
GLXCL	glyoxalate carboligase	[c] : (2) glx + h --> 2h3oppan + co2	forward only	Glyoxylate Metabolism	b0507
GLYALDtex	Glyceraldehyde transport via diffusion (extracellular to periplasm)	glyald[e] <==> glyald[p]	reversible	Transport, Outer Membrane Porin	( b0241 or b0929 or b1377 or b2215 )
GLYALDtpp	Glyceraldehyde facilitated diffusion (periplasm)	glyald[p] <==> glyald[c]	reversible	Transport, Inner Membrane	b3927
GLYAT	glycine C-acetyltransferase	[c] : accoa + gly <==> 2aobut + coa	reversible	Glycine and Serine Metabolism	b3617
GLYBabcpp	Glycine betaine transport via ABC system (periplasm)	atp[c] + glyb[p] + h2o[c] --> adp[c] + glyb[c] + h[c] + pi[c]	forward only	Transport, Inner Membrane	( b2128 and b2129 and b2130 and b2131 )
GLYBt2pp	Glycine betaine transport via proton symport (periplasm)	glyb[p] + h[p] --> glyb[c] + h[c]	forward only	Transport, Inner Membrane	b1801
GLYBtex	Glycine betaine transport via diffusion (extracellular to periplasm)	glyb[e] <==> glyb[p]	reversible	Transport, Outer Membrane Porin	( b0241 or b0929 or b1377 or b2215 )
GLYC2Ptex	Glycerol-2-phosphate transport via diffusion (extracellular to periplasm)	glyc2p[e] <==> glyc2p[p]	reversible	Transport, Outer Membrane Porin	( b0241 or b0929 or b1377 or b2215 )
GLYC3Pabcpp	sn-Glycerol 3-phosphate transport via ABC system (periplasm)	atp[c] + glyc3p[p] + h2o[c] --> adp[c] + glyc3p[c] + h[c] + pi[c]	forward only	Transport, Inner Membrane	( b3452 and b3453 and b3450 and b3451 )
GLYC3Pt6pp	Glycerol-3-phosphate : phosphate antiporter (periplasm)	glyc3p[p] + pi[c] --> glyc3p[c] + pi[p]	forward only	Transport, Inner Membrane	b2240
GLYC3Ptex	Glycerol-3-phosphate transport via diffusion (extracellular to periplasm)	glyc3p[e] <==> glyc3p[p]	reversible	Transport, Outer Membrane Porin	( b0241 or b0929 or b1377 or b2215 )
GLYCAt2rpp	D-glycerate transport via proton symport, reversible (periplasm)	glyc-R[p] + h[p] <==> glyc-R[c] + h[c]	reversible	Transport, Inner Membrane	( b3127 or b2789 )
GLYCAtex	D-glycerate transport via diffusion (extracellular to periplasm)	glyc-R[e] <==> glyc-R[p]	reversible	Transport, Outer Membrane Porin	( b0241 or b0929 or b1377 or b2215 )
GLYCDx	Glycerol dehydrogenase	[c] : glyc + nad --> dha + h + nadh	forward only	Alternate Carbon Metabolism	b3945
GLYCK	glycerate kinase	[c] : atp + glyc-R --> 3pg + adp + h	forward only	Glyoxylate Metabolism	b0514
GLYCK2	glycerate kinase	[c] : atp + glyc-R --> 2pg + adp + h	forward only	Glycine and Serine Metabolism	b3124
GLYCL	Glycine Cleavage System	[c] : gly + nad + thf --> co2 + mlthf + nadh + nh4	forward only	Folate Metabolism	( b2904 and b2903 and b2905 and b0116 )
GLYCLTDx	Glycolate dehydrogenase (NAD)	[c] : glx + h + nadh --> glyclt + nad	forward only	Glyoxylate Metabolism	( b3553 or b1033 )
GLYCLTDy	Glycolate dehydrogenase (NADP)	[c] : glx + h + nadph --> glyclt + nadp	forward only	Glyoxylate Metabolism	( b1033 or b3553 )
GLYCLTt2rpp	glycolate transport via proton symport, reversible (periplasm)	glyclt[p] + h[p] <==> glyclt[c] + h[c]	reversible	Transport, Inner Membrane	( b3603 or b2975 )
GLYCLTt4pp	glycolate transport via sodium symport (periplasm)	glyclt[p] + na1[p] --> glyclt[c] + na1[c]	forward only	Transport, Inner Membrane	b4067
GLYCLTtex	glycolate transport via diffusion (extracellular to periplasm)	glyclt[e] <==> glyclt[p]	reversible	Transport, Outer Membrane Porin	( b0241 or b0929 or b1377 or b2215 )
GLYCtex	glycerol transport via diffusion (extracellular to periplasm)	glyc[e] <==> glyc[p]	reversible	Transport, Outer Membrane Porin	( b0241 or b0929 or b1377 or b2215 )
GLYCTO2	Glycolate oxidase	[c] : glyclt + q8 --> glx + q8h2	forward only	Alternate Carbon Metabolism	( b2979 and b4467 and b4468 )
GLYCTO3	Glycolate oxidase	[c] : glyclt + mqn8 --> glx + mql8	forward only	Alternate Carbon Metabolism	( b2979 and b4467 and b4468 )
GLYCTO4	Glycolate oxidase	[c] : 2dmmq8 + glyclt --> 2dmmql8 + glx	forward only	Alternate Carbon Metabolism	( b2979 and b4467 and b4468 )
GLYCtpp	glycerol transport via channel (periplasm)	glyc[c] <==> glyc[p]	reversible	Transport, Inner Membrane	( b3927 or s0001 )
GLYK	glycerol kinase	[c] : atp + glyc --> adp + glyc3p + h	forward only	Alternate Carbon Metabolism	b3926
GLYOX	hydroxyacylglutathione hydrolase	[c] : h2o + lgt-S --> gthrd + h + lac-D	forward only	Methylglyoxal Metabolism	b0212
GLYOX3	glyoxalase III	[c] : h2o + mthgxl --> h + lac-D	forward only	Methylglyoxal Metabolism
GLYt2pp	glycine transport in via proton symport (periplasm)	gly[p] + h[p] --> gly[c] + h[c]	forward only	Transport, Inner Membrane	( b1801 or b4208 )
GLYt4pp	glycine transport in via sodium symport (periplasm)	gly[p] + na1[p] --> gly[c] + na1[c]	forward only	Transport, Inner Membrane	b0007
GLYtex	Glycine transport via diffusion (extracellular to periplasm)	gly[e] <==> gly[p]	reversible	Transport, Outer Membrane Porin	( b0241 or b0929 or b1377 or b2215 )
GLYTRS	Glycyl-tRNA synthetase	[c] : atp + gly + trnagly --> amp + glytrna + ppi	forward only	tRNA Charging	( b3559 and b3560 )
GMAND	GDP-D-mannose dehydratase	[c] : gdpmann --> gdpddman + h2o	forward only	Cell Envelope Biosynthesis	b2053
GMHEPAT	D-glycero-D-manno-hepose 1-phosphate adenyltransferase	[c] : atp + gmhep1p + h --> adphep-DD + ppi	forward only	Lipopolysaccharide Biosynthesis / Recycling	b3052
GMHEPK	D-glycero-D-manno-heptose 7-phosphate kinase	[c] : atp + gmhep7p --> adp + gmhep17bp + h	forward only	Lipopolysaccharide Biosynthesis / Recycling	b3052
GMHEPPA	D-glycero-D-manno-heptose 1,7-bisphosphate phosphatase	[c] : gmhep17bp + h2o --> gmhep1p + pi	forward only	Lipopolysaccharide Biosynthesis / Recycling	b0200
GMPR	GMP reductase	[c] : gmp + (2) h + nadph --> imp + nadp + nh4	forward only	Purine and Pyrimidine Biosynthesis	b0104
GMPS2	GMP synthase	[c] : atp + gln-L + h2o + xmp --> amp + glu-L + gmp + (2) h + ppi	forward only	Purine and Pyrimidine Biosynthesis	b2507
GMPtex	GMP transport via diffusion (extracellular to periplasm)	gmp[e] <==> gmp[p]	reversible	Transport, Outer Membrane Porin	( b0241 or b0929 or b1377 or b2215 )
GND	phosphogluconate dehydrogenase	[c] : 6pgc + nadp --> co2 + nadph + ru5p-D	forward only	Pentose Phosphate Pathway	b2029
GNK	gluconokinase	[c] : atp + glcn --> 6pgc + adp + h	forward only	Alternate Carbon Metabolism	( b4268 or b3437 )
GOFUCR	GDP-4-oxo-L-fucose reductase	[c] : gdpofuc + h + nadph --> gdpfuc + nadp	forward only	Cell Envelope Biosynthesis	b2052
GP4GH	Gp4G hydrolase	[c] : gp4g + h2o --> (2) gdp + (2) h	forward only	Nucleotide Salvage Pathway	b0049
GPDDA1	Glycerophosphodiester phosphodiesterase (Glycerophosphocholine)	[c] : g3pc + h2o --> chol + glyc3p + h	forward only	Glycerophospholipid Metabolism	b3449
GPDDA1pp	Glycerophosphodiester phosphodiesterase (Glycerophosphocholine)	[p] : g3pc + h2o --> chol + glyc3p + h	forward only	Glycerophospholipid Metabolism	b2239
GPDDA2	Glycerophosphodiester phosphodiesterase (Glycerophosphoethanolamine)	[c] : g3pe + h2o --> etha + glyc3p + h	forward only	Glycerophospholipid Metabolism	b3449
GPDDA2pp	Glycerophosphodiester phosphodiesterase (Glycerophosphoethanolamine)	[p] : g3pe + h2o --> etha + glyc3p + h	forward only	Glycerophospholipid Metabolism	b2239
GPDDA3	Glycerophosphodiester phosphodiesterase (Glycerophosphoserine)	[c] : g3ps + h2o --> glyc3p + h + ser-L	forward only	Glycerophospholipid Metabolism	b3449
GPDDA3pp	Glycerophosphodiester phosphodiesterase (Glycerophosphoserine)	[p] : g3ps + h2o --> glyc3p + h + ser-L	forward only	Glycerophospholipid Metabolism	b2239
GPDDA4	Glycerophosphodiester phosphodiesterase (Glycerophosphoglycerol)	[c] : g3pg + h2o --> glyc + glyc3p + h	forward only	Glycerophospholipid Metabolism	b3449
GPDDA4pp	Glycerophosphodiester phosphodiesterase (Glycerophosphoglycerol)	[p] : g3pg + h2o --> glyc + glyc3p + h	forward only	Glycerophospholipid Metabolism	b2239
GPDDA5	Glycerophosphodiester phosphodiesterase (Glycerophosphoinositol)	[c] : g3pi + h2o --> glyc3p + h + inost	forward only	Glycerophospholipid Metabolism	b3449
GPDDA5pp	Glycerophosphodiester phosphodiesterase (Glycerophosphoinositol)	[p] : g3pi + h2o --> glyc3p + h + inost	forward only	Glycerophospholipid Metabolism	b2239
GRTT	geranyltranstransferase	[c] : grdp + ipdp --> frdp + ppi	forward only	Cofactor and Prosthetic Group Biosynthesis	b0421
GRXR	glutaredoxin reductase	[c] : grxox + (2) gthrd --> grxrd + gthox	forward only	Unassigned	( b3610 or b0849 or b1654 or b1064 )
GSNK	guanosine kinase	[c] : atp + gsn --> adp + gmp + h	forward only	Nucleotide Salvage Pathway	b0477
GSNt2pp	guanosine transport in via proton symport (periplasm)	gsn[p] + h[p] --> gsn[c] + h[c]	forward only	Transport, Inner Membrane	b2964
GSNtex	guanosine transport via diffusion (extracellular to periplasm)	gsn[e] <==> gsn[p]	reversible	Transport, Outer Membrane Porin	( b0241 or b0929 or b1377 or b2215 )
GSPMDA	Glutathionylspermidine amidase	[c] : gtspmd + h2o --> gthrd + spmd	forward only	Arginine and Proline Metabolism	b2988
GSPMDS	Glutathionylspermidine synthetase	[c] : atp + gthrd + spmd --> adp + gtspmd + h + pi	forward only	Arginine and Proline Metabolism	( b2988 or b3003 )
GTHOr	glutathione oxidoreductase	[c] : gthox + h + nadph <==> (2) gthrd + nadp	reversible	Cofactor and Prosthetic Group Biosynthesis	b3500
GTHOXtex	glutathione (ox) transport via diffusion (extracellular to periplasm)	gthox[e] <==> gthox[p]	reversible	Transport, Outer Membrane Porin	( b0241 or b0929 or b1377 or b2215 )
GTHRDabc2pp	glutathione export via ABC system (cytoplasm to periplasm)	atp[c] + gthrd[c] + h2o[c] --> adp[c] + gthrd[p] + h[c] + pi[c]	forward only	Transport, Inner Membrane	( b0886 and b0887 )
GTHRDabcpp	Reduced glutathione via ABC system (periplasm)	atp[c] + gthrd[p] + h2o[c] --> adp[c] + gthrd[c] + h[c] + pi[c]	forward only	Transport, Inner Membrane	( b0829 and b0830 and b0831 and b0832 )
GTHRDHpp	glutathione hydralase (periplasmic)	[p] : gthrd + h2o --> cgly + glu-L	forward only	Cofactor and Prosthetic Group Biosynthesis	b3447
GTHRDtex	glutathione transport via diffusion (extracellular to periplasm)	gthrd[e] <==> gthrd[p]	reversible	Transport, Outer Membrane Porin	( b0241 or b0929 or b1377 or b2215 )
GTHS	glutathione synthetase	[c] : atp + glucys + gly --> adp + gthrd + h + pi	forward only	Cofactor and Prosthetic Group Biosynthesis	b2947
GTPCI	GTP cyclohydrolase I	[c] : gtp + h2o --> ahdt + for + h	forward only	Cofactor and Prosthetic Group Biosynthesis	b2153
GTPCII2	GTP cyclohydrolase II (25drapp)	[c] : gtp + (3) h2o --> 25drapp + for + (2) h + ppi	forward only	Cofactor and Prosthetic Group Biosynthesis	b1277
GTPDPDP	guanosine-5'-triphosphate,3'-diphosphate diphosphatase	[c] : gdptp + h2o --> h + pi + ppgpp	forward only	Cofactor and Prosthetic Group Biosynthesis	b3779
GTPDPK	GTP diphosphokinase	[c] : atp + gtp --> amp + gdptp + h	forward only	Cofactor and Prosthetic Group Biosynthesis	b2784
GTPHs	GTP amine hydrolysis (spontaneous)	[c] : gtp + h + h2o --> nh4 + xtp	forward only	Nucleotide Salvage Pathway	s0001
GTPtex	GTP transport via diffusion (extracellular to periplasm)	gtp[e] <==> gtp[p]	reversible	Transport, Outer Membrane Porin	( b0241 or b0929 or b1377 or b2215 )
GUAD	guanine deaminase	[c] : gua + h + h2o --> nh4 + xan	forward only	Nucleotide Salvage Pathway	b2883
GUAPRT	guanine phosphoribosyltransferase	[c] : gua + prpp --> gmp + ppi	forward only	Nucleotide Salvage Pathway	( b0238 or b0125 )
GUAt2pp	guanine transport in via proton symport (periplasm)	gua[p] + h[p] --> gua[c] + h[c]	forward only	Transport, Inner Membrane	b3654
GUAtex	Guanine transport via diffusion (extracellular to periplasm)	gua[e] <==> gua[p]	reversible	Transport, Outer Membrane	b0411
GUAtpp	Guanine transport via diffusion (periplasm)	gua[p] <==> gua[c]	reversible	Transport, Inner Membrane
GUI1	glucuronate isomerase (D-glucuronate)	[c] : glcur <==> fruur	reversible	Alternate Carbon Metabolism	b3092
GUI2	glucuronate isomerase (D-galacturonate)	[c] : galur <==> tagur	reversible	Alternate Carbon Metabolism	b3092
GUR1PPpp	Glucuronate 1-phosphate phosphatase (periplasm)	[p] : glcur1p + h2o --> glcur + pi	forward only	Alternate Carbon Metabolism
H2O2tex	hydrogen peroxide transport via diffusion (external)	h2o2[e] <==> h2o2[p]	reversible	Transport, Outer Membrane Porin	( b0241 or b0929 or b1377 or b2215 )
H2Otex	H2O transport via diffusion (extracellular to periplasm)	h2o[e] <==> h2o[p]	reversible	Transport, Outer Membrane	( b1377 or b0929 or b2215 or b0241 or b3875 or b1319 or b0957 or s0001 )
H2Otpp	H2O transport via diffusion (periplasm)	h2o[p] <==> h2o[c]	reversible	Transport, Inner Membrane	( b0875 or s0001 )
H2SO	Hydrogen sulfide oxidation	[c] : h2s + (2) o2 --> (2) h + so4	forward only	Inorganic Ion Transport and Metabolism
H2St1pp	h2s transport (periplasm)	h2s[c] --> h2s[p]	forward only	Transport, Inner Membrane	s0001
H2Stex	h2s transport via diffusion (extracellular to periplasm)	h2s[e] <==> h2s[p]	reversible	Transport, Outer Membrane Porin	( b0241 or b0929 or b1377 or b2215 )
H2tex	hydrogen transport via diffusion (extracellular to periplasm)	h2[e] <==> h2[p]	reversible	Transport, Outer Membrane Porin	( b0241 or b0929 or b1377 or b2215 )
H2tpp	hydrogen transport diffusion (periplasm)	h2[p] <==> h2[c]	reversible	Transport, Inner Membrane	s0001
HACD1i	3-hydroxyacyl-CoA dehydrogenase (acetoacetyl-CoA)	[c] : 3hbcoa + nad --> aacoa + h + nadh	forward only	Membrane Lipid Metabolism	( b3846 or b2341 )
HACD2i	3-hydroxyacyl-CoA dehydrogenase (3-oxohexanoyl-CoA)	[c] : 3hhcoa + nad --> 3ohcoa + h + nadh	forward only	Membrane Lipid Metabolism	( b3846 or b2341 )
HACD3i	3-hydroxyacyl-CoA dehydrogenase (3-oxooctanoyl-CoA)	[c] : 3hocoa + nad --> 3oocoa + h + nadh	forward only	Membrane Lipid Metabolism	( b3846 or b2341 )
HACD4i	3-hydroxyacyl-CoA dehydrogenase (3-oxodecanoyl-CoA)	[c] : 3hdcoa + nad --> 3odcoa + h + nadh	forward only	Membrane Lipid Metabolism	( b3846 or b2341 )
HACD5i	3-hydroxyacyl-CoA dehydrogenase (3-oxododecanoyl-CoA)	[c] : 3hddcoa + nad --> 3oddcoa + h + nadh	forward only	Membrane Lipid Metabolism	( b3846 or b2341 )
HACD6i	3-hydroxyacyl-CoA dehydrogenase (3-oxotetradecanoyl-CoA)	[c] : 3htdcoa + nad --> 3otdcoa + h + nadh	forward only	Membrane Lipid Metabolism	( b3846 or b2341 )
HACD7i	3-hydroxyacyl-CoA dehydrogenase (3-oxohexadecanoyl-CoA)	[c] : 3hhdcoa + nad --> 3ohdcoa + h + nadh	forward only	Membrane Lipid Metabolism	( b3846 or b2341 )
HACD8i	3-hydroxyacyl-CoA dehydrogenase (3-oxooctadecanoyl-CoA)	[c] : 3hodcoa + nad --> 3oodcoa + h + nadh	forward only	Membrane Lipid Metabolism	( b3846 or b2341 )
HBZOPT	Hydroxybenzoate octaprenyltransferase	[c] : 4hbz + octdp --> 3ophb + ppi	forward only	Cofactor and Prosthetic Group Biosynthesis	b4040
HCINNMt2rpp	3-hydroxycinnamic acid transport via proton symport, reversible (periplasm)	3hcinnm[p] + h[p] <==> 3hcinnm[c] + h[c]	reversible	Transport, Inner Membrane	b0353
HCINNMtex	3-hydroxycinnamic acid transport via diffusion (extracellular to periplasm)	3hcinnm[e] <==> 3hcinnm[p]	reversible	Transport, Outer Membrane Porin	( b0241 or b0929 or b1377 or b2215 )
HCO3E	HCO3 equilibration reaction	[c] : co2 + h2o <==> h + hco3	reversible	Unassigned	( b0339 or b0126 )
HCYSMT	homocysteine S-methyltransferase	[c] : amet + hcys-L --> ahcys + h + met-L	forward only	Methionine Metabolism	b0261
HCYSMT2	Homocysteine Methyltransferase	[c] : hcys-L + mmet --> h + (2) met-L	forward only	Methionine Metabolism	b0261
HDCAtexi	Hexadecanoate transport via facilitated irreversible diffusion (extracellular to periplasm)	hdca[e] --> hdca[p]	forward only	Transport, Outer Membrane	b2344
HDCEAtexi	Hexadecenoate transport via facilitated irreversible diffusion (extracellular to periplasm)	hdcea[e] --> hdcea[p]	forward only	Transport, Outer Membrane	b2344
HDCOAI	hexadecenoyl-coa cis-trans isomerization	[c] : hdcoa --> hdd2coa	forward only	Membrane Lipid Metabolism	b3846
HEMEOS	Heme O synthase	[c] : frdp + h2o + pheme --> hemeO + ppi	forward only	Cofactor and Prosthetic Group Biosynthesis	b0428
HEPK1	LPS heptose kinase I (LPS core synthesis)	[c] : atp + hhlipa --> adp + h + phhlipa	forward only	Lipopolysaccharide Biosynthesis / Recycling	b3630
HEPK2	LPS heptose kinase II (LPS core synthesis)	[c] : atp + hphhlipa --> adp + h + phphhlipa	forward only	Lipopolysaccharide Biosynthesis / Recycling	b3625
HEPT1	heptosyltransferase I (LPS core synthesis)	[c] : adphep-LD + lipa --> adp + h + hlipa	forward only	Lipopolysaccharide Biosynthesis / Recycling	b3621
HEPT2	heptosyltransferase II (LPS core synthesis)	[c] : adphep-LD + hlipa --> adp + h + hhlipa	forward only	Lipopolysaccharide Biosynthesis / Recycling	b3620
HEPT3	heptosyltransferase III (LPS core synthesis)	[c] : adphep-LD + phhlipa --> adp + h + hphhlipa	forward only	Lipopolysaccharide Biosynthesis / Recycling	b3632
HEPT4	heptosyltransferase IV (LPS core synthesis)	[c] : adphep-LD + gggagicolipa --> adp + colipa + h	forward only	Lipopolysaccharide Biosynthesis / Recycling	b3623
HETZK	hydroxyethylthiazole kinase	[c] : 4mhetz + atp --> 4mpetz + adp + h	forward only	Cofactor and Prosthetic Group Biosynthesis	b2104
HEX1	hexokinase (D-glucose:ATP)	[c] : atp + glc-D --> adp + g6p + h	forward only	Glycolysis/Gluconeogenesis	b2388
HEX4	hexokinase (D-mannose:ATP)	[c] : atp + man --> adp + h + man6p	forward only	Alternate Carbon Metabolism
HEX7	hexokinase (D-fructose:ATP)	[c] : atp + fru --> adp + f6p + h	forward only	Alternate Carbon Metabolism	b0394
HEXt2rpp	hexanoate transport via proton symport, reversible (periplasm)	h[p] + hxa[p] <==> h[c] + hxa[c]	reversible	Transport, Inner Membrane	b2223
HG2abcpp	Mercury (Hg+2) ABC transporter (periplasm)	atp[c] + h2o[c] + hg2[c] --> adp[c] + h[c] + hg2[p] + pi[c]	forward only	Inorganic Ion Transport and Metabolism	b3469
HG2t3pp	mercury (Hg+2) transport out via proton antiport (periplasm)	h[p] + hg2[c] --> h[c] + hg2[p]	forward only	Inorganic Ion Transport and Metabolism	b3915
HG2tex	mercury (Hg+2) transport via diffusion (extracellular to periplasm)	hg2[e] <==> hg2[p]	reversible	Transport, Outer Membrane Porin	( b0241 or b0929 or b1377 or b2215 )
HISabcpp	L-histidine transport via ABC system (periplasm)	atp[c] + h2o[c] + his-L[p] --> adp[c] + h[c] + his-L[c] + pi[c]	forward only	Transport, Inner Membrane	( b2309 and b2307 and b2306 and b2308 )
HISt2rpp	L-histidine reversible transport via proton symport (periplasm)	h[p] + his-L[p] <==> h[c] + his-L[c]	reversible	Transport, Inner Membrane	b0112
HISTD	histidinol dehydrogenase	[c] : h2o + histd + (2) nad --> (3) h + his-L + (2) nadh	forward only	Histidine Metabolism	b2020
HIStex	L-histidine transport via diffusion (extracellular to periplasm)	his-L[e] <==> his-L[p]	reversible	Transport, Outer Membrane Porin	( b0241 or b0929 or b1377 or b2215 )
HISTP	histidinol-phosphatase	[c] : h2o + hisp --> histd + pi	forward only	Histidine Metabolism	b2022
HISTRS	Histidyl-tRNA synthetase	[c] : atp + his-L + trnahis --> amp + histrna + ppi	forward only	tRNA Charging	b2514
HKNDDH	2-hydroxy-6-ketonona-2,4-dienedioic acid hydrolase	[c] : h2o + hkndd --> h + op4en + succ	forward only	Alternate Carbon Metabolism	b0349
HKNTDH	2-hydroxy-6-ketononotrienedioate hydrolase	[c] : h2o + hkntd --> fum + h + op4en	forward only	Alternate Carbon Metabolism	b0349
HMBS	hydroxymethylbilane synthase	[c] : h2o + (4) ppbng --> hmbil + (4) nh4	forward only	Cofactor and Prosthetic Group Biosynthesis	b3805
HMPK1	hydroxymethylpyrimidine kinase (ATP)	[c] : 4ahmmp + atp --> 4ampm + adp + h	forward only	Cofactor and Prosthetic Group Biosynthesis	( b2103 or b2418 )
HOMt2pp	L-homoserineserine efflux via proton symport	h[p] + hom-L[c] --> h[c] + hom-L[p]	forward only	Transport, Inner Membrane	( b0813 or b3824 )
HOMtex	L-homoserine transport via diffusion (extracellular to periplasm)	hom-L[e] <==> hom-L[p]	reversible	Transport, Outer Membrane Porin	( b0241 or b0929 or b1377 or b2215 )
HOPNTAL	4-hydroxy-2-oxopentanoate aldolase	[c] : 4h2opntn --> acald + pyr	forward only	Alternate Carbon Metabolism	b0352
HPPK2	6-hydroxymethyl-dihydropterin pyrophosphokinase	[c] : 6hmhpt + atp --> 6hmhptpp + amp + h	forward only	Cofactor and Prosthetic Group Biosynthesis	b0142
HPPPNDO	2,3-dihydroxypheylpropionate 1,2-dioxygenase	[c] : dhpppn + o2 --> h + hkndd	forward only	Alternate Carbon Metabolism	b0348
HPPPNt2rpp	3-(3-hydroxyphenyl)propionate transport via proton symport, reversible (periplasm)	3hpppn[p] + h[p] <==> 3hpppn[c] + h[c]	reversible	Transport, Inner Membrane	b0353
HPPPNtex	3-(3-hydroxyphenyl)propionate transport via diffusion (extracellular to periplasm)	3hpppn[e] <==> 3hpppn[p]	reversible	Transport, Outer Membrane Porin	( b0241 or b0929 or b1377 or b2215 )
HPYRI	hydroxypyruvate isomerase	[c] : hpyr <==> 2h3oppan	reversible	Alternate Carbon Metabolism	b0508
HPYRRx	Hydroxypyruvate reductase (NADH)	[c] : h + hpyr + nadh --> glyc-R + nad	forward only	Alternate Carbon Metabolism	( b1033 or b3553 )
HPYRRy	Hydroxypyruvate reductase (NADPH)	[c] : h + hpyr + nadph --> glyc-R + nadp	forward only	Alternate Carbon Metabolism	( b1033 or b3553 )
HSDy	homoserine dehydrogenase (NADPH)	[c] : hom-L + nadp <==> aspsa + h + nadph	reversible	Threonine and Lysine Metabolism	( b3940 or b0002 )
HSK	homoserine kinase	[c] : atp + hom-L --> adp + h + phom	forward only	Threonine and Lysine Metabolism	b0003
HSST	homoserine O-succinyltransferase	[c] : hom-L + succoa --> coa + suchms	forward only	Methionine Metabolism	b4013
HSTPT	histidinol-phosphate transaminase	[c] : glu-L + imacp --> akg + hisp	forward only	Histidine Metabolism	b2021
Htex	proton transport via diffusion (extracellular to periplasm)	h[e] <==> h[p]	reversible	Transport, Outer Membrane Porin	( b0929 or b1377 or b2215 or b0241 )
HXAND	hypoxanthine dehydrogenase	[c] : h2o + hxan + nad --> h + nadh + xan	forward only	Nucleotide Salvage Pathway	( b2866 and b2867 and b2868 )
HXAtex	Hexanoate transport via diffusion (extracellular to periplasm)	hxa[e] <==> hxa[p]	reversible	Transport, Outer Membrane Porin	( b0241 or b0929 or b1377 or b2215 )
HXCT	Acetyl-CoA:hexanoate-CoA transferase	[c] : accoa + hxa --> ac + hxcoa	forward only	Alternate Carbon Metabolism	( b2221 and b2222 )
HXPRT	hypoxanthine phosphoribosyltransferase (Hypoxanthine)	[c] : hxan + prpp --> imp + ppi	forward only	Nucleotide Salvage Pathway	( b0238 or b0125 )
HYD1pp	hydrogenase (ubiquinone-8: 2 protons) (periplasm)	(2) h[c] + h2[c] + q8[c] --> (2) h[p] + q8h2[c]	forward only	Oxidative Phosphorylation	( ( b0972 and b0973 and b0974 ) or ( b2994 and b2997 ) or ( b2719 and b2720 and b2721 and b2722 and b2723 and b2724 ) )
HYD2pp	Hydrogenase (menaquinone8: 2 protons) (periplasm)	(2) h[c] + h2[c] + mqn8[c] --> (2) h[p] + mql8[c]	forward only	Oxidative Phosphorylation	( ( b0972 and b0973 and b0974 ) or ( b2994 and b2997 ) )
HYD3pp	Hydrogenase (Demethylmenaquinone-8: 2 protons) (periplasm)	2dmmq8[c] + (2) h[c] + h2[c] --> 2dmmql8[c] + (2) h[p]	forward only	Oxidative Phosphorylation	( ( b0972 and b0973 and b0974 ) or ( b2994 and b2997 ) )
HYPOE	hypothetical enyme	[c] : h2o + pyam5p --> pi + pydam	forward only	Cofactor and Prosthetic Group Biosynthesis
HYXNtex	Hypoxanthine transport via diffusion (extracellular to periplasm)	hxan[e] <==> hxan[p]	reversible	Transport, Outer Membrane Porin	( b0241 or b0929 or b1377 or b2215 )
HYXNtpp	Hypoxanthine transport (periplasm)	hxan[p] <==> hxan[c]	reversible	Transport, Inner Membrane
ICDHyr	isocitrate dehydrogenase (NADP)	[c] : icit + nadp <==> akg + co2 + nadph	reversible	Citric Acid Cycle	b1136
ICHORS	isochorismate synthase	[c] : chor <==> ichor	reversible	Cofactor and Prosthetic Group Biosynthesis	b2265
ICHORSi	Isochorismate Synthase	[c] : chor --> ichor	forward only	Cofactor and Prosthetic Group Biosynthesis	b0593
ICHORT	isochorismatase	[c] : h2o + ichor --> 23ddhb + pyr	forward only	Cofactor and Prosthetic Group Biosynthesis	b0595
ICL	Isocitrate lyase	[c] : icit --> glx + succ	forward only	Anaplerotic Reactions	b4015
IDOND	L-idonate 5-dehydrogenase	[c] : 5dglcn + h + nadh <==> idon-L + nad	reversible	Alternate Carbon Metabolism	b4267
IDOND2	L-indonate 5-dehydrogenase (NADP)	[c] : 5dglcn + h + nadph --> idon-L + nadp	forward only	Alternate Carbon Metabolism	b4267
IDONt2rpp	L-idonate transport via proton symport, reversible (periplasm)	h[p] + idon-L[p] <==> h[c] + idon-L[c]	reversible	Transport, Inner Membrane	b4265
IDONtex	L-idonate transport via diffusion (extracellular to periplasm)	idon-L[e] <==> idon-L[p]	reversible	Transport, Outer Membrane Porin	( b0241 or b0929 or b1377 or b2215 )
IG3PS	Imidazole-glycerol-3-phosphate synthase	[c] : gln-L + prlp --> aicar + eig3p + glu-L + h	forward only	Histidine Metabolism	( b2023 and b2025 )
IGPDH	imidazoleglycerol-phosphate dehydratase	[c] : eig3p --> h2o + imacp	forward only	Histidine Metabolism	b2022
IGPS	indole-3-glycerol-phosphate synthase	[c] : 2cpr5p + h --> 3ig3p + co2 + h2o	forward only	Tyrosine, Tryptophan, and Phenylalanine Metabolism	b1262
ILEabcpp	L-isoleucine transport via ABC system (periplasm)	atp[c] + h2o[c] + ile-L[p] --> adp[c] + h[c] + ile-L[c] + pi[c]	forward only	Transport, Inner Membrane	( b3454 and b3455 and b3457 and b3460 and b3456 )
ILEt2rpp	L-isoleucine reversible transport via proton symport (periplasm)	h[p] + ile-L[p] <==> h[c] + ile-L[c]	reversible	Transport, Inner Membrane	b0401
ILETA	isoleucine transaminase	[c] : akg + ile-L <==> 3mop + glu-L	reversible	Valine, Leucine, and Isoleucine Metabolism	b3770
ILEtex	L-isoleucine transport via diffusion (extracellular to periplasm)	ile-L[e] <==> ile-L[p]	reversible	Transport, Outer Membrane Porin	( b0241 or b0929 or b1377 or b2215 )
ILETRS	Isoleucyl-tRNA synthetase	[c] : atp + ile-L + trnaile --> amp + iletrna + ppi	forward only	tRNA Charging	b0026
IMPC	IMP cyclohydrolase	[c] : h2o + imp <==> fprica	reversible	Purine and Pyrimidine Biosynthesis	b4006
IMPD	IMP dehydrogenase	[c] : h2o + imp + nad --> h + nadh + xmp	forward only	Purine and Pyrimidine Biosynthesis	b2508
IMPtex	IMP transport via diffusion (extracellular to periplasm)	imp[e] <==> imp[p]	reversible	Transport, Outer Membrane Porin	( b0241 or b0929 or b1377 or b2215 )
INDOLEt2pp	Indole transport via proton symport, irreversible (periplasm)	h[c] + indole[c] --> h[p] + indole[p]	forward only	Transport, Inner Membrane	( b3265 and b3266 )
INDOLEt2rpp	Indole transport via proton symport, reversible (periplasm)	h[p] + indole[p] <==> h[c] + indole[c]	reversible	Transport, Inner Membrane	b3161
INDOLEtex	Indole transport via diffusion (extracellular to periplasm)	indole[e] <==> indole[p]	reversible	Transport, Outer Membrane Porin	( b0241 or b0929 or b1377 or b2215 )
INOSTt4pp	Na+/myo-inositol symporter (periplasm)	inost[p] + na1[p] --> inost[c] + na1[c]	forward only	Transport, Inner Membrane	b3679
INSH	Inosine hydrolase	[c] : h2o + ins --> hxan + rib-D	forward only	Nucleotide Salvage Pathway	b0030
INSK	insosine kinase	[c] : atp + ins --> adp + h + imp	forward only	Nucleotide Salvage Pathway	b0477
INSt2pp	inosine transport in via proton symport (periplasm)	h[p] + ins[p] --> h[c] + ins[c]	forward only	Transport, Inner Membrane	b2964
INSt2rpp	inosine transport in via proton symport, reversible (periplasm)	h[p] + ins[p] <==> h[c] + ins[c]	reversible	Transport, Inner Membrane	b2406
INStex	inosine transport via diffusion (extracellular to periplasm)	ins[e] <==> ins[p]	reversible	Transport, Outer Membrane	b0411
INSTtex	inositol transport via diffusion (extracellular to periplasm)	inost[e] <==> inost[p]	reversible	Transport, Outer Membrane Porin	( b0241 or b0929 or b1377 or b2215 )
IPDDI	isopentenyl-diphosphate D-isomerase	[c] : ipdp <==> dmpp	reversible	Cofactor and Prosthetic Group Biosynthesis	b2889
IPDPS	1-hydroxy-2-methyl-2-(E)-butenyl 4-diphosphate reductase (ipdp)	[c] : h + h2mb4p + nadh --> h2o + ipdp + nad	forward only	Cofactor and Prosthetic Group Biosynthesis	b0029
IPMD	3-isopropylmalate dehydrogenase	[c] : 3c2hmp + nad --> 3c4mop + h + nadh	forward only	Valine, Leucine, and Isoleucine Metabolism	b0073
IPPMIa	3-isopropylmalate dehydratase	[c] : 3c2hmp <==> 2ippm + h2o	reversible	Valine, Leucine, and Isoleucine Metabolism	( b0071 and b0072 )
IPPMIb	2-isopropylmalate hydratase	[c] : 2ippm + h2o <==> 3c3hmp	reversible	Valine, Leucine, and Isoleucine Metabolism	( b0071 and b0072 )
IPPS	2-isopropylmalate synthase	[c] : 3mob + accoa + h2o --> 3c3hmp + coa + h	forward only	Valine, Leucine, and Isoleucine Metabolism	b0074
ISETACabcpp	isethionate transport via ABC system (periplasm)	atp[c] + h2o[c] + isetac[p] --> adp[c] + h[c] + isetac[c] + pi[c]	forward only	Transport, Inner Membrane	( ( b0365 and b0366 and b0367 ) or ( b0936 and b0933 and b0934 ) )
ISETACtex	isethionate transport via diffusion (extracellular to periplasm)	isetac[e] <==> isetac[p]	reversible	Transport, Outer Membrane Porin	( b0241 or b0929 or b1377 or b2215 )
K2L4Aabcpp	KDO(2)-lipid IV A transport via ABC system (periplasm)	atp[c] + h2o[c] + kdo2lipid4[c] --> adp[c] + h[c] + kdo2lipid4[p] + pi[c]	forward only	Transport, Inner Membrane	b0914
K2L4Atex	KDO(2)-lipid IV A transport via vector (periplasm to extracellular)	kdo2lipid4[p] --> kdo2lipid4[e]	forward only	Transport, Outer Membrane
Kabcpp	Potassium ABC transporter (periplasm)	atp[c] + h2o[c] + k[p] --> adp[c] + h[c] + k[c] + pi[c]	forward only	Inorganic Ion Transport and Metabolism	( b0698 and b0697 and b0696 )
KARA1	ketol-acid reductoisomerase (2,3-dihydroxy-3-methylbutanoate)	[c] : 23dhmb + nadp <==> alac-S + h + nadph	reversible	Valine, Leucine, and Isoleucine Metabolism	b3774
KARA2	ketol-acid reductoisomerase (2-Acetolactate)	[c] : 2ahbut + h + nadph <==> 23dhmp + nadp	reversible	Valine, Leucine, and Isoleucine Metabolism	b3774
KAS14	beta-ketoacyl-ACP synthase	[c] : acACP + h + malACP --> ACP + actACP + co2	forward only	Membrane Lipid Metabolism	( b2323 or b1095 )
KAS15	beta-ketoacyl-ACP synthase (2)	[c] : accoa + h + malACP --> actACP + co2 + coa	forward only	Membrane Lipid Metabolism	b1091
KAT1	3-ketoacyl-CoA thiolase	[c] : aacoa + coa --> (2) accoa	forward only	Membrane Lipid Metabolism	( b3845 or b2342 )
KAT2	3-ketoacyl-CoA thiolase	[c] : 3ohcoa + coa --> accoa + btcoa	forward only	Membrane Lipid Metabolism	( b3845 or b2342 )
KAT3	3-ketoacyl-CoA thiolase	[c] : 3oocoa + coa --> accoa + hxcoa	forward only	Membrane Lipid Metabolism	( b3845 or b2342 )
KAT4	3-ketoacyl-CoA thiolase	[c] : 3odcoa + coa --> accoa + occoa	forward only	Membrane Lipid Metabolism	( b3845 or b2342 )
KAT5	3-ketoacyl-CoA thiolase	[c] : 3oddcoa + coa --> accoa + dcacoa	forward only	Membrane Lipid Metabolism	( b3845 or b2342 )
KAT6	3-ketoacyl-CoA thiolase	[c] : 3otdcoa + coa --> accoa + ddcacoa	forward only	Membrane Lipid Metabolism	( b3845 or b2342 )
KAT7	3-ketoacyl-CoA thiolase	[c] : 3ohdcoa + coa --> accoa + tdcoa	forward only	Membrane Lipid Metabolism	( b3845 or b2342 )
KAT8	3-ketoacyl-CoA thiolase	[c] : 3oodcoa + coa --> accoa + pmtcoa	forward only	Membrane Lipid Metabolism	( b3845 or b2342 )
KDOCT2	3-deoxy-manno-octulosonate cytidylyltransferase	[c] : ctp + kdo --> ckdo + ppi	forward only	Lipopolysaccharide Biosynthesis / Recycling	b0918
KDOPP	3-deoxy-manno-octulosonate-8-phosphatase	[c] : h2o + kdo8p --> kdo + pi	forward only	Lipopolysaccharide Biosynthesis / Recycling	b3198
KDOPS	3-deoxy -D-manno-octulosonic -acid 8-phosphate synthase	[c] : ara5p + h2o + pep --> kdo8p + pi	forward only	Lipopolysaccharide Biosynthesis / Recycling	b1215
KG6PDC	3-keto-L-gulonate 6-phosphate decarboxylase	[c] : 3dhgulnp + h --> co2 + xu5p-L	forward only	Alternate Carbon Metabolism	( b4196 or b3581 )
Kt2pp	potassium transport in via proton symport (periplasm)	h[p] + k[p] --> h[c] + k[c]	forward only	Inorganic Ion Transport and Metabolism	( b1250 or ( b1291 and b3290 and b1363 ) or b3747 or ( b1291 and b3290 and b3849 ) )
Kt3pp	potassium transport out via proton antiport (periplasm)	h[p] + k[c] --> h[c] + k[p]	forward only	Inorganic Ion Transport and Metabolism	( b1216 or b0842 or b3350 or b0047 )
Ktex	potassium transport via diffusion (extracellular to periplasm)	k[e] <==> k[p]	reversible	Transport, Outer Membrane Porin	( b0241 or b0929 or b1377 or b2215 )
LA4NTpp	4-amino-4-deoxy-L-arabinotransferase (LPS lipid A modification, periplasmic face of membrane))	[p] : colipa + uLa4n --> acolipa + udcpp	forward only	Lipopolysaccharide Biosynthesis / Recycling	b2257
LACZ	b-galactosidase	[c] : h2o + lcts --> gal + glc-D	forward only	Alternate Carbon Metabolism	b0344
LACZpp	b-galactosidase	[p] : h2o + lcts --> gal + glc-D	forward only	Alternate Carbon Metabolism	b2132
LADGMDH	L-alanyl-gamma-D-glutamyl-meso-diaminopimelate hydrolase	[c] : LalaDgluMdap + h2o --> 26dap-M + LalaDglu	forward only	Murein Recycling	b1326
LALDO2x	D-Lactaldehyde:NAD+ 1-oxidoreductase	[c] : h + mthgxl + nadh --> lald-D + nad	forward only	Methylglyoxal Metabolism	b3945
LALGP	L-alanyl-gamma-L-glutamate peptidase	[c] : LalaLglu + h2o --> ala-L + glu-L	forward only	Murein Recycling	b0237
LCADi	lactaldehyde dehydrogenase	[c] : h2o + lald-L + nad --> (2) h + lac-L + nadh	forward only	Alternate Carbon Metabolism	b1415
LCARR	lacaldehyde reductase (R-propane-1,2-diol forming)	[c] : h + lald-D + nadh <==> 12ppd-R + nad	reversible	Methylglyoxal Metabolism
LCARS	lacaldehyde reductase (S-propane-1,2-diol forming)	[c] : h + lald-L + nadh <==> 12ppd-S + nad	reversible	Alternate Carbon Metabolism	b2799
LCTSt3ipp	Lactose transport via proton aniport (periplasm)	h[p] + lcts[c] --> h[c] + lcts[p]	forward only	Transport, Inner Membrane	( b2170 or b0070 or b1528 )
LCTStex	Lactose transport via diffusion (extracellular to periplasm)	lcts[e] <==> lcts[p]	reversible	Transport, Outer Membrane Porin	( b0241 or b0929 or b1377 or b2215 )
LCTStpp	Lactose transport via proton symport (periplasm)	h[p] + lcts[p] <==> h[c] + lcts[c]	reversible	Transport, Inner Membrane	b0343
LDH_D	D-lactate dehydrogenase	[c] : lac-D + nad <==> h + nadh + pyr	reversible	Pyruvate Metabolism	( b2133 or b1380 )
LDH_D2	D-lactate dehydrogenase	[c] : lac-D + q8 --> pyr + q8h2	forward only	Oxidative Phosphorylation	b2133
LEUabcpp	L-leucine transport via ABC system (periplasm)	atp[c] + h2o[c] + leu-L[p] --> adp[c] + h[c] + leu-L[c] + pi[c]	forward only	Transport, Inner Membrane	( ( b3454 and b3455 and b3457 and b3458 and b3456 ) or ( b3454 and b3455 and b3457 and b3460 and b3456 ) )
LEUt2rpp	L-leucine reversible transport via proton symport (periplasm)	h[p] + leu-L[p] <==> h[c] + leu-L[c]	reversible	Transport, Inner Membrane	b0401
LEUTAi	leucine transaminase (irreversible)	[c] : 4mop + glu-L --> akg + leu-L	forward only	Valine, Leucine, and Isoleucine Metabolism	( b3770 or b4054 )
LEUtex	L-leucine transport via diffusion (extracellular to periplasm)	leu-L[e] <==> leu-L[p]	reversible	Transport, Outer Membrane Porin	( b0241 or b0929 or b1377 or b2215 )
LEUTRS	Leucyl-tRNA synthetase	[c] : atp + leu-L + trnaleu --> amp + leutrna + ppi	forward only	tRNA Charging	b0642
LGTHL	lactoylglutathione lyase	[c] : gthrd + mthgxl --> lgt-S	forward only	Methylglyoxal Metabolism	( b1651 or b0187 )
LIPAabcpp	lipid A transport via ABC system (periplasm)	atp[c] + h2o[c] + lipa[c] --> adp[c] + h[c] + lipa[p] + pi[c]	forward only	Lipopolysaccharide Biosynthesis / Recycling	b0914
LIPACabcpp	lipid (cold) A transport via ABC system (periplasm)	atp[c] + h2o[c] + lipa_cold[c] --> adp[c] + h[c] + lipa_cold[p] + pi[c]	forward only	Lipopolysaccharide Biosynthesis / Recycling	b0914
LIPAHT2ex	core oligosaccharide lipid A:hexadecanoate transferase (n-C16:0) (extracellular membrane)	[e] : colipa + h + hdca --> h2o + hacolipa	forward only	Lipopolysaccharide Biosynthesis / Recycling	b0622
LIPAHTex	Lipid A:hexadecanoate transferase (n-C16:0) (extracellular membrane)	[e] : h + hdca + lipa --> h2o + halipa	forward only	Lipopolysaccharide Biosynthesis / Recycling	b0622
LIPAtex	lipid A transport via vector (periplasm to extracellular)	lipa[p] --> lipa[e]	forward only	Lipopolysaccharide Biosynthesis / Recycling
L-LACD2	L-Lactate dehydrogenase (ubiquinone)	[c] : lac-L + q8 --> pyr + q8h2	forward only	Oxidative Phosphorylation	b3605
L-LACD3	L-Lactate dehydrogenase (menaquinone)	[c] : lac-L + mqn8 --> mql8 + pyr	forward only	Oxidative Phosphorylation	b3605
L-LACt2rpp	L-lactate reversible transport via proton symport (periplasm)	h[p] + lac-L[p] <==> h[c] + lac-L[c]	reversible	Transport, Inner Membrane	( b3603 or b2975 )
L-LACtex	L-lactate transport via diffusion (extracellular to periplasm)	lac-L[e] <==> lac-L[p]	reversible	Transport, Outer Membrane Porin	( b0241 or b0929 or b1377 or b2215 )
LPADSS	Lipid A disaccaride synthase	[c] : lipidX + u23ga --> h + lipidAds + udp	forward only	Lipopolysaccharide Biosynthesis / Recycling	b0182
LPLIPAL1A120pp	Lysophospholipase L1 (2-acylglycerophosphotidate, n-C12:0) (periplasm)	[p] : 1ddecg3p + h2o --> ddca + glyc3p + h	forward only	Glycerophospholipid Metabolism	b0494
LPLIPAL1A140pp	Lysophospholipase L1 (2-acylglycerophosphotidate, n-C14:0) (periplasm)	[p] : 1tdecg3p + h2o --> glyc3p + h + ttdca	forward only	Glycerophospholipid Metabolism	b0494
LPLIPAL1A141pp	Lysophospholipase L1 (2-acylglycerophosphotidate, n-C14:1) (periplasm)	[p] : 1tdec7eg3p + h2o --> glyc3p + h + ttdcea	forward only	Glycerophospholipid Metabolism	b0494
LPLIPAL1A160pp	Lysophospholipase L1 (2-acylglycerophosphotidate, n-C16:0) (periplasm)	[p] : 1hdecg3p + h2o --> glyc3p + h + hdca	forward only	Glycerophospholipid Metabolism	b0494
LPLIPAL1A161pp	Lysophospholipase L1 (2-acylglycerophosphotidate, n-C16:1) (periplasm)	[p] : 1hdec9eg3p + h2o --> glyc3p + h + hdcea	forward only	Glycerophospholipid Metabolism	b0494
LPLIPAL1A180pp	Lysophospholipase L1 (2-acylglycerophosphotidate, n-C18:0) (periplasm)	[p] : 1odecg3p + h2o --> glyc3p + h + ocdca	forward only	Glycerophospholipid Metabolism	b0494
LPLIPAL1A181pp	Lysophospholipase L1 (2-acylglycerophosphotidate, n-C18:1) (periplasm)	[p] : 1odec11eg3p + h2o --> glyc3p + h + ocdcea	forward only	Glycerophospholipid Metabolism	b0494
LPLIPAL1E120pp	Lysophospholipase L1 (2-acylglycerophosphoethanolamine, n-C12:0) (periplasm)	[p] : 1agpe120 + h2o --> ddca + g3pe + h	forward only	Glycerophospholipid Metabolism	b0494
LPLIPAL1E140pp	Lysophospholipase L1 (2-acylglycerophosphoethanolamine, n-C14:0) (periplasm)	[p] : 1agpe140 + h2o --> g3pe + h + ttdca	forward only	Glycerophospholipid Metabolism	b0494
LPLIPAL1E141pp	Lysophospholipase L1 (2-acylglycerophosphoethanolamine, n-C14:1) (periplasm)	[p] : 1agpe141 + h2o --> g3pe + h + ttdcea	forward only	Glycerophospholipid Metabolism	b0494
LPLIPAL1E160pp	Lysophospholipase L1 (2-acylglycerophosphoethanolamine, n-C16:0) (periplasm)	[p] : 1agpe160 + h2o --> g3pe + h + hdca	forward only	Glycerophospholipid Metabolism	b0494
LPLIPAL1E161pp	Lysophospholipase L1 (2-acylglycerophosphoethanolamine, n-C16:1) (periplasm)	[p] : 1agpe161 + h2o --> g3pe + h + hdcea	forward only	Glycerophospholipid Metabolism	b0494
LPLIPAL1E180pp	Lysophospholipase L1 (2-acylglycerophosphoethanolamine, n-C18:0) (periplasm)	[p] : 1agpe180 + h2o --> g3pe + h + ocdca	forward only	Glycerophospholipid Metabolism	b0494
LPLIPAL1E181pp	Lysophospholipase L1 (2-acylglycerophosphoethanolamine, n-C18:1) (periplasm)	[p] : 1agpe181 + h2o --> g3pe + h + ocdcea	forward only	Glycerophospholipid Metabolism	b0494
LPLIPAL1G120pp	Lysophospholipase L1 (2-acylglycerophosphoglycerol, n-C12:0) (periplasm)	[p] : 1agpg120 + h2o --> ddca + g3pg + h	forward only	Glycerophospholipid Metabolism	b0494
LPLIPAL1G140pp	Lysophospholipase L1 (2-acylglycerophosphoglycerol, n-C14:0) (periplasm)	[p] : 1agpg140 + h2o --> g3pg + h + ttdca	forward only	Glycerophospholipid Metabolism	b0494
LPLIPAL1G141pp	Lysophospholipase L1 (2-acylglycerophosphoglycerol, n-C14:1) (periplasm)	[p] : 1agpg141 + h2o --> g3pg + h + ttdcea	forward only	Glycerophospholipid Metabolism	b0494
LPLIPAL1G160pp	Lysophospholipase L1 (2-acylglycerophosphoglycerol, n-C16:0) (periplasm)	[p] : 1agpg160 + h2o --> g3pg + h + hdca	forward only	Glycerophospholipid Metabolism	b0494
LPLIPAL1G161pp	Lysophospholipase L1 (2-acylglycerophosphoglycerol, n-C16:1) (periplasm)	[p] : 1agpg161 + h2o --> g3pg + h + hdcea	forward only	Glycerophospholipid Metabolism	b0494
LPLIPAL1G180pp	Lysophospholipase L1 (2-acylglycerophosphoglycerol, n-C18:0) (periplasm)	[p] : 1agpg180 + h2o --> g3pg + h + ocdca	forward only	Glycerophospholipid Metabolism	b0494
LPLIPAL1G181pp	Lysophospholipase L1 (2-acylglycerophosphoglycerol, n-C18:1) (periplasm)	[p] : 1agpg181 + h2o --> g3pg + h + ocdcea	forward only	Glycerophospholipid Metabolism	b0494
LPLIPAL2A120	Lysophospholipase L2 (2-acylglycerophosphotidate, n-C12:0)	[c] : 2ddecg3p + h2o --> ddca + glyc3p + (2) h	forward only	Glycerophospholipid Metabolism	b3825
LPLIPAL2A140	Lysophospholipase L2 (2-acylglycerophosphotidate, n-C14:0)	[c] : 2tdecg3p + h2o --> glyc3p + (2) h + ttdca	forward only	Glycerophospholipid Metabolism	b3825
LPLIPAL2A141	Lysophospholipase L2 (2-acylglycerophosphotidate, n-C14:1)	[c] : 2tdec7eg3p + h2o --> glyc3p + (2) h + ttdcea	forward only	Glycerophospholipid Metabolism	b3825
LPLIPAL2A160	Lysophospholipase L2 (2-acylglycerophosphotidate, n-C16:0)	[c] : 2hdecg3p + h2o --> glyc3p + (2) h + hdca	forward only	Glycerophospholipid Metabolism	b3825
LPLIPAL2A161	Lysophospholipase L2 (2-acylglycerophosphotidate, n-C16:1)	[c] : 2hdec9eg3p + h2o --> glyc3p + (2) h + hdcea	forward only	Glycerophospholipid Metabolism	b3825
LPLIPAL2A180	Lysophospholipase L2 (2-acylglycerophosphotidate, n-C18:0)	[c] : 2odecg3p + h2o --> glyc3p + (2) h + ocdca	forward only	Glycerophospholipid Metabolism	b3825
LPLIPAL2A181	Lysophospholipase L2 (2-acylglycerophosphotidate, n-C18:1)	[c] : 2odec11eg3p + h2o --> glyc3p + (2) h + ocdcea	forward only	Glycerophospholipid Metabolism	b3825
LPLIPAL2ATE120	Lysophospholipase L2 (acyltransferase, 2-acyl-glycerophosphoethanolamine, n-C12:0)	[c] : 2agpe120 + pg120 --> apg120 + g3pe	forward only	Glycerophospholipid Metabolism	b3825
LPLIPAL2ATE140	Lysophospholipase L2 (acyltransferase, 2-acyl-glycerophosphoethanolamine, n-C14:0)	[c] : 2agpe140 + pg140 --> apg140 + g3pe	forward only	Glycerophospholipid Metabolism	b3825
LPLIPAL2ATE141	Lysophospholipase L2 (acyltransferase, 2-acyl-glycerophosphoethanolamine, n-C14:1)	[c] : 2agpe141 + pg141 --> apg141 + g3pe	forward only	Glycerophospholipid Metabolism	b3825
LPLIPAL2ATE160	Lysophospholipase L2 (acyltransferase, 2-acyl-glycerophosphoethanolamine, n-C16:0)	[c] : 2agpe160 + pg160 --> apg160 + g3pe	forward only	Glycerophospholipid Metabolism	b3825
LPLIPAL2ATE161	Lysophospholipase L2 (acyltransferase, 2-acyl-glycerophosphoethanolamine, n-C16:1)	[c] : 2agpe161 + pg161 --> apg161 + g3pe	forward only	Glycerophospholipid Metabolism	b3825
LPLIPAL2ATE180	Lysophospholipase L2 (acyltransferase, 2-acyl-glycerophosphoethanolamine, n-C18:0)	[c] : 2agpe180 + pg180 --> apg180 + g3pe	forward only	Glycerophospholipid Metabolism	b3825
LPLIPAL2ATE181	Lysophospholipase L2 (acyltransferase, 2-acyl-glycerophosphoethanolamine, n-C18:1)	[c] : 2agpe181 + pg181 --> apg181 + g3pe	forward only	Glycerophospholipid Metabolism	b3825
LPLIPAL2ATG120	Lysophospholipase L2 (acyltransferase, 2-acyl-glycerophosphoglycerol, n-C12:0)	[c] : 2agpg120 + pg120 --> apg120 + g3pg	forward only	Glycerophospholipid Metabolism	b3825
LPLIPAL2ATG140	Lysophospholipase L2 (acyltransferase, 2-acyl-glycerophosphoglycerol, n-C14:0)	[c] : 2agpg140 + pg140 --> apg140 + g3pg	forward only	Glycerophospholipid Metabolism	b3825
LPLIPAL2ATG141	Lysophospholipase L2 (acyltransferase, 2-acyl-glycerophosphoglycerol, n-C14:1)	[c] : 2agpg141 + pg141 --> apg141 + g3pg	forward only	Glycerophospholipid Metabolism	b3825
LPLIPAL2ATG160	Lysophospholipase L2 (acyltransferase, 2-acyl-glycerophosphoglycerol, n-C16:0)	[c] : 2agpg160 + pg160 --> apg160 + g3pg	forward only	Glycerophospholipid Metabolism	b3825
LPLIPAL2ATG161	Lysophospholipase L2 (acyltransferase, 2-acyl-glycerophosphoglycerol, n-C16:1)	[c] : 2agpg161 + pg161 --> apg161 + g3pg	forward only	Glycerophospholipid Metabolism	b3825
LPLIPAL2ATG180	Lysophospholipase L2 (acyltransferase, 2-acyl-glycerophosphoglycerol, n-C18:0)	[c] : 2agpg180 + pg180 --> apg180 + g3pg	forward only	Glycerophospholipid Metabolism	b3825
LPLIPAL2ATG181	Lysophospholipase L2 (acyltransferase, 2-acyl-glycerophosphoglycerol, n-C18:1)	[c] : 2agpg181 + pg181 --> apg181 + g3pg	forward only	Glycerophospholipid Metabolism	b3825
LPLIPAL2E120	Lysophospholipase L2 (2-acylglycerophosphoethanolamine, n-C12:0)	[c] : 2agpe120 + h2o --> ddca + g3pe + h	forward only	Glycerophospholipid Metabolism	b3825
LPLIPAL2E140	Lysophospholipase L2 (2-acylglycerophosphoethanolamine, n-C14:0)	[c] : 2agpe140 + h2o --> g3pe + h + ttdca	forward only	Glycerophospholipid Metabolism	b3825
LPLIPAL2E141	Lysophospholipase L2 (2-acylglycerophosphoethanolamine, n-C14:1)	[c] : 2agpe141 + h2o --> g3pe + h + ttdcea	forward only	Glycerophospholipid Metabolism	b3825
LPLIPAL2E160	Lysophospholipase L2 (2-acylglycerophosphoethanolamine, n-C16:0)	[c] : 2agpe160 + h2o --> g3pe + h + hdca	forward only	Glycerophospholipid Metabolism	b3825
LPLIPAL2E161	Lysophospholipase L2 (2-acylglycerophosphoethanolamine, n-C16:1)	[c] : 2agpe161 + h2o --> g3pe + h + hdcea	forward only	Glycerophospholipid Metabolism	b3825
LPLIPAL2E180	Lysophospholipase L2 (2-acylglycerophosphoethanolamine, n-C18:0)	[c] : 2agpe180 + h2o --> g3pe + h + ocdca	forward only	Glycerophospholipid Metabolism	b3825
LPLIPAL2E181	Lysophospholipase L2 (2-acylglycerophosphoethanolamine, n-C18:1)	[c] : 2agpe181 + h2o --> g3pe + h + ocdcea	forward only	Glycerophospholipid Metabolism	b3825
LPLIPAL2G120	Lysophospholipase L2 (2-acylglycerophosphoglycerol, n-C12:0)	[c] : 2agpg120 + h2o --> ddca + g3pg + h	forward only	Glycerophospholipid Metabolism	b3825
LPLIPAL2G140	Lysophospholipase L2 (2-acylglycerophosphoglycerol, n-C14:0)	[c] : 2agpg140 + h2o --> g3pg + h + ttdca	forward only	Glycerophospholipid Metabolism	b3825
LPLIPAL2G141	Lysophospholipase L2 (2-acylglycerophosphoglycerol, n-C14:1)	[c] : 2agpg141 + h2o --> g3pg + h + ttdcea	forward only	Glycerophospholipid Metabolism	b3825
LPLIPAL2G160	Lysophospholipase L2 (2-acylglycerophosphoglycerol, n-C16:0)	[c] : 2agpg160 + h2o --> g3pg + h + hdca	forward only	Glycerophospholipid Metabolism	b3825
LPLIPAL2G161	Lysophospholipase L2 (2-acylglycerophosphoglycerol, n-C16:1)	[c] : 2agpg161 + h2o --> g3pg + h + hdcea	forward only	Glycerophospholipid Metabolism	b3825
LPLIPAL2G180	Lysophospholipase L2 (2-acylglycerophosphoglycerol, n-C18:0)	[c] : 2agpg180 + h2o --> g3pg + h + ocdca	forward only	Glycerophospholipid Metabolism	b3825
LPLIPAL2G181	Lysophospholipase L2 (2-acylglycerophosphoglycerol, n-C18:1)	[c] : 2agpg181 + h2o --> g3pg + h + ocdcea	forward only	Glycerophospholipid Metabolism	b3825
LSERDHr	L-serine dehydrogenase	[c] : nadp + ser-L <==> 2amsa + h + nadph	reversible	Glycine and Serine Metabolism	b1539
LYSabcpp	L-lysine transport via ABC system (periplasm)	atp[c] + h2o[c] + lys-L[p] --> adp[c] + h[c] + lys-L[c] + pi[c]	forward only	Transport, Inner Membrane	( b2310 and b2307 and b2306 and b2308 )
LYSDC	lysine decarboxylase	[c] : h + lys-L --> 15dap + co2	forward only	Threonine and Lysine Metabolism	( b0186 or b4131 )
LYSt2pp	L-lysine transport in via proton symport (periplasm)	h[p] + lys-L[p] --> h[c] + lys-L[c]	forward only	Transport, Inner Membrane	b2156
LYSt3pp	L-lysine transport out via proton antiport (cytoplasm to periplasm)	h[p] + lys-L[c] --> h[c] + lys-L[p]	forward only	Transport, Inner Membrane	b2923
LYStex	L-lysine transport via diffusion (extracellular to periplasm)	lys-L[e] <==> lys-L[p]	reversible	Transport, Outer Membrane Porin	( b0241 or b0929 or b1377 or b2215 )
LYSTRS	Lysyl-tRNA synthetase	[c] : atp + lys-L + trnalys --> amp + lystrna + ppi	forward only	tRNA Charging	( b2890 or b4129 )
LYXI	Lyxose isomerase	[c] : lyx-L --> xylu-L	forward only	Alternate Carbon Metabolism	b3903
LYXt2pp	L-Lyxose transport via proton symport (periplasm)	h[p] + lyx-L[p] --> h[c] + lyx-L[c]	forward only	Transport, Inner Membrane	b3907
LYXtex	L-Lyxose transport via diffusion (extracellular to periplasm)	lyx-L[e] <==> lyx-L[p]	reversible	Transport, Outer Membrane Porin	( b0241 or b0929 or b1377 or b2215 )
M1PD	mannitol-1-phosphate 5-dehydrogenase	[c] : mnl1p + nad <==> f6p + h + nadh	reversible	Alternate Carbon Metabolism	b3600
MACPD	Malonyl-ACP decarboxylase	[c] : h + malACP --> acACP + co2	forward only	Membrane Lipid Metabolism	b2323
MALDDH	malate decarboxylating oxidoreductase (decarboxylating)	[c] : mal-D + nad --> co2 + nadh + pyr	forward only	Alternate Carbon Metabolism	b1800
MALDt2_2pp	D-Malate transport via proton symport (2 H) (periplasm)	(2) h[p] + mal-D[p] --> (2) h[c] + mal-D[c]	forward only	Transport, Inner Membrane	b3528
MALDtex	D-Malate transport via diffusion (extracellular to periplasm)	mal-D[e] <==> mal-D[p]	reversible	Transport, Outer Membrane Porin	( b1377 or b0929 or b2215 or b0241 )
MALS	malate synthase	[c] : accoa + glx + h2o --> coa + h + mal-L	forward only	Anaplerotic Reactions	( b4014 or b2976 )
MALt2_2pp	Malate transport via proton symport (2 H) (periplasm)	(2) h[p] + mal-L[p] --> (2) h[c] + mal-L[c]	forward only	Transport, Inner Membrane	b3528
MALt2_3pp	Malate transport via proton symport (3 H) (periplasm)	(3) h[p] + mal-L[p] --> (3) h[c] + mal-L[c]	forward only	Transport, Inner Membrane	( b4138 or b4123 )
MALTabcpp	maltose transport via ABC system (periplasm)	atp[c] + h2o[c] + malt[p] --> adp[c] + h[c] + malt[c] + pi[c]	forward only	Transport, Inner Membrane	( b4034 and b4033 and b4032 and b4035 )
MALTATr	maltose O-acetyltransferase	[c] : accoa + malt <==> acmalt + coa	reversible	Alternate Carbon Metabolism	b0459
MALtex	Malate transport via diffusion (extracellular to periplasm)	mal-L[e] <==> mal-L[p]	reversible	Transport, Outer Membrane Porin	( b0241 or b0929 or b1377 or b2215 )
MALTHXabcpp	maltohexaose transport via ABC system (periplasm)	atp[c] + h2o[c] + malthx[p] --> adp[c] + h[c] + malthx[c] + pi[c]	forward only	Transport, Inner Membrane	( b4034 and b4033 and b4032 and b4035 )
MALTHXtexi	maltohexaose transport via diffusion (extracellular to periplasm) irreversible	malthx[e] --> malthx[p]	forward only	Transport, Outer Membrane	b4036
MALTPTabcpp	maltopentaose transport via ABC system (periplasm)	atp[c] + h2o[c] + maltpt[p] --> adp[c] + h[c] + maltpt[c] + pi[c]	forward only	Transport, Inner Membrane	( b4034 and b4033 and b4032 and b4035 )
MALTptspp	maltose transport via PEP:Pyr PTS (periplasm)	malt[p] + pep[c] --> malt6p[c] + pyr[c]	forward only	Transport, Inner Membrane	( b2417 and b1621 and b2415 and b2416 )
MALTPTtexi	maltopentaoseMaltotriose transport via diffusion (extracellular to periplasm) irreversible	maltpt[e] --> maltpt[p]	forward only	Transport, Outer Membrane	b4036
MALTtexi	maltoseMaltotriose transport via diffusion (extracellular to periplasm) irreversible	malt[e] --> malt[p]	forward only	Transport, Outer Membrane	b4036
MALTTRabcpp	Maltotriose transport via ABC system (periplasm)	atp[c] + h2o[c] + malttr[p] --> adp[c] + h[c] + malttr[c] + pi[c]	forward only	Transport, Inner Membrane	( b4034 and b4033 and b4032 and b4035 )
MALTTRtexi	Maltotriose transport via diffusion (extracellular to periplasm) irreversible	malttr[e] --> malttr[p]	forward only	Transport, Outer Membrane	b4036
MALTTTRabcpp	maltotetraose transport via ABC system (periplasm)	atp[c] + h2o[c] + maltttr[p] --> adp[c] + h[c] + maltttr[c] + pi[c]	forward only	Transport, Inner Membrane	( b4034 and b4033 and b4032 and b4035 )
MALTTTRtexi	maltotetraoseMaltotriose transport via diffusion (extracellular to periplasm) irreversible	maltttr[e] --> maltttr[p]	forward only	Transport, Outer Membrane	b4036
MAN1PT2	mannose-1-phosphate guanylyltransferase (GDP)	[c] : gdp + h + man1p --> gdpmann + pi	forward only	Cell Envelope Biosynthesis	b2049
MAN6PI	mannose-6-phosphate isomerase	[c] : man6p <==> f6p	reversible	Alternate Carbon Metabolism	b1613
MAN6Pt6_2pp	Mannose-6-phosphate transport via phosphate antiport (periplasm)	man6p[p] + (2) pi[c] --> man6p[c] + (2) pi[p]	forward only	Transport, Inner Membrane	b3666
MAN6Ptex	Mannose 6-phosphate transport via diffusion (extracellular to periplasm)	man6p[e] <==> man6p[p]	reversible	Transport, Outer Membrane Porin	( b0241 or b0929 or b1377 or b2215 )
MANAO	Mannonate oxidoreductase	[c] : mana + nad <==> fruur + h + nadh	reversible	Alternate Carbon Metabolism	b4323
MANGLYCptspp	2-O-alpha-mannosyl-D-glycerate transport via PEP:Pyr PTS (periplasm)	manglyc[p] + pep[c] --> man6pglyc[c] + pyr[c]	forward only	Transport, Inner Membrane	( b0731 and b2415 and b2416 )
MANGLYCtex	2-O-alpha-mannosyl-D-glycerate transport via diffusion (extracellular to periplasm)	manglyc[e] <==> manglyc[p]	reversible	Transport, Outer Membrane Porin	( b0241 or b0929 or b1377 or b2215 )
MANPGH	2-O-alpha-mannosyl-6-phosphate-D-glycerate hydrolase	[c] : h2o + man6pglyc --> glyc-R + man6p	forward only	Alternate Carbon Metabolism	b0732
MANptspp	D-mannose transport via PEP:Pyr PTS (periplasm)	man[p] + pep[c] --> man6p[c] + pyr[c]	forward only	Transport, Inner Membrane	( b1817 and b1818 and b1819 and b2415 and b2416 )
MANtex	D-mannose transport via diffusion (extracellular to periplasm)	man[e] <==> man[p]	reversible	Transport, Outer Membrane Porin	( b0241 or b0929 or b1377 or b2215 )
MCITD	2-methylcitrate dehydratase	[c] : 2mcit --> 2mcacn + h2o	forward only	Alternate Carbon Metabolism	b0334
MCITL2	methylisocitrate lyase	[c] : micit <==> pyr + succ	reversible	Alternate Carbon Metabolism	b0331
MCITS	2-methylcitrate synthase	[c] : h2o + oaa + ppcoa --> 2mcit + coa + h	forward only	Alternate Carbon Metabolism	b0333
MCOATA	Malonyl-CoA-ACP transacylase	[c] : ACP + malcoa <==> coa + malACP	reversible	Membrane Lipid Metabolism	( b1094 and b1092 )
MCPST	3-mercaptopyruvate sulfurtransferase	[c] : cyan + mercppyr --> h + pyr + tcynt	forward only	Cysteine Metabolism	( b2521 or b1757 )
MCTP1App	murein crosslinking transpeptidase 1A:(A2pm->D-ala) (periplasm)	[p] : murein5p5p --> ala-D + murein5px4p	forward only	Murein Biosynthesis	( b0084 or b0635 or b0149 or b3396 )
MCTP1Bpp	murein crosslinking transpeptidase 1B:(A2pm->A2pm) (periplasm)	[p] : murein5p5p --> alaala + murein5px3p	forward only	Murein Biosynthesis	( b0149 or b3396 )
MCTP2App	murein crosslinking transpeptidase 1A:(A2pm->D-ala) (periplasm)	[p] : murein5p5p5p --> (2) ala-D + murein5px4px4p	forward only	Murein Biosynthesis	( b0084 or b0635 or b3396 or b0149 )
MDDCP1pp	murein D,D-carboxypeptidase (murein5px4p) (periplasm)	[p] : h2o + murein5px4p --> ala-D + murein4px4p	forward only	Murein Biosynthesis	( b0632 or b3182 or b0839 or b2010 )
MDDCP2pp	murein D,D-carboxypeptidase (murein5px4px4p) (periplasm)	[p] : h2o + murein5px4px4p --> ala-D + murein4px4px4p	forward only	Murein Biosynthesis	( b0632 or b3182 or b0839 or b2010 )
MDDCP3pp	murein D,D-carboxypeptidase (murein5p5p) (periplasm)	[p] : h2o + murein5p5p --> ala-D + murein5p4p	forward only	Murein Biosynthesis	( b0632 or b3182 or b0839 or b2010 )
MDDCP4pp	murein D,D-carboxypeptidase (murein5p4p) (periplasm)	[p] : h2o + murein5p4p --> ala-D + murein4p4p	forward only	Murein Biosynthesis	( b0632 or b3182 or b0839 or b2010 )
MDDCP5pp	murein D,D-carboxypeptidase (murein5p3p) (periplasm)	[p] : h2o + murein5p3p --> ala-D + murein4p3p	forward only	Murein Biosynthesis	( b0632 or b3182 or b0839 or b2010 )
MDDEP1pp	murein D,D-endopeptidase (murein4px4p) (periplasm)	[p] : h2o + murein4px4p --> murein4p4p	forward only	Murein Recycling	( b3182 or b2328 or b2134 )
MDDEP2pp	murein D,D-endopeptidase (murein3px4p) (periplasm)	[p] : h2o + murein3px4p --> murein4p3p	forward only	Murein Recycling	( b3182 or b2328 or b2134 )
MDDEP3pp	murein D,D-endopeptidase (murein5px4p) (periplasm)	[p] : h2o + murein5px4p --> murein5p4p	forward only	Murein Recycling	( b3182 or b2328 or b2134 )
MDDEP4pp	murein D,D-endopeptidase (murein4px4px4p) (periplasm)	[p] : h2o + murein4px4px4p --> murein4px4p4p	forward only	Murein Recycling	( b3182 or b2328 or b2134 )
MDH	malate dehydrogenase	[c] : mal-L + nad <==> h + nadh + oaa	reversible	Citric Acid Cycle	b3236
MDH2	Malate dehydrogenase (ubiquinone 8 as acceptor)	[c] : mal-L + q8 --> oaa + q8h2	forward only	Citric Acid Cycle	b2210
MDH3	Malate dehydrogenase (menaquinone 8 as acceptor)	[c] : mal-L + mqn8 --> mql8 + oaa	forward only	Citric Acid Cycle	b2210
MDRPD	5-Methylthio-5-deoxy-D-ribulose 1-phosphate dehydratase	[c] : 5mdru1p --> dkmpp + h2o	forward only	Arginine and Proline Metabolism
ME1	malic enzyme (NAD)	[c] : mal-L + nad --> co2 + nadh + pyr	forward only	Anaplerotic Reactions	b1479
ME2	malic enzyme (NADP)	[c] : mal-L + nadp --> co2 + nadph + pyr	forward only	Anaplerotic Reactions	b2463
MECDPDH2	2C-methyl-D-erythritol 2,4 cyclodiphosphate dehydratase	[c] : 2mecdp + nadh --> h2mb4p + h2o + nad	forward only	Cofactor and Prosthetic Group Biosynthesis	b2515
MECDPS	2-C-methyl-D-erythritol 2,4-cyclodiphosphate synthase	[c] : 2p4c2me --> 2mecdp + cmp	forward only	Cofactor and Prosthetic Group Biosynthesis	b2746
MELIBt2pp	melibiose transport in via symport (periplasm)	h[p] + melib[p] --> h[c] + melib[c]	forward only	Transport, Inner Membrane	b4120
MELIBt3ipp	melibiose transport in via antiport (periplasm)	h[p] + melib[c] --> h[c] + melib[p]	forward only	Transport, Inner Membrane	b1528
MELIBtex	melibiose transport via diffusion (extracellular to periplasm)	melib[e] <==> melib[p]	reversible	Transport, Outer Membrane Porin	( b0241 or b0929 or b1377 or b2215 )
MEPCT	2-C-methyl-D-erythritol 4-phosphate cytidylyltransferase	[c] : 2me4p + ctp + h --> 4c2me + ppi	forward only	Cofactor and Prosthetic Group Biosynthesis	b2747
METabcpp	L-methionine transport via ABC system (periplasm)	atp[c] + h2o[c] + met-L[p] --> adp[c] + h[c] + met-L[c] + pi[c]	forward only	Transport, Inner Membrane	( b0198 and b0199 and b0197 )
METAT	methionine adenosyltransferase	[c] : atp + h2o + met-L --> amet + pi + ppi	forward only	Methionine Metabolism	b2942
METDabcpp	D-methionine transport via ABC system (periplasm)	atp[c] + h2o[c] + met-D[p] --> adp[c] + h[c] + met-D[c] + pi[c]	forward only	Transport, Inner Membrane	( b0198 and b0199 and b0197 )
METDtex	D-methionine transport via diffusion (extracellular to periplasm)	met-D[e] <==> met-D[p]	reversible	Transport, Outer Membrane Porin	( b0241 or b0929 or b1377 or b2215 )
METOX1s	methionine oxidation (spontaneous)	[c] : h2o2 + met-L --> h2o + metsox-S-L	forward only	Methionine Metabolism	s0001
METOX2s	methionine oxidation 2 (spontaneous)	[c] : h2o2 + met-L --> h2o + metsox-R-L	forward only	Methionine Metabolism	s0001
METS	methionine synthase	[c] : 5mthf + hcys-L --> h + met-L + thf	forward only	Methionine Metabolism	( b4019 or b3829 )
METSOX1abcpp	L-methionine S-oxide transport via ABC system (periplasm)	atp[c] + h2o[c] + metsox-S-L[p] --> adp[c] + h[c] + metsox-S-L[c] + pi[c]	forward only	Transport, Inner Membrane
METSOX1tex	L-methionine S-oxide diffusion (extracellular)	metsox-S-L[e] <==> metsox-S-L[p]	reversible	Transport, Outer Membrane Porin	( b0241 or b0929 or b1377 or b2215 )
METSOX2abcpp	L-methionine R-oxide transport via ABC system (periplasm)	atp[c] + h2o[c] + metsox-R-L[p] --> adp[c] + h[c] + metsox-R-L[c] + pi[c]	forward only	Transport, Inner Membrane
METSOX2tex	L-methionine R-oxide diffusion (extracellular)	metsox-R-L[e] <==> metsox-R-L[p]	reversible	Transport, Outer Membrane Porin	( b0241 or b0929 or b1377 or b2215 )
METSOXR1	L-methionine-S-oxide reductase	[c] : metsox-S-L + trdrd --> h2o + met-L + trdox	forward only	Methionine Metabolism	( ( b4219 and b2582 ) or ( b4219 and b3781 ) )
METSOXR2	L-methionine-R-sulfoxide reductase	[c] : metsox-R-L + trdrd --> h2o + met-L + trdox	forward only	Methionine Metabolism	( ( b1778 and b2582 ) or ( b1778 and b3781 ) )
METtex	L-methionine transport via diffusion (extracellular to periplasm)	met-L[e] <==> met-L[p]	reversible	Transport, Outer Membrane Porin	( b0241 or b0929 or b1377 or b2215 )
METTRS	Methionyl-tRNA synthetase	[c] : atp + met-L + trnamet --> amp + mettrna + ppi	forward only	tRNA Charging	b2114
MG2t3_2pp	magnesium (Mg+2) transport in/out via proton antiport (periplasm)	(2) h[c] + mg2[p] <==> (2) h[p] + mg2[c]	reversible	Inorganic Ion Transport and Metabolism
MG2tex	magnesium (Mg+2) transport via diffusion (extracellular to periplasm)	mg2[e] <==> mg2[p]	reversible	Transport, Outer Membrane Porin	( b0241 or b0929 or b1377 or b2215 )
MG2tpp	magnesium (+2) transport in via diffusion	mg2[p] --> mg2[c]	forward only	Inorganic Ion Transport and Metabolism	b3816
MG2uabcpp	Magnesium (Mg+2) ABC transporter (ubtake, periplasm)	atp[c] + h2o[c] + mg2[p] --> adp[c] + h[c] + mg2[c] + pi[c]	forward only	Inorganic Ion Transport and Metabolism	b4242
MGSA	methylglyoxal synthase	[c] : dhap --> mthgxl + pi	forward only	Methylglyoxal Metabolism	b0963
MI1PP	myo-inositol 1-phosphatase	[c] : h2o + mi1p-D --> inost + pi	forward only	Cell Envelope Biosynthesis	b2533
MICITD	2-methylisocitrate dehydratase	[c] : 2mcacn + h2o --> micit	forward only	Alternate Carbon Metabolism	b0118
MINOHPtexi	myo-inositol phosphate transport via diffusion (extracellular to periplasm)	minohp[e] --> minohp[p]	forward only	Transport, Outer Membrane
MLDCP1App	murein L,D-carboxypeptidase (murein5px4p) (periplasm)	[p] : h2o + murein5px4p --> alaala + murein3px4p	forward only	Murein Biosynthesis
MLDCP1Bpp	murein L,D-carboxypeptidase (murein4p4p) (periplasm)	[p] : h2o + murein4p4p --> ala-D + murein4p3p	forward only	Murein Biosynthesis
MLDCP2App	murein L,D-carboxypeptidase (murein5p5p) (periplasm)	[p] : h2o + murein5p5p --> alaala + murein5p3p	forward only	Murein Biosynthesis
MLDCP2Bpp	murein L,D-carboxypeptidase (murein4p3p) (periplasm)	[p] : h2o + murein4p3p --> ala-D + murein3p3p	forward only	Murein Biosynthesis
MLDCP3App	murein L,D-carboxypeptidase (murein5px3p) (periplasm)	[p] : h2o + murein5px3p --> alaala + murein3px3p	forward only	Murein Biosynthesis
MLDEP1pp	murein L,D-endopeptidase (murein3px3p) (periplasm)	[p] : h2o + murein3px3p --> murein3p3p	forward only	Murein Recycling
MLDEP2pp	murein L,D-endopeptidase (murein5px3p) (periplasm)	[p] : h2o + murein5px3p --> murein5p3p	forward only	Murein Recycling
MLTG1	Maltodextrin glucosidase (maltotriose)	[c] : h2o + malttr --> glc-D + malt	forward only	Alternate Carbon Metabolism	b0403
MLTG2	Maltodextrin glucosidase (maltotetraose)	[c] : h2o + maltttr --> glc-D + malttr	forward only	Alternate Carbon Metabolism	b0403
MLTG3	Maltodextrin glucosidase (maltopentaose)	[c] : h2o + maltpt --> glc-D + maltttr	forward only	Alternate Carbon Metabolism	b0403
MLTG4	Maltodextrin glucosidase (maltohexaose)	[c] : h2o + malthx --> glc-D + maltpt	forward only	Alternate Carbon Metabolism	b0403
MLTG5	Maltodextrin glucosidase (maltoheptaose)	[c] : h2o + malthp --> glc-D + malthx	forward only	Alternate Carbon Metabolism	b0403
MLTGY1pp	murein lytic transglycosylase (murein4p4p) (periplasm)	[p] : murein4p4p --> (2) anhgm4p	forward only	Murein Recycling	( b4392 or b2813 or b2701 or b1193 or b2963 )
MLTGY2pp	murein lytic transglycosylase (murein4p3p) (periplasm)	[p] : murein4p3p --> anhgm3p + anhgm4p	forward only	Murein Recycling	( b4392 or b2813 or b2701 or b1193 or b2963 )
MLTGY3pp	murein lytic transglycosylase (murein3p3p) (periplasm)	[p] : murein3p3p --> (2) anhgm3p	forward only	Murein Recycling	( b4392 or b2813 or b2701 or b1193 or b2963 )
MLTGY4pp	murein lytic transglycosylase (murein4px4p4p) (periplasm)	[p] : murein4px4p4p --> anhgm4p + murein4px4p	forward only	Murein Recycling	( b4392 or b2813 or b2701 or b1193 or b2963 )
MLTP1	Maltodextrin phosphorylase (maltopentaose)	[c] : maltpt + pi <==> g1p + maltttr	reversible	Alternate Carbon Metabolism	b3417
MLTP2	Maltodextrin phosphorylase (maltohexaose)	[c] : malthx + pi <==> g1p + maltpt	reversible	Alternate Carbon Metabolism	b3417
MLTP3	Maltodextrin phosphorylase (maltoheptaose)	[c] : malthp + pi <==> g1p + malthx	reversible	Alternate Carbon Metabolism	b3417
MMCD	Methylmalonyl-CoA decarboxylase	[c] : h + mmcoa-S --> co2 + ppcoa	forward only	Alternate Carbon Metabolism	b2919
MME	methylmalonyl-CoA epimerase	[c] : mmcoa-R <==> mmcoa-S	reversible	Alternate Carbon Metabolism
MMETt2pp	S-methylmethionine permease (periplasm)	h[p] + mmet[p] --> h[c] + mmet[c]	forward only	Transport, Inner Membrane	b0260
MMETtex	S-methyl-L-methionine transport via diffusion (extracellular to periplasm)	mmet[e] <==> mmet[p]	reversible	Transport, Outer Membrane Porin	( b0241 or b0929 or b1377 or b2215 )
MMM2	Methylmalonyl-CoA mutase	[c] : succoa --> mmcoa-R	forward only	Alternate Carbon Metabolism	b2917
MN2t3pp	manganese (Mn+2) transport out via proton antiport (periplasm)	h[p] + mn2[c] --> h[c] + mn2[p]	forward only	Inorganic Ion Transport and Metabolism	( b3915 or b0752 )
MN2tpp	manganese transport in via permease (no H+)	mn2[p] --> mn2[c]	forward only	Inorganic Ion Transport and Metabolism	b3040
MN6PP	mannose 6-phosphate phosphatase	[c] : h2o + man6p --> man + pi	forward only	Alternate Carbon Metabolism	b0822
MNLptspp	mannitol transport via PEP:Pyr PTS (periplasm)	mnl[p] + pep[c] --> mnl1p[c] + pyr[c]	forward only	Transport, Inner Membrane	( b3599 and b2415 and b2416 )
MNLtex	mannitol transport via diffusion (extracellular to periplasm)	mnl[e] <==> mnl[p]	reversible	Transport, Outer Membrane Porin	( b0241 or b0929 or b1377 or b2215 )
MNNH	D-mannonate hydrolyase	[c] : mana --> 2ddglcn + h2o	forward only	Alternate Carbon Metabolism	b4322
MNt2pp	manganese (Mn+2) transport in via proton symport (periplasm)	h[p] + mn2[p] --> h[c] + mn2[c]	forward only	Transport, Inner Membrane	b2392
MNtex	Manganese (Mn+2) transport via diffusion (extracellular to periplasm)	mn2[e] <==> mn2[p]	reversible	Transport, Outer Membrane Porin	( b0241 or b0929 or b1377 or b2215 )
MOAT	3-deoxy-D-manno-octulosonic acid transferase	[c] : ckdo + lipidA --> cmp + h + kdolipid4	forward only	Lipopolysaccharide Biosynthesis / Recycling	b3633
MOAT2	3-deoxy-D-manno-octulosonic acid transferase	[c] : ckdo + kdolipid4 --> cmp + h + kdo2lipid4	forward only	Lipopolysaccharide Biosynthesis / Recycling	b3633
MOAT3C	3-deoxy-D-manno-octulosonic acid transferase III (LPS core biosynthesis)	[c] : ckdo + phphhlipa --> cmp + h + kphphhlipa	forward only	Lipopolysaccharide Biosynthesis / Recycling	b3624
MOBDabcpp	molybdate transport via ABC system (periplasm)	atp[c] + h2o[c] + mobd[p] --> adp[c] + h[c] + mobd[c] + pi[c]	forward only	Inorganic Ion Transport and Metabolism	( ( b0763 and b0764 and b0765 ) or ( b2422 and b2424 and b2423 and b3917 ) or ( b2422 and b2425 and b2424 and b2423 ) )
MOBDtex	molybdate transport via diffusion (extracellular to periplasm)	mobd[e] <==> mobd[p]	reversible	Transport, Outer Membrane Porin	( b0241 or b0929 or b1377 or b2215 )
MOHMT	3-methyl-2-oxobutanoate hydroxymethyltransferase	[c] : 3mob + h2o + mlthf --> 2dhp + thf	forward only	Cofactor and Prosthetic Group Biosynthesis	b0134
MPTG	murein polymerizing transglycosylase	(2) uaagmda[c] --> (2) h[c] + murein5p5p[p] + (2) udcpdp[c]	forward only	Murein Biosynthesis	( b2519 or b0149 or b3396 )
MPTG2	murein polymerizing transglycosylase 2 (three linked units)	murein5p5p[p] + uaagmda[c] --> h[c] + murein5p5p5p[p] + udcpdp[c]	forward only	Murein Biosynthesis	( b0149 or b2519 or b3396 )
MSO3abcpp	methanesulfonate transport via ABC system (periplasm)	atp[c] + h2o[c] + mso3[p] --> adp[c] + h[c] + mso3[c] + pi[c]	forward only	Transport, Inner Membrane	( b0936 and b0933 and b0934 )
MSO3tex	methanesulfonate transport via diffusion (extracellular to periplasm)	mso3[e] <==> mso3[p]	reversible	Transport, Outer Membrane Porin	( b0241 or b0929 or b1377 or b2215 )
MTAN	methylthioadenosine nucleosidase	[c] : 5mta + h2o --> 5mtr + ade	forward only	Arginine and Proline Metabolism	b0159
MTHFC	methenyltetrahydrofolate cyclohydrolase	[c] : h2o + methf <==> 10fthf + h	reversible	Folate Metabolism	b0529
MTHFD	methylenetetrahydrofolate dehydrogenase (NADP)	[c] : mlthf + nadp <==> methf + nadph	reversible	Folate Metabolism	b0529
MTHFR2	5,10-methylenetetrahydrofolate reductase (NADH)	[c] : (2) h + mlthf + nadh --> 5mthf + nad	forward only	Folate Metabolism	b3941
MTRI	5-methylthioribose-1-phosphate isomerase	[c] : 5mdr1p <==> 5mdru1p	reversible	Arginine and Proline Metabolism
MTRK	5-methylthioribose kinase	[c] : 5mtr + atp --> 5mdr1p + adp + h	forward only	Arginine and Proline Metabolism
MTRPOX	N-methyltryptophan oxidase	[c] : Nmtrp + h2o + o2 --> fald + h2o2 + trp-L	forward only	Glycine and Serine Metabolism	b1059
N2Otex	nitrious oxide transport via diffusion (extracellular to periplasm)	n2o[e] <==> n2o[p]	reversible	Transport, Outer Membrane Porin	( b0241 or b0929 or b1377 or b2215 )
N2Otpp	nitrious oxide transport (diffusion)	n2o[p] <==> n2o[c]	reversible	Inorganic Ion Transport and Metabolism	s0001
NACODA	N-acetylornithine deacetylase	[c] : acg5sa + h2o --> ac + glu5sa	forward only	Arginine and Proline Metabolism	b3957
NACtex	Nicotinic acid transport via diffusion (extracellular to periplasm)	nac[e] <==> nac[p]	reversible	Transport, Outer Membrane Porin	( b0241 or b0929 or b1377 or b2215 )
NACtpp	Nicotinic acid uptake (periplasm)	nac[p] --> nac[c]	forward only	Transport, Inner Membrane
NADDP	NAD diphosphatase	[c] : h2o + nad --> amp + (2) h + nmn	forward only	Cofactor and Prosthetic Group Biosynthesis	( b2411 or b3996 )
NADH10	NADH dehydrogenase (menaquinone-8 & 0 protons)	[c] : h + mqn8 + nadh --> mql8 + nad	forward only	Oxidative Phosphorylation	b1109
NADH16pp	NADH dehydrogenase (ubiquinone-8 & 3 protons) (periplasm)	(4) h[c] + nadh[c] + q8[c] --> (3) h[p] + nad[c] + q8h2[c]	forward only	Oxidative Phosphorylation	( b2276 and b2277 and b2278 and b2279 and b2280 and b2281 and b2282 and b2283 and b2284 and b2285 and b2286 and b2287 and b2288 )
NADH17pp	NADH dehydrogenase (menaquinone-8 & 3 protons) (periplasm)	(4) h[c] + mqn8[c] + nadh[c] --> (3) h[p] + mql8[c] + nad[c]	forward only	Oxidative Phosphorylation	( b2276 and b2277 and b2278 and b2279 and b2280 and b2281 and b2282 and b2283 and b2284 and b2285 and b2286 and b2287 and b2288 )
NADH18pp	NADH dehydrogenase (demethylmenaquinone-8 & 3 protons) (periplasm)	2dmmq8[c] + (4) h[c] + nadh[c] --> 2dmmql8[c] + (3) h[p] + nad[c]	forward only	Oxidative Phosphorylation	( b2276 and b2277 and b2278 and b2279 and b2280 and b2281 and b2282 and b2283 and b2284 and b2285 and b2286 and b2287 and b2288 )
NADH5	NADH dehydrogenase (ubiquinone-8 )	[c] : h + nadh + q8 --> nad + q8h2	forward only	Oxidative Phosphorylation	b1109
NADH9	NADH dehydrogenase (demethylmenaquinone-8 & 0 protons)	[c] : 2dmmq8 + h + nadh --> 2dmmql8 + nad	forward only	Oxidative Phosphorylation	b1109
NADK	NAD kinase	[c] : atp + nad --> adp + h + nadp	forward only	Cofactor and Prosthetic Group Biosynthesis	b2615
NADN	NAD nucleosidase	[c] : h2o + nad --> adprib + h + ncam	forward only	Cofactor and Prosthetic Group Biosynthesis
NADPHQR2	NADPH Quinone Reductase (Ubiquinone-8)	[c] : h + nadph + q8 --> nadp + q8h2	forward only	Oxidative Phosphorylation	b3028
NADPHQR3	NADPH Quinone Reductase (Menaquinone-8)	[c] : h + mqn8 + nadph --> mql8 + nadp	forward only	Oxidative Phosphorylation	b3028
NADPHQR4	NADPH Quinone Reductase (2-Demethylmenaquinone-8)	[c] : 2dmmq8 + h + nadph --> 2dmmql8 + nadp	forward only	Oxidative Phosphorylation	b3028
NADPPPS	NADP phosphatase	[c] : h2o + nadp --> nad + pi	forward only	Cofactor and Prosthetic Group Biosynthesis
NADS1	NAD synthase (nh3)	[c] : atp + dnad + nh4 --> amp + h + nad + ppi	forward only	Cofactor and Prosthetic Group Biosynthesis	b1740
NADTRHD	NAD transhydrogenase	[c] : nad + nadph --> nadh + nadp	forward only	Oxidative Phosphorylation	( b3962 or ( b1602 and b1603 ) )
NAMNPP	nicotinic acid mononucleotide pyrophosphorylase	[c] : atp + h2o + nac + prpp --> adp + nicrnt + pi + ppi	forward only	Cofactor and Prosthetic Group Biosynthesis	b0931
NAt3_1p5pp	sodium proton antiporter (H:NA is 1.5) (periplasm)	(3) h[p] + (2) na1[c] --> (3) h[c] + (2) na1[p]	forward only	Inorganic Ion Transport and Metabolism	b1186
NAt3_2pp	sodium proton antiporter (H:NA is 2) (periplasm)	(2) h[p] + na1[c] --> (2) h[c] + na1[p]	forward only	Inorganic Ion Transport and Metabolism	b0019
NAt3pp	sodium transport out via proton antiport (cytoplasm to periplasm)	h[p] + na1[c] --> h[c] + na1[p]	forward only	Inorganic Ion Transport and Metabolism	( b0842 or b1216 )
NAtex	sodium transport via diffusion (extracellular to periplasm)	na1[e] <==> na1[p]	reversible	Transport, Outer Membrane Porin	( b0241 or b0929 or b1377 or b2215 )
NDPK1	nucleoside-diphosphate kinase (ATP:GDP)	[c] : atp + gdp <==> adp + gtp	reversible	Nucleotide Salvage Pathway	( b0474 or b2518 )
NDPK2	nucleoside-diphosphate kinase (ATP:UDP)	[c] : atp + udp <==> adp + utp	reversible	Nucleotide Salvage Pathway	( b0474 or b2518 )
NDPK3	nucleoside-diphosphate kinase (ATP:CDP)	[c] : atp + cdp <==> adp + ctp	reversible	Nucleotide Salvage Pathway	( b2518 or b0474 )
NDPK4	nucleoside-diphosphate kinase (ATP:dTDP)	[c] : atp + dtdp <==> adp + dttp	reversible	Nucleotide Salvage Pathway	( b0474 or b2518 )
NDPK5	nucleoside-diphosphate kinase (ATP:dGDP)	[c] : atp + dgdp <==> adp + dgtp	reversible	Nucleotide Salvage Pathway	( b0474 or b2518 )
NDPK6	nucleoside-diphosphate kinase (ATP:dUDP)	[c] : atp + dudp <==> adp + dutp	reversible	Nucleotide Salvage Pathway	( b0474 or b2518 )
NDPK7	nucleoside-diphosphate kinase (ATP:dCDP)	[c] : atp + dcdp <==> adp + dctp	reversible	Nucleotide Salvage Pathway	( b0474 or b2518 )
NDPK8	nucleoside-diphosphate kinase (ATP:dADP)	[c] : atp + dadp <==> adp + datp	reversible	Nucleotide Salvage Pathway	( b0474 or b2518 )
NH4tex	ammonia transport via diffusion (extracellular to periplasm)	nh4[e] <==> nh4[p]	reversible	Transport, Outer Membrane Porin	( b0241 or b0929 or b1377 or b2215 )
NH4tpp	ammonia reversible transport (periplasm)	nh4[p] <==> nh4[c]	reversible	Inorganic Ion Transport and Metabolism	( b0451 or s0001 )
NHFRBO	NADH:flavorubredoxin oxidoreductase	[c] : h + nadh + (2) no --> h2o + n2o + nad	forward only	Nitrogen Metabolism	( b2710 and b2711 )
NI2abcpp	Nickle (Ni+2) ABC transporter (periplasm)	atp[c] + h2o[c] + ni2[c] --> adp[c] + h[c] + ni2[p] + pi[c]	forward only	Inorganic Ion Transport and Metabolism	b3469
NI2t3pp	nickle (Ni+2) transport out via proton antiport (periplasm)	h[p] + ni2[c] --> h[c] + ni2[p]	forward only	Inorganic Ion Transport and Metabolism	( b3915 or b0752 )
NI2tex	nickel transport via diffusion (extracellular to periplasm)	ni2[e] <==> ni2[p]	reversible	Transport, Outer Membrane Porin	( b0241 or b0929 or b1377 or b2215 )
NI2tpp	nickel (+2) transport in via permease (no H+)	ni2[p] --> ni2[c]	forward only	Inorganic Ion Transport and Metabolism	b3816
NI2uabcpp	nickel transport via ABC system (uptake, periplasm)	atp[c] + h2o[c] + ni2[p] --> adp[c] + h[c] + ni2[c] + pi[c]	forward only	Inorganic Ion Transport and Metabolism	( ( b3476 and b3477 and b3478 and b3479 and b3480 ) or b4242 )
NMNAT	nicotinamide-nucleotide adenylyltransferase	[c] : atp + h + nmn --> nad + ppi	forward only	Cofactor and Prosthetic Group Biosynthesis	( b0639 or b4390 )
NMNDA	nicotinamide-nucleotide amidase	[c] : h2o + nmn --> nh4 + nicrnt	forward only	Cofactor and Prosthetic Group Biosynthesis
NMNN	NMN nucleosidase	[c] : h2o + nmn --> h + ncam + r5p	forward only	Cofactor and Prosthetic Group Biosynthesis
NMNPtpp	NMN permease (periplasm)	nmn[p] --> nmn[c]	forward only	Transport, Inner Membrane	b0751
NMNt7pp	NMN transport via NMN glycohydrolase (periplasm)	h2o[c] + nmn[p] --> h[c] + ncam[c] + r5p[c]	forward only	Transport, Inner Membrane
NMNtex	NMN transport via diffusion (extracellular to periplasm)	nmn[e] <==> nmn[p]	reversible	Transport, Outer Membrane Porin	( b0241 or b0929 or b1377 or b2215 )
NNAM	nicotinamidase	[c] : h2o + ncam --> nac + nh4	forward only	Cofactor and Prosthetic Group Biosynthesis	b1768
NNATr	nicotinate-nucleotide adenylyltransferase	[c] : atp + h + nicrnt <==> dnad + ppi	reversible	Nucleotide Salvage Pathway	b0639
NNDMBRT	Nicotinate-nucleotide dimethylbenzimidazole phosphoribosyltransferase	[c] : dmbzid + nicrnt --> 5prdmbz + h + nac	forward only	Cofactor and Prosthetic Group Biosynthesis	b1991
NNDPR	nicotinate-nucleotide diphosphorylase (carboxylating)	[c] : (2) h + prpp + quln --> co2 + nicrnt + ppi	forward only	Cofactor and Prosthetic Group Biosynthesis	b0109
NO2t2rpp	nitrite transport in via proton symport, reversible (periplasm)	h[p] + no2[p] <==> h[c] + no2[c]	reversible	Inorganic Ion Transport and Metabolism	( b3367 or b1223 )
NO2tex	nitrite transport via diffusion (extracellular to periplasm)	no2[e] <==> no2[p]	reversible	Transport, Outer Membrane Porin	( b0241 or b0929 or b1377 or b2215 )
NO3R1bpp	Nitrate reductase (Ubiquinol-8)	no3[p] + q8h2[c] --> h2o[p] + no2[p] + q8[c]	forward only	Nitrogen Metabolism	( ( b2203 and b2206 ) and b2202 and b2205 and b2204 )
NO3R1pp	Nitrate reductase (Ubiquinol-8) (periplasm)	(2) h[c] + no3[c] + q8h2[c] --> (2) h[p] + h2o[c] + no2[c] + q8[c]	forward only	Oxidative Phosphorylation	( ( b1465 and b1466 and b1467 and b1468 ) or ( b1224 and b1225 and b1226 and b1227 ) )
NO3R2bpp	Nitrate reductase (Menaquinol-8) (periplasm)	mql8[c] + no3[p] --> h2o[p] + mqn8[c] + no2[p]	forward only	Nitrogen Metabolism	( ( b2203 and b2206 ) and b2202 )
NO3R2pp	Nitrate reductase (Menaquinol-8) (periplasm)	(2) h[c] + mql8[c] + no3[c] --> (2) h[p] + h2o[c] + mqn8[c] + no2[c]	forward only	Oxidative Phosphorylation	( ( b1465 and b1466 and b1467 and b1468 ) or ( b1224 and b1225 and b1226 and b1227 ) )
NO3t7pp	nitrate transport in via nitrite antiport (periplasm)	no2[c] + no3[p] --> no2[p] + no3[c]	forward only	Inorganic Ion Transport and Metabolism	( b1223 or b1469 )
NO3tex	nitrate transport via diffusion (extracellular to periplasm)	no3[e] <==> no3[p]	reversible	Transport, Outer Membrane Porin	( b0241 or b0929 or b2215 or b1377 )
NODOx	nitric oxide dioxygenase	[c] : nadh + (2) no + (2) o2 --> h + nad + (2) no3	forward only	Nitrogen Metabolism	b2552
NODOy	nitric oxide dioxygenase	[c] : nadph + (2) no + (2) o2 --> h + nadp + (2) no3	forward only	Nitrogen Metabolism	b2552
NOtex	nitric oxide transport via diffusion (extracellular to periplasm)	no[e] <==> no[p]	reversible	Transport, Outer Membrane Porin	( b0241 or b0929 or b1377 or b2215 )
NOtpp	NO transport (diffusion)	no[p] <==> no[c]	reversible	Inorganic Ion Transport and Metabolism	s0001
NPHS	naphthoate synthase	[c] : sbzcoa --> coa + dhna	forward only	Cofactor and Prosthetic Group Biosynthesis	b2262
NTD1	5'-nucleotidase (dUMP)	[c] : dump + h2o --> duri + pi	forward only	Nucleotide Salvage Pathway	( b2291 or b2744 or b4374 )
NTD10	5'-nucleotidase (XMP)	[c] : h2o + xmp --> pi + xtsn	forward only	Nucleotide Salvage Pathway	b2744
NTD10pp	5'-nucleotidase (XMP)	[p] : h2o + xmp --> pi + xtsn	forward only	Nucleotide Salvage Pathway	( b0480 or b4055 )
NTD11	5'-nucleotidase (IMP)	[c] : h2o + imp --> ins + pi	forward only	Nucleotide Salvage Pathway	b2744
NTD11pp	5'-nucleotidase (IMP)	[p] : h2o + imp --> ins + pi	forward only	Nucleotide Salvage Pathway	( b0480 or b4055 )
NTD12	5'-nucleotidase (dIMP)	[c] : dimp + h2o --> din + pi	forward only	Nucleotide Salvage Pathway	( b2291 or b2744 )
NTD12pp	5'-nucleotidase (dIMP) (periplasm)	[p] : dimp + h2o --> din + pi	forward only	Nucleotide Salvage Pathway	( b0480 or b4055 )
NTD1pp	5'-nucleotidase (dUMP)	[p] : dump + h2o --> duri + pi	forward only	Nucleotide Salvage Pathway	( b0480 or b4055 )
NTD2	5'-nucleotidase (UMP)	[c] : h2o + ump --> pi + uri	forward only	Nucleotide Salvage Pathway	( b2744 or b4374 )
NTD2pp	5'-nucleotidase (UMP)	[p] : h2o + ump --> pi + uri	forward only	Nucleotide Salvage Pathway	( b0480 or b4055 )
NTD3	5'-nucleotidase (dCMP)	[c] : dcmp + h2o --> dcyt + pi	forward only	Nucleotide Salvage Pathway	( b2291 or b2744 )
NTD3pp	5'-nucleotidase (dCMP)	[p] : dcmp + h2o --> dcyt + pi	forward only	Nucleotide Salvage Pathway	( b0480 or b4055 )
NTD4	5'-nucleotidase (CMP)	[c] : cmp + h2o --> cytd + pi	forward only	Nucleotide Salvage Pathway	b2744
NTD4pp	5'-nucleotidase (CMP)	[p] : cmp + h2o --> cytd + pi	forward only	Nucleotide Salvage Pathway	( b0480 or b4055 )
NTD5	5'-nucleotidase (dTMP)	[c] : dtmp + h2o --> pi + thymd	forward only	Nucleotide Salvage Pathway	( b2291 or b2744 or b4374 )
NTD5pp	5'-nucleotidase (dTMP)	[p] : dtmp + h2o --> pi + thymd	forward only	Nucleotide Salvage Pathway	( b0480 or b4055 )
NTD6	5'-nucleotidase (dAMP)	[c] : damp + h2o --> dad-2 + pi	forward only	Nucleotide Salvage Pathway	( b2291 or b2744 )
NTD6pp	5'-nucleotidase (dAMP)	[p] : damp + h2o --> dad-2 + pi	forward only	Nucleotide Salvage Pathway	( b0480 or b4055 )
NTD7	5'-nucleotidase (AMP)	[c] : amp + h2o --> adn + pi	forward only	Nucleotide Salvage Pathway	b2744
NTD7pp	5'-nucleotidase (AMP)	[p] : amp + h2o --> adn + pi	forward only	Nucleotide Salvage Pathway	( b0480 or b4055 )
NTD8	5'-nucleotidase (dGMP)	[c] : dgmp + h2o --> dgsn + pi	forward only	Nucleotide Salvage Pathway	( b2291 or b2744 )
NTD8pp	5'-nucleotidase (dGMP)	[p] : dgmp + h2o --> dgsn + pi	forward only	Nucleotide Salvage Pathway	( b0480 or b4055 )
NTD9	5'-nucleotidase (GMP)	[c] : gmp + h2o --> gsn + pi	forward only	Nucleotide Salvage Pathway	b2744
NTD9pp	5'-nucleotidase (GMP)	[p] : gmp + h2o --> gsn + pi	forward only	Nucleotide Salvage Pathway	( b0480 or b4055 )
NTP1	nucleoside-triphosphatase (ATP)	[c] : atp + h2o --> adp + h + pi	forward only	Nucleotide Salvage Pathway	( b0650 or b4161 )
NTP10	nucleoside-triphosphatase (ITP)	[c] : h2o + itp --> h + idp + pi	forward only	Nucleotide Salvage Pathway	( b4394 or b4161 )
NTP11	nucleoside-triphosphatase (dITP)	[c] : ditp + h2o --> didp + h + pi	forward only	Nucleotide Salvage Pathway	b4394
NTP12	nucleoside-triphosphatase (XTP)	[c] : h2o + xtp --> h + pi + xdp	forward only	Nucleotide Salvage Pathway	b4394
NTP3	nucleoside-triphosphatase (GTP)	[c] : gtp + h2o --> gdp + h + pi	forward only	Nucleotide Salvage Pathway	b4161
NTP3pp	nucleoside-triphosphatase (GTP) (periplasm)	[p] : gtp + h2o --> gdp + h + pi	forward only	Nucleotide Salvage Pathway	b0980
NTP5	nucleoside-triphosphatase (CTP)	[c] : ctp + h2o --> cdp + h + pi	forward only	Nucleotide Salvage Pathway	b4161
NTPP1	Nucleoside triphosphate pyrophosphorylase (dgtp)	[c] : dgtp + h2o --> dgmp + h + ppi	forward only	Nucleotide Salvage Pathway	( b2781 or b0099 )
NTPP10	Nucleoside triphosphate pyrophosphorylase (ditp)	[c] : ditp + h2o --> dimp + h + ppi	forward only	Nucleotide Salvage Pathway	b2954
NTPP11	Nucleoside triphosphate pyrophosphorylase (xtp)	[c] : h2o + xtp --> h + ppi + xmp	forward only	Nucleotide Salvage Pathway	b2954
NTPP2	Nucleoside triphosphate pyrophosphorylase (gtp)	[c] : gtp + h2o --> gmp + h + ppi	forward only	Nucleotide Salvage Pathway	( b2781 or b0099 )
NTPP3	Nucleoside triphosphate pyrophosphorylase (dctp)	[c] : dctp + h2o --> dcmp + h + ppi	forward only	Nucleotide Salvage Pathway	( b2781 or b1759 or b2251 )
NTPP4	Nucleoside triphosphate pyrophosphorylase (ctp)	[c] : ctp + h2o --> cmp + h + ppi	forward only	Nucleotide Salvage Pathway	( b2781 or b1759 )
NTPP5	Nucleoside triphosphate pyrophosphorylase (datp)	[c] : datp + h2o --> damp + h + ppi	forward only	Nucleotide Salvage Pathway	( b2781 or b1865 )
NTPP6	Nucleoside triphosphate pyrophosphorylase (atp)	[c] : atp + h2o --> amp + h + ppi	forward only	Nucleotide Salvage Pathway	b2781
NTPP7	Nucleoside triphosphate pyrophosphorylase (dttp)	[c] : dttp + h2o --> dtmp + h + ppi	forward only	Nucleotide Salvage Pathway	( b2781 or b2251 )
NTPP8	Nucleoside triphosphate pyrophosphorylase (utp)	[c] : h2o + utp --> h + ppi + ump	forward only	Nucleotide Salvage Pathway	b2781
NTPP9	Nucleoside triphosphate pyrophosphorylase (itp)	[c] : h2o + itp --> h + imp + ppi	forward only	Nucleotide Salvage Pathway	b2954
NTPTP1	Nucleoside triphosphate tripolyhydrolase	[c] : dgtp + h2o --> dgsn + pppi	forward only	Nucleotide Salvage Pathway	b0160
NTPTP2	Nucleoside triphosphate tripolyhydrolase	[c] : gtp + h2o --> gsn + pppi	forward only	Nucleotide Salvage Pathway	b0160
NTRIR2x	nitrite Reductase (NADH)	[c] : (5) h + (3) nadh + no2 --> (2) h2o + (3) nad + nh4	forward only	Oxidative Phosphorylation	( b3365 and b3366 )
NTRIR3pp	nitrite Reductase (Ubiquinole-8, periplasm)	(2) h[p] + no2[p] + (3) q8h2[c] --> (2) h2o[p] + nh4[p] + (3) q8[c]	forward only	Nitrogen Metabolism	( b4070 and b4071 and b4072 and b4073 )
NTRIR4pp	nitrite Reductase (Menaquinole-8, periplasm)	(2) h[p] + (3) mql8[c] + no2[p] --> (2) h2o[p] + (3) mqn8[c] + nh4[p]	forward only	Nitrogen Metabolism	( b4070 and b4071 and b4072 and b4073 )
O16A4COLIPAtex	O16 antigen (x4) core oligosaccharide lipid A transport (periplasm to extracellular)	o16a4colipa[p] --> o16a4colipa[e]	forward only	Lipopolysaccharide Biosynthesis / Recycling
O16A4Lpp	O16 anitgen (x4) ligase (periplasm)	[p] : colipa + o16a4und --> h + o16a4colipa + udcpdp	forward only	Lipopolysaccharide Biosynthesis / Recycling	b3622
O16AP1pp	O16 antigen polymerase (periplasm)	[p] : (2) o16aund --> h + o16a2und + udcpdp	forward only	Lipopolysaccharide Biosynthesis / Recycling	( b2035 and b2027 )
O16AP2pp	O16 antigen polymerase (periplasm)	[p] : o16a2und + o16aund --> h + o16a3und + udcpdp	forward only	Lipopolysaccharide Biosynthesis / Recycling	( b2035 and b2027 )
O16AP3pp	O16 antigen polymerase (periplasm)	[p] : o16a3und + o16aund --> h + o16a4und + udcpdp	forward only	Lipopolysaccharide Biosynthesis / Recycling	( b2035 and b2027 )
O16AT	rhamanosyl-N-acetylglucosamyl-undecaprenyl diphosphate O-acetyltransferase (LPS O16 antigen biosynthesis)	[c] : accoa + ragund --> aragund + coa	forward only	Lipopolysaccharide Biosynthesis / Recycling	b2033
O16AUNDtpp	O16 antigen (flippase, cytoplasm to periplasm)	o16aund[c] --> o16aund[p]	forward only	Lipopolysaccharide Biosynthesis / Recycling	b2037
O16GALFT	galactofuranosyltransferase (LPS O16 antigen biosynthesis)	[c] : garagund + udpgalfur --> gfgaragund + h + udp	forward only	Lipopolysaccharide Biosynthesis / Recycling	b2034
O16GLCT1	glucosyltransferase I (LPS O16 antigen biosynthesis)	[c] : aragund + udpg --> garagund + h + udp	forward only	Lipopolysaccharide Biosynthesis / Recycling	b2032
O16GLCT2	glucosyltransferase II (LPS O16 antigen biosynthesis)	[c] : gfgaragund + udpg --> h + o16aund + udp	forward only	Lipopolysaccharide Biosynthesis / Recycling
O2Stex	superoxide anion transport via diffusion (extracellular to periplasm)	o2s[e] <==> o2s[p]	reversible	Transport, Outer Membrane Porin	( b0241 or b0929 or b1377 or b2215 )
O2tex	oxygen transport via diffusion (extracellular to periplasm)	o2[e] <==> o2[p]	reversible	Transport, Outer Membrane Porin	( b0241 or b0929 or b1377 or b2215 )
O2tpp	o2 transport via diffusion (periplasm)	o2[p] <==> o2[c]	reversible	Inorganic Ion Transport and Metabolism	s0001
OAADC	oxaloacetate decarboxylase	[c] : h + oaa --> co2 + pyr	forward only	Pyruvate Metabolism	b1850
OBTFL	2-Oxobutanoate formate lyase	[c] : 2obut + coa --> for + ppcoa	forward only	Alternate Carbon Metabolism	( ( ( b0902 and b0903 ) and b2579 ) or ( b0902 and b0903 ) or ( b0902 and b3114 ) )
OCBT	ornithine carbamoyltransferase	[c] : cbp + orn <==> citr-L + h + pi	reversible	Arginine and Proline Metabolism	( b4254 or b0273 )
OCDCAtexi	Octadecanoate transport via facilitated irreversible diffusion (extracellular to periplasm)	ocdca[e] --> ocdca[p]	forward only	Transport, Outer Membrane	b2344
OCDCEAtexi	Octadecenoate (n-C18:1) transport via facilitated irreversible diffusion (extracellular to periplasm)	ocdcea[e] --> ocdcea[p]	forward only	Transport, Outer Membrane	b2344
OCTAtex	Octanoate transport via diffusion (extracellular to periplasm)	octa[e] <==> octa[p]	reversible	Transport, Outer Membrane Porin	( b0241 or b0929 or b1377 or b2215 )
OCTDPS	Octaprenyl pyrophosphate synthase	[c] : frdp + (5) ipdp --> octdp + (5) ppi	forward only	Cofactor and Prosthetic Group Biosynthesis	b3187
ODECOAI	Octadecenoyl-coa cis-trans isomerization	[c] : odecoa --> od2coa	forward only	Membrane Lipid Metabolism	b3846
OHPBAT	O-Phospho-4-hydroxy-L-threonine:2-oxoglutarate aminotransferase	[c] : glu-L + ohpb <==> akg + phthr	reversible	Cofactor and Prosthetic Group Biosynthesis	b0907
OHPHM	2-octaprenyl-6-hydroxyphenol methylase	[c] : 2ohph + amet --> 2omph + ahcys + h	forward only	Cofactor and Prosthetic Group Biosynthesis	b2232
OMBZLM	2-Octaprenyl-6-methoxy-benzoquinol methylase	[c] : 2ombzl + amet --> 2ommbl + ahcys + h	forward only	Cofactor and Prosthetic Group Biosynthesis	b3833
OMCDC	2-Oxo-4-methyl-3-carboxypentanoate decarboxylation	[c] : 3c4mop + h --> 4mop + co2	forward only	Valine, Leucine, and Isoleucine Metabolism	b0073
OMMBLHX	2-Octaprenyl-3-methyl-6-methoxy-1,4-benzoquinol hydroxylase	[c] : 2ommbl + (0.5) o2 --> 2omhmbl	forward only	Cofactor and Prosthetic Group Biosynthesis	b0662
OMMBLHX3	2-Octaprenyl-3-methyl-6-methoxy-1,4-benzoquinol hydroxylase (anaerobic)	[c] : 2ommbl + (2) atp + (3) h2o + nad --> 2omhmbl + (2) adp + (3) h + nadh + (2) pi	forward only	Cofactor and Prosthetic Group Biosynthesis
OMPDC	orotidine-5'-phosphate decarboxylase	[c] : h + orot5p --> co2 + ump	forward only	Purine and Pyrimidine Biosynthesis	b1281
OMPHHX	2-octaprenyl-6-methoxyphenol hydroxylase	[c] : 2omph + (0.5) o2 --> 2ombzl	forward only	Cofactor and Prosthetic Group Biosynthesis	b2907
OMPHHX3	2-octaprenyl-6-methoxyphenol hydroxylase (anaerobic)	[c] : 2omph + (2) atp + (3) h2o + nad --> 2ombzl + (2) adp + (3) h + nadh + (2) pi	forward only	Cofactor and Prosthetic Group Biosynthesis
OP4ENH	2-oxopent-4-enoate hydratase	[c] : h2o + op4en --> 4h2opntn	forward only	Alternate Carbon Metabolism	b0350
OPHBDC	Octaprenyl-hydroxybenzoate decarboxylase	[c] : 3ophb + h --> 2oph + co2	forward only	Cofactor and Prosthetic Group Biosynthesis	( b3843 or b2311 )
OPHHX	2-Octaprenylphenol hydroxylase	[c] : 2oph + (0.5) o2 --> 2ohph	forward only	Cofactor and Prosthetic Group Biosynthesis	b3835
OPHHX3	2-Octaprenylphenol hydroxylase (anaerobic)	[c] : 2oph + (2) atp + (3) h2o + nad --> 2ohph + (2) adp + (3) h + nadh + (2) pi	forward only	Cofactor and Prosthetic Group Biosynthesis
ORNabcpp	ornithine transport via ABC system (periplasm)	atp[c] + h2o[c] + orn[p] --> adp[c] + h[c] + orn[c] + pi[c]	forward only	Transport, Inner Membrane	( b2310 and b2307 and b2306 and b2308 )
ORNDC	Ornithine Decarboxylase	[c] : h + orn --> co2 + ptrc	forward only	Arginine and Proline Metabolism	( b2965 or b0693 )
ORNtex	ornithine transport via diffusion (extracellular to periplasm)	orn[e] <==> orn[p]	reversible	Transport, Outer Membrane Porin	( b0241 or b0929 or b1377 or b2215 )
OROTt2_2pp	Orotate transport via proton symport (2 H) (periplasm)	(2) h[p] + orot[p] --> (2) h[c] + orot[c]	forward only	Transport, Inner Membrane	b3528
OROTtex	Orotate transport via diffusion (extracellular to periplasm)	orot[e] <==> orot[p]	reversible	Transport, Outer Membrane Porin	( b1377 or b0929 or b0241 or b2215 )
ORPT	orotate phosphoribosyltransferase	[c] : orot5p + ppi <==> orot + prpp	reversible	Purine and Pyrimidine Biosynthesis	b3642
OXAMTC	oxamate transcarbamoylase	[c] : oxur + pi --> cbp + oxam	forward only	Unassigned
OXGDC2	2-oxoglutarate decarboxylase	[c] : akg + h + thmpp --> co2 + ssaltpp	forward only	Cofactor and Prosthetic Group Biosynthesis	b2264
P5CD	1-pyrroline-5-carboxylate dehydrogenase	[c] : 1pyr5c + (2) h2o + nad --> glu-L + h + nadh	forward only	Arginine and Proline Metabolism	b1014
P5CR	pyrroline-5-carboxylate reductase	[c] : 1pyr5c + (2) h + nadph --> nadp + pro-L	forward only	Arginine and Proline Metabolism	b0386
PA120abcpp	phosphatidate transport via ABC system (n-C12:0, periplasm)	atp[c] + h2o[c] + pa120[c] --> adp[c] + h[c] + pa120[p] + pi[c]	forward only	Transport, Inner Membrane	b0914
PA140abcpp	phosphatidate transport via ABC system (n-C14:0, periplasm)	atp[c] + h2o[c] + pa140[c] --> adp[c] + h[c] + pa140[p] + pi[c]	forward only	Transport, Inner Membrane	b0914
PA141abcpp	phosphatidate transport via ABC system (n-C14:1, periplasm)	atp[c] + h2o[c] + pa141[c] --> adp[c] + h[c] + pa141[p] + pi[c]	forward only	Transport, Inner Membrane	b0914
PA160abcpp	phosphatidate transport via ABC system (n-C16:0, periplasm)	atp[c] + h2o[c] + pa160[c] --> adp[c] + h[c] + pa160[p] + pi[c]	forward only	Transport, Inner Membrane	b0914
PA161abcpp	phosphatidate transport via ABC system (n-C16:1, periplasm)	atp[c] + h2o[c] + pa161[c] --> adp[c] + h[c] + pa161[p] + pi[c]	forward only	Transport, Inner Membrane	b0914
PA180abcpp	phosphatidate transport via ABC system (n-C18:0, periplasm)	atp[c] + h2o[c] + pa180[c] --> adp[c] + h[c] + pa180[p] + pi[c]	forward only	Transport, Inner Membrane	b0914
PA181abcpp	phosphatidate transport via ABC system (n-C18:1, periplasm)	atp[c] + h2o[c] + pa181[c] --> adp[c] + h[c] + pa181[p] + pi[c]	forward only	Transport, Inner Membrane	b0914
PACALDt2rpp	phenylacetaldehyde reversible transport via proton symport (periplasm)	h[p] + pacald[p] <==> h[c] + pacald[c]	reversible	Transport, Inner Membrane
PACALDtex	phenethylacetaldehyde transport via diffusion (extracellular to periplasm)	pacald[e] <==> pacald[p]	reversible	Transport, Outer Membrane Porin	( b0241 or b0929 or b1377 or b2215 )
PACCOAL	phenylacetate-CoA ligase	[c] : atp + coa + pac --> amp + phaccoa + ppi	forward only	Alternate Carbon Metabolism	b1398
PANTS	pantothenate synthase	[c] : ala-B + atp + pant-R --> amp + h + pnto-R + ppi	forward only	Cofactor and Prosthetic Group Biosynthesis	b0133
PAPA120	Phosphatidate phosphatase (n-C12:0)	[c] : h2o + pa120 --> 12dgr120 + pi	forward only	Glycerophospholipid Metabolism	b1278
PAPA120pp	Phosphatidate phosphatase (periplasmic, n-C12:0)	[p] : h2o + pa120 --> 12dgr120 + pi	forward only	Glycerophospholipid Metabolism	b1278
PAPA140	Phosphatidate phosphatase (n-C14:0)	[c] : h2o + pa140 --> 12dgr140 + pi	forward only	Glycerophospholipid Metabolism	b1278
PAPA140pp	Phosphatidate phosphatase (periplasmic, n-C14:0)	[p] : h2o + pa140 --> 12dgr140 + pi	forward only	Glycerophospholipid Metabolism	b1278
PAPA141	Phosphatidate phosphatase (n-C14:1)	[c] : h2o + pa141 --> 12dgr141 + pi	forward only	Glycerophospholipid Metabolism	b1278
PAPA141pp	Phosphatidate phosphatase (periplasmic, n-C14:1)	[p] : h2o + pa141 --> 12dgr141 + pi	forward only	Glycerophospholipid Metabolism	b1278
PAPA160	Phosphatidate phosphatase (n-C16:0)	[c] : h2o + pa160 --> 12dgr160 + pi	forward only	Glycerophospholipid Metabolism	b1278
PAPA160pp	Phosphatidate phosphatase (periplasmic, n-C16:0)	[p] : h2o + pa160 --> 12dgr160 + pi	forward only	Glycerophospholipid Metabolism	b1278
PAPA161	Phosphatidate phosphatase (n-C16:1)	[c] : h2o + pa161 --> 12dgr161 + pi	forward only	Glycerophospholipid Metabolism	b1278
PAPA161pp	Phosphatidate phosphatase (periplasmic, n-C16:1)	[p] : h2o + pa161 --> 12dgr161 + pi	forward only	Glycerophospholipid Metabolism	b1278
PAPA180	Phosphatidate phosphatase (n-C18:0)	[c] : h2o + pa180 --> 12dgr180 + pi	forward only	Glycerophospholipid Metabolism	b1278
PAPA180pp	Phosphatidate phosphatase (periplasmic, n-C18:0)	[p] : h2o + pa180 --> 12dgr180 + pi	forward only	Glycerophospholipid Metabolism	b1278
PAPA181	Phosphatidate phosphatase (n-C18:1)	[c] : h2o + pa181 --> 12dgr181 + pi	forward only	Glycerophospholipid Metabolism	b1278
PAPA181pp	Phosphatidate phosphatase (periplasmic, n-C18:1)	[p] : h2o + pa181 --> 12dgr181 + pi	forward only	Glycerophospholipid Metabolism	b1278
PAPPT3	phospho-N-acetylmuramoyl-pentapeptide-transferase (meso-2,6-diaminopimelate)	[c] : udcpp + ugmda --> uagmda + ump	forward only	Cell Envelope Biosynthesis	b0087
PAPSR	phosphoadenylyl-sulfate reductase (thioredoxin)	[c] : paps + trdrd --> (2) h + pap + so3 + trdox	forward only	Cysteine Metabolism	( ( b2762 and b2582 ) or ( b2762 and b3781 ) )
PAPSR2	phosphoadenylyl-sulfate reductase (glutaredoxin)	[c] : grxrd + paps --> grxox + (2) h + pap + so3	forward only	Cysteine Metabolism	( ( b2762 and b0849 ) or ( b2762 and b1064 ) or ( b2762 and b1654 ) or ( b2762 and b3610 ) )
PDE1	3',5'-cyclic-nucleotide phosphodiesterase	[c] : camp + h2o --> amp + h	forward only	Nucleotide Salvage Pathway	b1489
PDH	pyruvate dehydrogenase	[c] : coa + nad + pyr --> accoa + co2 + nadh	forward only	Glycolysis/Gluconeogenesis	( b0114 and b0115 and b0116 )
PDX5PO2	pyridoxine 5'-phosphate oxidase (anaerboic	[c] : nad + pdx5p --> h + nadh + pydx5p	forward only	Cofactor and Prosthetic Group Biosynthesis
PDX5POi	pyridoxine 5'-phosphate oxidase	[c] : o2 + pdx5p --> h2o2 + pydx5p	forward only	Cofactor and Prosthetic Group Biosynthesis	b1638
PDX5PS	Pyridoxine 5'-phosphate synthase	[c] : dxyl5p + nad + phthr --> co2 + h + (2) h2o + nadh + pdx5p + pi	forward only	Cofactor and Prosthetic Group Biosynthesis	( b0052 and b2564 )
PDXPP	Pyridoxine 5-phosphate phosphatase	[c] : h2o + pdx5p --> pi + pydxn	forward only	Cofactor and Prosthetic Group Biosynthesis
PE120abcpp	phosphatidylethanolamine transport via ABC system (n-C12:0, periplasm)	atp[c] + h2o[c] + pe120[c] --> adp[c] + h[c] + pe120[p] + pi[c]	forward only	Transport, Inner Membrane	b0914
PE140abcpp	phosphatidylethanolamine transport via ABC system (n-C14:0, periplasm)	atp[c] + h2o[c] + pe140[c] --> adp[c] + h[c] + pe140[p] + pi[c]	forward only	Transport, Inner Membrane	b0914
PE141abcpp	phosphatidylethanolamine transport via ABC system (n-C14:1, periplasm)	atp[c] + h2o[c] + pe141[c] --> adp[c] + h[c] + pe141[p] + pi[c]	forward only	Transport, Inner Membrane	b0914
PE160abcpp	phosphatidylethanolamine transport via ABC system (n-C16:0, periplasm)	atp[c] + h2o[c] + pe160[c] --> adp[c] + h[c] + pe160[p] + pi[c]	forward only	Transport, Inner Membrane	b0914
PE161abcpp	phosphatidylethanolamine transport via ABC system (n-C16:1, periplasm)	atp[c] + h2o[c] + pe161[c] --> adp[c] + h[c] + pe161[p] + pi[c]	forward only	Transport, Inner Membrane	b0914
PE180abcpp	phosphatidylethanolamine transport via ABC system (n-C18:0, periplasm)	atp[c] + h2o[c] + pe180[c] --> adp[c] + h[c] + pe180[p] + pi[c]	forward only	Transport, Inner Membrane	b0914
PE181abcpp	phosphatidylethanolamine transport via ABC system (n-C18:1, periplasm)	atp[c] + h2o[c] + pe181[c] --> adp[c] + h[c] + pe181[p] + pi[c]	forward only	Transport, Inner Membrane	b0914
PEAMNOpp	Phenethylamine oxidase	[p] : h2o + o2 + peamn --> h2o2 + nh4 + pacald	forward only	Nitrogen Metabolism	b1386
PEAMNtex	phenethylamine transport via diffusion (extracellular to periplasm)	peamn[e] <==> peamn[p]	reversible	Transport, Outer Membrane Porin	( b0241 or b0929 or b1377 or b2215 )
PERD	Erythronate 4-phosphate (4per) dehydrogenase	[c] : 4per + nad <==> h + nadh + ohpb	reversible	Cofactor and Prosthetic Group Biosynthesis	b2320
PETNT161pp	phosphoethanolamine transferase (c-C16:1)	[p] : lipa + pe161 --> 12dgr161 + enlipa	forward only	Lipopolysaccharide Biosynthesis / Recycling	b3546
PETNT181pp	phosphoethanolamine transferase (c-C16:1)	[p] : lipa + pe181 --> 12dgr181 + enlipa	forward only	Lipopolysaccharide Biosynthesis / Recycling	b3546
PFK	phosphofructokinase	[c] : atp + f6p --> adp + fdp + h	forward only	Glycolysis/Gluconeogenesis	( b3916 or b1723 )
PFK_2	Phosphofructokinase	[c] : atp + tag6p-D --> adp + h + tagdp-D	forward only	Alternate Carbon Metabolism	b3916
PFL	pyruvate formate lyase	[c] : coa + pyr --> accoa + for	forward only	Pyruvate Metabolism	( ( ( b0902 and b0903 ) and b2579 ) or ( b0902 and b0903 ) or ( b0902 and b3114 ) or ( b3951 and b3952 ) or ( b0823 and b0824 ) )
PG120abcpp	phosphatidylglycerol transport via ABC system (n-C12:0, periplasm)	atp[c] + h2o[c] + pg120[c] --> adp[c] + h[c] + pg120[p] + pi[c]	forward only	Transport, Inner Membrane	b0914
PG140abcpp	phosphatidylglycerol transport via ABC system (n-C14:0, periplasm)	atp[c] + h2o[c] + pg140[c] --> adp[c] + h[c] + pg140[p] + pi[c]	forward only	Transport, Inner Membrane	b0914
PG141abcpp	phosphatidylglycerol transport via ABC system (n-C14:1, periplasm)	atp[c] + h2o[c] + pg141[c] --> adp[c] + h[c] + pg141[p] + pi[c]	forward only	Transport, Inner Membrane	b0914
PG160abcpp	phosphatidylglycerol transport via ABC system (n-C16:0, periplasm)	atp[c] + h2o[c] + pg160[c] --> adp[c] + h[c] + pg160[p] + pi[c]	forward only	Transport, Inner Membrane	b0914
PG161abcpp	phosphatidylglycerol transport via ABC system (n-C16:1, periplasm)	atp[c] + h2o[c] + pg161[c] --> adp[c] + h[c] + pg161[p] + pi[c]	forward only	Transport, Inner Membrane	b0914
PG180abcpp	phosphatidylglycerol transport via ABC system (n-C18:0, periplasm)	atp[c] + h2o[c] + pg180[c] --> adp[c] + h[c] + pg180[p] + pi[c]	forward only	Transport, Inner Membrane	b0914
PG181abcpp	phosphatidylglycerol transport via ABC system (n-C18:1, periplasm)	atp[c] + h2o[c] + pg181[c] --> adp[c] + h[c] + pg181[p] + pi[c]	forward only	Transport, Inner Membrane	b0914
PGAMT	phosphoglucosamine mutase	[c] : gam1p <==> gam6p	reversible	Cell Envelope Biosynthesis	b3176
PGCD	phosphoglycerate dehydrogenase	[c] : 3pg + nad --> 3php + h + nadh	forward only	Glycine and Serine Metabolism	b2913
PGI	glucose-6-phosphate isomerase	[c] : g6p <==> f6p	reversible	Glycolysis/Gluconeogenesis	b4025
PGK	phosphoglycerate kinase	[c] : 3pg + atp <==> 13dpg + adp	reversible	Glycolysis/Gluconeogenesis	b2926
PGL	6-phosphogluconolactonase	[c] : 6pgl + h2o --> 6pgc + h	forward only	Pentose Phosphate Pathway	( b0767 or b3718 )
PGLYCP	Phosphoglycolate phosphatase	[c] : 2pglyc + h2o --> glyclt + pi	forward only	Alternate Carbon Metabolism	b3385
PGM	phosphoglycerate mutase	[c] : 2pg <==> 3pg	reversible	Glycolysis/Gluconeogenesis	( b3612 or b4395 or b0755 )
PGMT	phosphoglucomutase	[c] : g1p <==> g6p	reversible	Alternate Carbon Metabolism	( b2690 or b0688 or b1317 )
PGP120abcpp	phosphatidylglycerophosphate transport via ABC system (n-C12:0, periplasm)	atp[c] + h2o[c] + pgp120[c] --> adp[c] + h[c] + pgp120[p] + pi[c]	forward only	Transport, Inner Membrane	b0914
PGP140abcpp	phosphatidylglycerophosphate transport via ABC system (n-C14:0, periplasm)	atp[c] + h2o[c] + pgp140[c] --> adp[c] + h[c] + pgp140[p] + pi[c]	forward only	Transport, Inner Membrane	b0914
PGP141abcpp	phosphatidylglycerophosphate transport via ABC system (n-C14:1, periplasm)	atp[c] + h2o[c] + pgp141[c] --> adp[c] + h[c] + pgp141[p] + pi[c]	forward only	Transport, Inner Membrane	b0914
PGP160abcpp	phosphatidylglycerophosphate transport via ABC system (n-C16:0, periplasm)	atp[c] + h2o[c] + pgp160[c] --> adp[c] + h[c] + pgp160[p] + pi[c]	forward only	Transport, Inner Membrane	b0914
PGP161abcpp	phosphatidylglycerophosphate transport via ABC system (n-C16:1, periplasm)	atp[c] + h2o[c] + pgp161[c] --> adp[c] + h[c] + pgp161[p] + pi[c]	forward only	Transport, Inner Membrane	b0914
PGP180abcpp	phosphatidylglycerophosphate transport via ABC system (n-C18:0, periplasm)	atp[c] + h2o[c] + pgp180[c] --> adp[c] + h[c] + pgp180[p] + pi[c]	forward only	Transport, Inner Membrane	b0914
PGP181abcpp	phosphatidylglycerophosphate transport via ABC system (n-C18:1, periplasm)	atp[c] + h2o[c] + pgp181[c] --> adp[c] + h[c] + pgp181[p] + pi[c]	forward only	Transport, Inner Membrane	b0914
PGPP120	phosphatidylglycerol phosphate phosphatase (n-C14:0)	[c] : h2o + pgp120 --> pg120 + pi	forward only	Glycerophospholipid Metabolism	( b1278 or b0418 )
PGPP120pp	phosphatidylglycerol phosphate phosphatase (periplasm, n-C14:0)	[p] : h2o + pgp120 --> pg120 + pi	forward only	Glycerophospholipid Metabolism	( b1278 or b0418 )
PGPP140	phosphatidylglycerol phosphate phosphatase (n-C14:0)	[c] : h2o + pgp140 --> pg140 + pi	forward only	Glycerophospholipid Metabolism	( b0418 or b1278 )
PGPP140pp	phosphatidylglycerol phosphate phosphatase (periplasm, n-C14:0)	[p] : h2o + pgp140 --> pg140 + pi	forward only	Glycerophospholipid Metabolism	( b1278 or b0418 )
PGPP141	phosphatidylglycerol phosphate phosphatase (n-C14:1)	[c] : h2o + pgp141 --> pg141 + pi	forward only	Glycerophospholipid Metabolism	( b1278 or b0418 )
PGPP141pp	phosphatidylglycerol phosphate phosphatase (periplasm, n-C14:1)	[p] : h2o + pgp141 --> pg141 + pi	forward only	Glycerophospholipid Metabolism	( b0418 or b1278 )
PGPP160	phosphatidylglycerol phosphate phosphatase (n-C16:0)	[c] : h2o + pgp160 --> pg160 + pi	forward only	Glycerophospholipid Metabolism	( b0418 or b1278 )
PGPP160pp	phosphatidylglycerol phosphate phosphatase (periplasm, n-C16:0)	[p] : h2o + pgp160 --> pg160 + pi	forward only	Glycerophospholipid Metabolism	( b0418 or b1278 )
PGPP161	phosphatidylglycerol phosphate phosphatase (n-C16:1)	[c] : h2o + pgp161 --> pg161 + pi	forward only	Glycerophospholipid Metabolism	( b0418 or b1278 )
PGPP161pp	phosphatidylglycerol phosphate phosphatase (periplasm, n-C16:1)	[p] : h2o + pgp161 --> pg161 + pi	forward only	Glycerophospholipid Metabolism	( b1278 or b0418 )
PGPP180	phosphatidylglycerol phosphate phosphatase (n-C18:0)	[c] : h2o + pgp180 --> pg180 + pi	forward only	Glycerophospholipid Metabolism	( b1278 or b0418 )
PGPP180pp	phosphatidylglycerol phosphate phosphatase (periplasm, n-C18:0)	[p] : h2o + pgp180 --> pg180 + pi	forward only	Glycerophospholipid Metabolism	( b1278 or b0418 )
PGPP181	phosphatidylglycerol phosphate phosphatase (n-C18:1)	[c] : h2o + pgp181 --> pg181 + pi	forward only	Glycerophospholipid Metabolism	( b0418 or b1278 )
PGPP181pp	phosphatidylglycerol phosphate phosphatase (periplasm, n-C18:1)	[p] : h2o + pgp181 --> pg181 + pi	forward only	Glycerophospholipid Metabolism	( b0418 or b1278 )
PGSA120	Phosphatidylglycerol synthase (n-C12:0)	[c] : cdpdddecg + glyc3p --> cmp + h + pgp120	forward only	Glycerophospholipid Metabolism	b1912
PGSA140	Phosphatidylglycerol synthase (n-C14:0)	[c] : cdpdtdecg + glyc3p --> cmp + h + pgp140	forward only	Glycerophospholipid Metabolism	b1912
PGSA141	Phosphatidylglycerol synthase (n-C14:1)	[c] : cdpdtdec7eg + glyc3p --> cmp + h + pgp141	forward only	Glycerophospholipid Metabolism	b1912
PGSA160	Phosphatidylglycerol synthase (n-C16:0)	[c] : cdpdhdecg + glyc3p --> cmp + h + pgp160	forward only	Glycerophospholipid Metabolism	b1912
PGSA161	Phosphatidylglycerol synthase (n-C16:1)	[c] : cdpdhdec9eg + glyc3p --> cmp + h + pgp161	forward only	Glycerophospholipid Metabolism	b1912
PGSA180	Phosphatidylglycerol synthase (n-C18:0)	[c] : cdpdodecg + glyc3p --> cmp + h + pgp180	forward only	Glycerophospholipid Metabolism	b1912
PGSA181	Phosphatidylglycerol synthase (n-C18:1)	[c] : cdpdodec11eg + glyc3p --> cmp + h + pgp181	forward only	Glycerophospholipid Metabolism	b1912
PHEMEabcpp	protoheme transport via ABC system (periplasm)	atp[c] + h2o[c] + pheme[c] --> adp[c] + h[c] + pheme[p] + pi[c]	forward only	Transport, Inner Membrane	( b2201 and b2200 and b2199 )
PHEMEtiex	protoheme transport irreversible out via diffusion (periplasm to extracellular)	pheme[p] --> pheme[e]	forward only	Transport, Outer Membrane
PHEt2rpp	L-phenylalanine reversible transport via proton symport (periplasm)	h[p] + phe-L[p] <==> h[c] + phe-L[c]	reversible	Transport, Inner Membrane	( b0576 or b0112 )
PHETA1	phenylalanine transaminase	[c] : akg + phe-L <==> glu-L + phpyr	reversible	Tyrosine, Tryptophan, and Phenylalanine Metabolism	( b0928 or b4054 or b3770 )
PHEtex	L-phenylalanine transport via diffusion (extracellular to periplasm)	phe-L[e] <==> phe-L[p]	reversible	Transport, Outer Membrane Porin	( b0241 or b0929 or b1377 or b2215 )
PHETRS	Phenylalanyl-tRNA synthetase	[c] : atp + phe-L + trnaphe --> amp + phetrna + ppi	forward only	tRNA Charging	( b1713 and b1714 )
PHYTSpp	Phytase (periplasm)	[p] : (6) h2o + minohp --> inost + (6) pi	forward only	Alternate Carbon Metabolism	b0980
PIt2rpp	phosphate reversible transport via symport (periplasm)	h[p] + pi[p] <==> h[c] + pi[c]	reversible	Inorganic Ion Transport and Metabolism	( b2987 or b3493 )
PItex	phosphate transport via diffusion (extracellular to periplasm)	pi[e] <==> pi[p]	reversible	Transport, Outer Membrane Porin	( b0241 or b0929 or b1377 or b2215 )
PIuabcpp	phosphate transport via ABC system (uptake, periplasm)	atp[c] + h2o[c] + pi[p] --> adp[c] + h[c] + (2) pi[c]	forward only	Inorganic Ion Transport and Metabolism	( b3726 and b3725 and b3727 and b3728 )
PLIPA1A120pp	Phospholipase A1 (phosphatidate, n-C12:0) (periplasm)	[p] : h2o + pa120 --> 2ddecg3p + ddca	forward only	Glycerophospholipid Metabolism	b3821
PLIPA1A140pp	Phospholipase A1 (phosphatidate, n-C14:0) (periplasm)	[p] : h2o + pa140 --> 2tdecg3p + ttdca	forward only	Glycerophospholipid Metabolism	b3821
PLIPA1A141pp	Phospholipase A1 (phosphatidate, n-C14:1) (periplasm)	[p] : h2o + pa141 --> 2tdec7eg3p + ttdcea	forward only	Glycerophospholipid Metabolism	b3821
PLIPA1A160pp	Phospholipase A1 (phosphatidate, n-C16:0) (periplasm)	[p] : h2o + pa160 --> 2hdecg3p + hdca	forward only	Glycerophospholipid Metabolism	b3821
PLIPA1A161pp	Phospholipase A1 (phosphatidate, n-C16:1) (periplasm)	[p] : h2o + pa161 --> 2hdec9eg3p + hdcea	forward only	Glycerophospholipid Metabolism	b3821
PLIPA1A180pp	Phospholipase A1 (phosphatidate, n-C18:0) (periplasm)	[p] : h2o + pa180 --> 2odecg3p + ocdca	forward only	Glycerophospholipid Metabolism	b3821
PLIPA1A181pp	Phospholipase A1 (phosphatidate, n-C18:1) (periplasm)	[p] : h2o + pa181 --> 2odec11eg3p + ocdcea	forward only	Glycerophospholipid Metabolism	b3821
PLIPA1E120pp	Phospholipase A1 (phosphatidylethanolamine, n-C12:0) (periplasm)	[p] : h2o + pe120 --> 2agpe120 + ddca + h	forward only	Glycerophospholipid Metabolism	b3821
PLIPA1E140pp	Phospholipase A1 (phosphatidylethanolamine, n-C14:0) (periplasm)	[p] : h2o + pe140 --> 2agpe140 + h + ttdca	forward only	Glycerophospholipid Metabolism	b3821
PLIPA1E141pp	Phospholipase A1 (phosphatidylethanolamine, n-C14:1) (periplasm)	[p] : h2o + pe141 --> 2agpe141 + h + ttdcea	forward only	Glycerophospholipid Metabolism	b3821
PLIPA1E160pp	Phospholipase A1 (phosphatidylethanolamine, n-C16:0) (periplasm)	[p] : h2o + pe160 --> 2agpe160 + h + hdca	forward only	Glycerophospholipid Metabolism	b3821
PLIPA1E161pp	Phospholipase A1 (phosphatidylethanolamine, n-C16:1) (periplasm)	[p] : h2o + pe161 --> 2agpe161 + h + hdcea	forward only	Glycerophospholipid Metabolism	b3821
PLIPA1E180pp	Phospholipase A1 (phosphatidylethanolamine, n-C18:0) (periplasm)	[p] : h2o + pe180 --> 2agpe180 + h + ocdca	forward only	Glycerophospholipid Metabolism	b3821
PLIPA1E181pp	Phospholipase A1 (phosphatidylethanolamine, n-C18:1) (periplasm)	[p] : h2o + pe181 --> 2agpe181 + h + ocdcea	forward only	Glycerophospholipid Metabolism	b3821
PLIPA1G120pp	Phospholipase A1 (phosphatidylglycerol, n-C12:0) (periplasm)	[p] : h2o + pg120 --> 2agpg120 + ddca + h	forward only	Glycerophospholipid Metabolism	b3821
PLIPA1G140pp	Phospholipase A1 (phosphatidylglycerol, n-C14:0) (periplasm)	[p] : h2o + pg140 --> 2agpg140 + h + ttdca	forward only	Glycerophospholipid Metabolism	b3821
PLIPA1G141pp	Phospholipase A1 (phosphatidylglycerol, n-C14:1) (periplasm)	[p] : h2o + pg141 --> 2agpg141 + h + ttdcea	forward only	Glycerophospholipid Metabolism	b3821
PLIPA1G160pp	Phospholipase A1 (phosphatidylglycerol, n-C16:0) (periplasm)	[p] : h2o + pg160 --> 2agpg160 + h + hdca	forward only	Glycerophospholipid Metabolism	b3821
PLIPA1G161pp	Phospholipase A1 (phosphatidylglycerol, n-C16:1) (periplasm)	[p] : h2o + pg161 --> 2agpg161 + h + hdcea	forward only	Glycerophospholipid Metabolism	b3821
PLIPA1G180pp	Phospholipase A1 (phosphatidylglycerol, n-C18:0) (periplasm)	[p] : h2o + pg180 --> 2agpg180 + h + ocdca	forward only	Glycerophospholipid Metabolism	b3821
PLIPA1G181pp	Phospholipase A1 (phosphatidylglycerol, n-C18:1) (periplasm)	[p] : h2o + pg181 --> 2agpg181 + h + ocdcea	forward only	Glycerophospholipid Metabolism	b3821
PLIPA2A120pp	Phospholipase A2 (phosphatidate, n-C12:0) (periplasm)	[p] : h2o + pa120 --> 1ddecg3p + ddca + h	forward only	Glycerophospholipid Metabolism	b3821
PLIPA2A140pp	Phospholipase A2 (phosphatidate, n-C14:0) (periplasm)	[p] : h2o + pa140 --> 1tdecg3p + h + ttdca	forward only	Glycerophospholipid Metabolism	b3821
PLIPA2A141pp	Phospholipase A2 (phosphatidate, n-C14:1) (periplasm)	[p] : h2o + pa141 --> 1tdec7eg3p + h + ttdcea	forward only	Glycerophospholipid Metabolism	b3821
PLIPA2A160pp	Phospholipase A2 (phosphatidate, n-C16:0) (periplasm)	[p] : h2o + pa160 --> 1hdecg3p + h + hdca	forward only	Glycerophospholipid Metabolism	b3821
PLIPA2A161pp	Phospholipase A2 (phosphatidate, n-C16:1) (periplasm)	[p] : h2o + pa161 --> 1hdec9eg3p + h + hdcea	forward only	Glycerophospholipid Metabolism	b3821
PLIPA2A180pp	Phospholipase A2 (phosphatidate, n-C18:0) (periplasm)	[p] : h2o + pa180 --> 1odecg3p + h + ocdca	forward only	Glycerophospholipid Metabolism	b3821
PLIPA2A181pp	Phospholipase A2 (phosphatidate, n-C18:1) (periplasm)	[p] : h2o + pa181 --> 1odec11eg3p + h + ocdcea	forward only	Glycerophospholipid Metabolism	b3821
PLIPA2E120pp	Phospholipase A2 (phosphatidylethanolamine, n-C12:0) (periplasm)	[p] : h2o + pe120 --> 1agpe120 + ddca + h	forward only	Glycerophospholipid Metabolism	b3821
PLIPA2E140pp	Phospholipase A2 (phosphatidylethanolamine, n-C14:0) (periplasm)	[p] : h2o + pe140 --> 1agpe140 + h + ttdca	forward only	Glycerophospholipid Metabolism	b3821
PLIPA2E141pp	Phospholipase A2 (phosphatidylethanolamine, n-C14:1) (periplasm)	[p] : h2o + pe141 --> 1agpe141 + h + ttdcea	forward only	Glycerophospholipid Metabolism	b3821
PLIPA2E160pp	Phospholipase A2 (phosphatidylethanolamine, n-C16:0) (periplasm)	[p] : h2o + pe160 --> 1agpe160 + h + hdca	forward only	Glycerophospholipid Metabolism	b3821
PLIPA2E161pp	Phospholipase A2 (phosphatidylethanolamine, n-C16:1) (periplasm)	[p] : h2o + pe161 --> 1agpe161 + h + hdcea	forward only	Glycerophospholipid Metabolism	b3821
PLIPA2E180pp	Phospholipase A2 (phosphatidylethanolamine, n-C18:0) (periplasm)	[p] : h2o + pe180 --> 1agpe180 + h + ocdca	forward only	Glycerophospholipid Metabolism	b3821
PLIPA2E181pp	Phospholipase A2 (phosphatidylethanolamine, n-C18:1) (periplasm)	[p] : h2o + pe181 --> 1agpe181 + h + ocdcea	forward only	Glycerophospholipid Metabolism	b3821
PLIPA2G120pp	Phospholipase A2 (phosphatidylglycerol, n-C12:0) (periplasm)	[p] : h2o + pg120 --> 1agpg120 + ddca + h	forward only	Glycerophospholipid Metabolism	b3821
PLIPA2G140pp	Phospholipase A2 (phosphatidylglycerol, n-C14:0) (periplasm)	[p] : h2o + pg140 --> 1agpg140 + h + ttdca	forward only	Glycerophospholipid Metabolism	b3821
PLIPA2G141pp	Phospholipase A2 (phosphatidylglycerol, n-C14:1) (periplasm)	[p] : h2o + pg141 --> 1agpg141 + h + ttdcea	forward only	Glycerophospholipid Metabolism	b3821
[truncated: 463 more rows]
[truncated: 1 more columns]
