# Supplementary material for: The evolution of metabolic networks of E. coli
Source: BMC Syst Biol. 2011 Nov 1;5:182. doi: 10.1186/1752-0509-5-182 (PMC3229490; doi:10.1186/1752-0509-5-182)
Supplement: Additional file 3 — Orthologous gene cluster groupings for all ORFs in 16 E. coli genomes and one Salmonella genome. This file contains the mapping of orthologous cluster group identifiers to each ASAP feature identifier and locus tag for all ORFs contained in the genomes of 16 strains of E. coli and one Salmonella genome. [file 1752-0509-5-182-S3.XLS]

## Sheet: Sheet1
E. coli K12 MG1655				E. coli K12 W3110				E. coli EDL933				E. coli Sakai				E. coli CFTO73				E. coli UTI89				E. coli 536 (UPEC)				E. coli 53638				E. coli APEC O1				E. coli ATCC 8739				E. coli 2348/69				E. coli E24377A				E. coli EC4115
ASAP Feature ID	OCG	locus tag		ASAP Feature ID	OCG	locus tag		ASAP Feature ID	OCG	locus tag		ASAP Feature ID	OCG	locus tag		ASAP Feature ID	OCG	locus tag		ASAP Feature ID	OCG	locus tag		ASAP Feature ID	OCG	locus tag		ASAP Feature ID	OCG	locus tag		ASAP Feature ID	OCG	locus tag		ASAP Feature ID	OCG	locus tag		ASAP Feature ID	OCG	locus tag		ASAP Feature ID	OCG	locus tag		ASAP Feature ID	OCG
ABE-0000006	ABE6	b0001		ADY-0003814	ABE2d54	ECK3540		ABH-0243997	ABH3b91d	L7001		ACA-0129880	ABE6	ECs0001		ABR-0076062	ABR1291e	c0002		AEA-0000002	ABE6	UTI89_C0001		AEF-0000002	ABE6	ECP_0001		ADP-0005212	ADP145c	Ec53638_0001		AEG-0000839	AEG347	APECO1_1		AEM-0005317	ABE2f47	EcolC_0001		BCI-0001912	ABE1648	E2348_C_0001		ADO-0004452	ABE8	EcE24377A_0001		BAS-0004843	ABE8
ABE-0000008	ABE8	b0002		ADY-0000721	ABE981	ECK0703		ABH-0243999	ABH3b91f	L7002		ACA-0129881	ABE8	ECs0002		ABR-0076063	ABE8	c0003		AEA-0000003	ABE8	UTI89_C0002		AEF-0000003	ABE8	ECP_0002		ADP-0005213	ADP145d	Ec53638_0002		AEG-0000846	AEG34e	APECO1_10		AEM-0005318	ABE2f42	EcolC_0002		BCI-0001914	ABE164d	E2348_C_0002		ADO-0004453	ABEa	EcE24377A_0002		BAS-0004844	ABEa
ABE-0000010	ABEa	b0003		ADY-0001106	ABEe77	ECK1080		ABH-0244001	ABH3b921	L7003		ACA-0129882	ABEa	ECs0003		ABR-0076064	ABEa	c0004		AEA-0000004	ABEa	UTI89_C0003		AEF-0000004	ABEa	ECP_0003		ADP-0005214	ADP145e	Ec53638_0003		AEG-0000935	ABEd52	APECO1_100		AEM-0005319	ABE2f3f	EcolC_0003		BCI-0002748	ABE1ef5	E2348_C_0003		ADO-0004454	ABEc	EcE24377A_0003		BAS-0004845	ABEc
ABE-0000012	ABEc	b0004		ADY-0000061	ABEc6	ECK0060		ABH-0244003	AEA14d4	L7004		ACA-0129883	ABEc	ECs0004		ABR-0076065	ABEc	c0005		AEA-0000005	ABEc	UTI89_C0004		AEF-0000005	ABEc	ECP_0004		ADP-0005215	ADP145f	Ec53638_0004		AEG-0001843	ABE1972	APECO1_1000		AEM-0005320	ABE2f3d	EcolC_0004		BCI-0002754	ABE1f02	E2348_C_0004		ADO-0004456	ADO1168	EcE24377A_0005		BAS-0004846	ABEf
ABE-0000015	ABEf	b0005		ADY-0002745	ABE226e	ECK2671		ABH-0244005	ABH3b925	L7005		ACA-0129884	ABEf	ECs0005		ABR-0076067	ABEf	c0007		AEA-0000006	ABEf	UTI89_C0005		AEF-0000007	ABEf	ECP_0006		ADP-0005221	ADP1465	Ec53638_0010		AEG-0001844	AEF779	APECO1_1001		AEM-0005321	ABE2f39	EcolC_0005		BCI-0002763	ABE1f2e	E2348_C_0005		ADO-0004457	ABE12	EcE24377A_0006		BAS-0004847	ABE12
ABE-0000018	ABE12	b0006		ADY-0002184	ABE1b5e	ECK2111		ABH-0244010	ABH3b92a	L7006		ACA-0129885	ABE12	ECs0006		ABR-0076070	ABE12	c0010		AEA-0000008	ABE12	UTI89_C0007		AEF-0000008	ABE12	ECP_0007		ADP-0005222	ADP1466	Ec53638_0012		AEG-0001845	ABE1981	APECO1_1002		AEM-0005322	ABE2f36	EcolC_0006		BCI-0001913	ABE164b	E2348_C_0006		ADO-0004458	ABE14	EcE24377A_0007		BAS-0004848	ABE14
ABE-0000020	ABE14	b0007		ADY-0000265	ABH5f1d	ECK0264		ABH-0244012	AEA1446	L7007		ACA-0129886	ABE14	ECs0007		ABR-0076071	ABE14	c0011		AEA-0000009	ABE14	UTI89_C0008		AEF-0000009	ABE14	ECP_0008		ADP-0005223	ADP1467	Ec53638_0013		AEG-0001846	ABE1983	APECO1_1003		AEM-0005323	ABE2f34	EcolC_0007		BCI-0000780	ABEa7d	E2348_C_0007		ADO-0004459	ABE1b	EcE24377A_0008		BAS-0004849	ABE1b
ABE-0000027	ABE1b	b0008		ADY-0000068	ABEf4	ECK0067		ABH-0244014	ABH3b92e	L7008		ACA-0129887	ABE1b	ECs0008		ABR-0076072	ABE1b	c0012		AEA-0000010	ABE1b	UTI89_C0009		AEF-0000010	ABE1b	ECP_0009		ADP-0005224	ADP1468	Ec53638_0014		AEG-0001847	ABE1985	APECO1_1004		AEM-0005325	ABU18dc7	EcolC_0008		BCI-0002749	ABE1ef7	E2348_C_0008		ADO-0004460	ABE1e	EcE24377A_0009		BAS-0004850	ABE1e
ABE-0000030	ABE1e	b0009		ADY-0000127	ABE1bf	ECK0126		ABH-0244019	ABH3b933	L7009		ACA-0129888	ABE1e	ECs0009		ABR-0076073	ABE1e	c0013		AEA-0000011	ABE1e	UTI89_C0010		AEF-0000011	ABE1e	ECP_0010		ADP-0005225	ADP1469	Ec53638_0015		AEG-0001848	ABE1989	APECO1_1005		AEM-0005326	ABE2f2c	EcolC_0009		BCI-0002758	ABE1f1a	E2348_C_0009		ADO-0004461	ABE20	EcE24377A_0010		BAS-0004851	ABE20
ABE-0000032	ABE20	b0010		ADY-0000151	ABE20a	ECK0150		ABH-0244022	ABH3b936	L7010		ACA-0129889	ABE20	ECs0010		ABR-0076075	ABE20	c0015		AEA-0000012	ABE20	UTI89_C0011		AEF-0000012	ABE20	ECP_0011		ADP-0005226	ADP146a	Ec53638_0016		AEG-0001849	ABE198c	APECO1_1006		AEM-0005327	ADYe55	EcolC_0010		BCI-0000714	BCI2ca	E2348_C_0010		ADO-0004462	ABE25	EcE24377A_0011		BAS-0004852	ABE25
ABE-0000037	ABE25	b0011		ADY-0000200	ABE29f	ECK0199		ABH-0244023	ABH3b937	L7011		ACA-0129890	ABE25	ECs0012		ABR-0076076	ABE25	c0016		AEA-0000013	ABE25	UTI89_C0012		AEF-0000013	ABE25	ECP_0012		ADP-0005227	ADP146b	Ec53638_0017		AEG-0001850	ABE198e	APECO1_1007		AEM-0005328	ABU18dc2	EcolC_0011		BCI-0001915	ABE1650	E2348_C_0011		ADO-0004463	ABE2b	EcE24377A_0012		BAS-0004853	ABE2b
ABE-0000043	ABE2b	b0013		ADY-0000369	ABE4eb	ECK0363		ABH-0244025	AEG12a1	L7012		ACA-0129892	ABE2b	ECs0013		ABR-0076077	ABE2b	c0017		AEA-0000015	ABE2b	UTI89_C0014		AEF-0000014	ABE2b	ECP_0013		ADP-0005228	ADP146c	Ec53638_0018		AEG-0001851	ABE1992	APECO1_1008		AEM-0005329	ABE2f28	EcolC_0012		BCI-0003363	ABE254d	E2348_C_0012		ADO-0004464	ADO1170	EcE24377A_0013		BAS-0004854	ABE34
ABE-0000052	ABE34	b0014		ADY-0000492	ABE6a7	ECK0484		ABH-0244027	BAS2a4b	L7013		ACA-0129893	ABE34	ECs0014		ABR-0076079	ABE34	c0019		AEA-0000017	ABE34	UTI89_C0016		AEF-0000015	ABE34	ECP_0014		ADP-0005229	ADP146d	Ec53638_0019		AEG-0000936	ABEd54	APECO1_101		AEM-0005330	ABE2f24	EcolC_0013		BCI-0002785	ABE1f69	E2348_C_0013		ADO-0004465	ABE34	EcE24377A_0014		BAS-0004855	ABE36
ABE-0000054	ABE36	b0015		ADY-0000497	ABE6b5	ECK0489		ABH-0244029	ABH3b93d	L7014		ACA-0129894	ABE36	ECs0015		ABR-0076080	ABE36	c0020		AEA-0000018	ABE36	UTI89_C0017		AEF-0000016	ABE36	ECP_0015		ADP-0005230	AEM1e7b	Ec53638_0020		AEG-0001853	AEG73d	APECO1_1010		AEM-0005331	ABE2f21	EcolC_0014		BCI-0000793	ABEaac	E2348_C_0014		ADO-0004466	ABE36	EcE24377A_0015		BAS-0004856	ABE40
ABE-0000058	AEC58	b0016		ADY-0000595	ABE7e9	ECK0581		ABH-0244031	ABH3b93f	L7015		ACA-0129895	ABE40	ECs0016		ABR-0076081	AEA14	c0021		AEA-0000019	ABE40	UTI89_C0018		AEF-0000018	AEA14	ECP_0017		ADP-0005231	ADP146f	Ec53638_0021		AEG-0001854	AEG73e	APECO1_1011		AEM-0005332	ABE2f1f	EcolC_0015		BCI-0000794	ABEaae	E2348_C_0015		ADO-0004467	ABE44	EcE24377A_0016		BAS-0004857	ABE44
ABE-0000064	ABE40	b0018		ADY-0000662	ABE8b8	ECK0645		ABH-0244033	ABH3b941	L7016		ACA-0129896	ABE44	ECs0017		ABR-0076082	ABU16276	c0022		AEA-0000020	AEA14	UTI89_C0019		AEF-0000019	ABU16276	ECP_0018		ADP-0005234	ADP1472	Ec53638_0024		AEG-0001855	AEG73f	APECO1_1012		AEM-0005334	ABE2f1a	EcolC_0016		BCI-0002772	ABE1f49	E2348_C_0016		ADO-0004468	ABE48	EcE24377A_0017		BAS-0004858	ABE48
ABE-0000068	ABE44	b0019		ADY-0000772	ABEa2d	ECK0754		ABH-0244036	ABH3b944	L7017		ACA-0129897	ABE48	ECs0018		ABR-0076083	ABU1627c	c0023		AEA-0000021	ABU16276	UTI89_C0020		AEF-0000020	ABU1627c	ECP_0019		ADP-0005235	AEG75c	Ec53638_0025		AEG-0001863	AFT4ac	APECO1_1015		AEM-0005335	ABE2f16	EcolC_0017		BCI-0000005	ABEc	E2348_C_0017		ADO-0004469	ADO1175	EcE24377A_0018		BAS-0004859	BAS12fb
ABE-0000072	ABE48	b0020		ADY-0000816	ABEacc	ECK0798		ABH-0244038	BAS2a50	L7018		ACA-0129901	ABH5d7b	ECs0022		ABR-0076084	ABE44	c0024		AEA-0000022	ABU1627c	UTI89_C0021		AEF-0000021	ABE44	ECP_0020		ADP-0005236	ABH66ef	Ec53638_0026		AEG-0001864	AFT4ab	APECO1_1016		AEM-0005336	ABE2f13	EcolC_0018		BCI-0000021	AEA14	E2348_C_0018		ADO-0004471	ABH5d7e	EcE24377A_0020		BAS-0004860	BAS12fc
ABE-0000075	AEC5c	b0021		ADY-0000864	ABEb63	ECK0846		ABH-0244041	ABH3b949	L7019		ACA-0129902	ABH5d7c	ECs0023		ABR-0076085	ABE48	c0025		AEA-0000023	ABE44	UTI89_C0022		AEF-0000022	ABE48	ECP_0021		ADP-0005237	ABH6242	Ec53638_0027		AEG-0001865	ABH66d2	APECO1_1017		AEM-0005337	ABE2f11	EcolC_0019		BCI-0000022	ABU16276	E2348_C_0019		ADO-0004473	ADO1179	EcE24377A_0022		BAS-0004861	BAS12fd
ABE-0000078	AEC5d	b0022		ADY-0000873	ABEb7b	ECK0855		ABH-0244043	ABH3b94b	L7020		ACA-0129903	ABH5d7d	ECs0024		ABR-0076087	ABE52	c0027		AEA-0000024	ABE48	UTI89_C0023		AEF-0000023	ABE52	ECP_0022		ADP-0005238	ADP1476	Ec53638_0028		AEG-0001866	AFT4a9	APECO1_1018		AEM-0005338	ABH7091	EcolC_0020		BCI-0000023	ABU1627c	E2348_C_0020		ADO-0004474	ABE52	EcE24377A_0023		BAS-0004862	BAS12fe
ABE-0000082	ABE52	b0023		ADY-0000942	ABEc65	ECK0924		ABH-0244044	BAS2a55	L7021		ACA-0129904	ABH5d7e	ECs0025		ABR-0076088	ABE59	c0028		AEA-0000026	ABE52	UTI89_C0025		AEF-0000024	ABE5b	ECP_0023		ADP-0005239	ADP1477	Ec53638_0029		AEG-0001867	AFT4a8	APECO1_1019		AEM-0005339	ABH708f	EcolC_0021		BCI-0002784	ABE1f67	E2348_C_0021		ADO-0004475	ABE59	EcE24377A_0024		BAS-0004863	ABH5d7c
ABE-0000089	ABE59	b0024		ADY-0001129	ABEebe	ECK1103		ABH-0244046	ABH3b94e	L7022		ACA-0129905	ABE52	ECs0026		ABR-0076089	ABE5b	c0029		AEA-0000027	ABE59	UTI89_C0026		AEF-0000025	ABE5e	ECP_0024		ADP-0005240	ADP1478	Ec53638_0030		AEG-0000937	ABEd56	APECO1_102		AEM-0005341	AEM14dd	EcolC_0023		BCI-0000006	ABEf	E2348_C_0022		ADO-0004476	ABE5b	EcE24377A_0025		BAS-0004864	ABH5d7d
ABE-0000091	ABE5b	b0025		ADY-0001138	ABEed4	ECK1112		ABH-0244047	ABH3b94f	L7023		ACA-0129906	ABE59	ECs0027		ABR-0076090	ABE5e	c0030		AEA-0000028	ABE5b	UTI89_C0027		AEF-0000026	ABE60	ECP_0025		ADP-0005241	ABE11cc	Ec53638_0031		AEG-0001868	AEG74c	APECO1_1020		AEM-0005342	ABE2ef2	EcolC_0024		BCI-0001834	ABE1555	E2348_C_0023		ADO-0004477	ABE5e	EcE24377A_0026		BAS-0004865	ABH5d7e
ABE-0000094	ABE5e	b0026		ADY-0001272	ABE1052	ECK1240		ABH-0244048	ABH3b950	L7024		ACA-0129907	ABE5b	ECs0028		ABR-0076091	ABE60	c0031		AEA-0000029	ABE5e	UTI89_C0028		AEF-0000027	ABE65	ECP_0026		ADP-0005242	ADP147a	Ec53638_0032		AEG-0001869	AEG74d	APECO1_1021		AEM-0005343	ABE2eef	EcolC_0025		BCI-0003369	ABE2559	E2348_C_0024		ADO-0004478	ABE60	EcE24377A_0027		BAS-0004866	ABE52
ABE-0000096	ABE60	b0027		ADY-0001273	ABE1056	ECK1241		ABH-0244050	ABH3b952	L7025		ACA-0129908	ABE5e	ECs0029		ABR-0076092	ABE65	c0032		AEA-0000030	ABE60	UTI89_C0029		AEF-0000029	ABE6d	ECP_0028		ADP-0005244	ADP147c	Ec53638_0034		AEG-0001870	AEG74e	APECO1_1022		AEM-0005344	ABE2eed	EcolC_0026		BCI-0000008	ABE14	E2348_C_0025		ADO-0004479	ABE65	EcE24377A_0028		BAS-0004867	ABE5b
ABE-0000101	ABE65	b0028		ADY-0001319	ABE10f3	ECK1285		ABH-0244052	ABH3b954	L7026		ACA-0129909	ABE60	ECs0030		ABR-0076093	ABE67	c0033		AEA-0000031	ABE65	UTI89_C0030		AEF-0000030	ABE70	ECP_0029		ADP-0005245	ABH66f9	Ec53638_0035		AEG-0001871	AEG74f	APECO1_1023		AEM-0005345	ABE2eeb	EcolC_0027		BCI-0000016	ABE34	E2348_C_0026		ADO-0004480	ABE67	EcE24377A_0029		BAS-0004868	ABE5e
ABE-0000103	ABE67	b0029		ADY-0001320	ABE10f6	ECK1286		ABH-0244054	ABH3b956	L7027		ACA-0129910	ABE65	ECs0031		ABR-0076096	AEA22	c0036		AEA-0000032	ABE67	UTI89_C0031		AEF-0000031	AEF1f	ECP_0030		ADP-0005246	ADP147e	Ec53638_0036		AEG-0001872	AEG750	APECO1_1024		AEM-0005347	ABE2edf	EcolC_0028		BCI-0000009	ABE1b	E2348_C_0027		ADO-0004481	ABE6d	EcE24377A_0030		BAS-0004869	ABE60
ABE-0000109	ABE6d	b0030		ADY-0001482	ABE12c5	ECK1435		ABH-0244056	ABH3b958	L7028		ACA-0129911	ABE67	ECs0032		ABR-0076097	ABE70	c0037		AEA-0000033	ABE6d	UTI89_C0032		AEF-0000032	ABE76	ECP_0031		ADP-0005247	ADP147f	Ec53638_0037		AEG-0001873	AFT4a1	APECO1_1025		AEM-0005348	ABE2edd	EcolC_0029		BCI-0002776	ABE1f5c	E2348_C_0028		ADO-0004482	ABE70	EcE24377A_0031		BAS-0004870	ABE65
ABE-0000112	ABE70	b0031		ADY-0001524	ABE1353	ECK1477		ABH-0244057	ABH3b959	L7029		ACA-0129912	ABE6d	ECs0033		ABR-0076100	ABE76	c0040		AEA-0000034	AEA22	UTI89_C0033		AEF-0000033	ABE79	ECP_0032		ADP-0005248	ADP1480	Ec53638_0038		AEG-0001874	AFT4a0	APECO1_1026		AEM-0005349	ABE2edb	EcolC_0030		BCI-0000017	ABE36	E2348_C_0029		ADO-0004483	ADO1183	EcE24377A_0032		BAS-0004871	ABE67
ABE-0000118	ABE76	b0032		ADY-0001525	ABE1355	ECK1478		ABH-0244058	ABH3b95a	L7030		ACA-0129913	ABE70	ECs0034		ABR-0076101	ABE79	c0041		AEA-0000035	ABE70	UTI89_C0034		AEF-0000035	ABE7d	ECP_0034		ADP-0005249	ADP1481	Ec53638_0039		AEG-0001875	AEG753	APECO1_1027		AEM-0005350	ABE2ed9	EcolC_0031		BCI-0000013	ABE20	E2348_C_0030		ADO-0004484	ABE76	EcE24377A_0033		BAS-0004872	ABE6d
ABE-0000121	ABE79	b0033		ADY-0001754	ABE164b	ECK1707		ABH-0244060	ABH3b95c	L7031		ACA-0129914	ABE76	ECs0035		ABR-0076103	ABE7d	c0043		AEA-0000037	ABE76	UTI89_C0036		AEF-0000036	ABE80	ECP_0035		ADP-0005250	ADP1482	Ec53638_0040		AEG-0001876	ABH6449	APECO1_1028		AEM-0005352	ABE2ed6	EcolC_0032		BCI-0002877	ABE1feb	E2348_C_0031		ADO-0004485	ABE79	EcE24377A_0034		BAS-0004873	ABE70
ABE-0000125	ABE7d	b0034		ADY-0001803	ABE16d5	ECK1754		ABH-0244061	ABH3b95d	L7032		ACA-0129915	ABE79	ECs0036		ABR-0076104	ABE80	c0044		AEA-0000038	ABE79	UTI89_C0037		AEF-0000037	ABE82	ECP_0036		ADP-0005251	ADP1483	Ec53638_0041		AEG-0001877	ABH63f9	APECO1_1029		AEM-0005353	ABE2ecd	EcolC_0033		BCI-0001734	ABE1373	E2348_C_0032		ADO-0004487	ABE7d	EcE24377A_0036		BAS-0004874	AFT20
ABE-0000128	ABE80	b0035		ADY-0001908	ABE1836	ECK1859		ABH-0244063	ABH3b95f	L7033		ACA-0129916	ABE7d	ECs0037		ABR-0076105	ABE82	c0045		AEA-0000039	AEG1e	UTI89_C0038		AEF-0000038	ABE85	ECP_0037		ADP-0005252	ADP1484	Ec53638_0042		AEG-0000938	ABEd58	APECO1_103		AEM-0005354	ABE2ecb	EcolC_0034		BCI-0000018	ABE40	E2348_C_0033		ADO-0004488	ABE80	EcE24377A_0037		BAS-0004875	ABE76
ABE-0000130	ABE82	b0036		ADY-0001966	ABE18f0	ECK1916		ABH-0244064	ABH3b960	L7034		ACA-0129917	ABE80	ECs0038		ABR-0076106	ABE85	c0046		AEA-0000041	ABE7d	UTI89_C0040		AEF-0000039	ABE88	ECP_0038		ADP-0005253	ADP1485	Ec53638_0043		AEG-0001878	AEA5d6	APECO1_1030		AEM-0005355	ABE2ec7	EcolC_0035		BCI-0000024	ABE44	E2348_C_0035		ADO-0004489	ABE82	EcE24377A_0038		BAS-0004876	ABE79
ABE-0000133	ABE85	b0037		ADY-0002195	ABE1b7a	ECK2122		ABH-0244065	ABH3b961	L7035		ACA-0129918	ABE82	ECs0039		ABR-0076107	ABE88	c0047		AEA-0000042	ABE80	UTI89_C0041		AEF-0000040	ABE8b	ECP_0039		ADP-0005254	ADP1486	Ec53638_0044		AEG-0001879	AEG757	APECO1_1031		AEM-0005356	ABE2ec4	EcolC_0036		BCI-0001736	ABE1378	E2348_C_0036		ADO-0004490	ABE85	EcE24377A_0039		BAS-0004878	ABE7d
ABE-0000136	ABE88	b0038		ADY-0002267	ABE1c6f	ECK2193		ABH-0244066	ABE2a85	L7036		ACA-0129919	ABE85	ECs0040		ABR-0076108	ABE8b	c0048		AEA-0000043	ABE82	UTI89_C0042		AEF-0000041	ABE8d	ECP_0040		ADP-0005257	ABE17e6	Ec53638_0045		AEG-0001880	AFT497	APECO1_1032		AEM-0005358	ABE2ebf	EcolC_0037		BCI-0001735	ABE1376	E2348_C_0037		ADO-0004491	ABE88	EcE24377A_0040		BAS-0004879	ABE80
ABE-0000139	ABE8b	b0039		ADY-0002382	ABE1dba	ECK2300		ABH-0244067	ABH3b963	L7037		ACA-0129920	ABE88	ECs0041		ABR-0076109	ABE8d	c0049		AEA-0000044	ABE85	UTI89_C0043		AEF-0000042	ABE91	ECP_0041		ADP-0005258	ABE17e8	Ec53638_0046		AEG-0001881	ABH66ea	APECO1_1033		AEM-0005359	ABH7072	EcolC_0038		BCI-0001742	ABE138e	E2348_C_0038		ADO-0004492	ABE8b	EcE24377A_0041		BAS-0004880	ABE82
ABE-0000141	ABE8d	b0040		ADY-0002500	ABE1f32	ECK2417		ABH-0244068	ABH3b964	L7038		ACA-0129921	ABE8b	ECs0042		ABR-0076110	ABE91	c0050		AEA-0000045	ABE88	UTI89_C0044		AEF-0000043	ABE93	ECP_0042		ADP-0005259	ABE17eb	Ec53638_0047		AEG-0001882	ADY641	APECO1_1034		AEM-0005361	ABE2ebc	EcolC_0039		BCI-0002880	ABE2016	E2348_C_0039		ADO-0004493	ABE8d	EcE24377A_0042		BAS-0004881	ABE85
ABE-0000145	ABE91	b0041		ADY-0003264	ABE2902	ECK3184		ABH-0244069	ABH3b965	L7039		ACA-0129922	ABE8d	ECs0043		ABR-0076113	ABE95	c0053		AEA-0000046	ABE8b	UTI89_C0045		AEF-0000044	ABE95	ECP_0043		ADP-0005260	ABE17ee	Ec53638_0048		AEG-0001883	AFT491	APECO1_1035		AEM-0005363	ABE2eba	EcolC_0040		BCI-0000028	ABE5b	E2348_C_0040		ADO-0004494	ADO118e	EcE24377A_0043		BAS-0004882	ABE88
ABE-0000147	ABE93	b0042		ADY-0003270	ABE2910	ECK3190		ABH-0244070	ABH3b966	L7040		ACA-0129923	ABE91	ECs0044		ABR-0076114	ABE97	c0054		AEA-0000047	ABE8d	UTI89_C0046		AEF-0000045	ABE97	ECP_0044		ADP-0005261	ABE17f1	Ec53638_0049		AEG-0001884	AEG75c	APECO1_1036		AEM-0005365	ADYe79	EcolC_0041		BCI-0000015	ABE2b	E2348_C_0041		ADO-0004495	ADO118f	EcE24377A_0044		BAS-0004883	ABE8b
ABE-0000149	ABE95	b0043		ADY-0003341	ABE29f2	ECK3258		ABH-0244072	ABH3b968	L7041		ACA-0129924	ABE93	ECs0045		ABR-0076115	ABE9c	c0055		AEA-0000048	ABE91	UTI89_C0047		AEF-0000046	ABE9c	ECP_0045		ADP-0005263	ABE17f5	Ec53638_0050		AEG-0001885	AEG75d	APECO1_1037		AEM-0005368	AEM14f8	EcolC_0043		BCI-0000019	ABE40	E2348_C_0042		ADO-0004496	ABE91	EcE24377A_0045		BAS-0004884	ABE8d
ABE-0000151	ABE97	b0044		ADY-0003921	ABE2c02	ECK3434		ABH-0244073	ABH3b969	L7042		ACA-0129925	ABE95	ECs0046		ABR-0076116	ABE9f	c0056		AEA-0000049	ABE93	UTI89_C0048		AEF-0000047	ABE9f	ECP_0046		ADP-0005262	ABE17f3	Ec53638_0051		AEG-0001886	ABH662e	APECO1_1038		AEM-0005369	AEM14f9	EcolC_0044		BCI-0000029	ABE5e	E2348_C_0043		ADO-0004497	ABE93	EcE24377A_0046		BAS-0004885	ABE91
ABE-0000156	ABE9c	b0045		ADY-0003917	ABE2c12	ECK3438		ABH-0244074	ABH3b96a	L7043		ACA-0129926	ABE97	ECs0047		ABR-0076117	ABEa1	c0057		AEA-0000050	ABE95	UTI89_C0049		AEF-0000048	ABEa1	ECP_0047		ADP-0005264	ABE17f9	Ec53638_0052		AEG-0000939	ABEd5e	APECO1_104		AEM-0005370	AEM14fa	EcolC_0045		BCI-0000025	ABE48	E2348_C_0044		ADO-0004498	ABE95	EcE24377A_0047		BAS-0004886	ABE93
ABE-0000159	ABE9f	b0046		ADY-0003916	ABE2c14	ECK3439		ABH-0244075	ABH3b96b	L7044		ACA-0129927	ABE9c	ECs0048		ABR-0076118	ABEa4	c0058		AEA-0000051	ABE97	UTI89_C0050		AEF-0000049	ABEa4	ECP_0048		ADP-0005265	ADP1491	Ec53638_0054		AEG-0001887	AEG75f	APECO1_1040		AEM-0005371	AEM14fb	EcolC_0046		BCI-0000027	ABE59	E2348_C_0045		ADO-0004499	ABE97	EcE24377A_0048		BAS-0004887	ABE95
ABE-0000161	ABEa1	b0047		ADY-0003908	ABE2c31	ECK3447		ABH-0244079	ABH3b96f	L7045		ACA-0129928	ABE9f	ECs0049		ABR-0076119	ABH5d9b	c0059		AEA-0000052	ABE9c	UTI89_C0051		AEF-0000050	ABH5d9b	ECP_0049		ADP-0005267	ABE1801	Ec53638_0055		AEG-0001888	ABH623e	APECO1_1041		AEM-0005372	AEM14fc	EcolC_0047		BCI-0000031	ABE65	E2348_C_0046		ADO-0004500	ABE9c	EcE24377A_0049		BAS-0004888	ABE97
ABE-0000164	ABEa4	b0048		ADY-0003892	ABE2c60	ECK3463		ABH-0244080	ABH3b970	L7046		ACA-0129929	ABEa1	ECs0050		ABR-0076120	ABH5d9c	c0060		AEA-0000053	ABE9f	UTI89_C0052		AEF-0000051	ABH5d9c	ECP_0050		ADP-0005268	ABE1812	Ec53638_0056		AEG-0001889	ABH6633	APECO1_1042		AEM-0005374	AEM14fe	EcolC_0048		BCI-0001738	ABE137c	E2348_C_0047		ADO-0004501	ABE9f	EcE24377A_0050		BAS-0004889	ABE9c
ABE-0000167	ABEa7	b0049		ADY-0003891	ABE2c62	ECK3464		ABH-0244083	ABH3b973	L7047		ACA-0129930	ABEa4	ECs0051		ABR-0076121	ABEa7	c0061		AEA-0000054	ABEa1	UTI89_C0053		AEF-0000052	ABEa7	ECP_0051		ADP-0005269	ABE1814	Ec53638_0057		AEG-0001890	AEG762	APECO1_1043		AEM-0005375	ADP1834	EcolC_0049		BCI-0000039	ABE80	E2348_C_0048		ADO-0004502	ABEa1	EcE24377A_0051		BAS-0004890	ABE9f
ABE-0000169	ABEa9	b0050		ADY-0003827	ABE2d2c	ECK3527		ABH-0244084	ABH3b974	L7048		ACA-0129931	ABH5d9b	ECs0052		ABR-0076123	ABEa9	c0063		AEA-0000055	ABEa4	UTI89_C0054		AEF-0000053	ABEa9	ECP_0052		ADP-0005270	ABE1816	Ec53638_0058		AEG-0001891	ABH66f8	APECO1_1044		AEM-0005376	AEM1500	EcolC_0050		BCI-0001743	ABE1390	E2348_C_0049		ADO-0004503	ABEa4	EcE24377A_0052		BAS-0004891	ABEa1
ABE-0000175	ABEaf	b0051		ADY-0003826	ABE2d2e	ECK3528		ABH-0244086	ABH3b976	L7049		ACA-0129932	ABH5d9c	ECs0053		ABR-0076124	ABEaf	c0064		AEA-0000056	ABH5d9b	UTI89_C0055		AEF-0000054	ABEaf	ECP_0053		ADP-0005271	ABE181b	Ec53638_0059		AEG-0001892	AEG764	APECO1_1045		AEM-0005377	AEM1501	EcolC_0051		BCI-0004552	ABH71c6	E2348_C_0050		ADO-0004504	ABEa7	EcE24377A_0053		BAS-0004892	ABEa4
ABE-0000178	ABEb2	b0052		ADY-0003630	ABE2f93	ECK3718		ABH-0244088	ABH3b978	L7050		ACA-0129933	ABEa7	ECs0054		ABR-0076125	ABEb2	c0065		AEA-0000057	ABEa7	UTI89_C0056		AEF-0000055	ABEb2	ECP_0054		ADP-0005272	ABE1823	Ec53638_0060		AEG-0001893	AEG765	APECO1_1046		AEM-0005378	AEM1502	EcolC_0052		BCI-0000054	ABH5d9c	E2348_C_0051		ADO-0004505	ABEa9	EcE24377A_0054		BAS-0004893	ABH5d9b
ABE-0000180	ABEb4	b0053		ADY-0004195	ABE3484	ECK4099		ABH-0244090	ABH3b97a	L7051		ACA-0129934	ABEa9	ECs0055		ABR-0076126	ABEb4	c0066		AEA-0000058	ABEa9	UTI89_C0057		AEF-0000056	AEF38	ECP_0055		ADP-0005273	ABE1826	Ec53638_0061		AEG-0001894	ABH6234	APECO1_1047		AEM-0005379	ABH703c	EcolC_0053		BCI-0000801	ABEac5	E2348_C_0052		ADO-0004506	ABEaf	EcE24377A_0055		BAS-0004895	ABEa7
ABE-0000183	ABEb7	b0054		ADY-0004320	ABH72e1	ECK4224		ABH-0244091	ABH3b97b	L7052		ACA-0129935	ABEaf	ECs0056		ABR-0076127	ABEb7	c0067		AEA-0000059	ABEaf	UTI89_C0058		AEF-0000057	AEF39	ECP_0056		ADP-0005274	ABE1829	Ec53638_0062		AEG-0001895	AEG767	APECO1_1048		AEM-0005381	ABE2eb1	EcolC_0054		BCI-0000030	ABE60	E2348_C_0053		ADO-0004507	ABEb2	EcE24377A_0056		BAS-0004894	ABH5d9c
ABE-0000187	ABEbb	b0055		ADY-0004380	ADY111c	ECK4277		ABH-0244093	ABH3b97d	L7053		ACA-0129936	ABEb2	ECs0057		ABR-0076128	ABEbb	c0068		AEA-0000060	ABEb2	UTI89_C0059		AEF-0000058	ABEb7	ECP_0057		ADP-0005275	ABE182d	Ec53638_0063		AEG-0001901	ABH68e9	APECO1_1049		AEM-0005382	ABE2eaf	EcolC_0055		BCI-0000036	ABE79	E2348_C_0054		ADO-0004508	ABEb4	EcE24377A_0057		BAS-0004896	ABEa9
ABE-0000196	ABEc4	b0058		ADY-0002657	ABE213e	ECK2583		ABH-0244095	ABH3b97f	L7054		ACA-0129937	ABEb4	ECs0058		ABR-0076129	ABEc4	c0069		AEA-0000061	ABEb4	UTI89_C0060		AEF-0000059	ABEbb	ECP_0058		ADP-0005276	ABE182f	Ec53638_0064		AEG-0000940	ABEd60	APECO1_105		AEM-0005383	ABE2ead	EcolC_0056		BCI-0000038	ABE7d	E2348_C_0055		ADO-0004509	ABEb7	EcE24377A_0058		BAS-0004897	ABEaf
ABE-0000198	ABEc6	b0059		ADY-0003809	ADYee1	ECK3545		ABH-0244096	ABH3b980	L7055		ACA-0129938	ABEb7	ECs0059		ABR-0076130	ABEc6	c0070		AEA-0000062	ABEb7	UTI89_C0061		AEF-0000060	ABEc4	ECP_0059		ADP-0005277	ABE1836	Ec53638_0065		AEG-0001902	ABE199e	APECO1_1050		AEM-0005385	ABE2eaa	EcolC_0057		BCI-0002888	ABE2030	E2348_C_0056		ADO-0004510	ABEbb	EcE24377A_0059		BAS-0004898	ABEb2
ABE-0000202	ABEca	b0060		ADY-0002046	AEC74e	ECK0261		ABH-0244103	ABH3b987	L7056		ACA-0129939	ABEbb	ECs0060		ABR-0076131	ABEca	c0071		AEA-0000063	ABEbb	UTI89_C0062		AEF-0000061	ABEc6	ECP_0060		ADP-0005278	ABE1839	Ec53638_0066		AEG-0001903	AEA888	APECO1_1051		AEM-0005386	ABE2ea5	EcolC_0058		BCI-0000807	ABEadb	E2348_C_0057		ADO-0004511	ABEc4	EcE24377A_0060		BAS-0004899	ABEb4
ABE-0000209	ABE2db6	b0061		ADY-0002049	ADY801	ECK0357		ABH-0244104	ABH3b988	L7057		ACA-0129940	ABH5da4	ECs0061		ABR-0076133	ABR12965	c0072		AEA-0000064	ABEc4	UTI89_C0063		AEF-0000062	ABEca	ECP_0061		ADP-0005279	ABE183c	Ec53638_0067		AEG-0001904	AEA889	APECO1_1052		AEM-0005387	ABE2ea3	EcolC_0059		BCI-0000047	ABE95	E2348_C_0058		ADO-0004512	ABEc6	EcE24377A_0061		BAS-0004900	ABEb7
ABE-0000221	ABEdd	b0062		ADY-0002048	ADY800	ECK0358		ABH-0244110	BAS2a09	L7058		ACA-0129941	ABEc4	ECs0062		ABR-0076134	ABE2db6	c0073		AEA-0000065	ABEc6	UTI89_C0064		AEF-0000063	ABE2db6	ECP_0062		ADP-0005280	ABE183e	Ec53638_0068		AEG-0001905	AEA88a	APECO1_1054		AEM-0005388	ABE2ea1	EcolC_0060		BCI-0000032	ABE67	E2348_C_0059		ADO-0004513	ABEca	EcE24377A_0062		BAS-0004901	ABEbb
ABE-0000223	ABEdf	b0063		ADY-0002053	ADY805	ECK1993		ABH-0244111	ABH3b98f	L7059		ACA-0129942	ABEc6	ECs0063		ABR-0076135	ABEdd	c0074		AEA-0000066	ABEca	UTI89_C0065		AEF-0000064	ABEdd	ECP_0063		ADP-0005281	ABE1845	Ec53638_0069		AEG-0001906	AEA88b	APECO1_1055		AEM-0005389	ABE2e9f	EcolC_0061		BCI-0000138	ABE1c9	E2348_C_0060		ADO-0004514	ABE2db6	EcE24377A_0063		BAS-0004903	ABEc4
ABE-0000236	ABEec	b0064		ADY-0002054	ADY806	ECK1994		ABH-0244112	ABH3b990	L7060		ACA-0129943	ABEca	ECs0064		ABR-0076136	ABEdf	c0075		AEA-0000067	ABE2db6	UTI89_C0066		AEF-0000065	ABEdf	ECP_0064		ADP-0005282	ABE1847	Ec53638_0070		AEG-0001907	AEA88c	APECO1_1056		AEM-0005390	ABE2e9d	EcolC_0062		BCI-0000131	ABE1ae	E2348_C_0061		ADO-0004515	ABEdd	EcE24377A_0064		BAS-0004904	ABEc6
ABE-0000241	ABEf1	b0065		ADY-0002055	ABH61d0	ECK1995		ABH-0244113	ABH3b991	L7061		ACA-0129944	ABE2db6	ECs0065		ABR-0076137	ABEec	c0076		AEA-0000068	ABEdd	UTI89_C0067		AEF-0000066	ABEec	ECP_0065		ADP-0005283	ABE184b	Ec53638_0071		AEG-0001908	AEA88d	APECO1_1057		AEM-0005391	ABE2e9a	EcolC_0063		BCI-0000149	ABE1e7	E2348_C_0062		ADO-0004516	ABEdf	EcE24377A_0065		BAS-0004905	ABEca
ABE-0000244	ABEf4	b0066		ADY-0002056	ADY808	ECK1996		ABH-0244115	ABH3b993	L7062		ACA-0129945	ABEdd	ECs0066		ABR-0076138	AEA47	c0077		AEA-0000069	ABEdf	UTI89_C0068		AEF-0000067	AEF43	ECP_0066		ADP-0005284	ABE184f	Ec53638_0072		AEG-0001909	AEF7a6	APECO1_1058		AEM-0005392	ABE2e93	EcolC_0064		BCI-0000155	ABE1f9	E2348_C_0063		ADO-0004517	ABEec	EcE24377A_0066		BAS-0004906	ABE2db6
ABE-0000246	ABEf6	b0067		ADY-0002057	AEA47f	ECK1997		ABH-0244116	ABH3b994	L7063		ACA-0129946	ABEdf	ECs0067		ABR-0076141	AEA49	c0080		AEA-0000070	ABEec	UTI89_C0069		AEF-0000068	AEA49	ECP_0067		ADP-0005285	ABE1852	Ec53638_0073		AEG-0001910	AEF7a7	APECO1_1059		AEM-0005394	ABE2e91	EcolC_0065		BCI-0000154	ABE1f7	E2348_C_0064		ADO-0004518	ABEf1	EcE24377A_0067		BAS-0004907	ABEdd
ABE-0000249	ABEf9	b0068		ADY-0002058	ADY80a	ECK1998		ABH-0244117	ABH3b995	L7064		ACA-0129947	ABEec	ECs0068		ABR-0076142	ABEf1	c0081		AEA-0000071	AEA47	UTI89_C0070		AEF-0000069	ABEf1	ECP_0068		ADP-0005286	ADP14a6	Ec53638_0074		AEG-0000941	ABEd69	APECO1_106		AEM-0005395	ABE2e8e	EcolC_0066		BCI-0000157	ABE204	E2348_C_0065		ADO-0004519	ABEf4	EcE24377A_0068		BAS-0004908	ABEdf
ABE-0000251	ABEfb	b0069		ADY-0002059	AEC75a	ECK1999		ABH-0244120	ABH3b998	L7065		ACA-0129948	ABEf1	ECs0069		ABR-0076143	ABEf4	c0082		AEA-0000072	AEF43	UTI89_C0071		AEF-0000070	ABEf4	ECP_0069		ADP-0005288	ADP14a8	Ec53638_0076		AEG-0001911	AEA890	APECO1_1060		AEM-0005396	ABE2e89	EcolC_0067		BCI-0001403	ABH649c	E2348_C_0066		ADO-0004520	ABEf6	EcE24377A_0069		BAS-0004909	ABEec
ABE-0000257	ADY49	b0070		ADY-0002692	ADYa84	ECK2618		ABH-0244121	ABH3b999	L7066		ACA-0129949	ABEf4	ECs0070		ABR-0076144	ABEf6	c0083		AEA-0000073	AEA49	UTI89_C0072		AEF-0000071	ABEf6	ECP_0070		ADP-0005289	ADP14a9	Ec53638_0077		AEG-0001912	AEA891	APECO1_1061		AEM-0005397	ABH7029	EcolC_0068		BCI-0001437	BCI59d	E2348_C_0067		ADO-0004521	ABEf9	EcE24377A_0070		BAS-0004910	ABEf1
ABE-0000259	ABE103	b0071		ADY-0002693	ADYa85	ECK2619		ABH-0244130	ABH3b9a2	L7068		ACA-0129950	ABEf6	ECs0071		ABR-0076145	ABEf9	c0084		AEA-0000074	ABEf1	UTI89_C0073		AEF-0000072	ABEf9	ECP_0071		ADP-0005290	ADP14aa	Ec53638_0078		AEG-0001913	AEF7aa	APECO1_1062		AEM-0005398	ABE2e80	EcolC_0069		BCI-0000071	BCI47	E2348_C_0068		ADO-0004522	ADP196e	EcE24377A_0071		BAS-0004911	ABEf4
ABE-0000261	ABE105	b0072		ADY-0002694	ADYa86	ECK2620		ABH-0244135	ABH3b9a7	L7069		ACA-0129951	ABEf9	ECs0072		ABR-0076146	ABEfb	c0085		AEA-0000075	ABEf4	UTI89_C0074		AEF-0000073	ABEfb	ECP_0072		ADP-0005291	ADP14ab	Ec53638_0079		AEG-0001914	AEA893	APECO1_1063		AEM-0005399	ABE2e7e	EcolC_0070		BCI-0000600	ABU1640b	E2348_C_0069		ADO-0004523	ABEfb	EcE24377A_0072		BAS-0004912	ABEf6
ABE-0000265	ABE109	b0073		ADY-0002695	ADYa87	ECK2621		ABH-0244138	AEA1487	L7070		ACA-0129952	ABH5db1	ECs0073		ABR-0076148	ABR12974	c0086		AEA-0000076	ABEf6	UTI89_C0075		AEF-0000074	ABE103	ECP_0073		ADP-0005292	ADP14ac	Ec53638_0080		AEG-0001915	AEG77b	APECO1_1064		AEM-0005400	ABE2e7b	EcolC_0071		BCI-0000072	BCI48	E2348_C_0070		ADO-0004524	ADY49	EcE24377A_0073		BAS-0004913	ABEf9
ABE-0000267	ABE10b	b0074		ADY-0002696	ADYa88	ECK2622		ABH-0244139	ABH3b9ab	L7071		ACA-0129953	ABEfb	ECs0074		ABR-0076149	ABE103	c0087		AEA-0000077	ABEf9	UTI89_C0076		AEF-0000075	ABE105	ECP_0074		ADP-0005293	ADP14ad	Ec53638_0081		AEG-0001916	AEG77c	APECO1_1065		AEM-0005401	ABE2e78	EcolC_0072		BCI-0000142	ABE1d3	E2348_C_0071		ADO-0004525	ABE103	EcE24377A_0074		BAS-0004915	ABH5db1
ABE-0000269	ABE10d	b0075		ADY-0002697	ADYa89	ECK2623		ABH-0244140	ABH3b9ac	L7072		ACA-0129954	ABE103	ECs0075		ABR-0076151	ABE105	c0089		AEA-0000078	ABEfb	UTI89_C0077		AEF-0000076	ABE109	ECP_0075		ADP-0005294	ADP14ae	Ec53638_0082		AEG-0001917	ABH68f0	APECO1_1066		AEM-0005402	ABE2e71	EcolC_0073		BCI-0000096	ABE139	E2348_C_0072		ADO-0004526	ABE105	EcE24377A_0075		BAS-0004916	ABEfb
ABE-0000280	ABE118	b0076		ADY-0002698	ADYa8a	ECK2624		ABH-0244142	ABH3b9ae	L7073		ACA-0129955	ABE105	ECs0076		ABR-0076152	ABE109	c0090		AEA-0000079	ABE103	UTI89_C0078		AEF-0000077	ABE10b	ECP_0076		ADP-0005295	ADP14af	Ec53638_0083		AEG-0001918	ABE19ac	APECO1_1067		AEM-0005403	ABE2e6d	EcolC_0074		BCI-0000167	ABE215	E2348_C_0073		ADO-0004527	ABE109	EcE24377A_0076		BAS-0004918	ABE103
ABE-0000290	ABE122	b0077		ADY-0002699	ADYa8b	ECK2625		ABH-0244143	ABH3b9af	L7074		ACA-0129956	ABE109	ECs0077		ABR-0076153	ABE10b	c0091		AEA-0000080	ABE105	UTI89_C0079		AEF-0000078	ABE10d	ECP_0077		ADP-0005296	ADP14b0	Ec53638_0084		AEG-0001919	ABE19b3	APECO1_1068		AEM-0005404	ABE2e6b	EcolC_0075		BCI-0000168	ABE21a	E2348_C_0074		ADO-0004528	ABE10b	EcE24377A_0077		BAS-0004919	ABE105
ABE-0000294	ABE126	b0078		ADY-0002700	ADYa8c	ECK2626		ABH-0244144	ABH3b9b0	L7075		ACA-0129957	ABE10b	ECs0078		ABR-0076156	ABE118	c0093		AEA-0000081	ABE109	UTI89_C0080		AEF-0000079	ABE118	ECP_0078		ADP-0005297	ADP14b1	Ec53638_0085		AEG-0001920	ABE19b6	APECO1_1069		AEM-0005405	ABE2e65	EcolC_0076		BCI-0000063	ABEc6	E2348_C_0075		ADO-0004529	ABE118	EcE24377A_0078		BAS-0004920	ABE109
ABE-0000299	ABE12b	b0080		ADY-0002701	ADYa8d	ECK2627		ABH-0244145	ABH3b9b1	L7076		ACA-0129958	ABE10d	ECs0079		ABR-0076158	ABE122	c0095		AEA-0000082	ABE10b	UTI89_C0081		AEF-0000080	ABE122	ECP_0079		ADP-0005298	ADP14b2	Ec53638_0086		AEG-0000942	ABH62ec	APECO1_107		AEM-0005406	ABE2e63	EcolC_0077		BCI-0000134	ABE1ba	E2348_C_0076		ADO-0004530	ABE122	EcE24377A_0079		BAS-0004921	ABE10b
ABE-0000302	ABE12e	b0081		ADY-0002702	ADYa8e	ECK2628		ABH-0244146	ABH3b9b2	L7077		ACA-0129959	ABE118	ECs0080		ABR-0076159	ABE126	c0096		AEA-0000083	ABE10d	UTI89_C0082		AEF-0000081	ABE126	ECP_0080		ADP-0005299	ADP14b3	Ec53638_0087		AEG-0001921	AEF7b5	APECO1_1070		AEM-0005407	ABE2e61	EcolC_0078		BCI-0001999	ABE16ca	E2348_C_0077		ADO-0004531	ABE126	EcE24377A_0080		BAS-0004923	BAS133b
ABE-0000304	ABE130	b0082		ADY-0002703	ACA20113	ECK2629		ABH-0244147	ABH3b9b3	L7078		ACA-0129960	ABE122	ECs0081		ABR-0076162	ABE12b	c0098		AEA-0000085	ABE118	UTI89_C0084		AEF-0000082	AEF52	ECP_0081		ADP-0005300	ADP14b4	Ec53638_0088		AEG-0001926	ABE19d3	APECO1_1072		AEM-0005408	ABE2e5e	EcolC_0079		BCI-0000076	ABEf6	E2348_C_0078		ADO-0004533	ABE12b	EcE24377A_0082		BAS-0004924	ABE118
ABE-0000306	ABE132	b0083		ADY-0002704	ADYa90	ECK2630		ABH-0244148	AEA1496	L7079		ACA-0129961	ABE126	ECs0082		ABR-0076163	ABE12e	c0099		AEA-0000086	ABE122	UTI89_C0085		AEF-0000083	ABE12b	ECP_0082		ADP-0005301	ADP14b5	Ec53638_0089		AEG-0001927	ABE19d5	APECO1_1073		AEM-0005409	ABE2e5c	EcolC_0080		BCI-0001992	ABE16b7	E2348_C_0079		ADO-0004534	ABE12e	EcE24377A_0083		BAS-0004925	AFT53
ABE-0000309	ABE135	b0084		ADY-0002705	ADYa91	ECK2631		ABH-0244149	AEA149a	L7080		ACA-0129963	ABE12b	ECs0084		ABR-0076164	ABE130	c0100		AEA-0000087	ABE126	UTI89_C0086		AEF-0000084	ABE12e	ECP_0083		ADP-0005302	ADP14b6	Ec53638_0090		AEG-0001928	ABE19d8	APECO1_1074		AEM-0005410	ABE2e5a	EcolC_0081		BCI-0000977	ABEc6e	E2348_C_0080		ADO-0004535	ABE130	EcE24377A_0084		BAS-0004926	ABE122
ABE-0000311	ABE137	b0085		ADY-0002706	ADYa92	ECK2632		ABH-0244150	ABH3b9b6	L7081		ACA-0129964	ABE12e	ECs0085		ABR-0076165	ABE132	c0101		AEA-0000088	AEF52	UTI89_C0087		AEF-0000085	ABE130	ECP_0084		ADP-0005303	ADP14b7	Ec53638_0091		AEG-0001929	AEG789	APECO1_1075		AEM-0005411	AEA1055	EcolC_0082		BCI-0001996	ABE16c0	E2348_C_0081		ADO-0004536	ABE132	EcE24377A_0085		BAS-0004927	ABE126
ABE-0000313	ABE139	b0086		ADY-0002707	ADYa93	ECK2633		ABH-0244151	ABH3b9b7	L7082		ACA-0129965	ABE130	ECs0086		ABR-0076166	ABE135	c0102		AEA-0000090	ABE12b	UTI89_C0089		AEF-0000086	ABE132	ECP_0085		ADP-0005304	ADP14b8	Ec53638_0092		AEG-0001930	ABU18a73	APECO1_1076		AEM-0005412	AEA1054	EcolC_0083		BCI-0001984	ABE16a0	E2348_C_0082		ADO-0004537	ABE135	EcE24377A_0086		BAS-0004928	ABE12b
ABE-0000316	ABE13c	b0087		ADY-0002708	AEC9b3	ECK2634		ABH-0244152	ABH3b9b8	L7083		ACA-0129966	ABE132	ECs0087		ABR-0076167	ABE137	c0103		AEA-0000091	ABE12e	UTI89_C0090		AEF-0000087	ABE135	ECP_0086		ADP-0005307	ADP14bb	Ec53638_0095		AEG-0001931	ABU18a76	APECO1_1077		AEM-0005413	AEA1053	EcolC_0084		BCI-0002015	ABE1703	E2348_C_0083		ADO-0004538	ABE137	EcE24377A_0087		BAS-0004929	ABE12e
ABE-0000318	ABE13e	b0088		ADY-0002709	AEC9b4	ECK2635		ABH-0244155	ABH3b9bb	L7084		ACA-0129967	ABE135	ECs0088		ABR-0076168	ABE139	c0104		AEA-0000092	ABE130	UTI89_C0091		AEF-0000088	ABE137	ECP_0087		ADP-0005308	ADP14bc	Ec53638_0096		AEG-0001932	ABU18a79	APECO1_1078		AEM-0005414	AEA1052	EcolC_0085		BCI-0001332	BCI534	E2348_C_0084		ADO-0004539	ABE139	EcE24377A_0088		BAS-0004930	ABE130
ABE-0000320	ABE140	b0089		ADY-0002710	AEC9b5	ECK2636		ABH-0244156	AEA14a0	L7085		ACA-0129968	ABE137	ECs0089		ABR-0076169	ABE13c	c0105		AEA-0000093	ABE132	UTI89_C0092		AEF-0000089	ABE139	ECP_0088		ADP-0005309	ADP14bd	Ec53638_0097		AEG-0001933	ABU18a7c	APECO1_1079		AEM-0005415	AEA1051	EcolC_0086		BCI-0002017	ABE1709	E2348_C_0085		ADO-0004540	ABE13c	EcE24377A_0089		BAS-0004931	ABE132
ABE-0000322	ABE142	b0090		ADY-0002712	ADYa98	ECK2638		ABH-0244157	ABH3b9bd	L7086		ACA-0129969	ABE139	ECs0090		ABR-0076170	ABE13e	c0106		AEA-0000094	ABE135	UTI89_C0093		AEF-0000090	ABE13c	ECP_0089		ADP-0005310	ADP14be	Ec53638_0098		AEG-0000943	ABEd78	APECO1_108		AEM-0005416	AEA1050	EcolC_0087		BCI-0002008	ABE16e2	E2348_C_0086		ADO-0004541	ABE13e	EcE24377A_0090		BAS-0004932	ABE135
ABE-0000324	ABE144	b0091		ADY-0002713	AEGbc2	ECK2639		ABH-0244158	ABH3b9be	L7087		ACA-0129970	ABE13c	ECs0091		ABR-0076171	ABE140	c0107		AEA-0000095	ABE137	UTI89_C0094		AEF-0000091	ABE13e	ECP_0090		ADP-0005311	ADP14bf	Ec53638_0099		AEG-0001934	AEF7ed	APECO1_1080		AEM-0005417	ABE2e47	EcolC_0088		BCI-0000077	ABEf9	E2348_C_0087		ADO-0004542	ABE140	EcE24377A_0091		BAS-0004933	ABE137
ABE-0000326	ABE146	b0092		ADY-0002714	ADYa9a	ECK2640		ABH-0244160	ABH3b9c0	L7088		ACA-0129971	ABE13e	ECs0092		ABR-0076172	ABE142	c0108		AEA-0000096	ABE139	UTI89_C0095		AEF-0000092	ABE140	ECP_0091		ADP-0005312	ADP14c0	Ec53638_0100		AEG-0001935	AEF7ee	APECO1_1081		AEM-0005418	ABE2e45	EcolC_0089		BCI-0002009	ABE16e9	E2348_C_0088		ADO-0004543	ABE142	EcE24377A_0092		BAS-0004934	ABE139
ABE-0000329	ABE149	b0093		ADY-0002716	AEA47f	ECK2642		ABH-0244164	AEA14a4	L7089		ACA-0129972	ABE140	ECs0093		ABR-0076173	ABE144	c0109		AEA-0000097	ABE13c	UTI89_C0096		AEF-0000093	ABE142	ECP_0092		ADP-0005313	ADP14c1	Ec53638_0101		AEG-0001936	AEA8cf	APECO1_1082		AEM-0005419	ABE2e43	EcolC_0090		BCI-0002013	ABE16f8	E2348_C_0089		ADO-0004544	ABE144	EcE24377A_0093		BAS-0004935	ABE13c
ABE-0000331	ABE14b	b0094		ADY-0002717	ADYa9d	ECK2643		ABH-0244165	ABH3b9c5	L7090		ACA-0129973	ABE142	ECs0094		ABR-0076174	ABE146	c0110		AEA-0000098	ABE13e	UTI89_C0097		AEF-0000094	ABE144	ECP_0093		ADP-0005314	ADP14c2	Ec53638_0102		AEG-0001937	AEFbcf	APECO1_1083		AEM-0005420	ABE2e38	EcolC_0091		BCI-0000084	ABE10b	E2348_C_0090		ADO-0004545	ABE146	EcE24377A_0094		BAS-0004936	ABE13e
ABE-0000333	ABE14d	b0095		ADY-0000267	ADY10b	ECK0022		ABH-0244166	ABH3b9c6	L7091		ACA-0129974	ABE144	ECs0095		ABR-0076175	ABE149	c0111		AEA-0000099	ABE140	UTI89_C0098		AEF-0000095	ABE146	ECP_0094		ADP-0005315	ADP14c3	Ec53638_0103		AEG-0001938	AEA8d1	APECO1_1084		AEM-0005421	ABE2e36	EcolC_0092		BCI-0000088	ABE126	E2348_C_0091		ADO-0004546	ABE149	EcE24377A_0095		BAS-0004937	ABE140
ABE-0000336	ABE150	b0096		ADY-0000278	ADY116	ECK0022		ABH-0244168	ABH3b9c8	L7092		ACA-0129975	ABE146	ECs0096		ABR-0076176	ABE14b	c0112		AEA-0000100	ABE142	UTI89_C0099		AEF-0000096	ABE149	ECP_0095		ADP-0005317	ADP14c5	Ec53638_0105		AEG-0001940	AEA8d5	APECO1_1086		AEM-0005422	ABE2e32	EcolC_0093		BCI-0001990	ABE16b1	E2348_C_0092		ADO-0004547	ABE14b	EcE24377A_0096		BAS-0004938	ABE142
ABE-0000340	ABE154	b0097		ADY-0000268	ADY10c	ECK0023		ABH-0244170	ABH3b9ca	L7093		ACA-0129976	ABE149	ECs0097		ABR-0076177	ABE14d	c0113		AEA-0000101	ABE144	UTI89_C0100		AEF-0000097	ABE14b	ECP_0096		ADP-0005318	ADP14c6	Ec53638_0106		AEG-0001941	AFT432	APECO1_1087		AEM-0005423	ABE2e30	EcolC_0094		BCI-0000079	ABEfb	E2348_C_0093		ADO-0004548	ABE14d	EcE24377A_0097		BAS-0004939	ABE144
ABE-0000343	ABE157	b0098		ADY-0000279	ADY117	ECK0023		ABH-0244173	ABH3b9cd	L7094		ACA-0129977	ABE14b	ECs0098		ABR-0076178	ABE150	c0114		AEA-0000102	ABE146	UTI89_C0101		AEF-0000098	ABE14d	ECP_0097		ADP-0005319	BAS1e3a	Ec53638_0107		AEG-0001942	ADYee0	APECO1_1088		AEM-0005425	ABE2e2c	EcolC_0095		BCI-0002002	ABE16d1	E2348_C_0094		ADO-0004549	ABE150	EcE24377A_0098		BAS-0004940	ABE146
ABE-0000346	ABE15a	b0099		ADY-0000247	ADYf7	ECK0246		ABH-0244175	ABH3b9cf	L7095		ACA-0129978	ABE14d	ECs0099		ABR-0076179	ABE154	c0115		AEA-0000103	ABE149	UTI89_C0102		AEF-0000099	ABE150	ECP_0098		ADP-0005320	AEG90b	Ec53638_0108		AEG-0001943	ADYee1	APECO1_1089		AEM-0005427	ABE2e2a	EcolC_0096		BCI-0000173	ABE227	E2348_C_0095		ADO-0004550	ABE154	EcE24377A_0099		BAS-0004941	ABE149
ABE-0000351	ABE15f	b0101		ADY-0000248	ADYf8	ECK0247		ABH-0244179	ABH3b9d3	L7096		ACA-0129979	ABE150	ECs0100		ABR-0076180	ABE157	c0116		AEA-0000104	ABE14b	UTI89_C0103		AEF-0000100	ABE154	ECP_0099		ADP-0005321	ABH652a	Ec53638_0109		AEG-0001944	AEG798	APECO1_1090		AEM-0005428	ABE2e1d	EcolC_0097		BCI-0001994	ABE16bc	E2348_C_0096		ADO-0004551	ABE157	EcE24377A_0100		BAS-0004942	ABE14b
ABE-0000355	ABE163	b0102		ADY-0000250	ADYfa	ECK0249		ABH-0244180	ABH3b9d4	L7097		ACA-0129980	ABE154	ECs0101		ABR-0076181	ABE15a	c0117		AEA-0000105	ABE14d	UTI89_C0104		AEF-0000101	ABE157	ECP_0100		ADP-0005322	ADP14ca	Ec53638_0110		AEG-0001945	AEA8db	APECO1_1091		AEM-0005429	ABE2e19	EcolC_0098		BCI-0002010	ABE16ed	E2348_C_0097		ADO-0004552	ABE15a	EcE24377A_0101		BAS-0004943	ABE14d
ABE-0000357	ABE165	b0103		ADY-0000251	AEGbc2	ECK0250		ABH-0244184	ABH3b9d8	L7099		ACA-0129981	ABE157	ECs0102		ABR-0076183	ABR12997	c0118		AEA-0000106	ABE150	UTI89_C0105		AEF-0000102	ABE15a	ECP_0101		ADP-0005323	ADP14cb	Ec53638_0111		AEG-0001946	AEA8dc	APECO1_1092		AEM-0005430	ABE2e16	EcolC_0099		BCI-0000082	ABE105	E2348_C_0098		ADO-0004553	ADO11c9	EcE24377A_0102		BAS-0004944	ABE150
ABE-0000362	ABE16a	b0104		ADY-0000252	ADYfc	ECK0251		ABH-0244186	ABH3b9da	L7100		ACA-0129982	ABE15a	ECs0103		ABR-0076184	ABR12998	c0119		AEA-0000107	ABE154	UTI89_C0106		AEF-0000103	ABE15f	ECP_0102		ADP-0005324	ADP14cc	Ec53638_0112		AEG-0001947	AEFbde	APECO1_1093		AEM-0005431	ABE2e13	EcolC_0100		BCI-0002001	ABE16cf	E2348_C_0099		ADO-0004554	ABE15f	EcE24377A_0103		BAS-0004945	ABE154
ABE-0000366	ABE16e	b0106		ADY-0000253	ADYfd	ECK0252		ABH-0023910	ABE6	Z0001		ACA-0129984	ABE15f	ECs0105		ABR-0076186	ABE15f	c0121		AEA-0000108	ABE157	UTI89_C0107		AEF-0000104	ABE163	ECP_0103		ADP-0005325	ABH64f1	Ec53638_0113		AEG-0001948	AEA8e3	APECO1_1094		AEM-0005433	ABE2e11	EcolC_0101		BCI-0002000	ABE16cd	E2348_C_0100		ADO-0004555	ABE163	EcE24377A_0104		BAS-0004946	ABE157
ABE-0000370	ABE172	b0107		ADY-0000254	ADYfe	ECK0253		ABH-0023911	ABE8	Z0002		ACA-0129985	ABE163	ECs0106		ABR-0076187	ABE163	c0122		AEA-0000109	ABE15a	UTI89_C0108		AEF-0000105	ABE165	ECP_0104		ADP-0005326	ABH64f0	Ec53638_0114		AEG-0001949	AEA8e4	APECO1_1095		AEM-0005434	ABE2e0e	EcolC_0102		BCI-0000097	ABE13c	E2348_C_0101		ADO-0004556	ABE165	EcE24377A_0105		BAS-0004947	ABE15a
ABE-0000372	ABE174	b0108		ADY-0000255	ACA20113	ECK0254		ABH-0023912	ABEa	Z0003		ACA-0129986	ABE165	ECs0107		ABR-0076188	ABE165	c0123		AEA-0000110	ABE15f	UTI89_C0109		AEF-0000106	ABE16a	ECP_0105		ADP-0005327	ADP14cf	Ec53638_0115		AEG-0001950	AEF80a	APECO1_1097		AEM-0005435	ABE2e08	EcolC_0103		BCI-0000065	ABE2db6	E2348_C_0102		ADO-0004557	ABE16a	EcE24377A_0106		BAS-0004948	ABE15f
ABE-0000374	ABE176	b0109		ADY-0000256	ADY100	ECK0255		ABH-0023913	ABEc	Z0004		ACA-0129987	ABE16a	ECs0108		ABR-0076189	ABE16a	c0124		AEA-0000111	ABE163	UTI89_C0110		AEF-0000107	ABE16e	ECP_0106		ADP-0005328	ADP14d0	Ec53638_0116		AEG-0001951	ACA206c2	APECO1_1098		AEM-0005436	ABE2e06	EcolC_0104		BCI-0000067	ABEdf	E2348_C_0103		ADO-0004559	ABE172	EcE24377A_0109		BAS-0004949	ABE163
ABE-0000380	ABE17c	b0110		ADY-0000257	ADY101	ECK0256		ABH-0023914	ABEf	Z0005		ACA-0129989	ABE16e	ECs0110		ABR-0076190	ABE16e	c0125		AEA-0000112	ABE165	UTI89_C0111		AEF-0000108	ABE172	ECP_0107		ADP-0005329	ABH66ea	Ec53638_0117		AEG-0001952	ACA206c3	APECO1_1099		AEM-0005437	ABE2e01	EcolC_0105		BCI-0002019	ABE170f	E2348_C_0104		ADO-0004560	ABE174	EcE24377A_0110		BAS-0004950	ABE165
ABE-0000382	ABE17e	b0111		ADY-0000258	ABH3b96f	ECK0257		ABH-0023915	ABE12	Z0006		ACA-0129990	ABE172	ECs0111		ABR-0076191	ABE172	c0126		AEA-0000113	ABE16a	UTI89_C0112		AEF-0000109	ABE174	ECP_0108		ADP-0005330	ADY641	Ec53638_0118		AEG-0000847	AEG34f	APECO1_11		AEM-0005439	ABH7000	EcolC_0108		BCI-0002012	ABE16f3	E2348_C_0105		ADO-0004561	ABE176	EcE24377A_0111		BAS-0004951	ABE16a
ABE-0000384	ABE180	b0112		ADY-0000259	ADY103	ECK0258		ABH-0023916	ABE14	Z0007		ACA-0129991	ABE174	ECs0112		ABR-0076192	ABE174	c0127		AEA-0000114	ABE16e	UTI89_C0113		AEF-0000110	ABE176	ECP_0109		ADP-0005331	ADP14d3	Ec53638_0119		AEG-0000944	ABEd7b	APECO1_110		AEM-0005441	ABE2dfd	EcolC_0109		BCI-0002003	ABE16d3	E2348_C_0106		ADO-0004562	ABE17c	EcE24377A_0112		BAS-0004952	ABE16e
ABE-0000394	ABE18a	b0113		ADY-0000260	AEC11d	ECK0259		ABH-0023917	ABE1b	Z0008		ACA-0129992	ABE176	ECs0113		ABR-0076193	ABE176	c0128		AEA-0000115	ABE172	UTI89_C0114		AEF-0000111	ABE17c	ECP_0110		ADP-0005332	ADP14d4	Ec53638_0120		AEG-0001955	AEA47f	APECO1_1102		AEM-0005442	ABU18c26	EcolC_0110		BCI-0000099	ABE140	E2348_C_0107		ADO-0004563	ABE17e	EcE24377A_0113		BAS-0004953	ABE172
ABE-0000397	ABE18d	b0114		ADY-0000261	AEA1468	ECK0260		ABH-0023918	ABE1e	Z0009		ACA-0129993	ABE17c	ECs0114		ABR-0076194	ABE17c	c0129		AEA-0000116	ABE174	UTI89_C0115		AEF-0000112	ABE17e	ECP_0111		ADP-0005333	ADP14d5	Ec53638_0121		AEG-0001957	ADY80c	APECO1_1104		AEM-0005443	ABE2df9	EcolC_0111		BCI-0000100	ABE142	E2348_C_0108		ADO-0004564	ABE180	EcE24377A_0114		BAS-0004954	ABE174
ABE-0000400	ABE190	b0115		ADY-0000262	ADY106	ECK0261		ABH-0023919	ABE20	Z0010		ACA-0129994	ABE17e	ECs0115		ABR-0076195	ABE17e	c0130		AEA-0000118	ABE176	UTI89_C0117		AEF-0000113	ABE180	ECP_0112		ADP-0005334	ADP14d6	Ec53638_0122		AEG-0001958	ABE1a07	APECO1_1105		AEM-0005444	ABE2df7	EcolC_0112		BCI-0000107	ABE154	E2348_C_0109		ADO-0004565	ABE18a	EcE24377A_0115		BAS-0004955	ABE176
ABE-0000404	ABE194	b0116		ADY-0000263	ADY107	ECK0262		ABH-0023920	ABE25	Z0011		ACA-0129995	ABE180	ECs0116		ABR-0076196	ABE180	c0131		AEA-0000119	ABE17c	UTI89_C0118		AEF-0000114	AEA7a	ECP_0113		ADP-0005335	ADP14d7	Ec53638_0123		AEG-0001959	ABE1a0b	APECO1_1106		AEM-0005445	ABE2df1	EcolC_0113		BCI-0002004	ABE16d5	E2348_C_0110		ADO-0004566	ABE18d	EcE24377A_0116		BAS-0004956	ABE17c
ABE-0000406	ABE196	b0117		ADY-0000264	ADY108	ECK0263		ABH-0023922	ABE2b	Z0013		ACA-0129996	ABE18a	ECs0117		ABR-0076197	AEA7a	c0132		AEA-0000120	ABE17e	UTI89_C0119		AEF-0000115	AEF73	ECP_0114		ADP-0005336	ABH6241	Ec53638_0124		AEG-0001960	ABE1a0e	APECO1_1107		AEM-0005446	ABE2dea	EcolC_0114		BCI-0002018	ABE170d	E2348_C_0111		ADO-0004567	ABE190	EcE24377A_0117		BAS-0004957	ABE17e
ABE-0000411	ABE19b	b0118		ADY-0000270	ADY10e	ECK0267		ABH-0023923	ABE34	Z0014		ACA-0129997	ABE18d	ECs0118		ABR-0076198	AEA7d	c0133		AEA-0000121	ABE180	UTI89_C0120		AEF-0000116	AFT77	ECP_0115		ADP-0005337	ADP14d9	Ec53638_0125		AEG-0001961	ABE1a18	APECO1_1108		AEM-0005447	ABE2de8	EcolC_0115		BCI-0000102	ABE146	E2348_C_0112		ADO-0004568	ABE194	EcE24377A_0118		BAS-0004958	ABE180
ABE-0000414	ABE19e	b0119		ADY-0000271	ADY10f	ECK0268		ABH-0023924	ABE36	Z0015		ACA-0129998	ABE190	ECs0119		ABR-0076200	ABR129a8	c0135		AEA-0000122	AEA7a	UTI89_C0121		AEF-0000117	AEA7c	ECP_0116		ADP-0005338	ABH623e	Ec53638_0126		AEG-0001962	ABE1a1e	APECO1_1109		AEM-0005448	AFSf6a	EcolC_0116		BCI-0000105	ABE14d	E2348_C_0113		ADO-0004569	ABE196	EcE24377A_0119		BAS-0004960	BAS1360
ABE-0000416	ABE1a0	b0120		ADY-0000272	ADY110	ECK0269		ABH-0023925	ABE40	Z0016		ACA-0129999	ABE194	ECs0120		ABR-0076202	AEA7c	c0137		AEA-0000123	AEF73	UTI89_C0122		AEF-0000118	AFT79	ECP_0117		ADP-0005339	ABH66f6	Ec53638_0127		AEG-0000946	ABEd82	APECO1_111		AEM-0005449	ABE2de6	EcolC_0117		BCI-0000108	ABE157	E2348_C_0114		ADO-0004570	ABE19b	EcE24377A_0120		BAS-0004959	ABE18a
ABE-0000418	ABE1a2	b0121		ADY-0000273	ADY111	ECK0270		ABH-0023926	ABE44	Z0018		ACA-0130000	ABE196	ECs0121		ABR-0076204	ABR129ac	c0138		AEA-0000124	AEA7c	UTI89_C0123		AEF-0000119	AEA7d	ECP_0118		ADP-0005340	ABH66f7	Ec53638_0128		AEG-0001963	ABE1a23	APECO1_1110		AEM-0005451	ADYeba	EcolC_0118		BCI-0000110	ABE15f	E2348_C_0115		ADO-0004571	ABE19e	EcE24377A_0121		BAS-0004961	ABE18d
ABE-0000423	ABE1a7	b0122		ADY-0000274	ADY112	ECK0271		ABH-0023927	ABE48	Z0019		ACA-0130001	ABE19b	ECs0122		ABR-0076205	ABR129ad	c0139		AEA-0000125	AEA7d	UTI89_C0124		AEF-0000120	ABE18a	ECP_0119		ADP-0005342	ADP14de	Ec53638_0130		AEG-0001964	ABE1a28	APECO1_1111		AEM-0005452	ABH6ff5	EcolC_0119		BCI-0000091	ABE12e	E2348_C_0116		ADO-0004572	ABE1a0	EcE24377A_0122		BAS-0004962	ABE190
ABE-0000430	ABE1ae	b0123		ADY-0000275	ADY113	ECK0272		ABH-0023931	ABH5d7b	Z0022		ACA-0130002	ABE19e	ECs0123		ABR-0076206	ABE18a	c0140		AEA-0000126	ABE18a	UTI89_C0125		AEF-0000122	ABE18d	ECP_0121		ADP-0005343	ADO16e5	Ec53638_0131		AEG-0001965	ABE1a2c	APECO1_1112		AEM-0005453	ABH6ff4	EcolC_0120		BCI-0000113	ABE16a	E2348_C_0117		ADO-0004573	ABE1a2	EcE24377A_0123		BAS-0004963	ABE194
ABE-0000433	ABE1b1	b0124		ADY-0000276	ADY114	ECK0273		ABH-0023932	ABH5d7c	Z0023		ACA-0130003	ABE1a0	ECs0124		ABR-0076208	ABE18d	c0142		AEA-0000128	ABE18d	UTI89_C0127		AEF-0000123	ABE190	ECP_0122		ADP-0005344	AEA5ba	Ec53638_0132		AEG-0001966	ABE1a2e	APECO1_1113		AEM-0005454	ABE2dd8	EcolC_0121		BCI-0000087	ABE122	E2348_C_0118		ADO-0004574	ABE1a7	EcE24377A_0124		BAS-0004964	ABE196
ABE-0000440	ABE1b8	b0125		ADY-0000277	ADY115	ECK0274		ABH-0023933	ABH5d7d	Z0024		ACA-0130004	ABE1a2	ECs0125		ABR-0076209	ABE194	c0145		AEA-0000129	ABE190	UTI89_C0128		AEF-0000124	ABE194	ECP_0123		ADP-0005345	ABH6234	Ec53638_0133		AEG-0001967	ABE45984	APECO1_1114		AEM-0005455	ABE2dd3	EcolC_0122		BCI-0000116	ABE174	E2348_C_0119		ADO-0004575	ABE1ae	EcE24377A_0125		BAS-0004965	ABE19b
ABE-0000442	ABE1ba	b0126		ADY-0000280	ADY118	ECK0275		ABH-0023934	ABH5d7e	Z0025		ACA-0130005	ABE1a7	ECs0126		ABR-0076210	ABE196	c0146		AEA-0000130	ABE194	UTI89_C0129		AEF-0000125	ABE196	ECP_0124		ADP-0005346	AEA5b8	Ec53638_0134		AEG-0001968	ABE1a31	APECO1_1115		AEM-0005456	ABE2dd1	EcolC_0123		BCI-0000114	ABE16e	E2348_C_0120		ADO-0004576	ABE1b1	EcE24377A_0126		BAS-0004966	ABE19e
ABE-0000447	ABE1bf	b0127		ADY-0000281	ADY119	ECK0276		ABH-0023935	ABE52	Z0027		ACA-0130006	ABE1ae	ECs0127		ABR-0076211	ABE19b	c0147		AEA-0000131	ABE196	UTI89_C0130		AEF-0000126	ABE19b	ECP_0125		ADP-0005347	ABH63dc	Ec53638_0135		AEG-0001969	ABE1a39	APECO1_1116		AEM-0005457	ABE2dcd	EcolC_0124		BCI-0002011	ABE16f0	E2348_C_0121		ADO-0004577	ABE1b8	EcE24377A_0127		BAS-0004967	ABE1a0
ABE-0000450	ABE1c2	b0128		ADY-0000282	ADY11a	ECK0277		ABH-0023936	ABE59	Z0028		ACA-0130007	ABE1b1	ECs0128		ABR-0076212	ABE19e	c0148		AEA-0000132	ABE19b	UTI89_C0131		AEF-0000127	ABE19e	ECP_0126		ADP-0005348	ABH63db	Ec53638_0136		AEG-0001970	ABE1a3b	APECO1_1117		AEM-0005458	ABE2dc6	EcolC_0125		BCI-0000101	ABE144	E2348_C_0122		ADO-0004578	ABE1ba	EcE24377A_0128		BAS-0004968	ABE1a2
ABE-0000453	ABE1c5	b0129		ADY-0000283	ADY11b	ECK0278		ABH-0023937	ABE5b	Z0029		ACA-0130008	ABE1b8	ECs0129		ABR-0076213	ABE1a0	c0149		AEA-0000133	ABE19e	UTI89_C0132		AEF-0000128	ABE1a0	ECP_0127		ADP-0005349	ABEecf	Ec53638_0137		AEG-0001971	ABE1a3d	APECO1_1118		AEM-0005459	ABE2dc2	EcolC_0126		BCI-0000115	ABE172	E2348_C_0123		ADO-0004579	ABE1bf	EcE24377A_0129		BAS-0004969	ABE1a7
ABE-0000457	ABE1c9	b0130		ADY-0000284	ADY11c	ECK0279		ABH-0023938	ABE5e	Z0030		ACA-0130009	ABE1ba	ECs0130		ABR-0076214	ABE1a2	c0150		AEA-0000134	ABE1a0	UTI89_C0133		AEF-0000129	ABE1a2	ECP_0128		ADP-0005350	ABEecd	Ec53638_0138		AEG-0001972	ABE1a40	APECO1_1119		AEM-0005460	ABE2dc0	EcolC_0127		BCI-0000094	ABE135	E2348_C_0124		ADO-0004580	ABE1c2	EcE24377A_0130		BAS-0004970	ABE1ae
ABE-0000459	ABE1cb	b0131		ADY-0000285	ADY11d	ECK0280		ABH-0023939	ABE60	Z0031		ACA-0130010	ABE1bf	ECs0131		ABR-0076215	ABE1a7	c0151		AEA-0000135	ABE1a2	UTI89_C0134		AEF-0000130	ABE1a7	ECP_0129		ADP-0005351	ABEeca	Ec53638_0139		AEG-0000947	ABEd84	APECO1_112		AEM-0005461	ABE2dbe	EcolC_0128		BCI-0000093	ABE132	E2348_C_0125		ADO-0004581	ABE1c5	EcE24377A_0131		BAS-0004971	ADP1eec
ABE-0000463	ABE1cf	b0132		ADY-0002425	ABH6abb	ECK2343		ABH-0023940	ABE65	Z0033		ACA-0130011	ABE1c2	ECs0132		ABR-0076216	ABE1ae	c0152		AEA-0000136	ABE1a7	UTI89_C0135		AEF-0000131	ABE1ae	ECP_0130		ADP-0005352	ABEec8	Ec53638_0140		AEG-0001973	ABE1a42	APECO1_1120		AEM-0005462	ABE2db8	EcolC_0129		BCI-0000086	ABE118	E2348_C_0126		ADO-0004582	ABE1c9	EcE24377A_0132		BAS-0004972	ABE1b1
ABE-0000465	ABE1d1	b0133		ADY-0002426	ADY97a	ECK2344		ABH-0023941	ABE67	Z0034		ACA-0130012	ABE1c5	ECs0133		ABR-0076217	ABE1b1	c0153		AEA-0000137	ABE1ae	UTI89_C0136		AEF-0000132	ADP1eec	ECP_0131		ADP-0005353	ABEec5	Ec53638_0141		AEG-0001974	ABE1a45	APECO1_1121		AEM-0005465	ABE2db6	EcolC_0131		BCI-0000126	ABE19b	E2348_C_0127		ADO-0004583	ABE1cb	EcE24377A_0133		BAS-0004973	ABE1b8
ABE-0000467	ABE1d3	b0134		ADY-0002427	ADY97b	ECK2345		ABH-0023942	ABE6d	Z0035		ACA-0130013	ABE1c9	ECs0134		ABR-0076218	ABE1b8	c0154		AEA-0000138	ABE1b1	UTI89_C0137		AEF-0000133	ABE1b1	ECP_0132		ADP-0005354	ABEec2	Ec53638_0142		AEG-0001975	ABE1a47	APECO1_1122		AEM-0005466	ABE2db4	EcolC_0132		BCI-0002007	ABE16df	E2348_C_0128		ADO-0004585	ABE1cf	EcE24377A_0135		BAS-0004974	ABE1ba
ABE-0000470	ABE1d6	b0135		ADY-0002428	ADY97c	ECK2346		ABH-0023943	ABE70	Z0036		ACA-0130014	ABE1cb	ECs0135		ABR-0076219	ABE1ba	c0155		AEA-0000139	ABE1b8	UTI89_C0138		AEF-0000135	ABE1ba	ECP_0134		ADP-0005355	ABEec0	Ec53638_0143		AEG-0001976	ABE1a49	APECO1_1123		AEM-0005467	ABE2db2	EcolC_0133		BCI-0000104	ABE14b	E2348_C_0129		ADO-0004586	ABE1d1	EcE24377A_0136		BAS-0004975	ABE1bf
ABE-0000472	ABE1d8	b0136		ADY-0002430	ABH5e8b	ECK2348		ABH-0023944	ABE76	Z0037		ACA-0130015	ABE1cf	ECs0136		ABR-0076220	ABE1bf	c0156		AEA-0000140	ABE1ba	UTI89_C0139		AEF-0000136	ABE1bf	ECP_0135		ADP-0005356	ABEebe	Ec53638_0144		AEG-0001977	ABE1a4b	APECO1_1124		AEM-0005468	ABE2db0	EcolC_0134		BCI-0000109	ABE15a	E2348_C_0130		ADO-0004587	ABE1d3	EcE24377A_0137		BAS-0004976	ABE1c2
ABE-0000475	ABE1db	b0137		ADY-0002431	AEC8ab	ECK2349		ABH-0023945	ABE79	Z0038		ACA-0130016	ABE1d1	ECs0137		ABR-0076221	ABE1c2	c0157		AEA-0000141	ABE1bf	UTI89_C0140		AEF-0000137	ABE1c2	ECP_0136		ADP-0005357	ABEebc	Ec53638_0145		AEG-0001978	ABE1a4e	APECO1_1125		AEM-0005469	ABE2dae	EcolC_0135		BCI-0002014	ABE16fe	E2348_C_0131		ADO-0004588	ABE1d6	EcE24377A_0138		BAS-0004977	ABE1c5
ABE-0000477	ABE1dd	b0138		ADY-0002432	AEC8ac	ECK2350		ABH-0023947	ABE7d	Z0040		ACA-0130017	ABE1d3	ECs0138		ABR-0076222	ABE1c5	c0158		AEA-0000142	ABE1c2	UTI89_C0141		AEF-0000138	ABE1c5	ECP_0137		ADP-0005358	ABEeb7	Ec53638_0146		AEG-0001979	ABE1a51	APECO1_1126		AEM-0005471	ABE2dac	EcolC_0136		BCI-0000123	ABE190	E2348_C_0132		ADO-0004589	ABE1d8	EcE24377A_0139		BAS-0004978	ABE1c9
ABE-0000479	ABE1df	b0139		ADY-0002433	ADY981	ECK2351		ABH-0023948	ABE80	Z0041		ACA-0130018	ABH5df4	ECs0139		ABR-0076223	ABE1c9	c0159		AEA-0000143	ABE1c5	UTI89_C0142		AEF-0000139	ABE1c9	ECP_0138		ADP-0005359	ABEeb3	Ec53638_0147		AEG-0001982	AEG7be	APECO1_1127		AEM-0005474	ABE2da4	EcolC_0138		BCI-0000127	ABE19e	E2348_C_0133		ADO-0004590	ABE1db	EcE24377A_0140		BAS-0004979	ABE1cb
ABE-0000482	ABE1e2	b0140		ADY-0002434	AEC8ae	ECK2352		ABH-0023949	ABE82	Z0042		ACA-0130019	ABH5df5	ECs0140		ABR-0076224	ABE1cb	c0160		AEA-0000144	ABE1c9	UTI89_C0143		AEF-0000140	ABE1cb	ECP_0139		ADP-0005360	ABEeb0	Ec53638_0148		AEG-0001983	ABE1a67	APECO1_1128		AEM-0005475	ABE2da2	EcolC_0139		BCI-0000103	ABE149	E2348_C_0134		ADO-0004592	ABE1df	EcE24377A_0142		BAS-0004980	BAS1374
ABE-0000487	ABE1e7	b0141		ADY-0002435	ADY983	ECK2353		ABH-0023950	ABE85	Z0043		ACA-0130020	ABH5df6	ECs0141		ABR-0076226	ABE1cf	c0162		AEA-0000145	ABE1cb	UTI89_C0144		AEF-0000141	ABE1cf	ECP_0140		ADP-0005361	ABEeae	Ec53638_0149		AEG-0001984	ABE305b	APECO1_1129		AEM-0005476	ABE2d9d	EcolC_0140		BCI-0000111	ABE163	E2348_C_0135		ADO-0004593	ABE1e2	EcE24377A_0143		BAS-0004981	ABE1cf
ABE-0000491	ABE1eb	b0142		ADY-0002436	ADY984	ECK2354		ABH-0023951	ABE88	Z0044		ACA-0130021	ABH5df7	ECs0142		ABR-0076227	AEF8e	c0163		AEA-0000147	ABE1cf	UTI89_C0146		AEF-0000142	AEF8e	ECP_0141		ADP-0005362	ABEeaa	Ec53638_0150		AEG-0000948	ABEd88	APECO1_113		AEM-0005477	ABE2d9a	EcolC_0141		BCI-0000130	ABE1a7	E2348_C_0136		ADO-0004594	ADO11f2	EcE24377A_0144		BAS-0004982	ABE1d1
ABE-0000493	ABE1ed	b0143		ADY-0002437	AEAbc8	ECK2355		ABH-0023952	ABE8b	Z0045		ACA-0130022	ABH5df8	ECs0143		ABR-0076229	ABE1d3	c0165		AEA-0000148	ABE1d1	UTI89_C0147		AEF-0000143	ABE1d1	ECP_0142		ADP-0005363	ABEea8	Ec53638_0151		AEG-0001985	ABE1a6c	APECO1_1130		AEM-0005478	ABE2d97	EcolC_0142		BCI-0000106	ABE150	E2348_C_0137		ADO-0004595	ABE1e7	EcE24377A_0145		BAS-0004983	ABE1d3
ABE-0000497	ABE1f1	b0144		ADY-0002438	ADY986	ECK2356		ABH-0023953	ABE8d	Z0046		ACA-0130023	ABH5df9	ECs0144		ABR-0076230	ABE1d6	c0166		AEA-0000149	ABE1d3	UTI89_C0148		AEF-0000144	ABE1d3	ECP_0143		ADP-0005364	ABEea2	Ec53638_0152		AEG-0001986	ABE1a6e	APECO1_1131		AEM-0005479	ABE2d94	EcolC_0143		BCI-0000118	ABE17c	E2348_C_0139		ADO-0004596	ABE1eb	EcE24377A_0146		BAS-0004984	ABH5df4
ABE-0000499	ABE1f3	b0145		ADY-0002439	ADY987	ECK2357		ABH-0023954	ABE91	Z0047		ACA-0130024	ABH5dfa	ECs0145		ABR-0076231	ABE1d8	c0167		AEA-0000150	ABE1d6	UTI89_C0149		AEF-0000145	AEF91	ECP_0144		ADP-0005365	ABEe9c	Ec53638_0153		AEG-0001987	ABE1a73	APECO1_1132		AEM-0005481	ABE2d87	EcolC_0144		BCI-0000120	ABE180	E2348_C_0142		ADO-0004597	ABE1ed	EcE24377A_0147		BAS-0004985	ABH5df5
ABE-0000503	ABE1f7	b0146		ADY-0000556	ADY22c	ECK0261		ABH-0023955	ABE93	Z0048		ACA-0130025	ABE1eb	ECs0146		ABR-0076232	ABE1db	c0168		AEA-0000151	ABE1d8	UTI89_C0150		AEF-0000146	AEF92	ECP_0145		ADP-0005366	ABEe99	Ec53638_0154		AEG-0001988	ABE1a76	APECO1_1133		AEM-0005483	ABE2d84	EcolC_0145		BCI-0002016	ABE1706	E2348_C_0144		ADO-0004598	ABE1f1	EcE24377A_0148		BAS-0004986	ABH5df6
ABE-0000505	ABE1f9	b0147		ADY-0000543	ADY21f	ECK0298		ABH-0023956	ABE95	Z0049		ACA-0130026	ABE1ed	ECs0147		ABR-0076233	ABE1dd	c0169		AEA-0000152	ABE1db	UTI89_C0151		AEF-0000147	ABE1d8	ECP_0146		ADP-0005367	ABEe97	Ec53638_0155		AEG-0001989	ABE1a79	APECO1_1134		AEM-0005484	ABE2d82	EcolC_0146		BCI-0000124	ABE194	E2348_C_0145		ADO-0004599	ABE1f3	EcE24377A_0149		BAS-0004987	ABH5df7
ABE-0000510	ABE1fe	b0148		ADY-0000544	ADY220	ECK0299		ABH-0023957	ABE97	Z0050		ACA-0130027	ABE1f1	ECs0148		ABR-0076234	ABE1df	c0170		AEA-0000153	ABE1dd	UTI89_C0152		AEF-0000148	ABE1db	ECP_0147		ADP-0005368	ABEe95	Ec53638_0156		AEG-0001990	ABE1a7c	APECO1_1135		AEM-0005485	ABE2d80	EcolC_0147		BCI-0000121	ABE18a	E2348_C_0146		ADO-0004600	ABE1f7	EcE24377A_0150		BAS-0004988	ABH5df8
ABE-0000516	ABE204	b0149		ADY-0000540	ABH5e83	ECK0530		ABH-0023958	ABE9c	Z0051		ACA-0130028	ABE1f3	ECs0149		ABR-0076235	ABE1e2	c0171		AEA-0000154	ABE1df	UTI89_C0153		AEF-0000149	ABE1dd	ECP_0148		ADP-0005369	ABEe93	Ec53638_0157		AEG-0001991	ABE1a7f	APECO1_1136		AEM-0005486	ABE2d7e	EcolC_0148		BCI-0000090	ABE12b	E2348_C_0147		ADO-0004601	ABE1f9	EcE24377A_0151		BAS-0004989	ABH5df9
ABE-0000520	ABE208	b0150		ADY-0000541	AEC216	ECK0531		ABH-0023959	ABE9f	Z0052		ACA-0130029	ABE1f7	ECs0150		ABR-0076236	ABE1e7	c0172		AEA-0000155	ABE1e2	UTI89_C0154		AEF-0000150	ABE1df	ECP_0149		ADP-0005370	ABEe91	Ec53638_0158		AEG-0001992	ABE1a81	APECO1_1137		AEM-0005488	ABE2d77	EcolC_0149		BCI-0000135	ABE1bf	E2348_C_0148		ADO-0004602	ABE1fe	EcE24377A_0152		BAS-0004990	ABH5dfa
ABE-0000522	ABE20a	b0151		ADY-0000545	AEC219	ECK0533		ABH-0023960	ABEa1	Z0053		ACA-0130030	ABE1f9	ECs0151		ABR-0076239	ABE1eb	c0175		AEA-0000156	ABE1e7	UTI89_C0155		AEF-0000151	ABE1e2	ECP_0150		ADP-0005371	AFT7e7	Ec53638_0159		AEG-0001993	ABE1a84	APECO1_1138		AEM-0005489	ABE2d75	EcolC_0150		BCI-0000133	ABE1b8	E2348_C_0149		ADO-0004603	ABE204	EcE24377A_0153		BAS-0004991	ABE1eb
ABE-0000524	ABE20c	b0152		ADY-0000546	ABH6442	ECK0534		ABH-0023961	ABEa4	Z0055		ACA-0130031	ABE1fe	ECs0152		ABR-0076240	ABE1ed	c0176		AEA-0000157	ABE1eb	UTI89_C0156		AEF-0000152	ABE1e7	ECP_0151		ADP-0005372	ABEe8c	Ec53638_0160		AEG-0001994	ABE1a87	APECO1_1139		AEM-0005490	ABE2d72	EcolC_0151		BCI-0000137	ABE1c5	E2348_C_0150		ADO-0004605	ABE208	EcE24377A_0155		BAS-0004992	ABE1ed
ABE-0000526	ABE20e	b0153		ADY-0000547	ABH6443	ECK0535		ABH-0023963	ABH5d9b	Z0056		ACA-0130032	ABE204	ECs0153		ABR-0076241	ABE1f1	c0177		AEA-0000158	ABE1ed	UTI89_C0157		AEF-0000153	ABE1eb	ECP_0152		ADP-0005373	ABEe8a	Ec53638_0161		AEG-0000949	ABEd8b	APECO1_114		AEM-0005492	ABE2d70	EcolC_0152		BCI-0000112	ABE165	E2348_C_0151		ADO-0004606	ABE20a	EcE24377A_0156		BAS-0004993	ABE1f1
ABE-0000529	ABE211	b0154		ADY-0000548	ADY224	ECK0536		ABH-0023964	ABH5d9c	Z0057		ACA-0130033	ABE208	ECs0154		ABR-0076242	ABE1f3	c0178		AEA-0000159	ABE1f1	UTI89_C0158		AEF-0000154	ABE1ed	ECP_0153		ADP-0005374	ABEe87	Ec53638_0162		AEG-0001995	ABE1a8a	APECO1_1140		AEM-0005493	ABE2d6e	EcolC_0153		BCI-0000141	ABE1d1	E2348_C_0152		ADO-0004607	ABE20c	EcE24377A_0157		BAS-0004994	ABE1f3
ABE-0000533	ABE215	b0155		ADY-0000549	ADY225	ECK0537		ABH-0023965	ABEa7	Z0058		ACA-0130034	ABE20a	ECs0155		ABR-0076243	ABE1f7	c0179		AEA-0000160	ABE1f3	UTI89_C0159		AEF-0000155	ABE1f1	ECP_0154		ADP-0005375	ABEe84	Ec53638_0163		AEG-0001996	ABE1a8c	APECO1_1141		AEM-0005494	ABH6fd6	EcolC_0154		BCI-0000290	BCI122	E2348_C_0153		ADO-0004608	ABE20e	EcE24377A_0158		BAS-0004995	ABE1f7
ABE-0000538	ABE21a	b0156		ADY-0000550	ABH6444	ECK0538		ABH-0023966	ABEa9	Z0059		ACA-0130035	ABE20c	ECs0156		ABR-0076244	ABE1f9	c0180		AEA-0000161	ABE1f7	UTI89_C0160		AEF-0000156	ABE1f3	ECP_0155		ADP-0005376	ABEe82	Ec53638_0164		AEG-0001997	ABE1a91	APECO1_1142		AEM-0005496	ABE2d6a	EcolC_0155		BCI-0000254	ABH3b96f	E2348_C_0155		ADO-0004609	ABE211	EcE24377A_0159		BAS-0004996	ABE1f9
ABE-0000540	ABE21c	b0157		ADY-0000551	ADY227	ECK0539		ABH-0023967	ABEaf	Z0060		ACA-0130036	ABE20e	ECs0157		ABR-0076245	ABE1fe	c0181		AEA-0000162	ABE1f9	UTI89_C0161		AEF-0000157	ABE1f7	ECP_0156		ADP-0005377	ABEe80	Ec53638_0165		AEG-0001998	ABE1a93	APECO1_1143		AEM-0005497	ABE2d68	EcolC_0156		BCI-0000279	AEA141	E2348_C_0156		ADO-0004610	ABE215	EcE24377A_0160		BAS-0004997	ABE1fe
ABE-0000542	ABE21e	b0158		ADY-0000552	ADY228	ECK0540		ABH-0023968	ABEb2	Z0061		ACA-0130037	ABE211	ECs0158		ABR-0076247	ABE204	c0183		AEA-0000163	ABE1fe	UTI89_C0162		AEF-0000158	ABE1f9	ECP_0157		ADP-0005378	ABEe7d	Ec53638_0166		AEG-0001999	ABE1a95	APECO1_1144		AEM-0005498	AEM157a	EcolC_0157		BCI-0000153	ABE1f3	E2348_C_0157		ADO-0004611	ABE21a	EcE24377A_0161		BAS-0004998	ABE204
ABE-0000545	ABE221	b0159		ADY-0000553	ABH6445	ECK0541		ABH-0023969	ABEb4	Z0062		ACA-0130038	ABE215	ECs0159		ABR-0076249	ABE208	c0185		AEA-0000165	ABE204	UTI89_C0164		AEF-0000159	ABE1fe	ECP_0158		ADP-0005379	ABEe79	Ec53638_0167		AEG-0002000	ABE1a97	APECO1_1145		AEM-0005499	AEM157b	EcolC_0158		BCI-0000129	ABE1a2	E2348_C_0158		ADO-0004612	ABE21c	EcE24377A_0162		BAS-0005000	ABE208
ABE-0000548	ABE224	b0160		ADY-0000554	ADY22a	ECK0542		ABH-0023970	ABEb7	Z0063		ACA-0130039	ABE21a	ECs0160		ABR-0076250	ABE20a	c0186		AEA-0000167	ABE208	UTI89_C0166		AEF-0000160	ABE204	ECP_0159		ADP-0005380	ABEe77	Ec53638_0168		AEG-0002001	ABE1a99	APECO1_1146		AEM-0005500	ABH6fd3	EcolC_0159		BCI-0000117	ABE176	E2348_C_0159		ADO-0004613	ABE21e	EcE24377A_0163		BAS-0005001	ABE20a
ABE-0000551	ABE227	b0161		ADY-0000555	ABH63f0	ECK0543		ABH-0023971	ABEbb	Z0064		ACA-0130040	ABE21c	ECs0161		ABR-0076251	ABE20c	c0187		AEA-0000168	ABE20a	UTI89_C0167		AEF-0000161	ABE208	ECP_0160		ADP-0005381	ABEe74	Ec53638_0169		AEG-0002002	ABE1a9b	APECO1_1147		AEM-0005501	ABE2d60	EcolC_0160		BCI-0000139	ABE1cb	E2348_C_0160		ADO-0004614	ABE221	EcE24377A_0164		BAS-0005002	ABE20c
ABE-0000554	ABE22a	b0162		ADY-0000558	ADY63d	ECK0545		ABH-0023972	ABH5da4	Z0065		ACA-0130041	ABE21e	ECs0162		ABR-0076252	ABE20e	c0188		AEA-0000169	ABE20c	UTI89_C0168		AEF-0000162	ABE20a	ECP_0161		ADP-0005382	ABEe72	Ec53638_0170		AEG-0002003	ABE1a9d	APECO1_1148		AEM-0005502	ABE2d5c	EcolC_0161		BCI-0000151	ABE1ed	E2348_C_0161		ADO-0004615	ABE224	EcE24377A_0165		BAS-0005003	ABE20e
ABE-0000556	ABE22c	b0163		ADY-0000559	ABH60d3	ECK0546		ABH-0023973	ABEc4	Z0066		ACA-0130042	ABE221	ECs0163		ABR-0076253	ABE211	c0189		AEA-0000170	ABE20e	UTI89_C0169		AEF-0000163	ABE20c	ECP_0162		ADP-0005383	ABEe70	Ec53638_0171		AEG-0002004	ABE1aa0	APECO1_1149		AEM-0005503	ABE2d56	EcolC_0162		BCI-0000128	ABE1a0	E2348_C_0162		ADO-0004616	ABE227	EcE24377A_0166		BAS-0005004	ABE211
ABE-0000559	ADYa4	b0164		ADY-0000560	ABH6449	ECK0547		ABH-0023974	ABEc6	Z0067		ACA-0130043	ABE224	ECs0164		ABR-0076254	ABE215	c0190		AEA-0000171	ABE211	UTI89_C0170		AEF-0000164	ABE20e	ECP_0163		ADP-0005384	ABEe6c	Ec53638_0172		AEG-0000950	ABEd8d	APECO1_115		AEM-0005504	ABE2d54	EcolC_0163		BCI-0000132	ABE1b1	E2348_C_0163		ADO-0004617	ABE22a	EcE24377A_0167		BAS-0005005	ABE215
ABE-0000565	ABE235	b0166		ADY-0000561	ADY231	ECK0548		ABH-0023975	ABEca	Z0068		ACA-0130044	ABE227	ECs0165		ABR-0076255	ABE21a	c0191		AEA-0000172	ABE215	UTI89_C0171		AEF-0000165	ABE211	ECP_0164		ADP-0005385	ABEe66	Ec53638_0173		AEG-0002005	ABE1aa3	APECO1_1150		AEM-0005505	ABE2d51	EcolC_0164		BCI-0000144	ABE1d8	E2348_C_0164		ADO-0004618	ABE22c	EcE24377A_0168		BAS-0005006	ABE21a
ABE-0000568	ABE238	b0167		ADY-0000562	ABH644a	ECK0549		ABH-0023976	ABE2db6	Z0069		ACA-0130045	ABE22a	ECs0166		ABR-0076257	ABE21c	c0193		AEA-0000173	ABE21a	UTI89_C0172		AEF-0000166	ABE215	ECP_0165		ADP-0005386	ABEe64	Ec53638_0174		AEG-0002006	ABE1aa6	APECO1_1151		AEM-0005507	ABE2d4d	EcolC_0165		BCI-0000163	ABE20a	E2348_C_0165		ADO-0004619	ABE235	EcE24377A_0169		BAS-0005007	ABE21c
ABE-0000571	ABE23b	b0168		ADY-0000563	AEA5db	ECK0550		ABH-0023977	ABEdd	Z0070		ACA-0130046	ABE22c	ECs0167		ABR-0076258	ABE21e	c0194		AEA-0000174	ABE21c	UTI89_C0173		AEF-0000167	ABE21a	ECP_0166		ADP-0005389	ADP150d	Ec53638_0175		AEG-0002007	ABE1aa9	APECO1_1152		AEM-0005508	ABE2d4b	EcolC_0166		BCI-0000095	ABE137	E2348_C_0166		ADO-0004620	ABE238	EcE24377A_0170		BAS-0005008	ABE21e
ABE-0000575	ABE23f	b0169		ADY-0000564	ABH644c	ECK0551		ABH-0023978	ABEdf	Z0072		ACA-0130047	ABE235	ECs0168		ABR-0076259	ABE221	c0195		AEA-0000175	ABE21e	UTI89_C0174		AEF-0000168	ABE21c	ECP_0167		ADP-0005388	ABEe5e	Ec53638_0176		AEG-0002008	ABE1aae	APECO1_1153		AEM-0005509	ABE2d49	EcolC_0167		BCI-0000147	ABE1df	E2348_C_0167		ADO-0004621	ABE23b	EcE24377A_0171		BAS-0005009	ABE221
ABE-0000579	ABE243	b0170		ADY-0000565	ABH644e	ECK0552		ABH-0023979	ABEec	Z0073		ACA-0130048	ABE238	ECs0169		ABR-0076260	ABE224	c0196		AEA-0000176	ABE221	UTI89_C0175		AEF-0000170	ABE221	ECP_0169		ADP-0005390	ABEe5b	Ec53638_0177		AEG-0002009	ABH694b	APECO1_1154		AEM-0005510	ABE2d45	EcolC_0168		BCI-0000136	ABE1c2	E2348_C_0168		ADO-0004622	ABE23f	EcE24377A_0173		BAS-0005010	ABE224
ABE-0000582	ABE246	b0171		ADY-0000567	ABH6471	ECK0554		ABH-0023980	ABEf1	Z0074		ACA-0130049	ABE23b	ECs0170		ABR-0076261	ABE227	c0197		AEA-0000177	ABE224	UTI89_C0176		AEF-0000171	ABE224	ECP_0170		ADP-0005392	ADP1510	Ec53638_0178		AEG-0002010	ABE1ab1	APECO1_1155		AEM-0005512	ABE2d42	EcolC_0169		BCI-0003570	ABE2732	E2348_C_0169		ADO-0004623	ABE243	EcE24377A_0174		BAS-0005011	ABE227
ABE-0000588	ABE24c	b0172		ADY-0000568	AEA5f9	ECK0555		ABH-0023981	ABEf4	Z0075		ACA-0130050	ABE23f	ECs0171		ABR-0076263	ABR129e7	c0198		AEA-0000178	ABE227	UTI89_C0177		AEF-0000172	ABE227	ECP_0171		ADP-0005393	ABEe54	Ec53638_0179		AEG-0002011	ABE1ab3	APECO1_1156		AEM-0005514	ABE2d3d	EcolC_0170		BCI-0003589	ABE2773	E2348_C_0170		ADO-0004624	ABE246	EcE24377A_0175		BAS-0005012	ABE22a
ABE-0000592	ABE250	b0173		ADY-0000569	ADY239	ECK0556		ABH-0023982	ABEf6	Z0076		ACA-0130051	ABE243	ECs0172		ABR-0076264	ABE22a	c0199		AEA-0000180	ABE22c	UTI89_C0179		AEF-0000173	ABE22a	ECP_0172		ADP-0005394	ABEe52	Ec53638_0180		AEG-0002012	ABE1ab8	APECO1_1157		AEM-0005517	ABE2d38	EcolC_0171		BCI-0000304	ABE453	E2348_C_0171		ADO-0004625	ABE24c	EcE24377A_0176		BAS-0005013	ABE22c
ABE-0000595	ABE253	b0174		ADY-0000570	ABH6477	ECK0557		ABH-0023983	ABEf9	Z0077		ACA-0130052	ABE246	ECs0173		ABR-0076265	ABE22c	c0200		AEA-0000181	ABE235	UTI89_C0180		AEF-0000174	ABE22c	ECP_0173		ADP-0005395	ABEe4c	Ec53638_0181		AEG-0002013	ABE1abd	APECO1_1158		AEM-0005519	ABE2d34	EcolC_0172		BCI-0001243	ABEe4a	E2348_C_0172		ADO-0004626	ABE250	EcE24377A_0177		BAS-0005014	ABE235
ABE-0000600	ABE258	b0175		ADY-0004147	ABE33fd	ECK4053		ABH-0023985	ABH5db1	Z0078		ACA-0130053	ABE24c	ECs0174		ABR-0076266	ABE235	c0201		AEA-0000182	ABE238	UTI89_C0181		AEF-0000175	ABE235	ECP_0174		ADP-0005396	ABEe4a	Ec53638_0182		AEG-0002014	ABE1ac0	APECO1_1159		AEM-0005520	ABE2d32	EcolC_0173		BCI-0000272	ABU1676b	E2348_C_0173		ADO-0004627	ABE253	EcE24377A_0178		BAS-0005015	ABE238
ABE-0000603	ABE25b	b0176		ADY-0000002	ABE6	ECK0001		ABH-0023986	ABEfb	Z0079		ACA-0130054	ABE250	ECs0175		ABR-0076267	ABE238	c0202		AEA-0000183	ABE23b	UTI89_C0182		AEF-0000176	ABE238	ECP_0175		ADP-0005397	ABEe48	Ec53638_0183		AEG-0000951	ABEd90	APECO1_116		AEM-0005521	ABE2d2e	EcolC_0174		BCI-0001245	ABEe52	E2348_C_0174		ADO-0004628	ABE258	EcE24377A_0179		BAS-0005016	ABE23b
ABE-0000605	ABE25d	b0177		ADY-0000003	ABE8	ECK0002		ABH-0023987	ABE103	Z0080		ACA-0130055	ABE253	ECs0176		ABR-0076268	ABE23b	c0203		AEA-0000184	ABE23f	UTI89_C0183		AEF-0000177	ABE23b	ECP_0176		ADP-0005398	ABEe46	Ec53638_0184		AEG-0002015	ABE1ac8	APECO1_1160		AEM-0005522	ABE2d2c	EcolC_0175		BCI-0000267	ABE3ef	E2348_C_0175		ADO-0004629	ABE25b	EcE24377A_0180		BAS-0005019	BAS139b
ABE-0000608	ABE260	b0178		ADY-0000004	ABEa	ECK0003		ABH-0023988	ABE105	Z0081		ACA-0130056	ABE258	ECs0177		ABR-0076269	ABE23f	c0204		AEA-0000186	ABE243	UTI89_C0185		AEF-0000178	ABE23f	ECP_0177		ADP-0005399	ABEe44	Ec53638_0185		AEG-0002016	ABE1aca	APECO1_1161		AEM-0005523	ABE2d2a	EcolC_0176		BCI-0000242	ABU1659c	E2348_C_0176		ADO-0004630	ABE25d	EcE24377A_0181		BAS-0005018	ABE23f
ABE-0000610	ABE262	b0179		ADY-0000005	ABEc	ECK0004		ABH-0023989	ABE109	Z0082		ACA-0130057	ABE25b	ECs0178		ABR-0076271	ABE243	c0206		AEA-0000187	ABE246	UTI89_C0186		AEF-0000179	ABE243	ECP_0178		ADP-0005400	ABEe41	Ec53638_0186		AEG-0002017	ABE1ad1	APECO1_1162		AEM-0005524	AEAff0	EcolC_0177		BCI-0000263	ABE3e5	E2348_C_0177		ADO-0004631	ABE260	EcE24377A_0182		BAS-0005020	ABE243
ABE-0000613	ABE265	b0180		ADY-0000006	ABEf	ECK0005		ABH-0023990	ABE10b	Z0083		ACA-0130058	ABE25d	ECs0179		ABR-0076272	ABE246	c0207		AEA-0000188	ABE24c	UTI89_C0187		AEF-0000180	ABE246	ECP_0179		ADP-0005401	ABEe3f	Ec53638_0187		AEG-0002018	ABE1ad3	APECO1_1163		AEM-0005525	ABE2d26	EcolC_0178		BCI-0000281	ABH5ec8	E2348_C_0178		ADO-0004632	ABE262	EcE24377A_0183		BAS-0005021	ABE246
ABE-0000618	ABE26a	b0181		ADY-0000007	ABE12	ECK0006		ABH-0023991	ABE10d	Z0084		ACA-0130059	ABE260	ECs0180		ABR-0076273	ABE24c	c0208		AEA-0000189	ABE250	UTI89_C0188		AEF-0000181	ABE24c	ECP_0180		ADP-0005402	ABEe3d	Ec53638_0188		AEG-0002019	ABE1ad8	APECO1_1164		AEM-0005526	ABE2d24	EcolC_0179		BCI-0000299	ABE447	E2348_C_0179		ADO-0004633	ABE265	EcE24377A_0184		BAS-0005022	ABE24c
ABE-0000620	ABE26c	b0182		ADY-0000008	ABE14	ECK0007		ABH-0023992	ABE118	Z0086		ACA-0130060	ABE262	ECs0181		ABR-0076276	ABE253	c0211		AEA-0000190	ABE253	UTI89_C0189		AEF-0000182	ABE250	ECP_0181		ADP-0005403	ABEe3b	Ec53638_0189		AEG-0002020	ABE1ada	APECO1_1165		AEM-0005528	ABE2d1f	EcolC_0182		BCI-0000285	ABE418	E2348_C_0180		ADO-0004634	ABE26a	EcE24377A_0185		BAS-0005023	ABE250
ABE-0000622	ABE26e	b0183		ADY-0000009	ABE1b	ECK0008		ABH-0023993	ABE122	Z0087		ACA-0130061	ABE265	ECs0182		ABR-0076277	ABE258	c0212		AEA-0000191	ABE258	UTI89_C0190		AEF-0000183	ABE253	ECP_0182		ADP-0005404	ABEe39	Ec53638_0190		AEG-0002021	ABE1add	APECO1_1166		AEM-0005529	ABU18b51	EcolC_0183		BCI-0000286	ABE41e	E2348_C_0181		ADO-0004635	ABE26c	EcE24377A_0186		BAS-0005024	ABE253
ABE-0000624	ABE270	b0184		ADY-0000010	ABE1e	ECK0009		ABH-0023994	ABE126	Z0088		ACA-0130062	ABE26a	ECs0183		ABR-0076278	ABE25b	c0213		AEA-0000192	ABE25b	UTI89_C0191		AEF-0000184	ABE258	ECP_0183		ADP-0005405	ABEe35	Ec53638_0192		AEG-0002022	ABE1adf	APECO1_1167		AEM-0005530	ABE2d1b	EcolC_0184		BCI-0000303	BCI12f	E2348_C_0182		ADO-0004636	ABE26e	EcE24377A_0187		BAS-0005025	ABE258
ABE-0000630	ABE276	b0185		ADY-0000011	ABE20	ECK0010		ABH-0023996	ABE12b	Z0090		ACA-0130063	ABE26c	ECs0184		ABR-0076279	ABE25d	c0214		AEA-0000193	ABE25d	UTI89_C0192		AEF-0000185	ABE25b	ECP_0184		ADP-0005406	ABEe32	Ec53638_0193		AEG-0002023	ABE1ae2	APECO1_1168		AEM-0005531	ABE2d19	EcolC_0185		BCI-0000288	ABE424	E2348_C_0183		ADO-0004637	ABE270	EcE24377A_0188		BAS-0005026	ABE25b
ABE-0000633	ABE279	b0186		ADY-0000012	ABE25	ECK0011		ABH-0023997	ABE12e	Z0091		ACA-0130064	ABE26e	ECs0185		ABR-0076280	ABE260	c0215		AEA-0000194	ABE260	UTI89_C0193		AEF-0000186	ABE25d	ECP_0185		ADP-0005407	ABEe30	Ec53638_0194		AEG-0002024	ABE1ae4	APECO1_1169		AEM-0005532	ABE2d15	EcolC_0186		BCI-0000268	ABE3f1	E2348_C_0184		ADO-0004638	ABE276	EcE24377A_0189		BAS-0005027	ABE25d
ABE-0000635	ABE27b	b0187		ADY-0000014	ABE2b	ECK0013		ABH-0023998	ABE130	Z0092		ACA-0130065	ABE270	ECs0186		ABR-0076281	ABE262	c0216		AEA-0000195	ABE262	UTI89_C0194		AEF-0000187	ABE260	ECP_0186		ADP-0005408	ABEe2e	Ec53638_0195		AEG-0000952	AEG3b8	APECO1_117		AEM-0005534	ABE2d12	EcolC_0187		BCI-0002277	BCI8e5	E2348_C_0185		ADO-0004639	ABE279	EcE24377A_0190		BAS-0005028	ABE260
ABE-0000638	ABE27e	b0188		ADY-0000015	ABE34	ECK0014		ABH-0023999	ABE132	Z0093		ACA-0130066	ABE276	ECs0187		ABR-0076282	ABE265	c0217		AEA-0000196	ABE265	UTI89_C0195		AEF-0000188	ABE262	ECP_0187		ADP-0005409	ABEe2b	Ec53638_0196		AEG-0002025	ABE1ae8	APECO1_1170		AEM-0005536	ABE2d0d	EcolC_0188		BCI-0002282	BCI8ea	E2348_C_0186		ADO-0004640	ABE27b	EcE24377A_0191		BAS-0005029	ABE262
ABE-0000641	ABE281	b0189		ADY-0000016	ABE36	ECK0015		ABH-0024000	ABE135	Z0094		ACA-0130067	ABE279	ECs0188		ABR-0076283	ABE26a	c0218		AEA-0000197	ABE26a	UTI89_C0196		AEF-0000189	ABE265	ECP_0188		ADP-0005410	ABEe29	Ec53638_0197		AEG-0002026	AEA93b	APECO1_1171		AEM-0005537	ABE2d07	EcolC_0189		BCI-0000177	ABE238	E2348_C_0187		ADO-0004641	ABE27e	EcE24377A_0192		BAS-0005030	ABE265
ABE-0000648	ABE288	b0190		ADY-0000017	ADY11	ECK0016		ABH-0024001	ABE137	Z0095		ACA-0130068	ABE27b	ECs0189		ABR-0076284	ABE26c	c0219		AEA-0000198	ABE26c	UTI89_C0197		AEF-0000190	ABE26a	ECP_0189		ADP-0005411	ABEe26	Ec53638_0198		AEG-0002027	AEG7eb	APECO1_1172		AEM-0005538	ABE2d04	EcolC_0190		BCI-0000180	ABE23f	E2348_C_0188		ADO-0004642	ABE281	EcE24377A_0193		BAS-0005031	ABE26a
ABE-0000650	ABE28a	b0191		ADY-0000588	ADY24c	ECK0016		ABH-0024002	ABE139	Z0096		ACA-0130069	ABE27e	ECs0190		ABR-0076285	ABE26e	c0220		AEA-0000199	ABE26e	UTI89_C0198		AEF-0000191	ABE26c	ECP_0190		ADP-0005412	ABEe22	Ec53638_0199		AEG-0002028	ABU17a3a	APECO1_1173		AEM-0005540	ABE2cff	EcolC_0191		BCI-0000301	ABE44b	E2348_C_0189		ADO-0004643	ABEb86e	EcE24377A_0194		BAS-0005032	ABE26c
ABE-0000652	ABE28c	b0192		ADY-0002471	ADY9a7	ECK0016		ABH-0024003	ABE13c	Z0097		ACA-0130070	ABE281	ECs0191		ABR-0076286	ABE270	c0221		AEA-0000200	ABE270	UTI89_C0199		AEF-0000192	ABE26e	ECP_0191		ADP-0005413	ABEe1f	Ec53638_0200		AEG-0002029	ABU17a37	APECO1_1174		AEM-0005541	ABE2cfb	EcolC_0192		BCI-0000181	ABE243	E2348_C_0190		ADO-0004644	ABE288	EcE24377A_0195		BAS-0005033	ABE26e
ABE-0000655	ABE28f	b0193		ADY-0000019	ABE40	ECK0017		ABH-0024004	ABE13e	Z0098		ACA-0130072	ABE28a	ECs0193		ABR-0076288	ABE276	c0223		AEA-0000201	ABE276	UTI89_C0200		AEF-0000193	ABE270	ECP_0192		ADP-0005414	ABEe1b	Ec53638_0201		AEG-0002030	ABU17a34	APECO1_1175		AEM-0005542	ABE2cf8	EcolC_0193		BCI-0000292	ABE42e	E2348_C_0191		ADO-0004645	ABE28a	EcE24377A_0196		BAS-0005034	ABE270
ABE-0000657	ABE291	b0194		ADY-0000018	ABE40	ECK0018		ABH-0024005	ABE140	Z0099		ACA-0130073	ABE28c	ECs0194		ABR-0076289	ABE279	c0224		AEA-0000202	ABE279	UTI89_C0201		AEF-0000194	ABE276	ECP_0193		ADP-0005415	ABEe17	Ec53638_0202		AEG-0002031	ABE1aeb	APECO1_1176		AEM-0005544	ABE2cf5	EcolC_0194		BCI-0000307	ABE462	E2348_C_0192		ADO-0004646	ABE28c	EcE24377A_0197		BAS-0005035	ABE276
ABE-0000661	ABE295	b0195		ADY-0000021	ABE44	ECK0020		ABH-0024006	ABE142	Z0100		ACA-0130074	ABE28f	ECs0195		ABR-0076290	ABE27b	c0225		AEA-0000203	ABE27b	UTI89_C0202		AEF-0000195	ABE279	ECP_0194		ADP-0005416	ABEe0f	Ec53638_0203		AEG-0002032	AEG7f0	APECO1_1177		AEM-0005545	ABE2cf1	EcolC_0195		BCI-0000187	ABE25b	E2348_C_0193		ADO-0004647	ADO1227	EcE24377A_0198		BAS-0005036	BAS13ac
ABE-0000663	ABE297	b0196		ADY-0000022	ABE48	ECK0021		ABH-0024007	ABE144	Z0101		ACA-0130075	ABE291	ECs0196		ABR-0076291	ABE27e	c0226		AEA-0000204	ABE27e	UTI89_C0203		AEF-0000196	ABE27b	ECP_0195		ADP-0005417	ABEe0a	Ec53638_0204		AEG-0002033	AEG7f1	APECO1_1178		AEM-0005546	ABE2cef	EcolC_0196		BCI-0000191	ABE265	E2348_C_0194		ADO-0004648	ADO1228	EcE24377A_0200		BAS-0005037	ABE27b
ABE-0000666	ABE29a	b0197		ADY-0000023	ADY17	ECK0022		ABH-0024008	ABE146	Z0102		ACA-0130076	ABE295	ECs0197		ABR-0076292	ABE281	c0227		AEA-0000205	ABE281	UTI89_C0204		AEF-0000197	ABE27e	ECP_0196		ADP-0005418	ABEe06	Ec53638_0205		AEG-0002034	AEG7f2	APECO1_1179		AEM-0005547	ABE2ceb	EcolC_0197		BCI-0002290	ABE1a0e	E2348_C_0195		ADO-0004650	ABE291	EcE24377A_0201		BAS-0005038	ABE27e
ABE-0000668	ABE29c	b0198		ADY-0000998	ADY3e6	ECK0022		ABH-0024009	ABE149	Z0103		ACA-0130077	ABE297	ECs0198		ABR-0076293	ABEb86e	c0228		AEA-0000206	ABEb86e	UTI89_C0205		AEF-0000198	ABE281	ECP_0197		ADP-0005419	ABEe04	Ec53638_0206		AEG-0000953	ABEdaf	APECO1_118		AEM-0005548	ABE2ce9	EcolC_0198		BCI-0000195	ABE270	E2348_C_0196		ADO-0004651	ABE295	EcE24377A_0202		BAS-0005039	ABE281
ABE-0000671	ABE29f	b0199		ADY-0002364	ADY93c	ECK0022		ABH-0024010	ABE14b	Z0104		ACA-0130078	ABE29a	ECs0199		ABR-0076294	ABE288	c0229		AEA-0000207	ABE288	UTI89_C0206		AEF-0000199	ABEb86e	ECP_0198		ADP-0005420	ADP152c	Ec53638_0207		AEG-0002035	AEG7f3	APECO1_1180		AEM-0005549	ABE2ce5	EcolC_0199		BCI-0000193	ABE26c	E2348_C_0197		ADO-0004652	ABE297	EcE24377A_0203		BAS-0005040	ABEb86e
ABE-0000675	ABE2a3	b0200		ADY-0003926	ADYf56	ECK0022		ABH-0024011	ABE14d	Z0105		ACA-0130079	ABE29c	ECs0200		ABR-0076295	ABE28a	c0230		AEA-0000208	ABE28a	UTI89_C0207		AEF-0000200	ABE288	ECP_0199		ADP-0005421	ABEe01	Ec53638_0208		AEG-0002036	AEG7f4	APECO1_1181		AEM-0005550	ABE2ce2	EcolC_0200		BCI-0000289	ABE426	E2348_C_0198		ADO-0004653	ABE29a	EcE24377A_0204		BAS-0005041	ABE288
ABE-0000692	ABE2b4	b0207		ADY-0000024	ADY18	ECK0023		ABH-0024012	ABE150	Z0106		ACA-0130080	ABE29f	ECs0201		ABR-0076296	ABE28c	c0231		AEA-0000209	ABE28c	UTI89_C0208		AEF-0000201	ABE28a	ECP_0200		ADP-0005422	ABEdff	Ec53638_0209		AEG-0002037	AEG7f5	APECO1_1182		AEM-0005551	ABE2cdf	EcolC_0201		BCI-0000182	ABE246	E2348_C_0199		ADO-0004654	ABE29c	EcE24377A_0205		BAS-0005042	ABE28a
ABE-0000694	ABE2b6	b0208		ADY-0000997	ADY3e5	ECK0023		ABH-0024013	ABE154	Z0107		ACA-0130081	ABE2a3	ECs0202		ABR-0076298	AEAb6b	c0232		AEA-0000210	ABE28f	UTI89_C0209		AEF-0000202	ABE28c	ECP_0201		ADP-0005423	ABEdfd	Ec53638_0210		AEG-0002038	AEG7f6	APECO1_1183		AEM-0005552	ABE2cda	EcolC_0202		BCI-0000196	ABE276	E2348_C_0200		ADO-0004655	ABE29f	EcE24377A_0206		BAS-0005043	ABE28c
ABE-0000700	ABE2bc	b0209		ADY-0002365	ADY93d	ECK0023		ABH-0024014	ABE157	Z0108		ACA-0130088	ABE2b4	ECs0203		ABR-0076299	ABR12a0b	c0233		AEA-0000211	ABE291	UTI89_C0210		AEF-0000203	ABE28f	ECP_0202		ADP-0005424	ABEdf6	Ec53638_0211		AEG-0002039	AEG7f7	APECO1_1184		AEM-0005553	ABE2cd8	EcolC_0203		BCI-0002275	BCI8e3	E2348_C_0201		ADO-0004656	ABE2a3	EcE24377A_0207		BAS-0005044	ABE28f
ABE-0000704	ABE2c0	b0211		ADY-0003927	ADYf57	ECK0023		ABH-0024015	ABE15a	Z0109		ACA-0130089	ABE2b6	ECs0204		ABR-0076300	ABE28f	c0234		AEA-0000212	ABE295	UTI89_C0211		AEF-0000204	AEFcc	ECP_0203		ADP-0005425	ABEdf4	Ec53638_0212		AEG-0002040	AEG7f8	APECO1_1185		AEM-0005554	ABE2cd6	EcolC_0204		BCI-0000183	ABE24c	E2348_C_0202		ADO-0004664	ABE2b6	EcE24377A_0212		BAS-0005045	ABE291
ABE-0000707	ABE2c3	b0212		ADY-0004387	ABE36fd	ECK0023		ABH-0024017	ABE15f	Z0111		ACA-0130090	ABE2bc	ECs0205		ABR-0076301	ABE291	c0235		AEA-0000213	ABE297	UTI89_C0212		AEF-0000205	ABE291	ECP_0204		ADP-0005426	ABEdef	Ec53638_0213		AEG-0002041	AEG7f9	APECO1_1186		AEM-0005556	ABE2cd3	EcolC_0205		BCI-0002276	BCI8e4	E2348_C_0203		ADO-0004663	ABE2b4	EcE24377A_0213		BAS-0005046	ABE295
ABE-0000713	ABE2c9	b0213		ADY-0000025	ABE52	ECK0024		ABH-0024018	ABE163	Z0112		ACA-0130091	ABH5e3f	ECs0206		ABR-0076302	ABE295	c0236		AEA-0000214	ABE29a	UTI89_C0213		AEF-0000206	ABE295	ECP_0205		ADP-0005428	ADP1534	Ec53638_0215		AEG-0000814	AEG32e	APECO1_1188		AEM-0005557	ABE2ccb	EcolC_0206		BCI-0000189	ABE260	E2348_C_0204		ADO-0004665	ABE2bc	EcE24377A_0214		BAS-0005047	ABE297
ABE-0000717	ABE2cd	b0214		ADY-0000026	ABE59	ECK0025		ABH-0024019	ABE165	Z0113		ACA-0130092	ABE2c0	ECs0207		ABR-0076303	ABE297	c0237		AEA-0000215	ABE29c	UTI89_C0214		AEF-0000207	ABE297	ECP_0206		ADP-0005429	ABEde8	Ec53638_0216		AEG-0000813	ADO1533	APECO1_1189		AEM-0005558	ABE2cc8	EcolC_0207		BCI-0000199	ABE27e	E2348_C_0205		ADO-0004666	ABH5e3f	EcE24377A_0215		BAS-0005048	ABE29a
ABE-0000722	ABE2d2	b0215		ADY-0000027	ABE5b	ECK0026		ABH-0024020	ABE16a	Z0114		ACA-0130093	ABE2c3	ECs0208		ABR-0076304	ABE29a	c0238		AEA-0000216	ABE29f	UTI89_C0215		AEF-0000208	ABE29a	ECP_0207		ADP-0005430	ABEde6	Ec53638_0217		AEG-0000954	ABEdb4	APECO1_119		AEM-0005560	ABE2cc2	EcolC_0208		BCI-0002285	BCI8ed	E2348_C_0206		ADO-0004667	ABE2c0	EcE24377A_0216		BAS-0005049	ABE29c
ABE-0000727	ABE2d7	b0217		ADY-0000028	ABE5e	ECK0027		ABH-0024022	ABE16e	Z0116		ACA-0130094	ABE2c9	ECs0209		ABR-0076305	ABE29c	c0239		AEA-0000217	ABE2a3	UTI89_C0216		AEF-0000209	ABE29c	ECP_0208		ADP-0005432	ABEde1	Ec53638_0219		AEG-0000812	ABEbfc	APECO1_1190		AEM-0005562	ABE2cc0	EcolC_0209		BCI-0000190	ABE262	E2348_C_0207		ADO-0004668	ABE2c3	EcE24377A_0217		BAS-0005050	ABE29f
ABE-0000734	ABE2de	b0219		ADY-0000029	ABE60	ECK0028		ABH-0024023	ABE172	Z0117		ACA-0130095	ABE2cd	ECs0210		ABR-0076306	ABE29f	c0240		AEA-0000227	ABE2b4	UTI89_C0226		AEF-0000210	ABE29f	ECP_0209		ADP-0005433	ABEddf	Ec53638_0220		AEG-0000811	ABEbf0	APECO1_1191		AEM-0005563	ABE2cbe	EcolC_0210		BCI-0000202	ABE288	E2348_C_0208		ADO-0004670	ADO123e	EcE24377A_0218		BAS-0005051	ABE2a3
ABE-0000740	ABE2e4	b0220		ADY-0000030	ABE65	ECK0029		ABH-0024024	ABE174	Z0118		ACA-0130096	ABE2d2	ECs0211		ABR-0076307	ABE2a3	c0241		AEA-0000228	ABE2b6	UTI89_C0227		AEF-0000211	ABE2a3	ECP_0210		ADP-0005434	ABEddd	Ec53638_0221		AEG-0000810	ABEbea	APECO1_1192		AEM-0005564	ABE2cbb	EcolC_0211		BCI-0000185	ABE253	E2348_C_0209		ADO-0004671	ABE2cd	EcE24377A_0219		BAS-0005059	ABE2b6
ABE-0000743	ABE2e7	b0221		ADY-0000031	ABE67	ECK0030		ABH-0024025	ABE176	Z0119		ACA-0130098	ABH5e48	ECs0212		ABR-0076314	ABE2b4	c0244		AEA-0000229	ABE2bc	UTI89_C0228		AEF-0000217	ABE2b4	ECP_0213		ADP-0005435	ABEdd9	Ec53638_0222		AEG-0000809	ABEbe8	APECO1_1193		AEM-0005566	AEM15be	EcolC_0212		BCI-0000194	ABE26e	E2348_C_0210		ADO-0004669	ABE2c9	EcE24377A_0220		BAS-0005058	ABE2b4
ABE-0000751	ABE2ef	b0222		ADY-0000032	ABE6d	ECK0031		ABH-0024026	ABE17c	Z0120		ACA-0130099	ABH5e49	ECs0213		ABR-0076315	ABE2b6	c0245		AEA-0000230	ABH5e3f	UTI89_C0229		AEF-0000218	ABE2b6	ECP_0214		ADP-0005436	ABEdd1	Ec53638_0223		AEG-0000808	ABEbe6	APECO1_1194		AEM-0005567	ABE2caf	EcolC_0213		BCI-0002262	ABE19d3	E2348_C_0211		ADO-0004672	ABE2d2	EcE24377A_0221		BAS-0005060	ABE2bc
ABE-0000755	ABE2f3	b0223		ADY-0000033	ABE70	ECK0032		ABH-0024027	ABE17e	Z0121		ACA-0130102	ABH5e4c	ECs0216		ABR-0076316	ABE2bc	c0246		AEA-0000231	ABE2c0	UTI89_C0230		AEF-0000219	ABE2bc	ECP_0215		ADP-0005437	ABEdce	Ec53638_0224		AEG-0000807	ABEbe4	APECO1_1195		AEM-0005568	ABE2cad	EcolC_0214		BCI-0000207	ABE295	E2348_C_0212		ADO-0004674	ADO1242	EcE24377A_0223		BAS-0005061	ABH5e3f
ABE-0000757	ABE2f5	b0224		ADY-0000034	ABE76	ECK0033		ABH-0024028	ABE180	Z0122		ACA-0130103	ABH5e4d	ECs0217		ABR-0076317	ABH5e3f	c0247		AEA-0000232	ABE2c3	UTI89_C0231		AEF-0000220	ABH5e3f	ECP_0216		ADP-0005439	ADP153f	Ec53638_0226		AEG-0000806	ABEbde	APECO1_1196		AEM-0005569	ABE2cab	EcolC_0215		BCI-0002291	ABE1a18	E2348_C_0213		ADO-0004675	ABE2d7	EcE24377A_0224		BAS-0005062	ABE2c0
ABE-0000761	ADYe3	b0225		ADY-0000035	ABE79	ECK0034		ABH-0024029	ABE18a	Z0123		ACA-0130108	ABH5e51	ECs0222		ABR-0076318	ABE2c0	c0248		AEA-0000233	ABE2c9	UTI89_C0232		AEF-0000221	ABE2c0	ECP_0217		ADP-0005440	ABEdca	Ec53638_0227		AEG-0000805	ABEbda	APECO1_1197		AEM-0005570	ABE2ca8	EcolC_0216		BCI-0000188	ABE25d	E2348_C_0214		ADO-0004676	AFSdd	EcE24377A_0225		BAS-0005063	ABE2c3
ABE-0000764	ABE2fc	b0226		ADY-0000036	ABE7d	ECK0035		ABH-0024030	ABE18d	Z0124		ACA-0130109	AFSe3	ECs0223		ABR-0076319	ABE2c3	c0249		AEA-0000234	ABE2cd	UTI89_C0233		AEF-0000222	ABE2c3	ECP_0218		ADP-0005441	ABEdc8	Ec53638_0228		AEG-0000804	ABEbd7	APECO1_1198		AEM-0005571	ABE2ca4	EcolC_0217		BCI-0000206	ABE291	E2348_C_0215		ADO-0004677	AFSde	EcE24377A_0226		BAS-0005065	ABE2cd
ABE-0000775	ABE307	b0227		ADY-0000037	ABE80	ECK0036		ABH-0024031	ABE190	Z0125		ACA-0130110	ABH5e53	ECs0224		ABR-0076320	ABE2c9	c0250		AEA-0000235	ABE2d2	UTI89_C0234		AEF-0000223	ABE2c9	ECP_0219		ADP-0005442	ABEdbf	Ec53638_0229		AEG-0000803	ABEbd3	APECO1_1199		AEM-0005572	ABE2c9d	EcolC_0218		BCI-0000198	ABE27b	E2348_C_0216		ADO-0004678	ABH5e4d	EcE24377A_0227		BAS-0005064	ABE2c9
ABE-0000779	ADYe6	b0228		ADY-0000038	ABE82	ECK0037		ABH-0024032	ABE194	Z0126		ACA-0130111	ABH5e54	ECs0225		ABR-0076321	ABE2cd	c0251		AEA-0000237	ABE2d7	UTI89_C0236		AEF-0000224	ABE2cd	ECP_0220		ADP-0005443	ABEdbc	Ec53638_0230		AEG-0000848	AFT10f9	APECO1_12		AEM-0005573	ABE2c9b	EcolC_0219		BCI-0000204	ABE28c	E2348_C_0217		ADO-0004679	AEFe6	EcE24377A_0228		BAS-0005066	ABE2d2
ABE-0000789	ABE315	b0231		ADY-0000039	ABE85	ECK0038		ABH-0024033	ABE196	Z0127		ACA-0130112	ABH5e55	ECs0226		ABR-0076322	ABE2d2	c0252		AEA-0000238	ABH5e4c	UTI89_C0237		AEF-0000225	ABE2d2	ECP_0221		ADP-0005444	ABEdba	Ec53638_0231		AEG-0000955	ABEdb7	APECO1_120		AEM-0005574	ABE2c99	EcolC_0220		BCI-0000208	ABE297	E2348_C_0218		ADO-0004680	AEFe7	EcE24377A_0229		BAS-0005068	ABE2d7
ABE-0000793	ABE319	b0232		ADY-0000040	ABE88	ECK0039		ABH-0024034	ABE19b	Z0128		ACA-0130113	ABH5e56	ECs0227		ABR-0076327	ABR12a27	c0256		AEA-0000239	ABH5e4d	UTI89_C0238		AEF-0000227	ABE2d7	ECP_0223		ADP-0005445	ABEdb7	Ec53638_0232		AEG-0000802	ABEbcf	APECO1_1200		AEM-0005575	ABE2c96	EcolC_0221		BCI-0000178	ABE23b	E2348_C_0219		ADO-0004681	ABH5e51	EcE24377A_0230		BAS-0005069	BAS13cd
ABE-0000795	ABE31b	b0233		ADY-0000041	ABE8b	ECK0040		ABH-0024035	ABE19e	Z0129		ACA-0130114	ABH5e57	ECs0228		ABR-0076328	ABR12a28	c0257		AEA-0000240	AEFe6	UTI89_C0239		AEF-0000228	ABH5e4c	ECP_0224		ADP-0005446	ABEdb4	Ec53638_0233		AEG-0000801	ABEbca	APECO1_1201		AEM-0005576	ABE2c92	EcolC_0222		BCI-0000221	ABE2bc	E2348_C_0220		ADO-0004682	AFSe3	EcE24377A_0231		BAS-0005072	ABH5e4d
ABE-0000801	ABE321	b0234		ADY-0000042	ABE8d	ECK0041		ABH-0024036	ABE1a0	Z0130		ACA-0130115	ABH5e58	ECs0229		ABR-0076329	ABR12a29	c0258		AEA-0000241	AEFe7	UTI89_C0240		AEF-0000229	ABH5e4d	ECP_0225		ADP-0005447	ABEdaf	Ec53638_0234		AEG-0000800	ABEbc7	APECO1_1202		AEM-0005577	ABE2c8f	EcolC_0223		BCI-0000209	ABE29a	E2348_C_0221		ADO-0004683	ABH5e53	EcE24377A_0232		BAS-0005074	AEFe7
ABE-0000809	ABE329	b0237		ADY-0000043	ABE91	ECK0042		ABH-0024037	ABE1a2	Z0131		ACA-0130116	ABH5e59	ECs0230		ABR-0076330	ABR12a2a	c0259		AEA-0000242	ABH5e51	UTI89_C0241		AEF-0000230	AEFe6	ECP_0226		ADP-0005448	ADP1548	Ec53638_0235		AEG-0000799	ABEbc4	APECO1_1203		AEM-0005578	ABE2c8a	EcolC_0224		BCI-0002284	BCI8ec	E2348_C_0222		ADO-0004684	ABH5e54	EcE24377A_0233		BAS-0005075	ABH5e51
ABE-0000814	ABE32e	b0238		ADY-0000044	ABE93	ECK0043		ABH-0024038	ABE1a7	Z0132		ACA-0130117	ABH5e5a	ECs0231		ABR-0076332	ABR12a2c	c0261		AEA-0000243	AFSe3	UTI89_C0242		AEF-0000231	AEFe7	ECP_0227		ADP-0005450	ABEda1	Ec53638_0237		AEG-0000798	ABEbc1	APECO1_1204		AEM-0005580	ABE2c88	EcolC_0225		BCI-0000236	AFS101	E2348_C_0223		ADO-0004685	ABH5e55	EcE24377A_0234		BAS-0005076	AFSe3
ABE-0000817	ABE331	b0239		ADY-0000045	ABE95	ECK0044		ABH-0024039	ABE1ae	Z0133		ACA-0130118	ABH5e5b	ECs0232		ABR-0076333	ABR12a2d	c0262		AEA-0000244	ABH5e53	UTI89_C0243		AEF-0000232	ABH5e51	ECP_0228		ADP-0005451	AFS45f	Ec53638_0238		AEG-0000797	AEG31d	APECO1_1205		AEM-0005582	ABH6f7c	EcolC_0226		BCI-0000219	ABE2b4	E2348_C_0225		ADO-0004686	ABH5e56	EcE24377A_0235		BAS-0005077	ABH5e53
ABE-0000821	ABE335	b0240		ADY-0000046	ABE97	ECK0045		ABH-0024040	ABE1b1	Z0134		ACA-0130119	ABH5e5c	ECs0233		ABR-0076335	ABH6d64	c0263		AEA-0000245	AEFeb	UTI89_C0244		AEF-0000233	AFSe3	ECP_0229		ADP-0005453	ADP154d	Ec53638_0240		AEG-0000796	AEG31c	APECO1_1206		AEM-0005583	ABE2c7b	EcolC_0227		BCI-0000230	ABE2e4	E2348_C_0226		ADO-0004687	ABH5e57	EcE24377A_0236		BAS-0005078	ABH5e54
ABE-0000823	ABE337	b0241		ADY-0000047	ABE9c	ECK0046		ABH-0024041	ABE1b8	Z0136		ACA-0130120	ABH5e5e	ECs0234		ABR-0076336	ABR12a30	c0264		AEA-0000246	ABH5e55	UTI89_C0245		AEF-0000234	ABH5e53	ECP_0230		ADP-0005454	ABEd90	Ec53638_0241		AEG-0000795	AEG31b	APECO1_1207		AEM-0005584	ABE2c79	EcolC_0228		BCI-0000231	ABE2e7	E2348_C_0227		ADO-0004688	ABH5e58	EcE24377A_0237		BAS-0005079	ABH5e55
ABE-0000830	ABE33e	b0242		ADY-0000048	ABE9f	ECK0047		ABH-0024042	ABE1ba	Z0137		ACA-0130122	ABH5e5f	ECs0236		ABR-0076337	ABR12a31	c0265		AEA-0000247	ABH5e56	UTI89_C0246		AEF-0000235	AEFeb	ECP_0231		ADP-0005455	ABEd8d	Ec53638_0242		AEG-0000794	AEG31a	APECO1_1208		AEM-0005586	ABE2c75	EcolC_0229		BCI-0000241	AEA114	E2348_C_0228		ADO-0004689	ABH5e59	EcE24377A_0238		BAS-0005080	ABH5e56
ABE-0000832	ABE340	b0243		ADY-0000049	ABEa1	ECK0048		ABH-0024043	ABE1bf	Z0138		ACA-0130123	ACA1fc4b	ECs0237		ABR-0076340	ABR12a34	c0268		AEA-0000248	AEFee	UTI89_C0247		AEF-0000236	ABH5e55	ECP_0232		ADP-0005456	ABEd8b	Ec53638_0243		AEG-0000793	AEG319	APECO1_1209		AEM-0005587	ABE2c73	EcolC_0230		BCI-0002288	ABE1a07	E2348_C_0229		ADO-0004690	ABH5e5a	EcE24377A_0239		BAS-0005081	ABH5e57
ABE-0000836	ADYf7	b0245		ADY-0000050	ABEa4	ECK0049		ABH-0024044	ABE1c2	Z0139		ACA-0130124	ABH5e61	ECs0238		ABR-0076341	ABR12a35	c0269		AEA-0000249	AEFef	UTI89_C0248		AEF-0000237	ABH5e56	ECP_0233		ADP-0005457	ABEd88	Ec53638_0244		AEG-0000956	ABEdba	APECO1_121		AEM-0005591	ADYf30	EcolC_0233		BCI-0000192	ABE26a	E2348_C_0230		ADO-0004691	ABH5e5b	EcE24377A_0240		BAS-0005082	ABH5e58
ABE-0000838	ADYf8	b0246		ADY-0000051	ABEa7	ECK0050		ABH-0024045	ABE1c5	Z0140		ACA-0130126	ACA1fc4e	ECs0240		ABR-0076342	AEA47f	c0270		AEA-0000250	AEFf0	UTI89_C0249		AEF-0000238	AEFee	ECP_0234		ADP-0005458	ABEd84	Ec53638_0245		AEG-0000792	AEG318	APECO1_1210		AEM-0005592	ADYf31	EcolC_0234		BCI-0000211	ABE29f	E2348_C_0231		ADO-0004692	ABH5e5c	EcE24377A_0241		BAS-0005083	ABH5e59
ABE-0000841	ADYfa	b0247		ADY-0000052	ABEa9	ECK0051		ABH-0024046	ABE1c9	Z0141		ACA-0130128	ACA1fc50	ECs0241		ABR-0076343	AEA47e	c0271		AEA-0000251	ABH5e5a	UTI89_C0250		AEF-0000239	AEFef	ECP_0235		ADP-0005459	ABEd82	Ec53638_0246		AEG-0000791	AEG317	APECO1_1211		AEM-0005593	ABE2c66	EcolC_0235		BCI-0001212	ABEde8	E2348_C_0232		ADO-0004693	ADR133b	EcE24377A_0242		BAS-0005085	ABH5e5b
ABE-0000843	AEGbc2	b0248		ADY-0000053	ABEaf	ECK0052		ABH-0024047	ABE1cb	Z0142		ACA-0130129	ACA1fc51	ECs0242		ABR-0076344	ABR12a38	c0272		AEA-0000252	AEFf2	UTI89_C0251		AEF-0000240	AEFf0	ECP_0236		ADP-0005460	ABEd7b	Ec53638_0247		AEG-0000790	AEG316	APECO1_1212		AEM-0005594	ABE2c62	EcolC_0236		BCI-0001233	ABEe32	E2348_C_0233		ADO-0004694	ABH5e5e	EcE24377A_0243		BAS-0005086	ABH5e5c
ABE-0000846	ADYfc	b0249		ADY-0000054	ABEb2	ECK0053		ABH-0024048	ABE1cf	Z0143		ACA-0130132	ABH5e66	ECs0245		ABR-0076345	AEF153	c0273		AEA-0000253	ABH5e5e	UTI89_C0252		AEF-0000241	ABH5e5a	ECP_0237		ADP-0005461	ABEd78	Ec53638_0248		AEG-0000789	ABEbb9	APECO1_1213		AEM-0005595	ABE2c60	EcolC_0237		BCI-0000212	ABE2a3	E2348_C_0234		ADO-0004696	ADO1258	EcE24377A_0245		BAS-0005087	ADR133b
ABE-0000851	ADYfd	b0250		ADY-0000055	ABEb4	ECK0054		ABH-0024050	ABE1d1	Z0144		ACA-0130134	ABE2de	ECs0246		ABR-0076347	AEGbc2	c0275		AEA-0000254	AEAfe	UTI89_C0253		AEF-0000242	AEFf2	ECP_0238		ADP-0005462	ABH62ec	Ec53638_0249		AEG-0000788	ABEbb6	APECO1_1214		AEM-0005596	ABE2c5e	EcolC_0238		BCI-0001213	ABEded	E2348_C_0235		ADO-0004697	ADO1259	EcE24377A_0246		BAS-0005088	ABH5e5e
ABE-0000853	ADYfe	b0251		ADY-0000056	ABEb7	ECK0055		ABH-0024051	ABE1d3	Z0145		ACA-0130135	ABE2e4	ECs0247		ABR-0076348	AEA479	c0276		AEA-0000255	AEFf5	UTI89_C0254		AEF-0000243	ABH5e5e	ECP_0239		ADP-0005463	ABEd69	Ec53638_0250		AEG-0000787	ABEbad	APECO1_1215		AEM-0005598	ABE2c5c	EcolC_0239		BCI-0000200	ABE281	E2348_C_0236		ADO-0004698	ADY5da	EcE24377A_0247		BAS-0005090	BAS13e2
ABE-0000856	ACA20113	b0252		ADY-0000057	ABEbb	ECK0056		ABH-0024052	ABH5df4	Z0146		ACA-0130136	ABE2e7	ECs0248		ABR-0076350	AEA477	c0278		AEA-0000256	AEFf6	UTI89_C0255		AEF-0000244	AEFf4	ECP_0240		ADP-0005464	ADP1558	Ec53638_0251		AEG-0000786	ABEbaa	APECO1_1216		AEM-0005600	ABE2c5a	EcolC_0240		BCI-0003202	ABH6c46	E2348_C_0238		ADO-0004702	ABE2de	EcE24377A_0251		BAS-0005091	BAS13e3
ABE-0000858	ADY100	b0253		ADY-0000060	ABEc4	ECK0059		ABH-0024053	ABH5df5	Z0147		ACA-0130137	ABE2ef	ECs0249		ABR-0076351	ABR12a3f	c0279		AEA-0000257	AEFf7	UTI89_C0256		AEF-0000245	AEFf5	ECP_0241		ADP-0005466	ABEd60	Ec53638_0253		AEG-0000785	ABEba6	APECO1_1217		AEM-0005602	ABE2c57	EcolC_0241		BCI-0000257	BCI101	E2348_C_0240		ADO-0004703	ABE2e4	EcE24377A_0252		BAS-0005092	BAS13e4
ABE-0000862	ADY101	b0254		ADY-0000062	ABEca	ECK0061		ABH-0024054	ABH5df6	Z0148		ACA-0130138	ABE2f3	ECs0250		ABR-0076352	ABR12a40	c0280		AEA-0000258	AEFfb	UTI89_C0257		AEF-0000246	AEFf6	ECP_0242		ADP-0005467	ABEd5e	Ec53638_0254		AEG-0000784	ABEba4	APECO1_1218		AEM-0005603	ABE2c53	EcolC_0242		BCI-0002269	AEG1094	E2348_C_0243		ADO-0004704	ABE2e7	EcE24377A_0253		BAS-0005093	BAS13e5
ABE-0000871	AEC11c	b0256		ADY-0000063	ABE2db6	ECK0062		ABH-0024055	ABH5df7	Z0149		ACA-0130139	ABE2f5	ECs0251		ABR-0076353	ABR12a41	c0281		AEA-0000259	AEFfc	UTI89_C0258		AEF-0000247	AEFf7	ECP_0243		ADP-0005468	ABEd58	Ec53638_0255		AEG-0000783	ABEba0	APECO1_1219		AEM-0005604	ABE2c50	EcolC_0243		BCI-0001214	ABEdef	E2348_C_0244		ADO-0004705	ABE2ef	EcE24377A_0254		BAS-0005094	ABH5e61
ABE-0000888	AEC11f	b0259		ADY-0000064	ABEdd	ECK0063		ABH-0024056	ABH5df8	Z0150		ACA-0130141	ABE2fc	ECs0253		ABR-0076354	ABR12a42	c0282		AEA-0000260	ABE2de	UTI89_C0259		AEF-0000248	AEFf8	ECP_0244		ADP-0005469	ABEd56	Ec53638_0256		AEG-0000957	ABEdbc	APECO1_122		AEM-0005605	ABE2c4e	EcolC_0244		BCI-0000203	ABE28a	E2348_C_0245		ADO-0004706	ADO1262	EcE24377A_0255		BAS-0005095	BAS13e7
ABE-0000893	ADY107	b0260		ADY-0000065	ABEdf	ECK0064		ABH-0024057	ABH5df9	Z0151		ACA-0130142	ABE307	ECs0254		ABR-0076355	ABR12a43	c0283		AEA-0000261	ABE2e4	UTI89_C0260		AEF-0000250	AEFfa	ECP_0246		ADP-0005470	ABEd54	Ec53638_0257		AEG-0000782	ABEb96	APECO1_1220		AEM-0005606	ABE2c4c	EcolC_0245		BCI-0002270	AEG1093	E2348_C_0246		ADO-0004708	ABE2f5	EcE24377A_0256		BAS-0005096	ADYf2e
ABE-0000895	ADY108	b0261		ADY-0000066	ABEec	ECK0065		ABH-0024058	ABH5dfa	Z0152		ACA-0130146	ABE315	ECs0258		ABR-0076356	ABR12a44	c0284		AEA-0000262	ABE2e7	UTI89_C0261		AEF-0000251	AEFfb	ECP_0247		ADP-0005471	ABEd52	Ec53638_0258		AEG-0000781	ABEb92	APECO1_1221		AEM-0005607	ABE2c48	EcolC_0246		BCI-0000224	ABE2c3	E2348_C_0247		ADO-0004707	ABE2f3	EcE24377A_0257		BAS-0005097	BAS13e9
ABE-0000898	ABH5f1d	b0262		ADY-0000067	ABEf1	ECK0066		ABH-0024059	ABE1eb	Z0153		ACA-0130147	ABE319	ECs0259		ABR-0076357	ABR12a45	c0285		AEA-0000263	ABE2ef	UTI89_C0262		AEF-0000252	AEFfc	ECP_0248		ADP-0005472	ABEd4f	Ec53638_0259		AEG-0000780	ABEb90	APECO1_1222		AEM-0005608	ABE2c44	EcolC_0247		BCI-0002964	ABE205f	E2348_C_0248		ADO-0004709	ADYe3	EcE24377A_0258		BAS-0005100	BAS13ec
ABE-0000906	AEC124	b0264		ADY-0000069	ABEf6	ECK0068		ABH-0024060	ABE1ed	Z0154		ACA-0130148	ABE31b	ECs0260		ABR-0076358	ABR12a46	c0286		AEA-0000264	ABE2f3	UTI89_C0263		AEF-0000253	ABE2de	ECP_0249		ADP-0005473	ABEd4b	Ec53638_0260		AEG-0000779	ABEb8e	APECO1_1223		AEM-0005609	ABE2c41	EcolC_0248		BCI-0000245	ABE331	E2348_C_0249		ADO-0004710	ABE2fc	EcE24377A_0259		BAS-0005101	ABH5e66
ABE-0000909	AEC125	b0265		ADY-0000070	ABEf9	ECK0069		ABH-0024061	ABE1f1	Z0155		ACA-0130149	ABE321	ECs0261		ABR-0076359	ABR12a47	c0287		AEA-0000265	ABE2f5	UTI89_C0264		AEF-0000254	ABE2e4	ECP_0250		ADP-0005474	ABEd49	Ec53638_0261		AEG-0000778	ABEb8a	APECO1_1224		AEM-0005610	ABE2c3d	EcolC_0249		BCI-0001234	ABEe35	E2348_C_0250		ADO-0004711	ABE307	EcE24377A_0261		BAS-0005102	ABE2de
ABE-0000912	ADY10e	b0266		ADY-0000071	ABEfb	ECK0070		ABH-0024062	ABE1f3	Z0156		ACA-0130152	ABE329	ECs0264		ABR-0076360	ABR12a48	c0288		AEA-0000267	ABE307	UTI89_C0266		AEF-0000255	ABE2e7	ECP_0251		ADP-0005475	ABEd40	Ec53638_0262		AEG-0000777	ABEb87	APECO1_1225		AEM-0005612	ABE2c3b	EcolC_0250		BCI-0001239	ABEe41	E2348_C_0253		ADO-0004713	AFS101	EcE24377A_0262		BAS-0005103	ABE2e4
ABE-0000915	ADY10f	b0267		ADY-0000073	ADY49	ECK0072		ABH-0024063	ABE1f7	Z0157		ACA-0130153	ABE32e	ECs0265		ABR-0076361	ABR12a49	c0289		AEA-0000268	ADYe6	UTI89_C0267		AEF-0000256	ABE2ef	ECP_0252		ADP-0005476	ABEd3e	Ec53638_0263		AEG-0000776	ABEb83	APECO1_1226		AEM-0005613	ABE2c39	EcolC_0251		BCI-0000234	ABE2f5	E2348_C_0254		ADO-0004716	ABE315	EcE24377A_0265		BAS-0005104	ABE2e7
ABE-0000921	ADY110	b0268		ADY-0000074	ABE103	ECK0073		ABH-0024064	ABE1f9	Z0158		ACA-0130154	ABE331	ECs0266		ABR-0076362	ABR12a4a	c0290		AEA-0000269	AEF105	UTI89_C0268		AEF-0000257	ABE2f3	ECP_0253		ADP-0005480	ABEd33	Ec53638_0268		AEG-0000775	ABEb81	APECO1_1227		AEM-0005614	ABE2c36	EcolC_0252		BCI-0000274	ABH5ebf	E2348_C_0255		ADO-0004717	ABE321	EcE24377A_0266		BAS-0005105	ABE2ef
ABE-0000923	ABE39b	b0269		ADY-0000075	ABE105	ECK0074		ABH-0024065	ABE1fe	Z0159		ACA-0130155	ABE335	ECs0267		ABR-0076363	ABR12a4b	c0291		AEA-0000272	ABE315	UTI89_C0271		AEF-0000258	ABE2f5	ECP_0254		ADP-0005481	ABEd31	Ec53638_0269		AEG-0000774	ABEb7d	APECO1_1228		AEM-0005615	ABE2c31	EcolC_0253		BCI-0001538	ABH66c1	E2348_C_0256		ADO-0004718	AEA114	EcE24377A_0267		BAS-0005107	ABE2f5
ABE-0000929	ADY112	b0270		ADY-0000076	ABE109	ECK0075		ABH-0024066	ABE204	Z0160		ACA-0130156	ABE337	ECs0268		ABR-0076364	ABR12a4c	c0292		AEA-0000273	ABE319	UTI89_C0272		AEF-0000259	ABE307	ECP_0255		ADP-0005482	ABEd2e	Ec53638_0270		AEG-0000773	ABEb7b	APECO1_1229		AEM-0005616	ABE2c2f	EcolC_0254		BCI-0003164	ABH703d	E2348_C_0257		ADO-0004719	ABU1659c	EcE24377A_0268		BAS-0005106	ABE2f3
ABE-0000931	ADY113	b0271		ADY-0000077	ABE10b	ECK0076		ABH-0024067	ABE208	Z0161		ACA-0130157	ABE33e	ECs0269		ABR-0076366	ABR12a4e	c0293		AEA-0000274	ABE31b	UTI89_C0273		AEF-0000260	ADYe6	ECP_0256		ADP-0005483	ABEd2c	Ec53638_0271		AEG-0000958	ABEdbf	APECO1_123		AEM-0005617	ABE2c27	EcolC_0255		BCI-0000270	AEA139	E2348_C_0258		ADO-0004720	ABE329	EcE24377A_0269		BAS-0005109	ABE2fc
ABE-0000933	ADY114	b0272		ADY-0000078	ABE10d	ECK0077		ABH-0024068	ABE20a	Z0162		ACA-0130158	ABE340	ECs0270		ABR-0076367	ABR12a4f	c0294		AEA-0000275	ABE321	UTI89_C0274		AEF-0000261	AEF105	ECP_0257		ADP-0005484	ABEd2a	Ec53638_0272		AEG-0000772	ABEb79	APECO1_1230		AEM-0005618	ABE2c23	EcolC_0256		BCI-0000278	AEA140	E2348_C_0259		ADO-0004721	ABE32e	EcE24377A_0270		BAS-0005110	ABE307
ABE-0000939	ADY115	b0273		ADY-0000079	ABE118	ECK0078		ABH-0024069	ABE20c	Z0163		ACA-0130160	ABH5e83	ECs0271		ABR-0076368	ABR12a50	c0295		AEA-0000276	AEA114	UTI89_C0275		AEF-0000264	ABE315	ECP_0260		ADP-0005486	ABEd20	Ec53638_0273		AEG-0000771	ABEb75	APECO1_1231		AEM-0005620	ABE2c20	EcolC_0257		BCI-0003203	ABH6c47	E2348_C_0260		ADO-0004722	ABE331	EcE24377A_0271		BAS-0005112	BAS13f8
ABE-0000948	AEC12c	b0274		ADY-0000080	ABE122	ECK0079		ABH-0024070	ABE20e	Z0164		ACA-0130161	ACA1fc71	ECs0272		ABR-0076369	ABR12a51	c0296		AEA-0000277	ABU1659c	UTI89_C0276		AEF-0000265	ABE319	ECP_0261		ADP-0005485	ABEd22	Ec53638_0274		AEG-0000770	ABEb73	APECO1_1232		AEM-0005621	ABE2c1c	EcolC_0258		BCI-0004022	BCIfb6	E2348_C_0261		ADO-0004723	ABE335	EcE24377A_0272		BAS-0005113	AFTf0
ABE-0000951	AEC12d	b0275		ADY-0000081	ABE126	ECK0080		ABH-0024071	ABE211	Z0165		ACA-0130162	ABH5e84	ECs0273		ABR-0076370	ABR12a52	c0297		AEA-0000278	ABE329	UTI89_C0277		AEF-0000266	ABE31b	ECP_0262		ADP-0005487	ABEd1a	Ec53638_0275		AEG-0000769	ABEb6f	APECO1_1233		AEM-0005623	ABE2c1a	EcolC_0259		BCI-0000246	ABE335	E2348_C_0262		ADO-0004724	ABE337	EcE24377A_0273		BAS-0005114	AFT11b
ABE-0000963	ADY118	b0276		ADY-0000082	ABE12b	ECK0081		ABH-0024072	ABE215	Z0166		ACA-0130163	AEA50c	ECs0274		ABR-0076373	ABR12a55	c0300		AEA-0000279	ABE32e	UTI89_C0278		AEF-0000267	ABE321	ECP_0263		ADP-0005488	ABEd17	Ec53638_0276		AEG-0000768	ABEb6c	APECO1_1234		AEM-0005624	ABE2c17	EcolC_0260		BCI-0000282	ABH5ec9	E2348_C_0263		ADO-0004725	ABE33e	EcE24377A_0274		BAS-0005115	ABE315
ABE-0000965	ADY119	b0277		ADY-0000083	ABE12e	ECK0082		ABH-0024073	ABE21a	Z0167		ACA-0130164	BCIa7c	ECs0275		ABR-0076374	ABR12a56	c0301		AEA-0000281	ABE331	UTI89_C0280		AEF-0000268	AEA114	ECP_0264		ADP-0005489	ABE4596e	Ec53638_0277		AEG-0000767	ABEb6a	APECO1_1235		AEM-0005626	ABE2c14	EcolC_0261		BCI-0002274	BCI8e2	E2348_C_0264		ADO-0004726	ABE340	EcE24377A_0275		BAS-0005116	ABE319
ABE-0000970	ADY11a	b0278		ADY-0000084	ABE130	ECK0083		ABH-0024074	ABE21c	Z0168		ACA-0130165	ABH5e86	ECs0276		ABR-0076378	AFT432	c0305		AEA-0000282	ABE335	UTI89_C0281		AEF-0000269	ABU1659c	ECP_0265		ADP-0005490	ABEd12	Ec53638_0278		AEG-0000766	ABEb67	APECO1_1236		AEM-0005627	ABE2c12	EcolC_0262		BCI-0000262	ABE3e3	E2348_C_0265		ADO-0004728	ADO1278	EcE24377A_0278		BAS-0005117	ABE31b
ABE-0000972	ADY11b	b0279		ADY-0000085	ABE132	ECK0084		ABH-0024075	ABE21e	Z0169		ACA-0130168	ABH5e89	ECs0279		ABR-0076379	ABR12a5b	c0306		AEA-0000283	ABE337	UTI89_C0282		AEF-0000270	ABE329	ECP_0266		ADP-0005491	ABEd0d	Ec53638_0279		AEG-0000765	ABEb65	APECO1_1237		AEM-0005628	ABE2c0a	EcolC_0263		BCI-0000269	ABE3f3	E2348_C_0266		ADO-0004729	ADO1279	EcE24377A_0279		BAS-0005118	ABE321
ABE-0000976	ADY11c	b0280		ADY-0000086	ABE135	ECK0085		ABH-0024076	ABE221	Z0170		ACA-0130169	BCIb16	ECs0280		ABR-0076380	AEFbd5	c0307		AEA-0000284	ABE33e	UTI89_C0283		AEF-0000271	ABE32e	ECP_0267		ADP-0005492	ABEcfd	Ec53638_0280		AEG-0000764	ABEb63	APECO1_1238		AEM-0005630	ABE2c08	EcolC_0264		BCI-0002965	ABE2063	E2348_C_0267		ADO-0004730	ADO127a	EcE24377A_0280		BAS-0005119	BAS13ff
ABE-0000979	ADY11d	b0281		ADY-0000087	ABE137	ECK0086		ABH-0024077	ABE224	Z0171		ACA-0130170	ABH5e8c	ECs0281		ABR-0076381	ADO1e5a	c0308		AEA-0000285	ABE340	UTI89_C0284		AEF-0000272	ABE331	ECP_0268		ADP-0005493	ABEcfb	Ec53638_0281		AEG-0000763	ABEb61	APECO1_1239		AEM-0005631	ABE2c06	EcolC_0265		BCI-0000201	ABEb86e	E2348_C_0268		ADO-0004731	ADO127b	EcE24377A_0281		BAS-0005120	ABU1659c
ABE-0000984	ABE3d8	b0283		ADY-0000088	ABE139	ECK0087		ABH-0024078	ABE227	Z0173		ACA-0130171	ABH5e8b	ECs0282		ABR-0076382	AEFbd3	c0309		AEA-0000287	AEA11f	UTI89_C0286		AEF-0000273	ABE335	ECP_0269		ADP-0005494	ABEcf9	Ec53638_0282		AEG-0000959	ABEdc8	APECO1_124		AEM-0005632	ABE2c02	EcolC_0266		BCI-0000223	ABE2c0	E2348_C_0269		ADO-0004732	ADO127c	EcE24377A_0282		BAS-0005121	ABE329
ABE-0000988	ABE3dc	b0284		ADY-0000089	ABE13c	ECK0088		ABH-0024079	ABE22a	Z0174		ACA-0130172	BAS1414	ECs0283		ABR-0076383	AEFbcf	c0310		AEA-0000288	ABH730f	UTI89_C0287		AEF-0000274	ABE337	ECP_0270		ADP-0005495	ADP1577	Ec53638_0283		AEG-0000762	ABEb5e	APECO1_1240		AEM-0005633	ABE2c00	EcolC_0267		BCI-0000248	ABE33e	E2348_C_0270		ADO-0004733	ADO127d	EcE24377A_0283		BAS-0005122	ABE32e
ABE-0000990	ABE3de	b0285		ADY-0000090	ABE13e	ECK0089		ABH-0024080	ABE22c	Z0175		ACA-0130173	ABEf30	ECs0284		ABR-0076384	AEFbce	c0311		AEA-0000289	AEA121	UTI89_C0288		AEF-0000275	ABE33e	ECP_0271		ADP-0005496	ABEcf5	Ec53638_0284		AEG-0000761	ABEb57	APECO1_1241		AEM-0005634	ABE2bfe	EcolC_0268		BCI-0003201	ABH6c45	E2348_C_0271		ADO-0004734	ADO127e	EcE24377A_0284		BAS-0005123	ABE331
ABE-0000992	ABE3e0	b0286		ADY-0000091	ABE140	ECK0090		ABH-0024082	ABE235	Z0176		ACA-0130174	ABH5e8f	ECs0285		ABR-0076385	AEFbcd	c0312		AEA-0000290	AEA122	UTI89_C0289		AEF-0000276	ABE340	ECP_0272		ADP-0005497	ABEcf0	Ec53638_0285		AEG-0000760	ABEb54	APECO1_1242		AEM-0005636	ABE2bf9	EcolC_0269		BCI-0000235	ABE307	E2348_C_0273		ADO-0004735	ADO127f	EcE24377A_0285		BAS-0005124	ABE335
ABE-0000995	ABE3e3	b0287		ADY-0000092	ABE142	ECK0091		ABH-0024083	ABE238	Z0177		ACA-0130175	ACA1fc7f	ECs0286		ABR-0076386	ABR12a62	c0313		AEA-0000291	ABH7312	UTI89_C0290		AEF-0000278	ADR135b	ECP_0274		ADP-0005498	ADP157a	Ec53638_0286		AEG-0000759	ABEb52	APECO1_1243		AEM-0005638	AEM1606	EcolC_0270		BCI-0000222	ABH5e3f	E2348_C_0274		ADO-0004736	ADO1280	EcE24377A_0286		BAS-0005125	ABE337
ABE-0000997	ABE3e5	b0288		ADY-0000093	ABE144	ECK0092		ABH-0024084	ABE23b	Z0178		ACA-0130176	ABH5e90	ECs0287		ABR-0076388	ABR12a64	c0315		AEA-0000292	AEA124	UTI89_C0291		AEF-0000279	ADR135c	ECP_0275		ADP-0005499	ABEce9	Ec53638_0287		AEG-0000758	ABEb4d	APECO1_1244		AEM-0005640	ABE2be8	EcolC_0272		BCI-0000249	ABE340	E2348_C_0275		ADO-0004737	ADO1281	EcE24377A_0287		BAS-0005126	ABE33e
ABE-0001000	ABE3e8	b0289		ADY-0000094	ABE146	ECK0093		ABH-0024085	ABE23f	Z0180		ACA-0130178	ABH5e91	ECs0288		ABR-0076390	ABR12a66	c0317		AEA-0000293	ABH7315	UTI89_C0292		AEF-0000280	AEF118	ECP_0276		ADP-0005500	ABEce6	Ec53638_0288		AEG-0000757	ABEb4b	APECO1_1245		AEM-0005642	ABE2be0	EcolC_0273		BCI-0000247	ABE337	E2348_C_0276		ADO-0004738	ADO1282	EcE24377A_0288		BAS-0005127	ABE340
ABE-0001002	ABE3ea	b0290		ADY-0000095	ABE149	ECK0094		ABH-0024086	ABE243	Z0181		ACA-0130179	ABH5e93	ECs0289		ABR-0076391	ABU177fd	c0318		AEA-0000294	AEA126	UTI89_C0293		AEF-0000281	AEF119	ECP_0277		ADP-0005501	ADP157d	Ec53638_0289		AEG-0000756	ABEb47	APECO1_1246		AEM-0005643	ABE2bdc	EcolC_0274		BCI-0000264	ABE3e8	E2348_C_0277		ADO-0004739	ADO1283	EcE24377A_0289		BAS-0005129	ABH5e83
ABE-0001005	ABE3ed	b0291		ADY-0000096	ABE14b	ECK0095		ABH-0024087	ABE246	Z0182		ACA-0130180	ABH5e94	ECs0290		ABR-0076392	ABR12a68	c0319		AEA-0000296	AEA128	UTI89_C0295		AEF-0000282	AEF11a	ECP_0278		ADP-0005502	ABEce0	Ec53638_0290		AEG-0000755	ABEb45	APECO1_1247		AEM-0005644	ABE2bda	EcolC_0275		BCI-0000265	ABE3ea	E2348_C_0278		ADO-0004740	ADO1284	EcE24377A_0290		BAS-0005130	BAS140a
ABE-0001007	ABE3ef	b0292		ADY-0000097	ABE14d	ECK0096		ABH-0024088	ABE24c	Z0183		ACA-0130181	ABH5e95	ECs0291		ABR-0076394	ABR12a6a	c0321		AEA-0000298	AEA12a	UTI89_C0297		AEF-0000283	AEF11b	ECP_0279		ADP-0005503	ABEcde	Ec53638_0291		AEG-0000754	ABEb40	APECO1_1248		AEM-0005645	ABE2bd8	EcolC_0276		BCI-0000283	ABE40e	E2348_C_0279		ADO-0004741	ADO1285	EcE24377A_0291		BAS-0005131	BAS140b
ABE-0001009	ABE3f1	b0293		ADY-0000098	ABE150	ECK0097		ABH-0024089	ABE250	Z0184		ACA-0130182	ABH5e96	ECs0292		ABR-0076395	ABR12a6b	c0322		AEA-0000299	AEA12b	UTI89_C0298		AEF-0000284	AEF11c	ECP_0280		ADP-0005504	ABEcdc	Ec53638_0292		AEG-0000753	ABEb3d	APECO1_1249		AEM-0005646	ABH6f2a	EcolC_0277		BCI-0000284	ABE413	E2348_C_0280		ADO-0004742	ADO1286	EcE24377A_0292		BAS-0005132	AEA50c
ABE-0001011	ABE3f3	b0294		ADY-0000099	ABE154	ECK0098		ABH-0024090	ABE253	Z0185		ACA-0130183	ABH5e97	ECs0293		ABR-0076396	ABR12a6c	c0323		AEA-0000300	ABH3b94e	UTI89_C0299		AEF-0000285	AEF11d	ECP_0281		ADP-0005505	ABEcda	Ec53638_0293		AEG-0000960	ABEdca	APECO1_125		AEM-0005648	ABE2bd0	EcolC_0278		BCI-0000266	ABE3ed	E2348_C_0281		ADO-0004744	ABE3d8	EcE24377A_0294		BAS-0005133	BCIa7c
ABE-0001019	ADY12b	b0295		ADY-0000100	ABE157	ECK0099		ABH-0024091	ABE258	Z0186		ACA-0130184	ABH5e98	ECs0294		ABR-0076398	ABR12a6e	c0325		AEA-0000301	AEG112	UTI89_C0300		AEF-0000286	AEF11e	ECP_0282		ADP-0005506	ABEcd8	Ec53638_0294		AEG-0000752	ABEb39	APECO1_1250		AEM-0005649	ABE2bcb	EcolC_0279		BCI-0002966	ABE2066	E2348_C_0282		ADO-0004745	ABE3dc	EcE24377A_0295		BAS-0005134	BAS140e
ABE-0001021	ABE3fd	b0296		ADY-0000101	ABE15a	ECK0100		ABH-0024092	ABE25b	Z0187		ACA-0130185	ABH5e99	ECs0295		ABR-0076399	ABR12a6f	c0326		AEA-0000302	AEA12e	UTI89_C0301		AEF-0000287	AEF11f	ECP_0283		ADP-0005507	ABEcd6	Ec53638_0295		AEG-0000751	ABEb37	APECO1_1251		AEM-0005650	ABE2bc9	EcolC_0280		BCI-0000293	ABE430	E2348_C_0283		ADO-0004746	ABE3de	EcE24377A_0296		BAS-0005136	ABH5e89
ABE-0001028	AEC144	b0298		ADY-0000102	ABE15f	ECK0101		ABH-0024093	ABE25d	Z0188		ACA-0130186	ABH5e9a	ECs0296		ABR-0076400	ABH61b8	c0327		AEA-0000303	AEF161	UTI89_C0302		AEF-0000288	AEA133f	ECP_0284		ADP-0005509	ABEcd0	Ec53638_0297		AEG-0000750	ABEb31	APECO1_1252		AEM-0005651	ABE2bc6	EcolC_0281		BCI-0000297	ABE440	E2348_C_0284		ADO-0004747	ABE3e0	EcE24377A_0297		BAS-0005137	BCIb16
ABE-0001030	AEC145	b0299		ADY-0000103	ABE163	ECK0102		ABH-0024094	ABE260	Z0190		ACA-0130187	ABH5e9b	ECs0297		ABR-0076401	ABR12a71	c0328		AEA-0000304	ABE3e3	UTI89_C0303		AEF-0000289	AEF121	ECP_0285		ADP-0005511	ABEccc	Ec53638_0298		AEG-0000748	ABEb2e	APECO1_1253		AEM-0005652	ABE2bc4	EcolC_0282		BCI-0000273	ABE3fd	E2348_C_0285		ADO-0004748	ABE3e3	EcE24377A_0298		BAS-0005139	ABH5e8b
ABE-0001038	ABE40e	b0301		ADY-0000104	ABE165	ECK0103		ABH-0024095	ABE262	Z0191		ACA-0130188	ABH5e9c	ECs0298		ABR-0076403	ABU18d57	c0330		AEA-0000305	ABE3e5	UTI89_C0304		AEF-0000290	AEF122	ECP_0286		ADP-0005510	ABEcce	Ec53638_0299		AEG-0000747	ABEb2c	APECO1_1254		AEM-0005653	ABE2bc0	EcolC_0283		BCI-0000295	ABE438	E2348_C_0286		ADO-0004749	ABE3e8	EcE24377A_0299		BAS-0005138	ABH5e8c
ABE-0001043	ABE413	b0303		ADY-0000105	ABE16a	ECK0104		ABH-0024096	ABE265	Z0192		ACA-0130189	ABH5e9e	ECs0299		ABR-0076404	ABU18d53	c0331		AEA-0000306	ABE3e8	UTI89_C0305		AEF-0000291	AEF123	ECP_0287		ADP-0005512	ABEcc8	Ec53638_0300		AEG-0000746	ABEb27	APECO1_1255		AEM-0005654	ABE2bbe	EcolC_0284		BCI-0000298	ABE443	E2348_C_0288		ADO-0004750	ABE3ea	EcE24377A_0300		BAS-0005140	BAS1414
ABE-0001048	ABE418	b0304		ADY-0000106	ABE16e	ECK0105		ABH-0024097	ABE26a	Z0193		ACA-0130190	ABH5e9f	ECs0300		ABR-0076405	ABU18d50	c0332		AEA-0000307	ABE3ea	UTI89_C0306		AEF-0000292	ABH61b8	ECP_0288		ADP-0005513	ABEcc5	Ec53638_0301		AEG-0000745	ABEb24	APECO1_1256		AEM-0005655	ABH6f1d	EcolC_0285		BCI-0003020	ABE2119	E2348_C_0289		ADO-0004751	ABE3ed	EcE24377A_0301		BAS-0005141	ABEf30
ABE-0001054	ABE41e	b0305		ADY-0000107	ABE172	ECK0106		ABH-0024098	ABE26c	Z0194		ACA-0130191	BAS1425	ECs0301		ABR-0076406	ABU18d4d	c0333		AEA-0000308	ABE3ed	UTI89_C0307		AEF-0000293	ACA200f6	ECP_0289		ADP-0005514	ABEcc3	Ec53638_0302		AEG-0000742	ABEb21	APECO1_1257		AEM-0005657	ABH6f1c	EcolC_0286		BCI-0000225	ABE2c9	E2348_C_0290		ADO-0004752	ABE3ef	EcE24377A_0302		BAS-0005142	ABH5e8f
ABE-0001058	ABE422	b0306		ADY-0000108	ABE174	ECK0107		ABH-0024099	ABE26e	Z0195		ACA-0130192	ABH5ea0	ECs0302		ABR-0076407	ABR12a77	c0334		AEA-0000309	ABE3ef	UTI89_C0308		AEF-0000294	AEA455	ECP_0290		ADP-0005515	ADP158b	Ec53638_0303		AEG-0000741	ABEb1b	APECO1_1258		AEM-0005658	ABH6f1a	EcolC_0287		BCI-0003152	ABE22c8	E2348_C_0291		ADO-0004753	ABE3f1	EcE24377A_0303		BAS-0005143	ABH5e90
ABE-0001060	ABE424	b0307		ADY-0000109	ABE176	ECK0108		ABH-0024100	ABE270	Z0196		ACA-0130193	ABH5ea1	ECs0303		ABR-0076408	ABR12a78	c0335		AEA-0000311	ABE3f3	UTI89_C0310		AEF-0000295	AEA456	ECP_0291		ADP-0005516	ABEcbe	Ec53638_0304		AEG-0000740	ABEb19	APECO1_1259		AEM-0005660	ABE2bb7	EcolC_0288		BCI-0004027	ABE2d2a	E2348_C_0292		ADO-0004754	ABE3f3	EcE24377A_0304		BAS-0005144	ABH5e91
ABE-0001062	ABE426	b0308		ADY-0000110	ABE17c	ECK0109		ABH-0024101	ABE276	Z0197		ACA-0130194	ABH5ea2	ECs0304		ABR-0076409	ABR12a79	c0336		AEA-0000312	AEA138	UTI89_C0313		AEF-0000296	AEA457	ECP_0292		ADP-0005517	ABEcbb	Ec53638_0305		AEG-0000961	ABEdce	APECO1_126		AEM-0005661	ABE2bae	EcolC_0289		BCI-0003994	ABE2cd6	E2348_C_0293		ADO-0004755	ADO1293	EcE24377A_0305		BAS-0005145	BAS1419
ABE-0001066	ABE42a	b0310		ADY-0000111	ABE17e	ECK0110		ABH-0024102	ABE279	Z0198		ACA-0130195	ABH5ea4	ECs0305		ABR-0076410	ABR12a7a	c0337		AEA-0000313	AEA139	UTI89_C0314		AEF-0000297	AEA458	ECP_0293		ADP-0005518	ABEcb9	Ec53638_0306		AEG-0000739	ABEb17	APECO1_1260		AEM-0005662	ABE2bab	EcolC_0290		BCI-0004031	ABE2d2c	E2348_C_0294		ADO-0004756	ABU1676b	EcE24377A_0306		BAS-0005147	BAS141b
ABE-0001070	ABE42e	b0311		ADY-0000112	ABE180	ECK0111		ABH-0024103	ABE27b	Z0199		ACA-0130196	ABH5ea6	ECs0306		ABR-0076411	ABR12a7b	c0338		AEA-0000314	ABU1676b	UTI89_C0315		AEF-0000298	AEA459	ECP_0294		ADP-0005519	ABEcb5	Ec53638_0307		AEG-0000738	ABEb14	APECO1_1261		AEM-0005663	ABE2ba8	EcolC_0291		BCI-0004019	ABE2d24	E2348_C_0295		ADO-0004757	ABE3fd	EcE24377A_0307		BAS-0005151	ABH5e99
ABE-0001072	ABE430	b0312		ADY-0000113	ABE18a	ECK0112		ABH-0024104	ABE27e	Z0200		ACA-0130197	ABH5ea7	ECs0307		ABR-0076412	ABR12a7c	c0339		AEA-0000315	ABE3fd	UTI89_C0316		AEF-0000299	AEA45a	ECP_0295		ADP-0005521	ABEcb1	Ec53638_0308		AEG-0000737	ABEb12	APECO1_1262		AEM-0005664	ABE2ba6	EcolC_0292		BCI-0004032	ABE2d2e	E2348_C_0296		ADO-0004758	ADO1296	EcE24377A_0308		BAS-0005152	BAS1420
ABE-0001076	ABE434	b0313		ADY-0000114	ABE18d	ECK0113		ABH-0024105	ABE281	Z0201		ACA-0130199	ABH5ea9	ECs0309		ABR-0076413	ACA200f7	c0340		AEA-0000316	ABH5ebf	UTI89_C0317		AEF-0000300	AEF12c	ECP_0296		ADP-0005520	ABEcb3	Ec53638_0309		AEG-0000736	ABEb10	APECO1_1263		AEM-0005665	ABE2ba2	EcolC_0293		BCI-0002391	ABE1b2e	E2348_C_0297		ADO-0004759	ABE45a1f	EcE24377A_0309		BAS-0005153	ABH5e9b
ABE-0001080	ABE438	b0314		ADY-0000115	ABE190	ECK0114		ABH-0024107	ABE28a	Z0203		ACA-0130200	ABH5eaa	ECs0310		ABR-0076418	ABR12a82	c0345		AEA-0000317	ABH5ec1	UTI89_C0318		AEF-0000301	AEA45c	ECP_0297		ADP-0005522	ABEcac	Ec53638_0310		AEG-0000735	AEG2df	APECO1_12632		AEM-0005666	ABH6f13	EcolC_0294		BCI-0004012	ABE2d12	E2348_C_0298		ADO-0004760	ADO1298	EcE24377A_0310		BAS-0005154	ABH5e9c
ABE-0001086	ABE43e	b0315		ADY-0000116	ABE194	ECK0115		ABH-0024108	ABE28c	Z0204		ACA-0130201	ABH5eab	ECs0311		ABR-0076419	ABR12a83	c0346		AEA-0000318	ABH5ec2	UTI89_C0319		AEF-0000302	AEF12e	ECP_0298		ADP-0005523	ABEca8	Ec53638_0311		AEG-0000734	ABEb0e	APECO1_1264		AEM-0005667	ABE2b9a	EcolC_0295		BCI-0004014	ABE2d19	E2348_C_0299		ADO-0004761	ADO1299	EcE24377A_0311		BAS-0005155	ABH5e9e
ABE-0001088	ABE440	b0316		ADY-0000117	ABE196	ECK0116		ABH-0024109	ABE28f	Z0205		ACA-0130203	ABE3d8	ECs0313		ABR-0076420	ABR12a84	c0347		AEA-0000319	AEA13f	UTI89_C0320		AEF-0000303	AEA45e	ECP_0299		ADP-0005524	ABEca6	Ec53638_0312		AEG-0000733	ABEb0c	APECO1_1265		AEM-0005668	ABE2b92	EcolC_0296		BCI-0004015	ABE2d1b	E2348_C_0300		ADO-0004762	ABH5ec6	EcE24377A_0312		BAS-0005156	BAS1424
ABE-0001091	ABE443	b0317		ADY-0000118	ABE19b	ECK0117		ABH-0024110	ABE291	Z0206		ACA-0130204	ABE3dc	ECs0314		ABR-0076421	ABR12a85	c0348		AEA-0000320	AEA140	UTI89_C0321		AEF-0000304	AEA45f	ECP_0300		ADP-0005526	ABEc9d	Ec53638_0315		AEG-0000732	ABEb07	APECO1_1266		AEM-0005669	ABE2b8f	EcolC_0297		BCI-0004025	AEAff0	E2348_C_0301		ADO-0004763	ABH5ec8	EcE24377A_0313		BAS-0005157	BAS1425
ABE-0001095	ABE447	b0318		ADY-0000119	ABE19e	ECK0118		ABH-0024111	ABE295	Z0207		ACA-0130205	ABE3de	ECs0315		ABR-0076424	ABR12a88	c0350		AEA-0000321	AEA141	UTI89_C0322		AEF-0000305	AEA460	ECP_0301		ADP-0005527	ABEc97	Ec53638_0316		AEG-0000731	ABEb04	APECO1_1267		AEM-0005670	ABE2b8c	EcolC_0298		BCI-0002402	ABE1b44	E2348_C_0302		ADO-0004764	ABH5ec9	EcE24377A_0314		BAS-0005158	ABH5ea0
ABE-0001097	ABE449	b0319		ADY-0000120	ABE1a0	ECK0119		ABH-0024112	ABE297	Z0208		ACA-0130206	ABE3e0	ECs0316		ABR-0076425	ABR12a89	c0351		AEA-0000322	ABH5ec6	UTI89_C0323		AEF-0000306	AEF132	ECP_0302		ADP-0005528	ABEc95	Ec53638_0317		AEG-0000730	ABEb02	APECO1_1268		AEM-0005671	ABE2b88	EcolC_0299		BCI-0002404	ABE1b4b	E2348_C_0303		ADO-0004765	ABE40e	EcE24377A_0315		BAS-0005159	ABH5ea1
ABE-0001099	ABE44b	b0320		ADY-0000121	ABE1a2	ECK0120		ABH-0024113	ABE29a	Z0209		ACA-0130207	ABE3e3	ECs0317		ABR-0076427	ABR12a8b	c0352		AEA-0000323	ABH5ec8	UTI89_C0324		AEF-0000307	AEA462	ECP_0303		ADP-0005529	ABEc93	Ec53638_0318		AEG-0000729	ABEafc	APECO1_1269		AEM-0005672	ABE2b83	EcolC_0300		BCI-0004037	ABE2d3d	E2348_C_0304		ADO-0004767	ABE413	EcE24377A_0316		BAS-0005160	ABH5ea2
ABE-0001101	ABE44d	b0321		ADY-0000122	ABE1a7	ECK0121		ABH-0024114	ABE29c	Z0210		ACA-0130208	ABE3e5	ECs0318		ABR-0076428	ABR12a8c	c0354		AEA-0000324	ABH5ec9	UTI89_C0326		AEF-0000308	ABU18196	ECP_0304		ADP-0005530	ABEc8d	Ec53638_0319		AEG-0000962	ABEdd1	APECO1_127		AEM-0005673	ABE2b80	EcolC_0301		BCI-0000312	ABE480	E2348_C_0305		ADO-0004768	ABE418	EcE24377A_0318		BAS-0005161	ABH5ea4
ABE-0001107	ABE453	b0323		ADY-0000123	ABE1ae	ECK0122		ABH-0024115	ABE29f	Z0211		ACA-0130209	ABE3e8	ECs0319		ABR-0076433	ABR12a91	c0359		AEA-0000325	ABE40e	UTI89_C0327		AEF-0000309	ABU18193	ECP_0305		ADP-0005531	ABEc8b	Ec53638_0320		AEG-0000728	ABEafa	APECO1_1270		AEM-0005674	ABE2b7e	EcolC_0302		BCI-0000316	ABE499	E2348_C_0306		ADO-0004769	ADO12a1	EcE24377A_0319		BAS-0005162	ABH5ea6
ABE-0001109	ABE455	b0324		ADY-0000124	ABE1b1	ECK0123		ABH-0024116	ABE2a3	Z0212		ACA-0130210	ABE3ea	ECs0320		ABR-0076434	ABR12a92	c0360		AEA-0000327	ABE413	UTI89_C0328		AEF-0000310	ABU18190	ECP_0306		ADP-0005533	ABEc84	Ec53638_0321		AEG-0000727	ABEaf7	APECO1_1271		AEM-0005675	ABE2b7a	EcolC_0303		BCI-0004040	BCIfc8	E2348_C_0307		ADO-0004770	ABE41e	EcE24377A_0320		BAS-0005163	ABH5ea7
ABE-0001113	ABE459	b0325		ADY-0000125	ABE1b8	ECK0124		ABH-0024123	ABE2b4	Z0229		ACA-0130211	ABE3ed	ECs0321		ABR-0076435	ABR12a93	c0361		AEA-0000328	ABE418	UTI89_C0329		AEF-0000311	AEA466	ECP_0307		ADP-0005532	ABEc86	Ec53638_0322		AEG-0000726	ABEaf1	APECO1_1272		AEM-0005676	ABE2b76	EcolC_0304		BCI-0002394	ABE1b34	E2348_C_0308		ADO-0004771	ABE422	EcE24377A_0321		BAS-0005165	ABH5ea9
ABE-0001117	ABE45d	b0326		ADY-0000126	ABE1ba	ECK0125		ABH-0024124	ABE2b6	Z0230		ACA-0130212	ABE3ef	ECs0322		ABR-0076436	ABR12a94	c0362		AEA-0000329	ABE41e	UTI89_C0330		AEF-0000312	AEA467	ECP_0308		ADP-0005534	ABEc81	Ec53638_0323		AEG-0000725	ABEaed	APECO1_1273		AEM-0005677	ABE2b74	EcolC_0305		BCI-0002399	ABE1b3c	E2348_C_0309		ADO-0004772	ABE424	EcE24377A_0322		BAS-0005166	ABH5eaa
ABE-0001120	ADY14b	b0327		ADY-0000128	ABE1c2	ECK0127		ABH-0024125	ABE2bc	Z0232		ACA-0130213	ABE3f1	ECs0323		ABR-0076437	ABR12a95	c0363		AEA-0000330	ABE422	UTI89_C0331		AEF-0000313	AEF139	ECP_0309		ADP-0005535	ADY3b9	Ec53638_0324		AEG-0000724	ABEaeb	APECO1_1274		AEM-0005678	ABE2b70	EcolC_0306		BCI-0001370	ABEf56	E2348_C_0311		ADO-0004773	ABE426	EcE24377A_0323		BAS-0005167	ABH5eab
ABE-0001122	ABE462	b0328		ADY-0000129	ABE1c5	ECK0128		ABH-0024127	ABH5e3f	Z0233		ACA-0130214	ABE3f3	ECs0324		ABR-0076438	ABR12a96	c0364		AEA-0000331	ABE424	UTI89_C0332		AEF-0000315	AEA46a	ECP_0311		ADP-0005536	ABEc7b	Ec53638_0325		AEG-0000723	ABEae9	APECO1_1275		AEM-0005679	ABE2b6d	EcolC_0307		BCI-0003917	ABE2bd0	E2348_C_0312		ADO-0004774	AFT154	EcE24377A_0324		BAS-0005168	ABE3d8
ABE-0001130	ABE46a	b0329		ADY-0000130	ABE1c9	ECK0129		ABH-0024128	ABE2c0	Z0235		ACA-0130217	ABE3fd	ECs0327		ABR-0076439	ABR12a97	c0365		AEA-0000332	ABE426	UTI89_C0333		AEF-0000316	AEF13c	ECP_0312		ADP-0005537	ADY3b7	Ec53638_0326		AEG-0000722	ABEae2	APECO1_1276		AEM-0005680	ABE2b66	EcolC_0308		BCI-0002363	ABE1ae2	E2348_C_0313		ADO-0004775	ABE42a	EcE24377A_0325		BAS-0005169	ABE3dc
ABE-0001133	ABE46d	b0330		ADY-0000131	ABE1cb	ECK0130		ABH-0024129	ABE2c3	Z0236		ACA-0130219	ACA1fcab	ECs0328		ABR-0076440	ABR12a98	c0366		AEA-0000333	BCI122	UTI89_C0334		AEF-0000317	AEF13d	ECP_0313		ADP-0005538	ADY3b6	Ec53638_0327		AEG-0000721	ABEae0	APECO1_1277		AEM-0005681	ABE2b64	EcolC_0309		BCI-0003913	ABE2bc4	E2348_C_0315		ADO-0004776	ABE42e	EcE24377A_0326		BAS-0005170	ABE3de
ABE-0001138	ABE472	b0331		ADY-0000132	ABE1cf	ECK0131		ABH-0024130	ABE2c9	Z0237		ACA-0130220	ACA1fcac	ECs0329		ABR-0076441	ABR12a99	c0367		AEA-0000334	ABE42a	UTI89_C0335		AEF-0000318	AEF13e	ECP_0314		ADP-0005539	ADP15a3	Ec53638_0328		AEG-0000720	ABEadb	APECO1_1278		AEM-0005683	ABE2b62	EcolC_0310		BCI-0003920	ABE2bda	E2348_C_0316		ADO-0004777	ABE430	EcE24377A_0327		BAS-0005171	ABE3e0
ABE-0001148	ABE47c	b0333		ADY-0000133	ABE1d1	ECK0132		ABH-0024131	ABE2cd	Z0239		ACA-0130221	ACA1fcad	ECs0330		ABR-0076442	ABR12a9a	c0368		AEA-0000335	AEA14f	UTI89_C0336		AEF-0000319	AEF13f	ECP_0315		ADP-0005540	ADP15a4	Ec53638_0331		AEG-0000719	ABEad8	APECO1_1279		AEM-0005684	ABE2b5a	EcolC_0311		BCI-0001377	ABEf65	E2348_C_0317		ADO-0004778	ABE434	EcE24377A_0328		BAS-0005172	ABE3e3
ABE-0001152	ABE480	b0334		ADY-0000134	ABE1d3	ECK0133		ABH-0024132	ABE2d2	Z0241		ACA-0130222	ABH5ebf	ECs0331		ABR-0076443	ABE2de	c0369		AEA-0000336	ABH5ed8	UTI89_C0338		AEF-0000320	AEA46e	ECP_0316		ADP-0005542	ABEc73	Ec53638_0333		AEG-0000963	ABEdd6	APECO1_128		AEM-0005685	ABE2b58	EcolC_0312		BCI-0002359	ABE1ad8	E2348_C_0318		ADO-0004779	ADO12ab	EcE24377A_0329		BAS-0005173	BAS1435
ABE-0001154	ABE482	b0335		ADY-0000135	ABE1d6	ECK0134		ABH-0024134	ABE2d7	Z0243		ACA-0130223	ABH5ec1	ECs0332		ABR-0076444	ABE2e4	c0370		AEA-0000337	AEA151	UTI89_C0339		AEF-0000321	AEF141	ECP_0317		ADP-0005543	ABEc71	Ec53638_0334		AEG-0000718	ABEad3	APECO1_1280		AEM-0005686	ABE2b56	EcolC_0313		BCI-0002390	ABE1b2b	E2348_C_0319		ADO-0004780	ADO12ac	EcE24377A_0330		BAS-0005174	ABE3e8
ABE-0001159	ABE487	b0336		ADY-0000136	ABE1d8	ECK0135		ABH-0024136	ABH5e48	Z0244		ACA-0130224	ABH5ec2	ECs0333		ABR-0076445	ABE2e7	c0371		AEA-0000339	ABU16a21	UTI89_C0340		AEF-0000322	AEF142	ECP_0318		ADP-0005544	ABEc6e	Ec53638_0335		AEG-0000717	ABEace	APECO1_1281		AEM-0005687	ABE2b54	EcolC_0314		BCI-0003883	ABE2b5a	E2348_C_0320		ADO-0004781	ABE438	EcE24377A_0331		BAS-0005175	ABE3ea
ABE-0001161	ABE489	b0337		ADY-0000137	ABE1db	ECK0136		ABH-0024137	ABH5e49	Z0245		ACA-0130225	ABH5ec3	ECs0334		ABR-0076446	ABE2ef	c0372		AEA-0000340	AEA154	UTI89_C0341		AEF-0000323	AEF143	ECP_0319		ADP-0005545	ABEc6c	Ec53638_0336		AEG-0000716	ABEacc	APECO1_1282		AEM-0005688	ABE2b52	EcolC_0315		BCI-0003900	ABE2b9a	E2348_C_0321		ADO-0004782	ABH5ee3	EcE24377A_0332		BAS-0005176	ABE3ed
ABE-0001165	ABE48d	b0338		ADY-0000138	ABE1dd	ECK0137		ABH-0024140	ABH5e4c	Z0248		ACA-0130227	ABH5ec6	ECs0336		ABR-0076447	ABE2f3	c0373		AEA-0000341	ABE42e	UTI89_C0342		AEF-0000324	AEF144	ECP_0320		ADP-0005546	ABEc6a	Ec53638_0337		AEG-0000715	ABEac8	APECO1_1283		AEM-0005690	ABE2b4e	EcolC_0316		BCI-0003915	ABE2bc9	E2348_C_0322		ADO-0004783	ABE43e	EcE24377A_0333		BAS-0005177	ABE3ef
ABE-0001171	ABE493	b0339		ADY-0000139	ABE1df	ECK0138		ABH-0024141	ABH5e4d	Z0249		ACA-0130228	ABH5ec8	ECs0337		ABR-0076448	ABE2f5	c0374		AEA-0000342	ABE430	UTI89_C0343		AEF-0000325	ACA200cc	ECP_0321		ADP-0005547	ABEc67	Ec53638_0338		AEG-0000712	ABEac5	APECO1_1284		AEM-0005691	ABE2b4a	EcolC_0317		BCI-0002369	ABE1aff	E2348_C_0323		ADO-0004784	ABE440	EcE24377A_0334		BAS-0005178	ABE3f1
ABE-0001173	ABE495	b0340		ADY-0000140	ABE1e2	ECK0139		ABH-0024145	ABH5e51	Z0253		ACA-0130229	ABH5ec9	ECs0338		ABR-0076450	ABE307	c0376		AEA-0000343	ABE434	UTI89_C0344		AEF-0000326	ACA200cb	ECP_0322		ADP-0005548	ABEc65	Ec53638_0339		AEG-0000709	ABEac1	APECO1_1285		AEM-0005693	ABE2b47	EcolC_0318		BCI-0003905	ABE2bab	E2348_C_0324		ADO-0004785	ABE443	EcE24377A_0335		BAS-0005179	ABE3f3
ABE-0001175	ABE497	b0341		ADY-0000141	ABE1e7	ECK0140		ABH-0024146	AFSe3	Z0254		ACA-0130230	ABE40e	ECs0340		ABR-0076453	ABE315	c0379		AEA-0000344	ABE438	UTI89_C0345		AEF-0000327	AEF147	ECP_0323		ADP-0005549	ABEc63	Ec53638_0340		AEG-0000708	ABEabd	APECO1_1286		AEM-0005694	ABE2b45	EcolC_0319		BCI-0002400	ABE1b3e	E2348_C_0325		ADO-0004787	ABE447	EcE24377A_0337		BAS-0005180	ABU1676b
ABE-0001177	ABE499	b0342		ADY-0000142	ABE1eb	ECK0141		ABH-0024147	ABH5e53	Z0255		ACA-0130232	ABE413	ECs0341		ABR-0076454	ABE321	c0380		AEA-0000345	ABE43e	UTI89_C0346		AEF-0000328	AEF148	ECP_0324		ADP-0005551	ABEc5f	Ec53638_0342		AEG-0000707	ABEaba	APECO1_1287		AEM-0005696	ABE2b43	EcolC_0320		BCI-0002338	ABE1a9b	E2348_C_0326		ADO-0004788	ABE449	EcE24377A_0338		BAS-0005181	ABE3fd
ABE-0001181	ABE49d	b0343		ADY-0000143	ABE1ed	ECK0142		ABH-0024148	ABH5e54	Z0256		ACA-0130233	ABE418	ECs0342		ABR-0076455	AEA114	c0381		AEA-0000346	ABE440	UTI89_C0348		AEF-0000329	AEF149	ECP_0325		ADP-0005552	ABEc5a	Ec53638_0343		AEG-0000705	ABEab2	APECO1_1289		AEM-0005698	ABE2b41	EcolC_0321		BCI-0000331	ABE50c	E2348_C_0327		ADO-0004789	ABE44b	EcE24377A_0339		BAS-0005182	BAS143e
ABE-0001183	ABE49f	b0344		ADY-0000144	ABE1f1	ECK0143		ABH-0024149	ABH5e55	Z0257		ACA-0130234	ABE41e	ECs0343		ABR-0076456	ABU1659c	c0382		AEA-0000347	ABE443	UTI89_C0349		AEF-0000330	AEF14a	ECP_0326		ADP-0005553	ABEc51	Ec53638_0344		AEG-0000964	ABEdd9	APECO1_129		AEM-0005699	ABE2b3f	EcolC_0322		BCI-0002381	ABE1b12	E2348_C_0329		ADO-0004790	ABE44d	EcE24377A_0340		BAS-0005183	BAS143f
ABE-0001189	ABE4a5	b0345		ADY-0000145	ABE1f3	ECK0144		ABH-0024150	ABH5e56	Z0258		ACA-0130235	ABE422	ECs0344		ABR-0076457	ABE329	c0383		AEA-0000349	ABE447	UTI89_C0350		AEF-0000331	AEF14b	ECP_0327		ADP-0005554	ABEc4e	Ec53638_0345		AEG-0000704	ABEaae	APECO1_1290		AEM-0005700	ABE2b3d	EcolC_0323		BCI-0002339	ABE1a9d	E2348_C_0330		ADO-0004791	ABE453	EcE24377A_0341		BAS-0005184	ABH5ebf
ABE-0001191	ABE4a7	b0346		ADY-0000146	ABE1f7	ECK0145		ABH-0024151	ABH5e57	Z0259		ACA-0130236	ABE424	ECs0345		ABR-0076458	ABE32e	c0384		AEA-0000350	ABE449	UTI89_C0351		AEF-0000332	ABE34da	ECP_0328		ADP-0005555	ABEc4b	Ec53638_0346		AEG-0000703	ABEaac	APECO1_1291		AEM-0005701	ABE2b3b	EcolC_0324		BCI-0000327	ABE4ef	E2348_C_0331		ADO-0004792	ABE455	EcE24377A_0342		BAS-0005185	ABH5ec1
ABE-0001196	ABE4ac	b0347		ADY-0000147	ABE1f9	ECK0146		ABH-0024152	ABH5e58	Z0260		ACA-0130237	ABE426	ECs0346		ABR-0076460	ABE331	c0386		AEA-0000351	ABE44b	UTI89_C0352		AEF-0000333	AEF14d	ECP_0329		ADP-0005556	ABEc49	Ec53638_0347		AEG-0000702	AEF333	APECO1_1292		AEM-0005702	ABE2b39	EcolC_0325		BCI-0003922	ABE2be0	E2348_C_0332		ADO-0004793	AEA163	EcE24377A_0343		BAS-0005186	ABH5ec2
ABE-0001198	ABE4ae	b0348		ADY-0000148	ABE1fe	ECK0147		ABH-0024153	ABH5e59	Z0261		ACA-0130242	ABH5ed8	ECs0351		ABR-0076461	ABE335	c0387		AEA-0000352	ABE44d	UTI89_C0353		AEF-0000334	AEF14e	ECP_0330		ADP-0005557	ABEc46	Ec53638_0348		AEG-0000701	ABEa9f	APECO1_1293		AEM-0005703	ABE2b37	EcolC_0326		BCI-0003912	ABE2bc0	E2348_C_0333		ADO-0004794	ADO12ba	EcE24377A_0344		BAS-0005187	ABH5ec3
ABE-0001201	ABE4b1	b0349		ADY-0000149	ABE204	ECK0148		ABH-0024154	ABH5e5a	Z0262		ACA-0130248	ABE42e	ECs0357		ABR-0076462	ABE337	c0388		AEA-0000353	ABE453	UTI89_C0354		AEF-0000335	AEF14f	ECP_0331		ADP-0005558	ABEc42	Ec53638_0349		AEG-0000700	ABEa97	APECO1_1294		AEM-0005704	ABE2b35	EcolC_0327		BCI-0000337	ABE521	E2348_C_0334		ADO-0004795	ABH5ef1	EcE24377A_0345		BAS-0005188	BAS1444
ABE-0001205	ABE4b5	b0350		ADY-0000150	ABE208	ECK0149		ABH-0024155	ABH5e5b	Z0263		ACA-0130249	ABE430	ECs0358		ABR-0076463	ABE33e	c0389		AEA-0000354	ABE455	UTI89_C0355		AEF-0000336	AEF150	ECP_0332		ADP-0005559	ABEc40	Ec53638_0350		AEG-0000699	ABEa95	APECO1_1295		AEM-0005705	ABE2b32	EcolC_0328		BCI-0003925	ABE2bf9	E2348_C_0335		ADO-0004796	AEG141	EcE24377A_0346		BAS-0005189	AEA141
ABE-0001207	ABE4b7	b0351		ADY-0000152	ABE20c	ECK0151		ABH-0024156	ABH5e5c	Z0264		ACA-0130250	ABE434	ECs0359		ABR-0076464	ABE340	c0390		AEA-0000355	AEA163	UTI89_C0356		AEF-0000337	AFT8c7	ECP_0333		ADP-0005560	ABEc3e	Ec53638_0351		AEG-0000698	ABEa93	APECO1_1296		AEM-0005706	ABE2b30	EcolC_0329		BCI-0002413	ADY88b	E2348_C_0336		ADO-0004797	ABH5ef4	EcE24377A_0347		BAS-0005190	ABH5ec6
ABE-0001209	ABE4b9	b0352		ADY-0000153	ABE20e	ECK0152		ABH-0024157	ADR133b	Z0265		ACA-0130251	ABE438	ECs0360		ABR-0076466	AEA128	c0391		AEA-0000356	ABH5ef1	UTI89_C0357		AEF-0000338	AEGbc2	ECP_0334		ADP-0005561	ABEc3b	Ec53638_0352		AEG-0000697	ABEa8f	APECO1_1297		AEM-0005707	ADYf93	EcolC_0330		BCI-0000343	ABE549	E2348_C_0337		ADO-0004798	ABH5ef5	EcE24377A_0348		BAS-0005191	ABH5ec8
ABE-0001213	ABE4bd	b0353		ADY-0000154	ABE211	ECK0153		ABH-0024158	ABH5e5e	Z0266		ACA-0130253	ABH5ee3	ECs0362		ABR-0076467	AEA12a	c0392		AEA-0000357	AEG141	UTI89_C0358		AEF-0000339	AEF153	ECP_0335		ADP-0005563	ABEc35	Ec53638_0353		AEG-0000696	ABEa8d	APECO1_1298		AEM-0005708	ABE2b2a	EcolC_0331		BCI-0000352	ABE567	E2348_C_0338		ADO-0004799	ABE459	EcE24377A_0349		BAS-0005192	ABH5ec9
ABE-0001216	ABE4c0	b0354		ADY-0000155	ABE215	ECK0154		ABH-0024159	ABH5e5f	Z0267		ACA-0130254	ABE43e	ECs0363		ABR-0076468	ABR12ab4	c0393		AEA-0000358	ABH5ef4	UTI89_C0359		AEF-0000340	AEF154	ECP_0336		ADP-0005562	ABEc37	Ec53638_0354		AEG-0000695	ABEa8b	APECO1_1299		AEM-0005709	ABE2b28	EcolC_0332		BCI-0000339	ABE532	E2348_C_0339		ADO-0004800	ABE45d	EcE24377A_0350		BAS-0005193	ABE40e
ABE-0001219	ABE4c3	b0355		ADY-0000156	ABE21a	ECK0155		ABH-0024160	ABH5e60	Z0268		ACA-0130258	ABE447	ECs0367		ABR-0076469	AEA12b	c0394		AEA-0000359	ABH5ef5	UTI89_C0360		AEF-0000341	AEF155	ECP_0337		ADP-0005564	ABEc32	Ec53638_0355		AEG-0000849	AEG351	APECO1_13		AEM-0005710	ABE2b26	EcolC_0333		BCI-0000335	ABE51b	E2348_C_0340		ADO-0004802	ABE462	EcE24377A_0352		BAS-0005194	ABE413
ABE-0001221	ABE4c5	b0356		ADY-0000157	ABE21c	ECK0156		ABH-0024161	ABH5e61	Z0269		ACA-0130259	ABE449	ECs0368		ABR-0076470	ABR12ab6	c0395		AEA-0000360	ABE459	UTI89_C0361		AEF-0000342	AEF156	ECP_0338		ADP-0005565	ABEc30	Ec53638_0356		AEG-0000965	ABEddd	APECO1_130		AEM-0005711	ABE2b24	EcolC_0334		BCI-0000340	ABE538	E2348_C_0341		ADO-0004803	ABE46a	EcE24377A_0353		BAS-0005195	ABE418
ABE-0001226	ABE4ca	b0357		ADY-0000158	ABE21e	ECK0157		ABH-0024162	ABH5e62	Z0271		ACA-0130260	ABE44b	ECs0369		ABR-0076471	ABH3b94e	c0396		AEA-0000361	ADY14b	UTI89_C0362		AEF-0000343	AEFbe7	ECP_0339		ADP-0005566	ABEc2d	Ec53638_0357		AEG-0000694	ABEa88	APECO1_1300		AEM-0005712	ABE2b21	EcolC_0335		BCI-0003996	ABE2cda	E2348_C_0342		ADO-0004804	ABE46d	EcE24377A_0354		BAS-0005196	ABE41e
ABE-0001230	ABE4ce	b0358		ADY-0000159	ABE221	ECK0158		ABH-0024163	ABH5e63	Z0272		ACA-0130261	ABE44d	ECs0370		ABR-0076473	AEA12e	c0397		AEA-0000362	ABE462	UTI89_C0363		AEF-0000344	AEF158	ECP_0340		ADP-0005567	ABEc2b	Ec53638_0358		AEG-0000693	ABEa84	APECO1_1301		AEM-0005713	ABE2b1d	EcolC_0336		BCI-0000351	ABE565	E2348_C_0343		ADO-0004805	ADO12c5	EcE24377A_0355		BAS-0005197	BAS144d
ABE-0001237	AEC169	b0360		ADY-0000160	ABE224	ECK0159		ABH-0024166	ABH5e66	Z0275		ACA-0130263	ABE453	ECs0372		ABR-0076475	ABE3e3	c0399		AEA-0000363	ABE46a	UTI89_C0364		AEF-0000345	AEF159	ECP_0341		ADP-0005568	ABEc29	Ec53638_0359		AEG-0000692	ABEa82	APECO1_1302		AEM-0005715	ABE2b1b	EcolC_0337		BCI-0000338	ABE530	E2348_C_0344		ADO-0004806	ABE472	EcE24377A_0356		BAS-0005198	ABE422
ABE-0001239	AEC16a	b0361		ADY-0000161	ABE227	ECK0160		ABH-0024167	ABE2de	Z0276		ACA-0130264	ABE455	ECs0373		ABR-0076476	ABE3e8	c0400		AEA-0000364	ABE472	UTI89_C0365		AEF-0000346	ADO1286	ECP_0342		ADP-0005569	ABEc27	Ec53638_0360		AEG-0000691	ABEa80	APECO1_1303		AEM-0005716	ABE2b17	EcolC_0338		BCI-0000354	ABE56f	E2348_C_0345		ADO-0004807	ABE47c	EcE24377A_0357		BAS-0005199	ABE424
ABE-0001243	ABE4db	b0363		ADY-0000162	ABE22a	ECK0161		ABH-0024168	ABE2e4	Z0277		ACA-0130265	ABH5ef1	ECs0374		ABR-0076477	ABE3ea	c0401		AEA-0000365	ABE47c	UTI89_C0366		AEF-0000347	AEA128	ECP_0343		ADP-0005570	ABEc23	Ec53638_0361		AEG-0000690	ABEa7d	APECO1_1304		AEM-0005717	ADYf9c	EcolC_0339		BCI-0003916	ABE2bcb	E2348_C_0346		ADO-0004808	ABE480	EcE24377A_0358		BAS-0005200	ABE426
ABE-0001256	ABE4e8	b0365		ADY-0000163	ABE22c	ECK0162		ABH-0024169	ABE2e7	Z0278		ACA-0130268	ABH5ef4	ECs0377		ABR-0076478	ABE3ed	c0402		AEA-0000366	ABE480	UTI89_C0367		AEF-0000348	AEA12a	ECP_0344		ADP-0005571	ABEc20	Ec53638_0362		AEG-0000689	ABEa76	APECO1_1305		AEM-0005718	ABH6ee6	EcolC_0340		BCI-0000334	ABE516	E2348_C_0347		ADO-0004809	ABE482	EcE24377A_0359		BAS-0005201	AFT154
ABE-0001259	ABE4eb	b0366		ADY-0000164	ADYa4	ECK0163		ABH-0024170	ABE2ef	Z0280		ACA-0130269	ABH5ef5	ECs0378		ABR-0076479	ABE3ef	c0403		AEA-0000367	ABE482	UTI89_C0368		AEF-0000349	AEF15d	ECP_0345		ADP-0005572	ABEc1d	Ec53638_0363		AEG-0000688	ABEa71	APECO1_1306		AEM-0005719	ABE2b0d	EcolC_0341		BCI-0000345	ABE54d	E2348_C_0348		ADO-0004810	ABE487	EcE24377A_0360		BAS-0005202	BAS1452
ABE-0001261	ABE4ed	b0367		ADY-0000165	ABE235	ECK0164		ABH-0024171	ABE2f3	Z0281		ACA-0130270	ABE459	ECs0379		ABR-0076480	ABE3f1	c0404		AEA-0000368	ABE487	UTI89_C0369		AEF-0000350	AEF15e	ECP_0346		ADP-0005573	ABEc1a	Ec53638_0364		AEG-0000687	ABEa6f	APECO1_1307		AEM-0005720	ABE2b0b	EcolC_0342		BCI-0000332	ABE511	E2348_C_0349		ADO-0004811	ABE489	EcE24377A_0361		BAS-0005206	ABH5ed8
ABE-0001263	ABE4ef	b0368		ADY-0000166	ABE238	ECK0165		ABH-0024172	ABE2f5	Z0282		ACA-0130271	ABE45d	ECs0380		ABR-0076481	ABE3f3	c0405		AEA-0000369	ABE489	UTI89_C0370		AEF-0000351	ABH3b94e	ECP_0347		ADP-0005574	ABEc17	Ec53638_0365		AEG-0000686	ABEa6d	APECO1_1308		AEM-0005721	ABE2b08	EcolC_0343		BCI-0000356	ABE576	E2348_C_0350		ADO-0004812	ABE48d	EcE24377A_0362		BAS-0005208	BAS1458
ABE-0001266	ABE4f2	b0369		ADY-0000167	ABE23b	ECK0166		ABH-0024174	ABE2fc	Z0285		ACA-0130273	ABE462	ECs0382		ABR-0076482	ABU1676b	c0406		AEA-0000370	ABE499	UTI89_C0371		AEF-0000352	AEA12e	ECP_0348		ADP-0005575	ABEc15	Ec53638_0366		AEG-0000685	ABEa65	APECO1_1309		AEM-0005723	ABE2b02	EcolC_0344		BCI-0000357	ABE57a	E2348_C_0351		ADO-0004813	ADO12cd	EcE24377A_0363		BAS-0005211	BAS145b
ABE-0001277	AEC175	b0372		ADY-0000169	ABE23f	ECK0168		ABH-0024175	ABE307	Z0287		ACA-0130274	ABE46a	ECs0383		ABR-0076483	ABE3fd	c0407		AEA-0000371	ABE49d	UTI89_C0372		AEF-0000353	AEF161	ECP_0349		ADP-0005576	ABEc11	Ec53638_0367		AEG-0000966	ABEddf	APECO1_131		AEM-0005724	ABE2b00	EcolC_0345		BCI-0000364	ABE58e	E2348_C_0352		ADO-0004814	ABE493	EcE24377A_0364		BAS-0005212	ABE42e
ABE-0001279	AEC176	b0373		ADY-0000170	ABE243	ECK0169		ABH-0024179	ABE315	Z0292		ACA-0130275	ABE46d	ECs0384		ABR-0076486	ABH5ec1	c0410		AEA-0000372	ABE49f	UTI89_C0373		AEF-0000354	ABE3e3	ECP_0350		ADP-0005577	ABEc09	Ec53638_0368		AEG-0000684	ABEa62	APECO1_1310		AEM-0005725	ABE2afd	EcolC_0346		BCI-0000358	ABE57c	E2348_C_0353		ADO-0004815	ABE495	EcE24377A_0365		BAS-0005213	ABE430
ABE-0001290	ABE50a	b0375		ADY-0000171	ABE246	ECK0170		ABH-0024180	ABE319	Z0293		ACA-0130276	ABE472	ECs0385		ABR-0076487	ABH5ec2	c0411		AEA-0000373	ABE4a5	UTI89_C0374		AEF-0000355	ABE3e5	ECP_0351		ADP-0005578	ABEc01	Ec53638_0369		AEG-0000683	ABEa5a	APECO1_1311		AEM-0005726	ABE2afb	EcolC_0347		BCI-0004000	ABE2ce5	E2348_C_0354		ADO-0004816	ABE497	EcE24377A_0366		BAS-0005214	ABE434
ABE-0001292	ABE50c	b0376		ADY-0000172	ABE24c	ECK0171		ABH-0024181	ABE31b	Z0294		ACA-0130277	ABE47c	ECs0386		ABR-0076488	AEA13f	c0412		AEA-0000374	AEA176	UTI89_C0375		AEF-0000356	ABE3e8	ECP_0352		ADP-0005579	ADP15cb	Ec53638_0370		AEG-0000682	ABEa58	APECO1_1312		AEM-0005727	ABE2af5	EcolC_0348		BCI-0003954	ABE2c53	E2348_C_0355		ADO-0004817	ABE49d	EcE24377A_0367		BAS-0005215	ABE438
ABE-0001297	ABE511	b0377		ADY-0000173	ABE250	ECK0172		ABH-0024182	ABE321	Z0295		ACA-0130278	ABE480	ECs0387		ABR-0076489	AEA140	c0413		AEA-0000375	ABE4c0	UTI89_C0376		AEF-0000357	ABE3ea	ECP_0353		ADP-0005580	ABEbfc	Ec53638_0371		AEG-0000681	ABEa56	APECO1_1313		AEM-0005729	ABE2af0	EcolC_0349		BCI-0003970	ABE2c92	E2348_C_0356		ADO-0004818	ABE49f	EcE24377A_0368		BAS-0005216	BAS1460
ABE-0001299	ABE513	b0378		ADY-0000174	ABE253	ECK0173		ABH-0024185	ABE329	Z0298		ACA-0130279	ABE482	ECs0388		ABR-0076490	AEA141	c0414		AEA-0000376	ABE4c3	UTI89_C0377		AEF-0000358	ABE3ed	ECP_0354		ADP-0005581	ADY38e	Ec53638_0372		AEG-0000680	ABEa54	APECO1_1314		AEM-0005731	ABE2aed	EcolC_0350		BCI-0000341	ABE53a	E2348_C_0357		ADO-0004819	ABE4a5	EcE24377A_0369		BAS-0005217	ABE43e
ABE-0001302	ABE516	b0379		ADY-0000175	ABE258	ECK0174		ABH-0024186	ABE32e	Z0299		ACA-0130280	ABE487	ECs0389		ABR-0076491	ABH5ec6	c0415		AEA-0000377	ABE4c5	UTI89_C0378		AEF-0000359	ABE3ef	ECP_0355		ADP-0005582	ADY38d	Ec53638_0373		AEG-0000679	ABEa4b	APECO1_1315		AEM-0005732	ABE2aeb	EcolC_0351		BCI-0000342	ABE540	E2348_C_0358		ADO-0004820	ABE4a7	EcE24377A_0370		BAS-0005221	ABE447
ABE-0001307	ABE51b	b0380		ADY-0000176	ABE25b	ECK0175		ABH-0024187	ABE331	Z0300		ACA-0130281	ABE489	ECs0390		ABR-0076492	ABH5ec8	c0416		AEA-0000378	ABE4ca	UTI89_C0379		AEF-0000360	ABE3f1	ECP_0356		ADP-0005583	ABEbf2	Ec53638_0374		AEG-0000678	ABEa48	APECO1_1316		AEM-0005733	ABE2ae7	EcolC_0352		BCI-0000346	ABE550	E2348_C_0359		ADO-0004821	ABE4ac	EcE24377A_0371		BAS-0005222	ABE449
ABE-0001309	ABE51d	b0381		ADY-0000177	ABE25d	ECK0176		ABH-0024188	ABE335	Z0301		ACA-0130282	ABE48d	ECs0391		ABR-0076493	ABH5ec9	c0417		AEA-0000379	AEA17b	UTI89_C0380		AEF-0000361	ABE3f3	ECP_0357		ADP-0005585	ADP15d1	Ec53638_0375		AEG-0000677	ABEa45	APECO1_1317		AEM-0005734	ABE2ae0	EcolC_0353		BCI-0000365	ABE591	E2348_C_0360		ADO-0004822	ABE4ae	EcE24377A_0372		BAS-0005223	ABE44b
ABE-0001313	ABE521	b0382		ADY-0000178	ABE260	ECK0177		ABH-0024189	ABE337	Z0302		ACA-0130283	ABE493	ECs0392		ABR-0076494	ABE40e	c0418		AEA-0000380	ABE4ce	UTI89_C0381		AEF-0000363	ABU1676b	ECP_0359		ADP-0005584	AEG1083	Ec53638_0376		AEG-0000676	ABEa42	APECO1_1318		AEM-0005735	ABE2ade	EcolC_0354		BCI-0003981	ABH6f8f	E2348_C_0361		ADO-0004823	ABE4b1	EcE24377A_0373		BAS-0005224	ABE44d
ABE-0001328	ABE530	b0383		ADY-0000179	ABE262	ECK0178		ABH-0024190	ABE33e	Z0303		ACA-0130284	ABE495	ECs0393		ABR-0076495	ABE413	c0419		AEA-0000381	AEA17d	UTI89_C0382		AEF-0000364	ABE3fd	ECP_0360		ADP-0005586	ADP15d2	Ec53638_0377		AEG-0000675	ABEa3d	APECO1_1319		AEM-0005736	ABE2ada	EcolC_0355		BCI-0000348	ABE556	E2348_C_0362		ADO-0004824	ABE4b5	EcE24377A_0374		BAS-0005225	BCI12f
ABE-0001330	ABE532	b0384		ADY-0000180	ABE265	ECK0179		ABH-0024191	ABE340	Z0304		ACA-0130285	ABE497	ECs0394		ABR-0076496	ABE418	c0420		AEA-0000382	ABE4db	UTI89_C0384		AEF-0000365	ABH5ebf	ECP_0361		ADP-0005587	ADP15d3	Ec53638_0378		AEG-0000967	ABEde1	APECO1_132		AEM-0005737	ABE2ad4	EcolC_0356		BCI-0000374	ABE5b5	E2348_C_0363		ADO-0004825	ABE4b7	EcE24377A_0375		BAS-0005226	BAS146a
ABE-0001336	ABE538	b0385		ADY-0000181	ABE26a	ECK0180		ABH-0024195	ABH5e83	Z0307		ACA-0130286	ABE499	ECs0395		ABR-0076497	ABE41e	c0421		AEA-0000383	AEA17f	UTI89_C0385		AEF-0000366	ABH5ec1	ECP_0362		ADP-0005588	ABEbf0	Ec53638_0379		AEG-0000674	ABEa3a	APECO1_1320		AEM-0005738	ABE2ad2	EcolC_0357		BCI-0000360	ABE585	E2348_C_0364		ADO-0004826	ABE4b9	EcE24377A_0376		BAS-0005227	ABE453
ABE-0001338	ABE53a	b0386		ADY-0000182	ABE26c	ECK0181		ABH-0024196	ABH5e84	Z0308		ACA-0130287	ABE49d	ECs0396		ABR-0076498	ABE422	c0422		AEA-0000385	ABE4e8	UTI89_C0386		AEF-0000367	ABH5ec2	ECP_0363		ADP-0005590	ABEbea	Ec53638_0381		AEG-0000673	ABEa35	APECO1_1321		AEM-0005740	ABE2acf	EcolC_0358		BCI-0000359	ABE583	E2348_C_0365		ADO-0004827	ABE4bd	EcE24377A_0377		BAS-0005228	ABE455
ABE-0001344	ABE540	b0387		ADY-0000183	ABE26e	ECK0182		ABH-0024197	AEA50c	Z0309		ACA-0130288	ABE49f	ECs0397		ABR-0076499	ABE424	c0423		AEA-0000386	ABE4eb	UTI89_C0387		AEF-0000368	AEA13f	ECP_0364		ADP-0005591	ABEbe8	Ec53638_0382		AEG-0000672	ABEa33	APECO1_1322		AEM-0005741	ABE2acd	EcolC_0359		BCI-0003128	ABE2288	E2348_C_0366		ADO-0004828	ABE4c0	EcE24377A_0378		BAS-0005229	AEA163
ABE-0001353	ABE549	b0388		ADY-0000184	ABE270	ECK0183		ABH-0024198	ABH5e86	Z0310		ACA-0130289	ABE4a5	ECs0398		ABR-0076500	ABE426	c0424		AEA-0000387	ABE4ed	UTI89_C0388		AEF-0000369	AEA140	ECP_0365		ADP-0005592	ABEbe6	Ec53638_0383		AEG-0000671	ABEa2f	APECO1_1323		AEM-0005742	ABE2acb	EcolC_0360		BCI-0000369	ABE5a4	E2348_C_0367		ADO-0004829	ADO12dd	EcE24377A_0379		BAS-0005230	BAS146e
ABE-0001355	ABE54b	b0389		ADY-0000185	ABE276	ECK0184		ABH-0024201	ABH5e89	Z0313		ACA-0130290	ABH5f0d	ECs0399		ABR-0076501	ABE42a	c0425		AEA-0000388	ABE4ef	UTI89_C0389		AEF-0000370	AEA141	ECP_0366		ADP-0005593	ADP15d9	Ec53638_0384		AEG-0000670	ABEa2d	APECO1_1324		AEM-0005743	ABE2ac7	EcolC_0361		BCI-0003946	ABE2c41	E2348_C_0368		ADO-0004830	ABE4c3	EcE24377A_0380		BAS-0005231	ABH5ef1
ABE-0001357	ABE54d	b0390		ADY-0000186	ABE279	ECK0185		ABH-0024202	ABH5e8a	Z0314		ACA-0130291	ABH5f0f	ECs0400		ABR-0076502	AEA14f	c0426		AEA-0000389	ABE4f2	UTI89_C0390		AEF-0000371	ABH5ec6	ECP_0367		ADP-0005594	ABEbde	Ec53638_0385		AEG-0000669	ABEa2b	APECO1_1325		AEM-0005744	ABE2ac5	EcolC_0362		BCI-0003955	ABE2c57	E2348_C_0369		ADO-0004831	ABE4c5	EcE24377A_0381		BAS-0005232	AEG141
ABE-0001360	ABE550	b0391		ADY-0000187	ABE27b	ECK0186		ABH-0024203	ABH5e8b	Z0315		ACA-0130292	ABE4a7	ECs0401		ABR-0076503	ABH5ed8	c0427		AEA-0000390	ABH5f28	UTI89_C0391		AEF-0000372	ABH5ec8	ECP_0368		ADP-0005595	ABEbda	Ec53638_0386		AEG-0000668	ABEa29	APECO1_1326		AEM-0005746	ABH6ecf	EcolC_0363		BCI-0000366	ABE599	E2348_C_0370		ADO-0004832	ABE4ca	EcE24377A_0382		BAS-0005233	ABH5ef4
ABE-0001366	ABE556	b0393		ADY-0000188	ABE27e	ECK0187		ABH-0024204	ABH5e8c	Z0316		ACA-0130293	ABE4ac	ECs0402		ABR-0076504	AEA151	c0428		AEA-0000391	ABE50a	UTI89_C0393		AEF-0000373	ABH5ec9	ECP_0369		ADP-0005596	ABEbd7	Ec53638_0387		AEG-0000667	ABEa19	APECO1_1327		AEM-0005747	ABE2ac2	EcolC_0364		BCI-0000367	ABE59d	E2348_C_0371		ADO-0004833	ABE4ce	EcE24377A_0383		BAS-0005234	ABH5ef5
ABE-0001372	ABE55c	b0394		ADY-0000189	ABE281	ECK0188		ABH-0024205	BCIb16	Z0317		ACA-0130294	ABE4ae	ECs0403		ABR-0076506	ABU16a21	c0430		AEA-0000392	ABE50c	UTI89_C0394		AEF-0000374	ABE40e	ECP_0370		ADP-0005597	ABEbd3	Ec53638_0388		AEG-0000666	ABEa16	APECO1_1328		AEM-0005748	ABE2ac0	EcolC_0365		BCI-0004002	ABE2ceb	E2348_C_0372		ADO-0004834	AEA17d	EcE24377A_0384		BAS-0005235	ABE459
ABE-0001378	ABE562	b0396		ADY-0000190	ABEb86e	ECK0189		ABH-0024206	ABEf30	Z0318		ACA-0130295	ABE4b1	ECs0404		ABR-0076507	ABE42e	c0431		AEA-0000394	ABE511	UTI89_C0395		AEF-0000375	ABE413	ECP_0371		ADP-0005598	ABEbcf	Ec53638_0389		AEG-0000665	ABEa0f	APECO1_1329		AEM-0005749	ABE2aba	EcolC_0366		BCI-0000361	ABE587	E2348_C_0373		ADO-0004835	ABE4db	EcE24377A_0385		BAS-0005236	ABE45d
ABE-0001381	ABE565	b0397		ADY-0000191	ABE288	ECK0190		ABH-0024207	ABH5e8f	Z0319		ACA-0130296	ABE4b5	ECs0405		ABR-0076508	ABE430	c0432		AEA-0000395	ABE513	UTI89_C0397		AEF-0000376	ABE418	ECP_0372		ADP-0005599	AFT8b7	Ec53638_0390		AEG-0000968	ABEde6	APECO1_133		AEM-0005751	ABE2ab8	EcolC_0367		BCI-0000385	ABE5d5	E2348_C_0374		ADO-0004836	AEA17f	EcE24377A_0386		BAS-0005238	ABE462
ABE-0001383	ABE567	b0398		ADY-0000192	ABE28a	ECK0191		ABH-0024208	ABH5e90	Z0321		ACA-0130297	ABE4b7	ECs0406		ABR-0076509	ABE434	c0433		AEA-0000396	ABE516	UTI89_C0398		AEF-0000377	ABE41e	ECP_0373		ADP-0005600	ABEbca	Ec53638_0391		AEG-0000664	ABEa0d	APECO1_1330		AEM-0005752	ABE2ab5	EcolC_0368		BCI-0000387	ABE5dd	E2348_C_0375		ADO-0004837	ADO12e5	EcE24377A_0387		BAS-0005239	ABE46a
ABE-0001389	ABE56d	b0399		ADY-0000193	ABE28c	ECK0192		ABH-0024209	ABH5e91	Z0322		ACA-0130298	ABE4b9	ECs0407		ABR-0076510	ABE438	c0434		AEA-0000398	ABE51b	UTI89_C0399		AEF-0000378	ABE422	ECP_0374		ADP-0005601	ABEbc7	Ec53638_0392		AEG-0000663	ABEa08	APECO1_1331		AEM-0005753	ABE2ab0	EcolC_0369		BCI-0000373	ABE5b1	E2348_C_0376		ADO-0004839	ABE4e8	EcE24377A_0389		BAS-0005241	ABE46d
ABE-0001391	ABE56f	b0400		ADY-0000194	ABE28f	ECK0193		ABH-0024211	ABH5e93	Z0324		ACA-0130299	ABE4bd	ECs0408		ABR-0076511	ABE43e	c0435		AEA-0000399	ABE51d	UTI89_C0400		AEF-0000379	ABE424	ECP_0375		ADP-0005602	ABEbc4	Ec53638_0393		AEG-0000662	ABEa06	APECO1_1332		AEM-0005754	ABE2aaa	EcolC_0370		BCI-0000378	ABE5c0	E2348_C_0377		ADO-0004841	ABE4ed	EcE24377A_0391		BAS-0005240	BAS1478
ABE-0001394	ABE572	b0401		ADY-0000195	ABE291	ECK0194		ABH-0024212	ABH5e94	Z0325		ACA-0130300	ABE4c0	ECs0409		ABR-0076512	ABE440	c0436		AEA-0000400	AEA190	UTI89_C0401		AEF-0000380	ABE426	ECP_0376		ADP-0005603	ABEbc1	Ec53638_0394		AEG-0000661	ABEa03	APECO1_1333		AEM-0005755	ABE2aa7	EcolC_0371		BCI-0000375	ABE5b7	E2348_C_0378		ADO-0004842	ABE4ef	EcE24377A_0392		BAS-0005242	ABE472
ABE-0001398	ABE576	b0402		ADY-0000196	ABE295	ECK0195		ABH-0024213	ABH5e95	Z0326		ACA-0130301	ABE4c3	ECs0410		ABR-0076513	ABE443	c0437		AEA-0000401	AEA191	UTI89_C0402		AEF-0000381	AFT154	ECP_0377		ADP-0005604	ABEbbd	Ec53638_0395		AEG-0000660	ABEa00	APECO1_1334		AEM-0005756	ABE2aa5	EcolC_0372		BCI-0000384	ABE5d3	E2348_C_0379		ADO-0004843	ABE4f2	EcE24377A_0393		BAS-0005243	ABE47c
ABE-0001402	ABE57a	b0403		ADY-0000197	ABE297	ECK0196		ABH-0024214	ABH5e96	Z0327		ACA-0130302	ABE4c5	ECs0411		ABR-0076515	ABE447	c0439		AEA-0000402	ABE521	UTI89_C0403		AEF-0000382	ABE42a	ECP_0378		ADP-0005606	ABEbb9	Ec53638_0397		AEG-0000659	ABE9f9	APECO1_1335		AEM-0005757	ABE2aa2	EcolC_0373		BCI-0000391	ABE5eb	E2348_C_0380		ADO-0004844	ADO12ec	EcE24377A_0394		BAS-0005244	ABE480
ABE-0001404	ABE57c	b0404		ADY-0000198	ABE29a	ECK0197		ABH-0024215	ABH5e97	Z0328		ACA-0130303	ABE4ca	ECs0412		ABR-0076516	ABE449	c0440		AEA-0000403	ABE530	UTI89_C0404		AEF-0000383	AEA14f	ECP_0379		ADP-0005607	ABEbb6	Ec53638_0398		AEG-0000658	ABE9f5	APECO1_1336		AEM-0005758	ABE2aa0	EcolC_0374		BCI-0000362	ABE589	E2348_C_0381		ADO-0004845	ADO12ed	EcE24377A_0395		BAS-0005245	ABE482
ABE-0001411	ABE583	b0405		ADY-0000199	ABE29c	ECK0198		ABH-0024216	ABH5e98	Z0330		ACA-0130304	ABH5f1d	ECs0413		ABR-0076517	ABE44b	c0441		AEA-0000404	ABE532	UTI89_C0405		AEF-0000384	ABH5ed8	ECP_0380		ADP-0005608	ADP15e8	Ec53638_0399		AEG-0000657	ABE9f3	APECO1_1337		AEM-0005759	ABE2a9d	EcolC_0375		BCI-0000390	ABE5e7	E2348_C_0382		ADO-0004846	ABH5f28	EcE24377A_0396		BAS-0005246	BAS147e
ABE-0001413	ABE585	b0406		ADY-0000201	ABE2a3	ECK0200		ABH-0024217	ABH5e99	Z0331		ACA-0130305	ABH5f1e	ECs0414		ABR-0076518	ABE453	c0444		AEA-0000405	ABE538	UTI89_C0406		AEF-0000385	AEA151	ECP_0381		ADP-0005609	ADP15e9	Ec53638_0400		AEG-0000656	ABE9ed	APECO1_1338		AEM-0005761	ABE2a9a	EcolC_0376		BCI-0000380	ABE5c6	E2348_C_0383		ADO-0004847	ABE50a	EcE24377A_0397		BAS-0005248	ABE487
ABE-0001415	ABE587	b0407		ADY-0000208	ABE2b4	ECK0207		ABH-0024218	ABH5e9a	Z0332		ACA-0130306	ABH5f1f	ECs0415		ABR-0076519	ABE455	c0445		AEA-0000406	ABE53a	UTI89_C0407		AEF-0000386	ABU16a21	ECP_0382		ADP-0005610	ADP15ea	Ec53638_0401		AEG-0000655	ABE9db	APECO1_1339		AEM-0005762	ABE2a97	EcolC_0377		BCI-0000370	ABE5a7	E2348_C_0384		ADO-0004848	ABE50c	EcE24377A_0398		BAS-0005249	ABE489
ABE-0001417	ABE589	b0408		ADY-0000209	ABE2b6	ECK0208		ABH-0024219	ABH5e9b	Z0333		ACA-0130307	ABH5f20	ECs0416		ABR-0076521	ABE459	c0447		AEA-0000407	ABE540	UTI89_C0408		AEF-0000387	AEF183	ECP_0383		ADP-0005611	ADP15eb	Ec53638_0402		AEG-0000969	ABEde8	APECO1_134		AEM-0005763	ABE2a95	EcolC_0378		BCI-0000372	ABE5ae	E2348_C_0385		ADO-0004849	ADO12f1	EcE24377A_0399		BAS-0005250	ABE48d
ABE-0001419	ABE58b	b0409		ADY-0000210	ABE2bc	ECK0209		ABH-0024220	ABH5e9c	Z0334		ACA-0130308	ABH5f21	ECs0417		ABR-0076523	ABE462	c0448		AEA-0000408	ABE549	UTI89_C0409		AEF-0000388	AEF184	ECP_0384		ADP-0005612	ADP15ec	Ec53638_0403		AEG-0000654	ABE9d9	APECO1_1340		AEM-0005765	ABE2a92	EcolC_0379		BCI-0000371	ABE5ac	E2348_C_0386		ADO-0004851	ABE511	EcE24377A_0401		BAS-0005251	ABE493
ABE-0001422	ABE58e	b0410		ADY-0000211	ABH5e3f	ECK0210		ABH-0024221	ABH5e9d	Z0335		ACA-0130309	ABH5f22	ECs0418		ABR-0076524	ABE46a	c0449		AEA-0000409	AEG16e	UTI89_C0410		AEF-0000389	AEA154	ECP_0385		ADP-0005613	ADP15ed	Ec53638_0404		AEG-0000653	ABE9d5	APECO1_1341		AEM-0005766	ABE2a90	EcolC_0380		BCI-0000376	ABE5ba	E2348_C_0387		ADO-0004852	ABE513	EcE24377A_0402		BAS-0005252	ABE495
ABE-0001425	ABE591	b0411		ADY-0000212	ABE2c0	ECK0211		ABH-0024222	ABH5e9e	Z0336		ACA-0130310	ABE4e8	ECs0419		ABR-0076525	ABE46d	c0450		AEA-0000410	ABE54b	UTI89_C0411		AEF-0000390	ABE42e	ECP_0386		ADP-0005614	ADP15ee	Ec53638_0405		AEG-0000652	ABE9d3	APECO1_1342		AEM-0005767	ABE2a8e	EcolC_0381		BCI-0000386	ABE5d7	E2348_C_0388		ADO-0004853	ADO12f5	EcE24377A_0403		BAS-0005253	ABE497
ABE-0001433	ABE599	b0412		ADY-0000213	ABE2c3	ECK0212		ABH-0024223	ABH5e9f	Z0337		ACA-0130311	ABE4eb	ECs0420		ABR-0076526	ABE472	c0451		AEA-0000411	ABE54d	UTI89_C0414		AEF-0000391	ABE430	ECP_0387		ADP-0005615	ADP15ef	Ec53638_0406		AEG-0000651	ABE9d1	APECO1_1343		AEM-0005769	ABE2a8c	EcolC_0382		BCI-0002935	BCIb77	E2348_C_0389		ADO-0004854	ABE516	EcE24377A_0404		BAS-0005254	ABE499
ABE-0001437	ABE59d	b0413		ADY-0000214	ABE2c9	ECK0213		ABH-0024224	ABH5ea0	Z0338		ACA-0130312	ABE4ed	ECs0421		ABR-0076527	ABE47c	c0452		AEA-0000412	ABE550	UTI89_C0415		AEF-0000392	ABE434	ECP_0388		ADP-0005616	ADP15f0	Ec53638_0407		AEG-0000650	ABE9cf	APECO1_1344		AEM-0005771	ABE2a8a	EcolC_0383		BCI-0000388	ABE5e0	E2348_C_0390		ADO-0004855	ABE51b	EcE24377A_0405		BAS-0005255	ABE49d
ABE-0001441	ABE5a1	b0414		ADY-0000215	ABE2cd	ECK0214		ABH-0024225	ABH5ea1	Z0339		ACA-0130313	ABE4ef	ECs0422		ABR-0076528	ABE480	c0453		AEA-0000415	ABE556	UTI89_C0416		AEF-0000393	AEF189	ECP_0389		ADP-0005617	ADP15f1	Ec53638_0408		AEG-0000649	ABE9cc	APECO1_1345		AEM-0005773	ABE2a88	EcolC_0384		BCI-0000383	ABE5cf	E2348_C_0391		ADO-0004856	ABE51d	EcE24377A_0406		BAS-0005256	ABE49f
ABE-0001444	ABE5a4	b0415		ADY-0000216	ABE2d2	ECK0215		ABH-0024226	ABH5ea2	Z0340		ACA-0130314	ABE4f2	ECs0423		ABR-0076529	ABE482	c0454		AEA-0000416	ABE55c	UTI89_C0417		AEF-0000394	ABE438	ECP_0390		ADP-0005618	ADP15f2	Ec53638_0409		AEG-0000648	ABE9c9	APECO1_1346		AEM-0005775	ABE2a85	EcolC_0385		BCI-0003974	ABE2c9d	E2348_C_0392		ADO-0004857	AFS19b	EcE24377A_0407		BAS-0005257	ABE4a5
ABE-0001447	ABE5a7	b0416		ADY-0000218	ABE2d7	ECK0217		ABH-0024228	ABH5ea4	Z0342		ACA-0130315	ABH5f28	ECs0424		ABR-0076530	ABE487	c0455		AEA-0000417	ABE562	UTI89_C0418		AEF-0000395	ABE43e	ECP_0391		ADP-0005619	ADP15f3	Ec53638_0410		AEG-0000646	ABE9c3	APECO1_1348		AEM-0005776	ABE2a83	EcolC_0386		BCI-0003991	ABE2cc8	E2348_C_0393		ADO-0004858	ADO12fa	EcE24377A_0408		BAS-0005258	ABH5f0d
ABE-0001452	ABE5ac	b0417		ADY-0000220	ADYdc	ECK0219		ABH-0024230	ABH5ea6	Z0343		ACA-0130316	ABE50a	ECs0425		ABR-0076531	ABE489	c0456		AEA-0000418	ABE565	UTI89_C0420		AEF-0000396	ABE440	ECP_0392		ADP-0005620	ADP15f4	Ec53638_0411		AEG-0000645	AEA2d7	APECO1_1349		AEM-0005777	ABE2a81	EcolC_0387		BCI-0000400	ABE60c	E2348_C_0395		ADO-0004859	ABE521	EcE24377A_0409		BAS-0005259	ABH5f0f
ABE-0001454	ABE5ae	b0418		ADY-0000221	ABE2de	ECK0220		ABH-0024231	ABH5ea7	Z0344		ACA-0130317	ABE50c	ECs0426		ABR-0076532	ABE499	c0457		AEA-0000419	ABE567	UTI89_C0421		AEF-0000397	ABE443	ECP_0393		ADP-0005621	ADP15f5	Ec53638_0412		AEG-0000970	ABEdef	APECO1_135		AEM-0005778	ABE2a7f	EcolC_0388		BCI-0003999	ABE2ce2	E2348_C_0396		ADO-0004860	ABE530	EcE24377A_0410		BAS-0005260	ABE4a7
ABE-0001457	ABE5b1	b0419		ADY-0000222	ABE2e4	ECK0221		ABH-0024233	ABH5ea9	Z0346		ACA-0130318	ABE511	ECs0427		ABR-0076533	ABE49d	c0458		AEA-0000421	ABE56d	UTI89_C0423		AEF-0000399	ABE447	ECP_0395		ADP-0005622	AFT3ac	Ec53638_0413		AEG-0000644	ABE9b5	APECO1_1350		AEM-0005780	ABE2a7d	EcolC_0389		BCI-0000393	ABE5f1	E2348_C_0397		ADO-0004861	ABE532	EcE24377A_0411		BAS-0005261	ABE4ac
ABE-0001461	ABE5b5	b0420		ADY-0000223	ABE2e7	ECK0222		ABH-0024234	ABH5eaa	Z0347		ACA-0130319	ABE513	ECs0428		ABR-0076534	ABE49f	c0459		AEA-0000422	ABE56f	UTI89_C0424		AEF-0000400	ABE449	ECP_0396		ADP-0005623	ADP15f7	Ec53638_0414		AEG-0000643	ABE9b3	APECO1_1351		AEM-0005781	ABE2a73	EcolC_0390		BCI-0000404	ABE61a	E2348_C_0398		ADO-0004862	ABE538	EcE24377A_0412		BAS-0005262	ABE4ae
ABE-0001463	ABE5b7	b0421		ADY-0000224	ABE2ef	ECK0223		ABH-0024235	ABH5eab	Z0348		ACA-0130320	ABE516	ECs0429		ABR-0076535	ABE4a5	c0460		AEA-0000424	ABE572	UTI89_C0425		AEF-0000401	ABE44b	ECP_0397		ADP-0005624	ABH641f	Ec53638_0415		AEG-0000642	ABE9b0	APECO1_1352		AEM-0005782	ABE2a71	EcolC_0391		BCI-0000392	ABE5ed	E2348_C_0399		ADO-0004863	ABE53a	EcE24377A_0413		BAS-0005263	ABE4b1
ABE-0001466	ABE5ba	b0422		ADY-0000225	ABE2f3	ECK0224		ABH-0024236	ABE3d8	Z0349		ACA-0130321	ABE51b	ECs0430		ABR-0076536	ABE4c0	c0462		AEA-0000425	ABE576	UTI89_C0426		AEF-0000402	ABE44d	ECP_0398		ADP-0005625	ABEbaf	Ec53638_0416		AEG-0000641	ABE9ae	APECO1_1353		AEM-0005783	ABE2a6e	EcolC_0392		BCI-0003126	ABE2282	E2348_C_0400		ADO-0004864	ABE540	EcE24377A_0414		BAS-0005264	ABE4b5
ABE-0001470	ABE5be	b0423		ADY-0000226	ABE2f5	ECK0225		ABH-0024237	ABE3dc	Z0350		ACA-0130322	ABE51d	ECs0431		ABR-0076538	ABE4c3	c0464		AEA-0000426	ABE57a	UTI89_C0427		AEF-0000403	ABE453	ECP_0399		ADP-0005626	ABEbad	Ec53638_0417		AEG-0000640	ABE9a4	APECO1_1354		AEM-0005784	ABE2a6c	EcolC_0393		BCI-0000382	ABE5cc	E2348_C_0401		ADO-0004865	ABE549	EcE24377A_0415		BAS-0005265	ABE4b7
ABE-0001472	ABE5c0	b0424		ADY-0000227	ADYe3	ECK0226		ABH-0024238	ABE3de	Z0351		ACA-0130323	ABE521	ECs0432		ABR-0076539	ABE4c5	c0465		AEA-0000427	ABE57c	UTI89_C0428		AEF-0000404	ABE455	ECP_0400		ADP-0005627	ABEbaa	Ec53638_0418		AEG-0000637	ABE9a2	APECO1_1355		AEM-0005785	ABE2a6a	EcolC_0394		BCI-0000397	ABE601	E2348_C_0402		ADO-0004866	ABE54b	EcE24377A_0416		BAS-0005266	ABE4b9
ABE-0001474	ABE5c2	b0425		ADY-0000228	ABE2fc	ECK0227		ABH-0024239	ABE3e0	Z0352		ACA-0130324	ABE530	ECs0433		ABR-0076540	ABE4ca	c0466		AEA-0000428	ABE583	UTI89_C0429		AEF-0000405	ABE459	ECP_0401		ADP-0005629	ABEba4	Ec53638_0419		AEG-0000636	ABE9a0	APECO1_1356		AEM-0005786	ABE2a68	EcolC_0395		BCI-0000402	ABE613	E2348_C_0403		ADO-0004867	ABE54d	EcE24377A_0417		BAS-0005267	ABE4bd
ABE-0001478	ABE5c6	b0426		ADY-0000229	ABE307	ECK0228		ABH-0024240	ABE3e3	Z0353		ACA-0130325	ABE532	ECs0434		ABR-0076541	ABE4ce	c0467		AEA-0000429	ABE585	UTI89_C0430		AEF-0000406	AEF196	ECP_0402		ADP-0005628	ABEba6	Ec53638_0420		AEG-0000635	ABE99c	APECO1_1357		AEM-0005787	ABE2a66	EcolC_0396		BCI-0003987	ABH6f96	E2348_C_0404		ADO-0004868	ABE550	EcE24377A_0418		BAS-0005268	ABE4c0
ABE-0001481	ABE5c9	b0427		ADY-0000230	ADYe6	ECK0229		ABH-0024241	ABE3e5	Z0354		ACA-0130326	ABE538	ECs0435		ABR-0076542	AEA17d	c0468		AEA-0000430	ABE587	UTI89_C0431		AEF-0000408	ABE462	ECP_0404		ADP-0005630	ABEba0	Ec53638_0421		AEG-0000634	ABE993	APECO1_1358		AEM-0005788	ABE2a64	EcolC_0397		BCI-0004005	ABE2cf5	E2348_C_0405		ADO-0004870	ABE556	EcE24377A_0420		BAS-0005269	ABE4c3
ABE-0001484	ABE5cc	b0428		ADY-0000233	ABE315	ECK0232		ABH-0024242	ABE3e8	Z0356		ACA-0130328	ABE540	ECs0436		ABR-0076543	ABE4db	c0469		AEA-0000431	ABE589	UTI89_C0432		AEF-0000409	ABE46a	ECP_0405		ADP-0005631	ABEb96	Ec53638_0422		AEG-0000633	AEG279	APECO1_1359		AEM-0005789	ABE2a62	EcolC_0398		BCI-0004006	ABE2cf8	E2348_C_0406		ADO-0004871	ABE55c	EcE24377A_0421		BAS-0005270	ABE4c5
ABE-0001487	ABE5cf	b0429		ADY-0000234	ABE319	ECK0233		ABH-0024243	ABE3ea	Z0357		ACA-0130327	ABE53a	ECs0437		ABR-0076544	AEA17f	c0470		AEA-0000432	ABE58b	UTI89_C0433		AEF-0000410	ABE46d	ECP_0406		ADP-0005632	ABEb92	Ec53638_0423		AEG-0000971	ABEdf4	APECO1_136		AEM-0005790	ABE2a60	EcolC_0399		BCI-0000394	ABE5f7	E2348_C_0407		ADO-0004872	ADO1308	EcE24377A_0422		BAS-0005271	BAS1497
ABE-0001491	ABE5d3	b0430		ADY-0000235	ABE31b	ECK0234		ABH-0024244	ABE3ed	Z0358		ACA-0130329	ABE549	ECs0438		ABR-0076546	ABE4e8	c0472		AEA-0000433	ABE58e	UTI89_C0434		AEF-0000411	ABE472	ECP_0407		ADP-0005633	ABEb90	Ec53638_0424		AEG-0000632	ABE983	APECO1_1360		AEM-0005791	ABE2a5e	EcolC_0400		BCI-0000395	ABE5fb	E2348_C_0408		ADO-0004873	ABE562	EcE24377A_0423		BAS-0005272	ABH5f1d
ABE-0001493	ABE5d5	b0431		ADY-0000236	ABE321	ECK0235		ABH-0024245	ABE3ef	Z0359		ACA-0130330	ABE54b	ECs0439		ABR-0076547	ABE4eb	c0473		AEA-0000434	ABE591	UTI89_C0435		AEF-0000412	ABE47c	ECP_0408		ADP-0005634	ABEb8e	Ec53638_0425		AEG-0000631	ABE981	APECO1_1361		AEM-0005792	ABE2a5a	EcolC_0401		BCI-0000422	ABE650	E2348_C_0409		ADO-0004874	ABE565	EcE24377A_0424		BAS-0005273	ABH5f1e
ABE-0001495	ABE5d7	b0432		ADY-0000239	ABE329	ECK0238		ABH-0024246	ABE3f1	Z0360		ACA-0130331	ABE54d	ECs0440		ABR-0076549	ABE4ed	c0475		AEA-0000435	ABE599	UTI89_C0436		AEF-0000413	ABE480	ECP_0409		ADP-0005635	ABEb8a	Ec53638_0426		AEG-0000630	ABE97f	APECO1_1362		AEM-0005793	ABE2a58	EcolC_0402		BCI-0000423	ABE653	E2348_C_0410		ADO-0004875	ABE567	EcE24377A_0425		BAS-0005274	ABH5f1f
ABE-0001501	ABE5dd	b0433		ADY-0000240	ABE32e	ECK0239		ABH-0024247	ABE3f3	Z0361		ACA-0130332	ABE550	ECs0441		ABR-0076550	ABE4ef	c0476		AEA-0000436	ABE59d	UTI89_C0437		AEF-0000414	ABE482	ECP_0410		ADP-0005636	ABEb87	Ec53638_0427		AEG-0000629	ABE97c	APECO1_1363		AEM-0005794	ABE2a55	EcolC_0403		BCI-0003973	ABE2c9b	E2348_C_0411		ADO-0004877	ABE56d	EcE24377A_0427		BAS-0005275	BAS149b
ABE-0001504	ABE5e0	b0434		ADY-0000241	ABE331	ECK0240		ABH-0024250	ABE3fd	Z0364		ACA-0130333	ABH5f3c	ECs0442		ABR-0076551	ABE4f2	c0477		AEA-0000437	ABE5a1	UTI89_C0439		AEF-0000415	ABE487	ECP_0411		ADP-0005638	ABEb83	Ec53638_0428		AEG-0000628	ABE97a	APECO1_1364		AEM-0005795	ABE2a53	EcolC_0404		BCI-0003990	ABE2cc2	E2348_C_0412		ADO-0004878	ABE56f	EcE24377A_0428		BAS-0005276	ABH5f21
ABE-0001508	ABE5e4	b0435		ADY-0000242	ABE335	ECK0241		ABH-0024252	ABH5ebc	Z0365		ACA-0130334	ABH5f3d	ECs0443		ABR-0076552	ABH5f28	c0478		AEA-0000438	ABE5a4	UTI89_C0440		AEF-0000416	ABE489	ECP_0412		ADP-0005637	ABEb85	Ec53638_0429		AEG-0000627	ABE978	APECO1_1365		AEM-0005796	ABE2a51	EcolC_0405		BCI-0004007	ABE2cfb	E2348_C_0413		ADO-0004879	ADO130f	EcE24377A_0429		BAS-0005277	ABH5f22
ABE-0001511	ABE5e7	b0436		ADY-0000243	ABE337	ECK0242		ABH-0024253	ABH5ebd	Z0366		ACA-0130336	ABE55c	ECs0444		ABR-0076553	ABE50a	c0479		AEA-0000440	ABE5a7	UTI89_C0441		AEF-0000417	AEF1a1	ECP_0413		ADP-0005639	ABEb81	Ec53638_0430		AEG-0000626	ABE974	APECO1_1366		AEM-0005797	ABE2a4f	EcolC_0406		BCI-0000426	ABE661	E2348_C_0414		ADO-0004881	ABE572	EcE24377A_0431		BAS-0005278	BAS149e
ABE-0001515	ABE5eb	b0437		ADY-0000244	ABE33e	ECK0243		ABH-0024254	ABH5ebe	Z0367		ACA-0130335	ABE556	ECs0445		ABR-0076554	ABE50c	c0480		AEA-0000441	ABE5ac	UTI89_C0442		AEF-0000418	AEF1a2	ECP_0414		ADP-0005640	ABEb7d	Ec53638_0431		AEG-0000625	ABE971	APECO1_1367		AEM-0005798	ABE2a4d	EcolC_0407		BCI-0000413	ABE630	E2348_C_0415		ADO-0004882	ABE576	EcE24377A_0432		BAS-0005279	ABE4e8
ABE-0001517	ABE5ed	b0438		ADY-0000245	ABE340	ECK0244		ABH-0024255	ABH5ebf	Z0369		ACA-0130337	ABE562	ECs0446		ABR-0076556	ABE511	c0482		AEA-0000442	ABE5ae	UTI89_C0443		AEF-0000419	ABE499	ECP_0415		ADP-0005641	ABEb7b	Ec53638_0432		AEG-0000624	ABE96e	APECO1_1368		AEM-0005799	ABE2a4b	EcolC_0408		BCI-0004001	ABE2ce9	E2348_C_0416		ADO-0004883	ABE57a	EcE24377A_0433		BAS-0005280	ABE4eb
ABE-0001521	ABE5f1	b0439		ADY-0000249	ADY808	ECK0248		ABH-0024257	ABH5ec1	Z0370		ACA-0130338	ABE565	ECs0447		ABR-0076557	ABE513	c0483		AEA-0000443	ABE5b1	UTI89_C0444		AEF-0000420	ABE49d	ECP_0416		ADP-0005642	ABEb79	Ec53638_0433		AEG-0000623	ABE94d	APECO1_1369		AEM-0005800	ABE2a49	EcolC_0409		BCI-0004003	ABE2cef	E2348_C_0417		ADO-0004884	ABE57c	EcE24377A_0434		BAS-0005281	ABE4ed
ABE-0001527	ABE5f7	b0440		ADY-0004374	AECf76	ECK0257		ABH-0024258	ABH5ec2	Z0371		ACA-0130339	ABE567	ECs0448		ABR-0076558	ABE516	c0484		AEA-0000444	ABE5b5	UTI89_C0445		AEF-0000421	ABE49f	ECP_0417		ADP-0005643	ABEb75	Ec53638_0434		AEG-0000972	ABEdf6	APECO1_137		AEM-0005801	ABE2a47	EcolC_0410		BCI-0004004	ABE2cf1	E2348_C_0418		ADO-0004885	ABE583	EcE24377A_0435		BAS-0005282	ABE4ef
ABE-0001531	ABE5fb	b0441		ADY-0001440	ADY5a0	ECK0258		ABH-0024259	ABH5ec3	Z0372		ACA-0130340	ABE56d	ECs0449		ABR-0076560	ABE51b	c0486		AEA-0000445	ABE5b7	UTI89_C0446		AEF-0000422	ABE4a5	ECP_0418		ADP-0005644	ABEb73	Ec53638_0435		AEG-0000622	ABE948	APECO1_1370		AEM-0005802	ABE2a45	EcolC_0411		BCI-0000410	ABE628	E2348_C_0419		ADO-0004886	ABE585	EcE24377A_0436		BAS-0005283	ABE4f2
ABE-0001534	ABE5fe	b0442		ADY-0004375	ADY1117	ECK0258		ABH-0024260	BAS1444	Z0373		ACA-0130341	ABE56f	ECs0450		ABR-0076561	ABE51d	c0487		AEA-0000446	ABE5ba	UTI89_C0447		AEF-0000423	ABE4c0	ECP_0419		ADP-0005646	ADP160e	Ec53638_0436		AEG-0000621	ABE946	APECO1_1371		AEM-0005803	ABE2a43	EcolC_0412		BCI-0004116	ABE2e4e	E2348_C_0420		ADO-0004887	ABE587	EcE24377A_0437		BAS-0005286	ABE50a
ABE-0001537	ABE601	b0443		ADY-0000666	ADY29a	ECK0261		ABH-0024262	ABH5ec6	Z0375		ACA-0130342	ABE572	ECs0451		ABR-0076562	AEA190	c0488		AEA-0000447	ABE5be	UTI89_C0448		AEF-0000424	ABE4c3	ECP_0420		ADP-0005647	ABEb6c	Ec53638_0438		AEG-0000620	ABE940	APECO1_1372		AEM-0005804	ABE2a3e	EcolC_0413		BCI-0001456	ABE104c	E2348_C_0421		ADO-0004888	ABE589	EcE24377A_0438		BAS-0005287	ABE50c
ABE-0001539	ABE603	b0444		ADY-0001362	ADY552	ECK0261		ABH-0024264	ABH5ec8	Z0376		ACA-0130343	ABE576	ECs0452		ABR-0076563	ABE521	c0489		AEA-0000448	ABE5c0	UTI89_C0449		AEF-0000425	ABE4c5	ECP_0421		ADP-0005648	ABEb6a	Ec53638_0439		AEG-0000619	ABE93e	APECO1_1373		AEM-0005805	ABE2a3c	EcolC_0414		BCI-0000603	ABE913	E2348_C_0422		ADO-0004889	ABE58b	EcE24377A_0439		BAS-0005288	ABE511
ABE-0001542	ABE606	b0445		ADY-0001403	ADY57b	ECK0261		ABH-0024265	ABH5ec9	Z0377		ACA-0130344	ABE57a	ECs0453		ABR-0076564	ABE530	c0490		AEA-0000449	ABE5c2	UTI89_C0450		AEF-0000426	ABE4ca	ECP_0422		ADP-0005649	ABEb67	Ec53638_0440		AEG-0000618	ABE93a	APECO1_1374		AEM-0005806	ABE2a39	EcolC_0415		BCI-0000446	ABH5fac	E2348_C_0424		ADO-0004890	ABE58e	EcE24377A_0440		BAS-0005289	ABE513
ABE-0001548	ABE60c	b0446		ADY-0001943	ADY797	ECK0261		ABH-0024267	ABE40e	Z0378		ACA-0130345	ABH5f4a	ECs0454		ABR-0076565	ABE532	c0491		AEA-0000450	ABE5c6	UTI89_C0451		AEF-0000427	ABE4ce	ECP_0423		ADP-0005650	ABEb65	Ec53638_0441		AEG-0000617	ABE938	APECO1_1375		AEM-0005807	ABE2a37	EcolC_0416		BCI-0000447	ABH5fad	E2348_C_0425		ADO-0004891	AFS1b9	EcE24377A_0441		BAS-0005290	ABE516
ABE-0001553	ABE611	b0447		ADY-0002087	ADY827	ECK0261		ABH-0024269	ABE413	Z0380		ACA-0130346	ABE57c	ECs0455		ABR-0076566	ABE538	c0492		AEA-0000451	ABE5c9	UTI89_C0452		AEF-0000428	AEA17d	ECP_0424		ADP-0005651	ABEb63	Ec53638_0442		AEG-0000616	ABE929	APECO1_1376		AEM-0005808	ABE2a35	EcolC_0417		BCI-0000448	ABH5fae	E2348_C_0426		ADO-0004892	ABE591	EcE24377A_0442		BAS-0005291	ABE51b
ABE-0001555	ABE613	b0448		ADY-0002258	ADY8d2	ECK0261		ABH-0024270	ABE418	Z0381		ACA-0130347	ABE583	ECs0456		ABR-0076567	ABE53a	c0493		AEA-0000452	ABE5cc	UTI89_C0453		AEF-0000429	ABE4db	ECP_0425		ADP-0005652	ABEb61	Ec53638_0443		AEG-0000615	ABE927	APECO1_1377		AEM-0005809	ABE2a32	EcolC_0418		BCI-0000617	ABE948	E2348_C_0427		ADO-0004893	ABE599	EcE24377A_0443		BAS-0005292	ABE51d
ABE-0001557	ABE615	b0449		ADY-0003053	ADYbed	ECK0261		ABH-0024271	ABE41e	Z0382		ACA-0130348	ABE585	ECs0457		ABR-0076568	ABE540	c0494		AEA-0000453	ABE5cf	UTI89_C0454		AEF-0000430	AEA17f	ECP_0426		ADP-0005653	ADP1615	Ec53638_0445		AEG-0000614	ABE921	APECO1_1378		AEM-0005810	ABE2a2f	EcolC_0419		BCI-0000609	ABE921	E2348_C_0428		ADO-0004894	ABE59d	EcE24377A_0444		BAS-0005293	AFS19b
ABE-0001562	ABE61a	b0450		ADY-0003289	ADYcd9	ECK0261		ABH-0024272	ABE422	Z0384		ACA-0130349	ABE587	ECs0458		ABR-0076569	ABE549	c0495		AEA-0000454	AEA1c6	UTI89_C0455		AEF-0000433	ABE4eb	ECP_0429		ADP-0005654	ABEb5e	Ec53638_0446		AEG-0000613	ABE91f	APECO1_1379		AEM-0005811	ABE2a2b	EcolC_0420		BCI-0002526	ABE1cda	E2348_C_0429		ADO-0004895	ABE5a1	EcE24377A_0445		BAS-0005294	ADO12fa
ABE-0001564	ABE61c	b0451		ADY-0003865	ADYf19	ECK0261		ABH-0024273	ABE424	Z0385		ACA-0130350	ABE589	ECs0459		ABR-0076570	ABE54b	c0496		AEA-0000455	ABE5d3	UTI89_C0456		AEF-0000434	ABE4ed	ECP_0430		ADP-0005655	ABEb57	Ec53638_0447		AEG-0000973	ABEdfd	APECO1_138		AEM-0005812	ABE2a29	EcolC_0421		BCI-0001445	ABE102c	E2348_C_0430		ADO-0004896	ABE5a4	EcE24377A_0446		BAS-0005295	ABE521
ABE-0001566	ABE61e	b0452		ADY-0000630	ADY276	ECK0261		ABH-0024274	ABE426	Z0386		ACA-0130351	ABE58b	ECs0460		ABR-0076572	ABE54d	c0498		AEA-0000456	ABE5d5	UTI89_C0457		AEF-0000435	ABE4ef	ECP_0431		ADP-0005656	ABEb54	Ec53638_0448		AEG-0000612	ABE91c	APECO1_1380		AEM-0005813	ABU188cd	EcolC_0422		BCI-0000605	ABE917	E2348_C_0431		ADO-0004897	ABE5a7	EcE24377A_0447		BAS-0005296	ABE530
ABE-0001574	ABE626	b0453		ADY-0002156	ADY86c	ECK0261		ABH-0024280	ABH5ed8	Z0391		ACA-0130352	ABH5f52	ECs0461		ABR-0076573	ABE550	c0499		AEA-0000457	ABE5d7	UTI89_C0458		AEF-0000436	ABE4f2	ECP_0432		ADP-0005657	ABEb52	Ec53638_0449		AEG-0000611	ABE917	APECO1_1381		AEM-0005814	ABE2a26	EcolC_0423		BCI-0002510	ABE1ca8	E2348_C_0432		ADO-0004898	ABE5ac	EcE24377A_0448		BAS-0005297	ABE532
ABE-0001576	ABE628	b0454		ADY-0003183	ADYc6f	ECK0261		ABH-0024285	AEA154	Z0397		ACA-0130353	ABH5f53	ECs0462		ABR-0076576	ABE556	c0502		AEA-0000458	ABE5dd	UTI89_C0460		AEF-0000437	ABH5f28	ECP_0433		ADP-0005658	ABEb4d	Ec53638_0450		AEG-0000610	ABE915	APECO1_1382		AEM-0005815	ABE2a23	EcolC_0424		BCI-0001464	ABE105d	E2348_C_0433		ADO-0004899	ABE5ae	EcE24377A_0449		BAS-0005298	ABE538
ABE-0001582	ABE62e	b0456		ADY-0003650	ADYe42	ECK0261		ABH-0024286	ABE42e	Z0398		ACA-0130354	ABE58e	ECs0463		ABR-0076577	ABE55c	c0503		AEA-0005298	AEG1217	UTI89_C0463		AEF-0000438	ABE50a	ECP_0434		ADP-0005659	ABEb4b	Ec53638_0451		AEG-0000609	ABE913	APECO1_1383		AEM-0005816	ABE2a21	EcolC_0425		BCI-0001467	ABE1066	E2348_C_0434		ADO-0004900	ABE5b1	EcE24377A_0450		BAS-0005299	ABE53a
ABE-0001584	ABE630	b0457		ADY-0003653	ADYe45	ECK0261		ABH-0024287	ABE430	Z0399		ACA-0130355	ABE591	ECs0464		ABR-0076578	ABE562	c0504		AEA-0000459	ABE5e0	UTI89_C0465		AEF-0000439	ABE50c	ECP_0435		ADP-0005660	ABEb47	Ec53638_0452		AEG-0000608	ABE90d	APECO1_1384		AEM-0005817	ABE2a1d	EcolC_0426		BCI-0000443	ABE69a	E2348_C_0435		ADO-0004901	ABE5b5	EcE24377A_0451		BAS-0005300	ABE540
ABE-0001587	ABE633	b0458		ADY-0004171	ADY104b	ECK0261		ABH-0024288	ABE434	Z0400		ACA-0130356	ABE599	ECs0465		ABR-0076579	ABE565	c0505		AEA-0000461	ABE5e4	UTI89_C0466		AEF-0000440	ABE511	ECP_0436		ADP-0005663	ABEb40	Ec53638_0455		AEG-0000607	ABU1640e	APECO1_1385		AEM-0005818	ABE2a1b	EcolC_0427		BCI-0000458	BCI1ca	E2348_C_0436		ADO-0004902	ABE5b7	EcE24377A_0452		BAS-0005301	ABE549
ABE-0001591	ABE637	b0459		ADY-0000269	AECfd1	ECK0266		ABH-0024289	ABE438	Z0401		ACA-0130357	ABE59d	ECs0466		ABR-0076580	ABE567	c0506		AEA-0000466	ABE5eb	UTI89_C0467		AEF-0000441	ABE513	ECP_0437		ADP-0005664	ABEb3d	Ec53638_0456		AEG-0000606	ABU1640b	APECO1_1386		AEM-0005819	ABH6e9b	EcolC_0428		BCI-0002518	ABE1cbf	E2348_C_0437		ADO-0004903	ABE5ba	EcE24377A_0453		BAS-0005302	ABE54b
ABE-0001594	ABE63a	b0460		ADY-0000287	ABE3d8	ECK0282		ABH-0024291	ABH5ee3	Z0402		ACA-0130358	ABE5a1	ECs0467		ABR-0076582	ABE56d	c0508		AEA-0000467	ABE5ed	UTI89_C0468		AEF-0000442	ABE516	ECP_0438		ADP-0005665	ABEb39	Ec53638_0457		AEG-0000605	AEA2ab	APECO1_1387		AEM-0005820	ABE2a12	EcolC_0429		BCI-0000452	ABE6a9	E2348_C_0438		ADO-0004904	ADO1328	EcE24377A_0454		BAS-0005303	ABE54d
ABE-0001596	ABE63c	b0461		ADY-0000288	ABE3dc	ECK0283		ABH-0024292	ABE43e	Z0403		ACA-0130359	ABE5a4	ECs0468		ABR-0076583	ABE56f	c0509		AEA-0000468	ABE5f1	UTI89_C0469		AEF-0000443	ABE51b	ECP_0439		ADP-0005666	ABEb37	Ec53638_0458		AEG-0000604	AEA2aa	APECO1_1388		AEM-0005821	ABE2a10	EcolC_0430		BCI-0000611	ABE929	E2348_C_0439		ADO-0004905	ABE5be	EcE24377A_0455		BAS-0005304	ABE550
ABE-0001601	ABE641	b0462		ADY-0000289	ABE3de	ECK0284		ABH-0024296	ABE447	Z0407		ACA-0130360	ABE5a7	ECs0469		ABR-0076585	ABE572	c0511		AEA-0000469	ABE5f7	UTI89_C0470		AEF-0000444	ABE51d	ECP_0440		ADP-0005667	ABEb31	Ec53638_0459		AEG-0000603	AEA2a9	APECO1_1389		AEM-0005822	ABE2a0e	EcolC_0431		BCI-0002522	ABE1cca	E2348_C_0440		ADO-0004906	ABE5c0	EcE24377A_0456		BAS-0005305	ABH5f3c
ABE-0001603	ABE643	b0463		ADY-0000290	ABE3e0	ECK0285		ABH-0024297	ABE449	Z0408		ACA-0130361	ABE5ac	ECs0470		ABR-0076586	ABE576	c0512		AEA-0000470	ABE5fb	UTI89_C0471		AEF-0000445	ABE521	ECP_0441		ADP-0005668	ABEb2e	Ec53638_0460		AEG-0000974	ABEdff	APECO1_139		AEM-0005823	ABE2a0b	EcolC_0432		BCI-0001465	ABE1060	E2348_C_0441		ADO-0004907	ABE5c2	EcE24377A_0457		BAS-0005307	ABE556
ABE-0001608	ABE648	b0464		ADY-0000291	ABE3e3	ECK0286		ABH-0024298	ABE44b	Z0409		ACA-0130362	ABE5ae	ECs0471		ABR-0076587	ABE57a	c0513		AEA-0000471	ABE5fe	UTI89_C0472		AEF-0000446	ABE530	ECP_0442		ADP-0005669	ABEb2c	Ec53638_0461		AEG-0000602	AEG25a	APECO1_1390		AEM-0005824	ABE2a09	EcolC_0433		BCI-0000608	ABE91f	E2348_C_0442		ADO-0004908	ABE5c6	EcE24377A_0458		BAS-0005308	ABE55c
ABE-0001613	ABE64d	b0465		ADY-0000292	ABE3e5	ECK0287		ABH-0024299	ABE44d	Z0410		ACA-0130363	ABH5f5e	ECs0472		ABR-0076588	ABE57c	c0514		AEA-0000472	ABE601	UTI89_C0473		AEF-0000447	ABE532	ECP_0443		ADP-0005671	ABEb24	Ec53638_0462		AEG-0000601	AEA2a8	APECO1_1391		AEM-0005825	ABE2a07	EcolC_0434		BCI-0000449	ABE69f	E2348_C_0443		ADO-0004909	ABE5c9	EcE24377A_0459		BAS-0005310	ABE562
ABE-0001616	ABE650	b0466		ADY-0000293	ABE3e8	ECK0288		ABH-0024301	ABE453	Z0412		ACA-0130364	ABE5b1	ECs0473		ABR-0076589	ABE583	c0515		AEA-0000473	ABE603	UTI89_C0474		AEF-0000448	ABE538	ECP_0444		ADP-0005670	ABEb27	Ec53638_0463		AEG-0000600	AEA2a6	APECO1_1392		AEM-0005833	ABE29f2	EcolC_0435		BCI-0000455	ABE6b1	E2348_C_0444		ADO-0004910	AFS1cb	EcE24377A_0460		BAS-0005311	ABE565
ABE-0001619	ABE653	b0467		ADY-0000294	ABE3ea	ECK0289		ABH-0024302	ABE455	Z0413		ACA-0130365	ABE5b5	ECs0474		ABR-0076590	ABE585	c0516		AEA-0000474	ABE606	UTI89_C0475		AEF-0000449	ABE53a	ECP_0445		ADP-0005672	ABEb21	Ec53638_0464		AEG-0000599	ABE908	APECO1_1393		AEM-0005834	ABE29f0	EcolC_0436		BCI-0000463	ABE6da	E2348_C_0445		ADO-0004911	AFS1cc	EcE24377A_0461		BAS-0005312	ABE567
ABE-0001625	ABE659	b0468		ADY-0000295	ABE3ed	ECK0290		ABH-0024304	AEA163	Z0414		ACA-0130366	ABE5b7	ECs0475		ABR-0076591	ABE587	c0517		AEA-0000475	ABE60c	UTI89_C0476		AEF-0000450	ABE540	ECP_0446		ADP-0005673	ABEb1b	Ec53638_0465		AEG-0000598	ABE900	APECO1_1394		AEM-0005835	ABE29ed	EcolC_0437		BCI-0000613	ABE93a	E2348_C_0446		ADO-0004912	AFS1cd	EcE24377A_0462		BAS-0005314	ABE56d
ABE-0001628	ABE65c	b0469		ADY-0000296	ABE3ef	ECK0291		ABH-0024305	ABH5ef1	Z0415		ACA-0130367	ABE5ba	ECs0476		ABR-0076592	ABE589	c0518		AEA-0000476	ABE611	UTI89_C0477		AEF-0000451	ABE549	ECP_0447		ADP-0005674	ABEb19	Ec53638_0466		AEG-0000597	ABE8fd	APECO1_1395		AEM-0005836	ABH6e8a	EcolC_0438		BCI-0000450	ABE6a1	E2348_C_0447		ADO-0004913	ABE5cc	EcE24377A_0463		BAS-0005315	ABE56f
ABE-0001633	ABE661	b0470		ADY-0000297	ABE3f1	ECK0292		ABH-0024308	ABH5ef4	Z0418		ACA-0130368	ABE5be	ECs0477		ABR-0076593	ABE58b	c0519		AEA-0000477	ABE613	UTI89_C0478		AEF-0000452	ABE54b	ECP_0448		ADP-0005675	ABEb17	Ec53638_0467		AEG-0000596	ABE8fb	APECO1_1396		AEM-0005838	ABE29e8	EcolC_0439		BCI-0000465	ABE6df	E2348_C_0448		ADO-0004914	ABE5cf	EcE24377A_0464		BAS-0005317	ABE572
ABE-0001636	ABE664	b0471		ADY-0000298	ABE3f3	ECK0293		ABH-0024309	ABH5ef5	Z0419		ACA-0130369	ABE5c0	ECs0478		ABR-0076594	ABE58e	c0520		AEA-0000478	ABE615	UTI89_C0479		AEF-0000453	AEF1c5	ECP_0449		ADP-0005676	ABEb14	Ec53638_0468		AEG-0000595	ABE8f8	APECO1_1397		AEM-0005840	ABE29e4	EcolC_0440		BCI-0000466	ABE6e4	E2348_C_0449		ADO-0004915	ABE5d3	EcE24377A_0465		BAS-0005318	ABE576
ABE-0001638	ABE666	b0472		ADY-0000299	ADY12b	ECK0294		ABH-0024310	ABE459	Z0420		ACA-0130370	ABE5c2	ECs0479		ABR-0076595	ABE591	c0521		AEA-0000479	ABE61a	UTI89_C0480		AEF-0000454	ABE54d	ECP_0450		ADP-0005677	ABEb12	Ec53638_0469		AEG-0000594	ABE8f4	APECO1_1398		AEM-0005842	ABE29e2	EcolC_0441		BCI-0002531	ABE1cfe	E2348_C_0450		ADO-0004916	ABE5d5	EcE24377A_0466		BAS-0005319	ABE57a
ABE-0001642	ABE66a	b0473		ADY-0000301	ABU1676b	ECK0295		ABH-0024311	ABE45d	Z0421		ACA-0130371	ABE5c6	ECs0480		ABR-0076596	ABE599	c0522		AEA-0000480	ABE61c	UTI89_C0481		AEF-0000455	ABE550	ECP_0451		ADP-0005678	ABEb10	Ec53638_0470		AEG-0000850	ADY85e	APECO1_14		AEM-0005844	ABE29d8	EcolC_0442		BCI-0000467	ABE6e8	E2348_C_0451		ADO-0004917	ABE5d7	EcE24377A_0467		BAS-0005320	BAS14c8
ABE-0001645	ABE66d	b0474		ADY-0000302	ABE3fd	ECK0296		ABH-0024314	ABE462	Z0424		ACA-0130372	ABE5c9	ECs0481		ABR-0076597	ABE59d	c0523		AEA-0000481	ABE61e	UTI89_C0482		AEF-0000457	ABE556	ECP_0453		ADP-0005679	ABEb0e	Ec53638_0471		AEG-0000975	ABEe01	APECO1_140		AEM-0005845	ABE29d6	EcolC_0443		BCI-0000454	ABE6ad	E2348_C_0452		ADO-0004918	ABE5dd	EcE24377A_0468		BAS-0005321	BAS14c9
ABE-0001649	ABE671	b0475		ADY-0000303	ABH5ec6	ECK0297		ABH-0024315	ABE46a	Z0425		ACA-0130373	ABE5cc	ECs0482		ABR-0076598	ABE5a1	c0524		AEA-0000482	ABE626	UTI89_C0483		AEF-0000458	ABE55c	ECP_0454		ADP-0005680	ABEb0c	Ec53638_0472		AEG-0000591	ABE8d9	APECO1_1401		AEM-0005846	ABE29d2	EcolC_0444		BCI-0000459	ABE6cc	E2348_C_0453		ADO-0004919	ABE5e0	EcE24377A_0469		BAS-0005322	ABH5f4a
ABE-0001651	ABE673	b0476		ADY-0000304	ADY130	ECK0298		ABH-0024316	ABE46d	Z0426		ACA-0130374	ABE5cf	ECs0483		ABR-0076599	ABE5a4	c0525		AEA-0000483	ABE628	UTI89_C0484		AEF-0000459	ABE562	ECP_0455		ADP-0005681	ABEb07	Ec53638_0473		AEG-0000590	ABE8d4	APECO1_1402		AEM-0005847	ABE29cf	EcolC_0445		BCI-0004121	ADYe97	E2348_C_0454		ADO-0004920	ABE5e4	EcE24377A_0470		BAS-0005323	ABE57c
ABE-0001655	ABE677	b0477		ADY-0000376	ADY178	ECK0298		ABH-0024317	ABE472	Z0427		ACA-0130375	ABE5d3	ECs0484		ABR-0076601	ABE5a7	c0527		AEA-0000484	ABE62e	UTI89_C0485		AEF-0000460	ABE565	ECP_0456		ADP-0005682	ABEb04	Ec53638_0474		AEG-0000589	ABE8d1	APECO1_1403		AEM-0005848	ABE29cc	EcolC_0446		BCI-0000368	ABE5a1	E2348_C_0455		ADO-0004922	ABE5e7	EcE24377A_0472		BAS-0005324	ABE583
ABE-0001658	ABE67a	b0478		ADY-0001039	ADY40f	ECK0298		ABH-0024318	ABE47c	Z0428		ACA-0130376	ABE5d5	ECs0485		ABR-0076602	ABE5ac	c0528		AEA-0000485	ABE630	UTI89_C0486		AEF-0000461	ABE567	ECP_0457		ADP-0005683	ABEb02	Ec53638_0475		AEG-0000588	ABE8cf	APECO1_1404		AEM-0005849	ABE29c9	EcolC_0447		BCI-0002499	ABE45a03	E2348_C_0456		ADO-0004923	ABE5eb	EcE24377A_0473		BAS-0005325	ABE585
ABE-0001661	ABE67d	b0479		ADY-0002148	ADY864	ECK0298		ABH-0024319	ABE480	Z0429		ACA-0130377	ABE5d7	ECs0486		ABR-0076603	ABE5ae	c0529		AEA-0000486	ABE633	UTI89_C0487		AEF-0000462	ABE56d	ECP_0458		ADP-0005684	ABEafc	Ec53638_0476		AEG-0000587	ABE8cc	APECO1_1405		AEM-0005850	ABE29c7	EcolC_0448		BCI-0000470	ABE6ef	E2348_C_0457		ADO-0004924	ABE5ed	EcE24377A_0474		BAS-0005326	ABE587
ABE-0001668	ABE684	b0480		ADY-0000305	ADY131	ECK0299		ABH-0024320	ABE482	Z0430		ACA-0130378	ABE5dd	ECs0487		ABR-0076604	ABE5b1	c0530		AEA-0000487	ABE637	UTI89_C0488		AEF-0000463	ABE56f	ECP_0459		ADP-0005685	ABEafa	Ec53638_0477		AEG-0000586	ABE8ca	APECO1_1406		AEM-0005851	ABE29c2	EcolC_0449		BCI-0000456	ABE6b5	E2348_C_0458		ADO-0004925	ABE5f1	EcE24377A_0475		BAS-0005327	ABE589
ABE-0001670	ABE686	b0481		ADY-0000375	ADY177	ECK0299		ABH-0024323	ABE487	Z0432		ACA-0130379	ABE5e0	ECs0488		ABR-0076605	ABE5b5	c0531		AEA-0000488	ABE63a	UTI89_C0489		AEF-0000464	ABE572	ECP_0460		ADP-0005686	ABEaf7	Ec53638_0478		AEG-0000585	AEA28f	APECO1_1407		AEM-0005852	ABE29b5	EcolC_0450		BCI-0000471	ABE6f1	E2348_C_0459		ADO-0004926	ABE5f7	EcE24377A_0476		BAS-0005328	ABE58b
ABE-0001673	ABE689	b0482		ADY-0001038	ADY40e	ECK0299		ABH-0024324	ABE489	Z0433		ACA-0130380	ABE5e4	ECs0489		ABR-0076606	ABE5b7	c0532		AEA-0000489	ABE63c	UTI89_C0490		AEF-0000465	ABE576	ECP_0461		ADP-0005687	ABEaf4	Ec53638_0479		AEG-0000584	ABE8c1	APECO1_1408		AEM-0005853	ABE29b3	EcolC_0451		BCI-0000460	ABE6ce	E2348_C_0460		ADO-0004927	ABE5fb	EcE24377A_0477		BAS-0005329	ABH5f52
ABE-0001677	ABE68d	b0483		ADY-0002149	ADY865	ECK0299		ABH-0024325	ABE48d	Z0434		ACA-0130381	ABE5e7	ECs0490		ABR-0076607	ABE5ba	c0533		AEA-0000490	ABE641	UTI89_C0491		AEF-0000466	ABE57a	ECP_0462		ADP-0005688	ABEaf1	Ec53638_0480		AEG-0000583	ABE8bf	APECO1_1409		AEM-0005855	AFTddb	EcolC_0453		BCI-0000474	ABH5fce	E2348_C_0461		ADO-0004928	ABE5fe	EcE24377A_0478		BAS-0005330	ABH5f53
ABE-0001681	ABE691	b0484		ADY-0000307	ABE40e	ECK0301		ABH-0024326	ABE493	Z0435		ACA-0130382	ABE5eb	ECs0491		ABR-0076608	ABE5be	c0534		AEA-0000491	ABE643	UTI89_C0492		AEF-0000467	ABE57c	ECP_0463		ADP-0005689	ABEaed	Ec53638_0481		AEG-0000976	ABEe06	APECO1_141		AEM-0005856	ABE29ab	EcolC_0454		BCI-0000377	ABE5be	E2348_C_0462		ADO-0004929	ABE601	EcE24377A_0479		BAS-0005331	ABE58e
ABE-0001688	ABE698	b0485		ADY-0000308	ABE413	ECK0302		ABH-0024327	ABE495	Z0436		ACA-0130383	ABE5ed	ECs0492		ABR-0076609	ABE5c0	c0535		AEA-0000492	ABE648	UTI89_C0493		AEF-0000468	ABE583	ECP_0464		ADP-0005690	ABEaeb	Ec53638_0482		AEG-0000582	ABE8ba	APECO1_1410		AEM-0005857	ABE29a7	EcolC_0455		BCI-0002943	BCIb7f	E2348_C_0465		ADO-0004930	ABE603	EcE24377A_0480		BAS-0005332	ABE591
ABE-0001690	ABE69a	b0486		ADY-0000309	ABE418	ECK0303		ABH-0024328	ABE497	Z0437		ACA-0130384	ABE5f1	ECs0493		ABR-0076610	ABE5c2	c0536		AEA-0000493	ABE64d	UTI89_C0494		AEF-0000469	ABE585	ECP_0465		ADP-0005691	ABEae9	Ec53638_0483		AEG-0000581	ABE8b8	APECO1_1411		AEM-0005859	ABE29a5	EcolC_0456		BCI-0000457	ABE6b8	E2348_C_0466		ADO-0004931	ABE606	EcE24377A_0481		BAS-0005333	ABE599
ABE-0001693	ABE69d	b0487		ADY-0000310	ABE41e	ECK0304		ABH-0024329	ABE499	Z0438		ACA-0130385	ABE5f7	ECs0494		ABR-0076611	ABE5c6	c0537		AEA-0000494	ABE650	UTI89_C0495		AEF-0000470	ABE587	ECP_0466		ADP-0005693	ABEae2	Ec53638_0485		AEG-0000580	ABE8b3	APECO1_1412		AEM-0005860	ABE29a2	EcolC_0457		BCI-0001570	ABE10d0	E2348_C_0467		ADO-0004932	ABE60c	EcE24377A_0482		BAS-0005334	ABE59d
ABE-0001695	ABE69f	b0488		ADY-0000311	ABE422	ECK0305		ABH-0024330	ABE49d	Z0439		ACA-0130386	ABE5fb	ECs0495		ABR-0076612	ABE5c9	c0538		AEA-0000495	ABE653	UTI89_C0496		AEF-0000471	ABE589	ECP_0467		ADP-0005694	ABEae0	Ec53638_0486		AEG-0000579	ABE897	APECO1_1413		AEM-0005861	ABE29a0	EcolC_0458		BCI-0003247	ABE23ae	E2348_C_0468		ADO-0004933	ABE611	EcE24377A_0483		BAS-0005335	ABE5a1
ABE-0001697	ABE6a1	b0489		ADY-0000312	ABE424	ECK0306		ABH-0024331	ABE49f	Z0440		ACA-0130387	ABE5fe	ECs0496		ABR-0076613	ABE5cc	c0539		AEA-0000496	ABE659	UTI89_C0497		AEF-0000472	ABE58b	ECP_0468		ADP-0005695	ABEadb	Ec53638_0487		AEG-0000578	ABE894	APECO1_14132		AEM-0005862	ABE299d	EcolC_0459		BCI-0000473	ABE6f8	E2348_C_0469		ADO-0004934	ABE613	EcE24377A_0484		BAS-0005336	ABE5a4
ABE-0001703	ABE6a7	b0490		ADY-0000313	ABE426	ECK0307		ABH-0024332	ABE4a5	Z0441		ACA-0130388	ABE601	ECs0497		ABR-0076614	ABE5cf	c0540		AEA-0000497	ABE65c	UTI89_C0499		AEF-0000473	ABE58e	ECP_0469		ADP-0005696	ABEad8	Ec53638_0488		AEG-0000577	ABE892	APECO1_1414		AEM-0005863	ABE299b	EcolC_0460		BCI-0001555	ABE10a0	E2348_C_0470		ADO-0004935	ABE615	EcE24377A_0485		BAS-0005337	ABE5a7
ABE-0001705	ABE6a9	b0491		ADY-0000314	ABE42a	ECK0308		ABH-0024333	ABH5f0d	Z0442		ACA-0130389	ABE603	ECs0498		ABR-0076615	ABE5d3	c0541		AEA-0000498	ABE661	UTI89_C0500		AEF-0000474	ABE591	ECP_0470		ADP-0005697	ABEad3	Ec53638_0489		AEG-0000576	ABE890	APECO1_1415		AEM-0005864	ABH6e71	EcolC_0461		BCI-0000479	ABE70c	E2348_C_0471		ADO-0004936	ABE61a	EcE24377A_0486		BAS-0005338	ABE5ac
ABE-0001707	ABE6ab	b0492		ADY-0000315	ABE42e	ECK0309		ABH-0024335	ABH5f0f	Z0443		ACA-0130390	ABE606	ECs0499		ABR-0076616	ABE5d5	c0542		AEA-0000500	ABE664	UTI89_C0501		AEF-0000475	ABE599	ECP_0471		ADP-0005698	ABEace	Ec53638_0490		AEG-0000575	ABE88b	APECO1_1416		AEM-0005866	ABE2992	EcolC_0462		BCI-0004161	ABE2ea1	E2348_C_0472		ADO-0004937	ABE61c	EcE24377A_0487		BAS-0005339	ABE5ae
ABE-0001709	ABE6ad	b0493		ADY-0000316	ABE430	ECK0310		ABH-0024336	ABE4a7	Z0444		ACA-0130391	ABE60c	ECs0500		ABR-0076617	ABE5d7	c0543		AEA-0000501	ABE666	UTI89_C0502		AEF-0000476	ABE59d	ECP_0472		ADP-0005699	ABEacc	Ec53638_0491		AEG-0000574	ABE889	APECO1_1417		AEM-0005867	ABE298f	EcolC_0463		BCI-0001556	ABE10a3	E2348_C_0473		ADO-0004938	ABE61e	EcE24377A_0488		BAS-0005340	ABH5f5e
ABE-0001713	ABE6b1	b0494		ADY-0000317	ABE434	ECK0311		ABH-0024337	ABE4ac	Z0445		ACA-0130392	ABE611	ECs0501		ABR-0076618	ABE5dd	c0544		AEA-0000502	ABE66a	UTI89_C0503		AEF-0000477	ABE5a1	ECP_0473		ADP-0005700	ABEac8	Ec53638_0492		AEG-0000573	AEG23d	APECO1_1418		AEM-0005868	ABE298c	EcolC_0464		BCI-0003267	ABE23ed	E2348_C_0474		ADO-0004939	ABE626	EcE24377A_0489		BAS-0005341	ABE5b1
ABE-0001717	ABE6b5	b0495		ADY-0000318	ABE438	ECK0312		ABH-0024338	ABE4ae	Z0446		ACA-0130393	ABE613	ECs0502		ABR-0076620	ABE5e0	c0546		AEA-0000503	ABE66d	UTI89_C0504		AEF-0000478	ABE5a4	ECP_0474		ADP-0005702	ABEac1	Ec53638_0494		AEG-0000572	ABE884	APECO1_1419		AEM-0005869	ABE2987	EcolC_0465		BCI-0000589	ABE8fb	E2348_C_0475		ADO-0004940	ABE628	EcE24377A_0490		BAS-0005342	ABE5b5
ABE-0001720	ABE6b8	b0496		ADY-0000319	ABE43e	ECK0313		ABH-0024339	ABE4b1	Z0447		ACA-0130394	ABE615	ECs0503		ABR-0076622	ABE5e4	c0548		AEA-0000504	ABE671	UTI89_C0505		AEF-0000479	ABE5a7	ECP_0475		ADP-0005703	ADP1647	Ec53638_0495		AEG-0000977	ABEe0a	APECO1_142		AEM-0005871	ABE2985	EcolC_0466		BCI-0000602	ABE90d	E2348_C_0476		ADO-0004941	ABE62e	EcE24377A_0491		BAS-0005343	ABE5b7
ABE-0001724	ADY1f3	b0497		ADY-0000320	ABE440	ECK0314		ABH-0024340	ABE4b5	Z0448		ACA-0130395	ABE61a	ECs0504		ABR-0076625	ABE5e7	c0551		AEA-0000505	ABE673	UTI89_C0506		AEF-0000480	ABE5ac	ECP_0476		ADP-0005704	ADP1648	Ec53638_0496		AEG-0000571	ABE882	APECO1_1420		AEM-0005873	ABE2981	EcolC_0467		BCI-0001590	ABE10fc	E2348_C_0477		ADO-0004942	ABE630	EcE24377A_0492		BAS-0005344	ABE5ba
ABE-0001726	ADY1f4	b0498		ADY-0000321	ABE443	ECK0315		ABH-0024341	ABE4b7	Z0450		ACA-0130396	ABE61c	ECs0505		ABR-0076627	ABE5eb	c0553		AEA-0000506	ABE677	UTI89_C0507		AEF-0000481	ABE5ae	ECP_0477		ADP-0005705	ABEabd	Ec53638_0497		AEG-0000570	ABE87d	APECO1_1421		AEM-0005874	ABE297f	EcolC_0468		BCI-0000496	ABE7a6	E2348_C_0478		ADO-0004943	ABE633	EcE24377A_0493		BAS-0005345	BAS14e1
ABE-0001740	ABE6cc	b0503		ADY-0000322	ABE447	ECK0316		ABH-0024342	ABE4b9	Z0452		ACA-0130397	ABE61e	ECs0506		ABR-0076628	ABE5ed	c0554		AEA-0000507	ABE67a	UTI89_C0508		AEF-0000482	ABE5b1	ECP_0478		ADP-0005706	ADP164a	Ec53638_0498		AEG-0000569	ABE87b	APECO1_1422		AEM-0005876	ABE297c	EcolC_0469		BCI-0001579	ABE10e2	E2348_C_0479		ADO-0004944	ABE637	EcE24377A_0494		BAS-0005346	ABE5be
ABE-0001742	ABE6ce	b0504		ADY-0000323	ABE449	ECK0317		ABH-0024343	ABE4bd	Z0453		ACA-0130398	ABE626	ECs0507		ABR-0076629	ABE5f1	c0555		AEA-0000508	ABE67d	UTI89_C0509		AEF-0000483	ABE5b5	ECP_0479		ADP-0005707	ABEaba	Ec53638_0499		AEG-0000568	ABE878	APECO1_1423		AEM-0005877	ABE2975	EcolC_0470		BCI-0000494	ABE79a	E2348_C_0480		ADO-0004945	ABE63c	EcE24377A_0495		BAS-0005347	ABE5c0
ABE-0001747	ABE6d3	b0505		ADY-0000324	ABE44b	ECK0318		ABH-0024344	ABE4c0	Z0454		ACA-0130399	ABE628	ECs0508		ABR-0076630	ABE5f7	c0556		AEA-0000509	ABE684	UTI89_C0510		AEF-0000484	ABE5b7	ECP_0480		ADP-0005708	ABEab8	Ec53638_0500		AEG-0000567	ABE872	APECO1_1424		AEM-0005878	ABE2973	EcolC_0471		BCI-0000616	ABE946	E2348_C_0481		ADO-0004946	ABE641	EcE24377A_0496		BAS-0005348	ABE5c2
ABE-0001750	ABE6d6	b0506		ADY-0000325	ABE44d	ECK0319		ABH-0024345	ABE4c3	Z0455		ACA-0130401	ABE62e	ECs0509		ABR-0076631	ABE5fb	c0557		AEA-0000510	AEF222	UTI89_C0511		AEF-0000485	ABE5ba	ECP_0481		ADP-0005709	ABEab5	Ec53638_0501		AEG-0000566	ABE870	APECO1_1425		AEM-0005880	ABE2971	EcolC_0472		BCI-0000481	ABE712	E2348_C_0482		ADO-0004947	ABE643	EcE24377A_0497		BAS-0005349	ABE5c6
ABE-0001754	ABE6da	b0507		ADY-0000327	ABE453	ECK0321		ABH-0024346	ABE4c5	Z0456		ACA-0130402	ABE630	ECs0510		ABR-0076632	ABE5fe	c0558		AEA-0000511	AEF223	UTI89_C0512		AEF-0000488	ABE5c0	ECP_0484		ADP-0005710	ABEab2	Ec53638_0502		AEG-0000565	AEG235	APECO1_1426		AEM-0005882	ABE296e	EcolC_0473		BCI-0000442	ABE698	E2348_C_0483		ADO-0004948	ABE648	EcE24377A_0498		BAS-0005350	ABE5c9
ABE-0001756	ABE6dc	b0508		ADY-0000328	ABE455	ECK0322		ABH-0024347	ABE4ca	Z0457		ACA-0130403	ABE633	ECs0511		ABR-0076633	ABE601	c0559		AEA-0000512	ABE686	UTI89_C0513		AEF-0000489	ABE5c2	ECP_0485		ADP-0005711	ABEaae	Ec53638_0503		AEG-0000564	ABE86b	APECO1_1427		AEM-0005883	ABE296a	EcolC_0474		BCI-0000493	ABE796	E2348_C_0484		ADO-0004950	ABE64d	EcE24377A_0500		BAS-0005351	ABE5cc
ABE-0001759	ABE6df	b0509		ADY-0000329	ABE459	ECK0323		ABH-0024349	ABH5f1d	Z0458		ACA-0130404	ABE637	ECs0512		ABR-0076634	ABE603	c0560		AEA-0000513	ABE689	UTI89_C0514		AEF-0000490	ABE5c6	ECP_0486		ADP-0005712	ABEaac	Ec53638_0504		AEG-0000563	ABH6025	APECO1_1428		AEM-0005884	ABE2967	EcolC_0475		BCI-0003259	ABE23d6	E2348_C_0485		ADO-0004951	ADO1357	EcE24377A_0501		BAS-0005352	ABE5cf
ABE-0001764	ABE6e4	b0511		ADY-0000330	ABE45d	ECK0324		ABH-0024350	ABH5f1e	Z0459		ACA-0130405	ABE63a	ECs0513		ABR-0076635	ABE606	c0561		AEA-0000514	AEF226	UTI89_C0515		AEF-0000491	ABE5c9	ECP_0487		ADP-0005713	ADY325	Ec53638_0505		AEG-0000562	ABE860	APECO1_1429		AEM-0005885	ABE2965	EcolC_0476		BCI-0000499	ABE7b3	E2348_C_0486		ADO-0004952	ABE650	EcE24377A_0502		BAS-0005353	ABE5d3
ABE-0001768	ABE6e8	b0512		ADY-0000331	ADY14b	ECK0325		ABH-0024351	ABH5f1f	Z0460		ACA-0130406	ABE63c	ECs0514		ABR-0076636	ABE60c	c0562		AEA-0000515	ABE68d	UTI89_C0516		AEF-0000492	ABE5cc	ECP_0488		ADP-0005714	ABEa9f	Ec53638_0506		AEG-0000978	ABEe0f	APECO1_143		AEM-0005886	ABE2962	EcolC_0477		BCI-0000476	ABE6ff	E2348_C_0487		ADO-0004953	ABE653	EcE24377A_0503		BAS-0005354	ABE5d5
ABE-0001771	ABE6eb	b0513		ADY-0000332	ABE462	ECK0326		ABH-0024352	ABH5f20	Z0461		ACA-0130407	ABE641	ECs0515		ABR-0076638	ABR12b5e	c0563		AEA-0000516	ABE691	UTI89_C0517		AEF-0000493	ABE5cf	ECP_0489		ADP-0005715	ABEa97	Ec53638_0507		AEG-0000561	ABE85b	APECO1_1430		AEM-0005887	ABE295f	EcolC_0478		BCI-0001594	ABE111f	E2348_C_0488		ADO-0004954	ABE659	EcE24377A_0504		BAS-0005355	ABE5d7
ABE-0001773	ABE6ed	b0514		ADY-0000333	ABE46a	ECK0327		ABH-0024353	ABH5f21	Z0462		ACA-0130408	ABE643	ECs0516		ABR-0076639	ABE611	c0564		AEA-0000517	ABE698	UTI89_C0518		AEF-0000494	ABE5d3	ECP_0490		ADP-0005716	ABEa95	Ec53638_0508		AEG-0000560	ABE855	APECO1_1431		AEM-0005888	ABE295d	EcolC_0479		BCI-0000500	ABE7b8	E2348_C_0490		ADO-0004955	ADO135b	EcE24377A_0505		BAS-0005356	ABE5dd
ABE-0001775	ABE6ef	b0515		ADY-0000334	ABE46d	ECK0328		ABH-0024354	ABH5f22	Z0463		ACA-0130409	ABE648	ECs0517		ABR-0076640	ABE613	c0565		AEA-0000518	ABE69a	UTI89_C0519		AEF-0000495	ABE5d5	ECP_0491		ADP-0005717	ABEa93	Ec53638_0509		AEG-0000559	ABE853	APECO1_1432		AEM-0005889	ABE2958	EcolC_0480		BCI-0000491	ABE791	E2348_C_0491		ADO-0004956	ABE65c	EcE24377A_0506		BAS-0005357	ABE5e0
ABE-0001777	ABE6f1	b0516		ADY-0000335	ABE472	ECK0329		ABH-0024355	ABE4e8	Z0464		ACA-0130410	ABE64d	ECs0518		ABR-0076641	ABE615	c0566		AEA-0000519	ABE69d	UTI89_C0520		AEF-0000496	ABE5d7	ECP_0492		ADP-0005718	ABEa8f	Ec53638_0510		AEG-0000558	ABE851	APECO1_1433		AEM-0005890	ABE2953	EcolC_0481		BCI-0000495	ABE79c	E2348_C_0492		ADO-0004957	ABE661	EcE24377A_0507		BAS-0005359	ABE5e4
ABE-0001780	ABE6f4	b0517		ADY-0000336	ABE47c	ECK0330		ABH-0024356	ABE4eb	Z0465		ACA-0130411	ABE650	ECs0519		ABR-0076643	ABE61a	c0568		AEA-0000520	AFT212	UTI89_C0521		AEF-0000497	ABE5dd	ECP_0493		ADP-0005720	ABEa8b	Ec53638_0511		AEG-0000557	ABE84e	APECO1_1434		AEM-0005891	ABE2951	EcolC_0482		BCI-0001580	ABE10e7	E2348_C_0493		ADO-0004959	ABE664	EcE24377A_0509		BAS-0005361	ABE5e7
ABE-0001784	ABE6f8	b0518		ADY-0000337	ABE480	ECK0331		ABH-0024357	ABE4ed	Z0466		ACA-0130412	ABE653	ECs0520		ABR-0076645	ABE61c	c0570		AEA-0000521	ABH5fac	UTI89_C0522		AEF-0000498	ABE5e0	ECP_0494		ADP-0005719	ABEa8d	Ec53638_0512		AEG-0000556	ABE84a	APECO1_1435		AEM-0005892	ABE294f	EcolC_0483		BCI-0001593	ABE1107	E2348_C_0494		ADO-0004960	ABE666	EcE24377A_0510		BAS-0005363	ABE5ed
ABE-0001789	ABE6fd	b0520		ADY-0000338	ABE482	ECK0332		ABH-0024358	ABE4ef	Z0467		ACA-0130413	ABE659	ECs0521		ABR-0076646	ABE61e	c0571		AEA-0000522	ABH5fad	UTI89_C0523		AEF-0000499	ABE5e4	ECP_0495		ADP-0005721	ABEa88	Ec53638_0513		AEG-0000555	ABE847	APECO1_1436		AEM-0005893	ABE294b	EcolC_0484		BCI-0003262	ABE23e3	E2348_C_0495		ADO-0004961	ABE66a	EcE24377A_0511		BAS-0005364	ABE5f1
ABE-0001791	ABE6ff	b0521		ADY-0000339	ABE487	ECK0333		ABH-0024359	ABE4f2	Z0468		ACA-0130414	ABE65c	ECs0522		ABR-0076647	ABE626	c0572		AEA-0000523	ABH5fae	UTI89_C0524		AEF-0000501	ABE5e7	ECP_0497		ADP-0005722	ABEa84	Ec53638_0514		AEG-0000554	ABE844	APECO1_1437		AEM-0005894	ABE2949	EcolC_0485		BCI-0000506	BCI1fa	E2348_C_0496		ADO-0004962	ABE66d	EcE24377A_0513		BAS-0005365	ABE5f7
ABE-0001794	ABE702	b0522		ADY-0000340	ABE489	ECK0334		ABH-0024360	ABH5f28	Z0469		ACA-0130415	ABE661	ECs0523		ABR-0076648	ABE628	c0573		AEA-0000524	ABE69f	UTI89_C0525		AEF-0000502	ABE5eb	ECP_0498		ADP-0005723	ABEa82	Ec53638_0515		AEG-0000553	ABE842	APECO1_1438		AEM-0005896	ABE2933	EcolC_0487		BCI-0001600	ABE1130	E2348_C_0497		ADO-0004964	ABE673	EcE24377A_0514		BAS-0005366	ABE5fb
ABE-0001796	ABE704	b0523		ADY-0000341	ABE48d	ECK0335		ABH-0024362	ABE50a	Z0470		ACA-0130416	ABE664	ECs0524		ABR-0076649	ABE62e	c0574		AEA-0000525	ABE6a1	UTI89_C0526		AEF-0000503	ABE5ed	ECP_0499		ADP-0005724	ABEa80	Ec53638_0516		AEG-0000552	ABE83e	APECO1_1439		AEM-0005897	ABE2931	EcolC_0488		BCI-0000497	ABE7af	E2348_C_0498		ADO-0004963	ABE671	EcE24377A_0515		BAS-0005367	ABE5fe
ABE-0001804	ABE70c	b0524		ADY-0000342	ABE493	ECK0336		ABH-0024363	ABE50c	Z0472		ACA-0130417	ABE666	ECs0525		ABR-0076650	ABE630	c0575		AEA-0000526	ABE6a7	UTI89_C0527		AEF-0000504	ABE5f1	ECP_0500		ADP-0005725	ABEa7d	Ec53638_0517		AEG-0000979	ABEe17	APECO1_144		AEM-0005898	ABE292c	EcolC_0489		BCI-0000502	ABE7bd	E2348_C_0499		ADO-0004965	ABE677	EcE24377A_0516		BAS-0005368	ABE601
ABE-0001806	ABE70e	b0525		ADY-0000343	ABE495	ECK0337		ABH-0024364	ABE511	Z0473		ACA-0130418	ABE66a	ECs0526		ABR-0076651	ABE633	c0576		AEA-0000527	ABE6a9	UTI89_C0528		AEF-0000505	ABE5f7	ECP_0501		ADP-0005726	ABEa76	Ec53638_0518		AEG-0000551	ABE83b	APECO1_1440		AEM-0005899	ABE2929	EcolC_0490		BCI-0000508	ABE7d9	E2348_C_0500		ADO-0004966	ABE67a	EcE24377A_0517		BAS-0005369	ABE603
ABE-0001810	ABE712	b0526		ADY-0000344	ABE497	ECK0338		ABH-0024365	ABE513	Z0474		ACA-0130419	ABE66d	ECs0527		ABR-0076652	ABE637	c0577		AEA-0000528	ABE6ab	UTI89_C0529		AEF-0000506	ABE5fb	ECP_0502		ADP-0005727	ABEa73	Ec53638_0519		AEG-0000550	ABE838	APECO1_1441		AEM-0005901	ABE2924	EcolC_0491		BCI-0001599	ABE112d	E2348_C_0501		ADO-0004967	ABE67d	EcE24377A_0518		BAS-0005370	ABE606
ABE-0001812	ABE714	b0527		ADY-0000345	ABE499	ECK0339		ABH-0024366	ABE516	Z0475		ACA-0130420	ABE671	ECs0528		ABR-0076653	ABE63a	c0578		AEA-0000529	ABE6ad	UTI89_C0530		AEF-0000507	ABE5fe	ECP_0503		ADP-0005728	ABEa71	Ec53638_0520		AEG-0000549	ABE82f	APECO1_1442		AEM-0005902	ABE2922	EcolC_0492		BCI-0000505	ABE7c8	E2348_C_0502		ADO-0004968	ABE684	EcE24377A_0519		BAS-0005371	BAS14fb
ABE-0001816	ABE718	b0528		ADY-0000346	ABE49d	ECK0340		ABH-0024367	ABE51b	Z0476		ACA-0130421	ABE673	ECs0529		ABR-0076654	ABE63c	c0579		AEA-0000530	ABE6b1	UTI89_C0531		AEF-0000508	ABE601	ECP_0504		ADP-0005729	ABEa6f	Ec53638_0521		AEG-0000548	ABE82d	APECO1_1443		AEM-0005904	ABE2920	EcolC_0493		BCI-0000492	ABE793	E2348_C_0503		ADO-0004969	ABE686	EcE24377A_0520		BAS-0005373	BAS14fd
ABE-0001818	ABE71a	b0529		ADY-0000347	ABE49f	ECK0341		ABH-0024368	ABE51d	Z0477		ACA-0130422	ABE677	ECs0530		ABR-0076655	ABE641	c0580		AEA-0000531	ABE6b5	UTI89_C0532		AEF-0000509	ABE603	ECP_0505		ADP-0005730	ABEa6d	Ec53638_0522		AEG-0000547	ABE82a	APECO1_1444		AEM-0005905	ABE291c	EcolC_0494		BCI-0000509	ABE7de	E2348_C_0504		ADO-0004970	ABE689	EcE24377A_0521		BAS-0005372	ABE60c
ABE-0001825	ABE721	b0530		ADY-0000348	ABE4a5	ECK0342		ABH-0024369	ABE521	Z0478		ACA-0130423	ABE67a	ECs0531		ABR-0076656	ABE643	c0581		AEA-0000532	ABE6b8	UTI89_C0533		AEF-0000510	ABE606	ECP_0506		ADP-0005731	ABEa65	Ec53638_0523		AEG-0000546	ABE824	APECO1_1445		AEM-0005906	ABE291a	EcolC_0495		BCI-0000516	ABE7ef	E2348_C_0505		ADO-0004971	ABE68d	EcE24377A_0522		BAS-0005374	ABE611
ABE-0001828	ABE724	b0531		ADY-0000349	ABE4a7	ECK0343		ABH-0024370	ABE530	Z0479		ACA-0130424	ABE67d	ECs0532		ABR-0076657	ABE648	c0582		AEA-0000533	ABE6cc	UTI89_C0534		AEF-0000511	ABE60c	ECP_0507		ADP-0005732	ABEa62	Ec53638_0524		AEG-0000545	ABE81d	APECO1_1446		AEM-0005907	ABE2918	EcolC_0496		BCI-0000510	ABE7e3	E2348_C_0506		ADO-0004972	ABE691	EcE24377A_0523		BAS-0005375	ABE613
ABE-0001830	ABE726	b0532		ADY-0000350	ABE4ac	ECK0344		ABH-0024371	ABE532	Z0480		ACA-0130425	ABE684	ECs0533		ABR-0076659	ABE64d	c0584		AEA-0000534	ABE6ce	UTI89_C0535		AEF-0000512	ABE611	ECP_0508		ADP-0005733	ABEa5a	Ec53638_0525		AEG-0000544	ABE819	APECO1_1447		AEM-0005908	ABE2914	EcolC_0497		BCI-0000498	ABE7b1	E2348_C_0507		ADO-0004973	ABE698	EcE24377A_0524		BAS-0005376	ABE615
ABE-0001834	ABE72a	b0534		ADY-0000351	ABE4ae	ECK0345		ABH-0024372	ABE538	Z0481		ACA-0130426	ABE686	ECs0534		ABR-0076660	ABE650	c0585		AEA-0000535	ABE6d3	UTI89_C0536		AEF-0000513	ABE613	ECP_0509		ADP-0005734	ABEa58	Ec53638_0526		AEG-0000543	ABE817	APECO1_1448		AEM-0005909	ABE2912	EcolC_0498		BCI-0000514	ABE7e9	E2348_C_0508		ADO-0004974	ABE69a	EcE24377A_0525		BAS-0005378	ABE61a
ABE-0001836	ABE72c	b0535		ADY-0000352	ABE4b1	ECK0346		ABH-0024373	ABE53a	Z0482		ACA-0130427	ABE689	ECs0535		ABR-0076661	ABE653	c0586		AEA-0000536	ABE6d6	UTI89_C0537		AEF-0000514	ABE615	ECP_0510		ADP-0005735	ABEa56	Ec53638_0527		AEG-0000542	ABE815	APECO1_1449		AEM-0005910	ABE2910	EcolC_0499		BCI-0000504	ABE7c4	E2348_C_0509		ADO-0004975	ABE69d	EcE24377A_0526		BAS-0005379	ABE61c
ABE-0001842	ABH5e83	b0537		ADY-0000353	ABE4b5	ECK0347		ABH-0024374	ABE540	Z0483		ACA-0130428	ABE68d	ECs0536		ABR-0076662	ABE659	c0587		AEA-0000537	ABE6da	UTI89_C0538		AEF-0000515	ABE61a	ECP_0511		ADP-0005736	ABEa54	Ec53638_0528		AEG-0000980	ABEe1b	APECO1_145		AEM-0005911	ABE290e	EcolC_0500		BCI-0003236	AFTb5b	E2348_C_0510		ADO-0004976	ABE69f	EcE24377A_0527		BAS-0005380	ABE61e
ABE-0001855	AEC217	b0540		ADY-0000354	ABE4b7	ECK0348		ABH-0024375	ABE549	Z0484		ACA-0130429	ABE691	ECs0537		ABR-0076663	ABE65c	c0588		AEA-0000538	ABE6dc	UTI89_C0539		AEF-0000516	ABE61c	ECP_0512		ADP-0005737	ABEa4b	Ec53638_0529		AEG-0000541	ABE811	APECO1_1450		AEM-0005913	ABE290c	EcolC_0501		BCI-0004089	ABE2df1	E2348_C_0511		ADO-0004977	ABE6a1	EcE24377A_0528		BAS-0005381	BAS1505
ABE-0001857	AEC218	b0541		ADY-0000355	ABE4b9	ECK0349		ABH-0024376	ABE54b	Z0485		ACA-0130430	ABE698	ECs0538		ABR-0076664	ABE661	c0589		AEA-0000539	ABE6df	UTI89_C0540		AEF-0000517	ABE61e	ECP_0513		ADP-0005738	ABEa48	Ec53638_0530		AEG-0000540	ABE80d	APECO1_1451		AEM-0005915	ABE290a	EcolC_0502		BCI-0000507	ABEb8af	E2348_C_0512		ADO-0004978	ABE6a7	EcE24377A_0529		BAS-0005382	ABE626
ABE-0001863	ABH6442	b0543		ADY-0000356	ABE4bd	ECK0350		ABH-0024377	ABE54d	Z0486		ACA-0130431	ABE69a	ECs0539		ABR-0076666	ABE664	c0591		AEA-0000540	ABE6e4	UTI89_C0541		AEF-0000518	ABE626	ECP_0514		ADP-0005739	ABEa45	Ec53638_0531		AEG-0000539	ABE809	APECO1_1452		AEM-0005917	ABE2908	EcolC_0503		BCI-0003240	ABE2398	E2348_C_0513		ADO-0004979	ABE6a9	EcE24377A_0530		BAS-0005383	ABE628
ABE-0001866	ABH6443	b0544		ADY-0000357	ABE4c0	ECK0351		ABH-0024378	ABE550	Z0487		ACA-0130432	ABH5fa5	ECs0540		ABR-0076667	ABE666	c0592		AEA-0000541	ABE6e8	UTI89_C0542		AEF-0000519	AEF207	ECP_0515		ADP-0005740	ABEa42	Ec53638_0532		AEG-0000538	ABE806	APECO1_1453		AEM-0005918	ABE2906	EcolC_0504		BCI-0000519	ABE7ff	E2348_C_0514		ADO-0004980	ABE6ab	EcE24377A_0531		BAS-0005385	ABE62e
ABE-0001869	ADY224	b0545		ADY-0000358	ABE4c3	ECK0352		ABH-0024380	ABH5f3c	Z0489		ACA-0130433	ACA1fd81	ECs0541		ABR-0076668	ABE66a	c0593		AEA-0000542	ABE6eb	UTI89_C0543		AEF-0000520	ABE628	ECP_0516		ADP-0005741	ABEa3d	Ec53638_0533		AEG-0000537	ABE804	APECO1_1454		AEM-0005920	ABE2902	EcolC_0505		BCI-0003241	ABE239d	E2348_C_0515		ADO-0004981	ABE6ad	EcE24377A_0532		BAS-0005386	ABE630
ABE-0001871	ADY225	b0546		ADY-0000359	ABE4c5	ECK0353		ABH-0024381	ABH5f3d	Z0491		ACA-0130434	ACA1fd82	ECs0542		ABR-0076669	ABE66d	c0594		AEA-0000543	ABE6ed	UTI89_C0544		AEF-0000521	ABE62e	ECP_0517		ADP-0005742	ADP166e	Ec53638_0534		AEG-0000536	ABE801	APECO1_1455		AEM-0005921	ABE28ff	EcolC_0506		BCI-0000503	ABE7c2	E2348_C_0516		ADO-0004982	ABE6b1	EcE24377A_0533		BAS-0005387	ABE633
ABE-0001874	ABH6444	b0547		ADY-0000360	ABE4ca	ECK0354		ABH-0024383	ABE556	Z0492		ACA-0130435	ABH5fa8	ECs0543		ABR-0076670	ABE671	c0595		AEA-0000544	ABE6ef	UTI89_C0545		AEF-0000522	ABE630	ECP_0518		ADP-0005744	ADP1670	Ec53638_0536		AEG-0000535	ABE7ff	APECO1_1456		AEM-0005922	ABE28fd	EcolC_0507		BCI-0003275	ABE240c	E2348_C_0517		ADO-0004983	ABE6b5	EcE24377A_0534		BAS-0005388	ABE637
ABE-0001876	ADY227	b0548		ADY-0000361	ABE4ce	ECK0355		ABH-0024384	ABE55c	Z0493		ACA-0130436	ABH5fa9	ECs0544		ABR-0076671	ABE673	c0596		AEA-0000545	ABE6f1	UTI89_C0546		AEF-0000523	ABE633	ECP_0519		ADP-0005745	BAS1650	Ec53638_0537		AEG-0000534	ABE7f6	APECO1_1457		AEM-0005924	ABE28f9	EcolC_0508		BCI-0000521	ABE804	E2348_C_0518		ADO-0004984	ABE6b8	EcE24377A_0535		BAS-0005389	ABE63a
ABE-0001878	ADY228	b0549		ADY-0000363	ADY16b	ECK0357		ABH-0024385	ABE562	Z0494		ACA-0130437	ABE69d	ECs0545		ABR-0076672	ABE677	c0597		AEA-0000546	ABE6f4	UTI89_C0547		AEF-0000524	ABE637	ECP_0520		ADP-0005746	ABEa35	Ec53638_0538		AEG-0000533	ABE7f4	APECO1_1458		AEM-0005926	ABE28f7	EcolC_0509		BCI-0000527	ABE815	E2348_C_0519		ADO-0004985	ADY1f3	EcE24377A_0536		BAS-0005390	ABE63c
ABE-0001880	ABH6445	b0550		ADY-0001439	ADY59f	ECK0357		ABH-0024386	ABE565	Z0495		ACA-0130438	ABH5fac	ECs0546		ABR-0076673	ABE67a	c0598		AEA-0000547	ABE6f8	UTI89_C0548		AEF-0000525	ABE63a	ECP_0521		ADP-0005747	ABEa33	Ec53638_0539		AEG-0000532	ABE7ef	APECO1_1459		AEM-0005927	ABE28f1	EcolC_0510		BCI-0004100	ABE2e11	E2348_C_0520		ADO-0004986	ADY1f4	EcE24377A_0537		BAS-0005391	BAS150f
ABE-0001883	ABH63f0	b0551		ADY-0002933	ADYb75	ECK0357		ABH-0024387	ABE567	Z0496		ACA-0130439	ACA1fd87	ECs0547		ABR-0076674	ABE67d	c0599		AEA-0000548	ABH5fce	UTI89_C0549		AEF-0000526	ABE63c	ECP_0522		ADP-0005748	ABEa2f	Ec53638_0540		AEG-0000981	ABEe1f	APECO1_146		AEM-0005928	ABE28ef	EcolC_0511		BCI-0004109	ABE2e36	E2348_C_0521		ADO-0004989	ABE6cc	EcE24377A_0540		BAS-0005392	ABE643
ABE-0001886	AEC223	b0552		ADY-0003112	ADYc28	ECK0357		ABH-0024388	ABE56d	Z0497		ACA-0130440	ABH5fad	ECs0548		ABR-0076675	ABE684	c0600		AEA-0000549	ABE6fd	UTI89_C0550		AEF-0000527	ABE641	ECP_0523		ADP-0005749	ABEa2d	Ec53638_0541		AEG-0000531	ABE7eb	APECO1_1460		AEM-0005929	ABE28ed	EcolC_0512		BCI-0000534	ABE82f	E2348_C_0522		ADO-0004990	ABE6ce	EcE24377A_0541		BAS-0005393	ABE648
ABE-0001895	ADY63d	b0554		ADY-0004361	ADY1109	ECK0357		ABH-0024389	ABE56f	Z0498		ACA-0130441	ABH5fae	ECs0549		ABR-0076676	ABE686	c0601		AEA-0000550	ABE6ff	UTI89_C0551		AEF-0000528	ABE643	ECP_0524		ADP-0005750	ABEa2b	Ec53638_0542		AEG-0000530	ABE7e9	APECO1_1461		AEM-0005930	ABE28ea	EcolC_0513		BCI-0000537	ABE83e	E2348_C_0523		ADO-0004991	ABE6d3	EcE24377A_0542		BAS-0005394	ABE64d
ABE-0001898	ABH60d3	b0555		ADY-0001055	ADY41f	ECK0357		ABH-0024390	ABE572	Z0499		ACA-0130443	ABE69f	ECs0551		ABR-0076677	ABE689	c0602		AEA-0000551	ABE702	UTI89_C0552		AEF-0000529	ABE648	ECP_0525		ADP-0005751	ABEa29	Ec53638_0543		AEG-0000529	ABE7e7	APECO1_1462		AEM-0005931	ABE28e6	EcolC_0514		BCI-0004114	BCI1012	E2348_C_0524		ADO-0004992	ABE6d6	EcE24377A_0543		BAS-0005395	ABE650
ABE-0001900	ABH6449	b0556		ADY-0001267	ADY4f3	ECK0357		ABH-0024391	ABE576	Z0500		ACA-0130444	ABE6a1	ECs0552		ABR-0076678	ABE68d	c0603		AEA-0000552	ABE704	UTI89_C0553		AEF-0000530	ABE64d	ECP_0526		ADP-0005752	ABEa23	Ec53638_0544		AEG-0000528	ABE7e5	APECO1_1463		AEM-0005932	ABE28e4	EcolC_0515		BCI-0004101	ABE2e13	E2348_C_0525		ADO-0004993	ABE6da	EcE24377A_0544		BAS-0005396	ABE653
ABE-0001902	ABH644a	b0557		ADY-0002288	ADY8f0	ECK0357		ABH-0024392	ABE57a	Z0501		ACA-0130445	ABE6a7	ECs0553		ABR-0076679	ABE691	c0604		AEA-0000553	AEA229	UTI89_C0554		AEF-0000531	ABE650	ECP_0527		ADP-0005753	ABEa19	Ec53638_0545		AEG-0000527	ABE7e3	APECO1_1464		AEM-0005933	ABE28e0	EcolC_0516		BCI-0000539	ABE844	E2348_C_0526		ADO-0004994	ABE6dc	EcE24377A_0545		BAS-0005397	ABE659
ABE-0001907	AEA5db	b0558		ADY-0003645	ADYe3d	ECK0357		ABH-0024394	ABH5f4a	Z0502		ACA-0130446	ABE6a9	ECs0554		ABR-0076680	ABE698	c0605		AEA-0000554	ABE70c	UTI89_C0555		AEF-0000532	ABE653	ECP_0528		ADP-0005754	ABEa16	Ec53638_0546		AEG-0000525	ABE7d9	APECO1_1466		AEM-0005935	ABE28de	EcolC_0517		BCI-0000517	ABE7f4	E2348_C_0527		ADO-0004995	ABE6df	EcE24377A_0546		BAS-0005398	ABE65c
ABE-0001912	ABH644c	b0559		ADY-0000364	ADY16c	ECK0358		ABH-0024395	ABE57c	Z0503		ACA-0130447	ABE6ab	ECs0555		ABR-0076681	ABE69a	c0606		AEA-0000555	ABE70e	UTI89_C0556		AEF-0000533	ABE659	ECP_0529		ADP-0005755	ABEa0f	Ec53638_0547		AEG-0000523	ABE7c8	APECO1_1468		AEM-0005936	ABE28da	EcolC_0518		BCI-0000522	ABE806	E2348_C_0528		ADO-0004996	ABE6e4	EcE24377A_0547		BAS-0005399	ABE661
ABE-0001915	ABH644e	b0560		ADY-0001438	ADY59e	ECK0358		ABH-0024396	ABE583	Z0504		ACA-0130448	ABE6ad	ECs0556		ABR-0076682	ABE69d	c0607		AEA-0000556	ABE712	UTI89_C0557		AEF-0000534	ABE65c	ECP_0530		ADP-0005756	ABEa0d	Ec53638_0548		AEG-0000522	ABE7c2	APECO1_1469		AEM-0005938	ABE28d6	EcolC_0519		BCI-0004104	ABE2e1d	E2348_C_0530		ADO-0004997	ABE6e8	EcE24377A_0548		BAS-0005401	ABE664
ABE-0001929	ADY239	b0564		ADY-0002932	ADYb74	ECK0358		ABH-0024397	ABE585	Z0505		ACA-0130450	ABE6b5	ECs0557		ABR-0076683	AEF22d	c0608		AEA-0000557	ABE714	UTI89_C0558		AEF-0000535	ABE661	ECP_0531		ADP-0005757	ABEa08	Ec53638_0549		AEG-0000982	ABEe22	APECO1_147		AEM-0005939	ABE28d4	EcolC_0520		BCI-0000531	ABE824	E2348_C_0531		ADO-0004999	ADO1387	EcE24377A_0549		BAS-0005402	ABE666
ABE-0001931	ABH6477	b0565		ADY-0003113	ADYc29	ECK0358		ABH-0024398	ABE587	Z0506		ACA-0130449	ABE6b1	ECs0558		ABR-0076684	ABE69f	c0609		AEA-0000558	AEA22e	UTI89_C0559		AEF-0000536	ABE664	ECP_0532		ADP-0005758	ABEa06	Ec53638_0550		AEG-0000520	ABE7bd	APECO1_1470		AEM-0005940	ABE28cf	EcolC_0521		BCI-0000546	ABE855	E2348_C_0532		ADO-0004998	ABE6eb	EcE24377A_0550		BAS-0005403	ABE66a
ABE-0001935	ABE78f	b0566		ADY-0004362	ADY110a	ECK0358		ABH-0024399	ABE589	Z0507		ACA-0130451	ABE6b8	ECs0559		ABR-0076685	ABE6a1	c0610		AEA-0000559	ABE718	UTI89_C0565		AEF-0000537	ABE666	ECP_0533		ADP-0005759	ADP167f	Ec53638_0551		AEG-0000519	ABE7ba	APECO1_1471		AEM-0005941	ABE28cc	EcolC_0522		BCI-0000533	ABE82d	E2348_C_0533		ADO-0005000	ABE6ed	EcE24377A_0551		BAS-0005404	BAS151c
ABE-0001937	ABE791	b0567		ADY-0001054	ADY41e	ECK0358		ABH-0024400	ABE58b	Z0508		ACA-0130452	ACA1fd94	ECs0560		ABR-0076686	ABE6a7	c0611		AEA-0000560	ABE71a	UTI89_C0566		AEF-0000538	ABE66a	ECP_0534		ADP-0005760	ABEa03	Ec53638_0552		AEG-0000518	ABE7b8	APECO1_1472		AEM-0005943	ABE28c9	EcolC_0523		BCI-0000518	ABE7f6	E2348_C_0534		ADO-0005001	ADO1389	EcE24377A_0552		BAS-0005405	ABE66d
ABE-0001939	ABE793	b0568		ADY-0001268	ADY4f4	ECK0358		ABH-0024402	ABH5f52	Z0509		ACA-0130456	ABE6cc	ECs0564		ABR-0076688	ABE6ab	c0613		AEA-0000564	AEA234	UTI89_C0567		AEF-0000539	ABE66d	ECP_0535		ADP-0005761	ABEa00	Ec53638_0553		AEG-0000517	ABE7b3	APECO1_1473		AEM-0005944	ABE28c7	EcolC_0524		BCI-0001572	ABE10d5	E2348_C_0535		ADO-0005002	ABE6ef	EcE24377A_0553		BAS-0005407	ABE673
ABE-0001942	ABE796	b0569		ADY-0002287	ADY8ef	ECK0358		ABH-0024403	ABH5f53	Z0510		ACA-0130457	ABE6ce	ECs0565		ABR-0076689	ABE6ad	c0614		AEA-0000565	AEA235	UTI89_C0568		AEF-0000540	ABE671	ECP_0536		ADP-0005762	ABE9f9	Ec53638_0554		AEG-0000512	ABE7b1	APECO1_1474		AEM-0005945	ABE28c4	EcolC_0525		BCI-0000552	ABE86b	E2348_C_0536		ADO-0005003	ABE6f1	EcE24377A_0554		BAS-0005406	ABE671
ABE-0001946	ABE79a	b0570		ADY-0003644	ADYe3c	ECK0358		ABH-0024404	ABE58e	Z0511		ACA-0130458	ABE6d3	ECs0566		ABR-0076690	ABE6b1	c0615		AEA-0000567	ABH6471	UTI89_C0569		AEF-0000541	ABE673	ECP_0537		ADP-0005764	ABE9f3	Ec53638_0555		AEG-0000511	ABE7af	APECO1_1475		AEM-0005947	ABE28be	EcolC_0526		BCI-0001575	ABE10dd	E2348_C_0537		ADO-0005004	ABE6f4	EcE24377A_0555		BAS-0005408	ABE677
ABE-0001948	ABE79c	b0571		ADY-0000365	ADY16d	ECK0359		ABH-0024405	ABE591	Z0512		ACA-0130459	ABE6d6	ECs0567		ABR-0076691	ABE6b5	c0616		AEA-0000568	ABH6477	UTI89_C0570		AEF-0000542	ABE677	ECP_0538		ADP-0005763	ABE9f5	Ec53638_0556		AEG-0000510	ABE7a6	APECO1_1476		AEM-0005949	ABE28bc	EcolC_0527		BCI-0004127	ABE2e65	E2348_C_0538		ADO-0005005	ABE6f8	EcE24377A_0556		BAS-0005409	ABE67a
ABE-0001958	ABE7a6	b0572		ADY-0000366	ABE4db	ECK0360		ABH-0024406	ABE599	Z0513		ACA-0130460	ABE6da	ECs0568		ABR-0076692	ABE6b8	c0617		AEA-0000569	ABE791	UTI89_C0571		AEF-0000543	ABE67a	ECP_0539		ADP-0005765	ABE9ed	Ec53638_0557		AEG-0000509	ABE79c	APECO1_1477		AEM-0005951	ABE28b1	EcolC_0528		BCI-0000545	ABE853	E2348_C_0539		ADO-0005006	ABH5fce	EcE24377A_0557		BAS-0005410	ABE67d
ABE-0001967	ABE7af	b0573		ADY-0000368	ABE4e8	ECK0362		ABH-0024407	ABE59d	Z0514		ACA-0130461	ABE6dc	ECs0569		ABR-0076693	ABE6cc	c0618		AEA-0000570	ABE793	UTI89_C0572		AEF-0000544	ABE67d	ECP_0540		ADP-0005773	ABE9db	Ec53638_0565		AEG-0000508	ABE79a	APECO1_1478		AEM-0005952	ABE28ad	EcolC_0529		BCI-0000525	ABU168d5	E2348_C_0540		ADO-0005007	ABE6fd	EcE24377A_0558		BAS-0005411	ABE684
ABE-0001969	ABE7b1	b0574		ADY-0000370	ABE4ed	ECK0364		ABH-0024408	ABE5a1	Z0515		ACA-0130462	ABE6df	ECs0570		ABR-0076694	ABE6ce	c0619		AEA-0000571	ABE796	UTI89_C0573		AEF-0000545	ABE684	ECP_0541		ADP-0005774	ABE9d9	Ec53638_0566		AEG-0000507	ABE796	APECO1_1479		AEM-0005953	ABE28aa	EcolC_0530		BCI-0000555	ABE872	E2348_C_0541		ADO-0005008	ABE6ff	EcE24377A_0559		BAS-0005412	ABE686
ABE-0001971	ABE7b3	b0575		ADY-0000371	ABE4ef	ECK0365		ABH-0024409	ABE5a4	Z0516		ACA-0130464	ABE6e4	ECs0572		ABR-0076695	ABE6d3	c0620		AEA-0000572	ABE79a	UTI89_C0574		AEF-0000546	AEF222	ECP_0542		ADP-0005775	ABE9d5	Ec53638_0567		AEG-0000983	ABEe26	APECO1_148		AEM-0005954	ABE28a6	EcolC_0531		BCI-0000544	ABE851	E2348_C_0542		ADO-0005010	ABE702	EcE24377A_0560		BAS-0005414	ABE689
ABE-0001976	ABE7b8	b0576		ADY-0000372	ABE4f2	ECK0366		ABH-0024410	ABE5a7	Z0518		ACA-0130467	ABE6eb	ECs0575		ABR-0076696	ABE6d6	c0621		AEA-0000573	ABE79c	UTI89_C0575		AEF-0000547	AEF223	ECP_0543		ADP-0005776	ABE9d3	Ec53638_0568		AEG-0000506	ABE793	APECO1_1480		AEM-0005955	ABE28a4	EcolC_0532		BCI-0000551	ABE869	E2348_C_0543		ADO-0005009	ADO1391	EcE24377A_0561		BAS-0005415	ABE68d
ABE-0001978	ABE7ba	b0577		ADY-0000374	ADY176	ECK0368		ABH-0024411	ABE5ac	Z0519		ACA-0130468	ABE6ed	ECs0576		ABR-0076697	ABE6da	c0622		AEA-0000574	ABE7a6	UTI89_C0576		AEF-0000548	ABE686	ECP_0544		ADP-0005777	ABE9d1	Ec53638_0569		AEG-0000505	ABE791	APECO1_1481		AEM-0005956	ABE28a1	EcolC_0533		BCI-0000548	ABE85e	E2348_C_0544		ADO-0005011	ABE704	EcE24377A_0562		BAS-0005416	ABE691
ABE-0001981	ABE7bd	b0578		ADY-0000377	ABH5f28	ECK0369		ABH-0024412	ABE5ae	Z0520		ACA-0130469	ABE6ef	ECs0577		ABR-0076698	ABE6dc	c0623		AEA-0000575	ABE7af	UTI89_C0577		AEF-0000549	ABE689	ECP_0545		ADP-0005778	ABE9cf	Ec53638_0570		AEG-0000504	ABH6477	APECO1_1482		AEM-0005957	ABE289d	EcolC_0534		BCI-0000562	ABE889	E2348_C_0545		ADO-0005012	ABE70c	EcE24377A_0563		BAS-0005417	ABE698
ABE-0001986	ABE7c2	b0579		ADY-0000378	ABE50a	ECK0370		ABH-0024414	ABH5f5e	Z0521		ACA-0130470	ABE6f1	ECs0578		ABR-0076699	ABE6df	c0624		AEA-0000576	ABE7b1	UTI89_C0578		AEF-0000550	AEF226	ECP_0546		ADP-0005779	ABE9cc	Ec53638_0571		AEG-0000503	ABH6471	APECO1_1483		AEM-0005958	ABE289b	EcolC_0535		BCI-0000563	ABE88b	E2348_C_0546		ADO-0005013	ABE70e	EcE24377A_0564		BAS-0005418	ABE69a
ABE-0001988	ABE7c4	b0580		ADY-0000379	ABE50c	ECK0371		ABH-0024415	ABE5b1	Z0522		ACA-0130471	ABE6f4	ECs0579		ABR-0076700	ABE6e4	c0625		AEA-0000577	ABE7b3	UTI89_C0579		AEF-0000551	ABE68d	ECP_0547		ADP-0005780	ABE9c9	Ec53638_0572		AEG-0000502	AEG1f6	APECO1_1484		AEM-0005960	ABE2898	EcolC_0536		BCI-0000549	ABE860	E2348_C_0547		ADO-0005014	ABE712	EcE24377A_0566		BAS-0005419	ABH5fa5
ABE-0001992	ABE7c8	b0581		ADY-0000380	ABE511	ECK0372		ABH-0024416	ABE5b5	Z0523		ACA-0130472	ABE6f8	ECs0580		ABR-0076701	ABE6e8	c0626		AEA-0000578	ABE7b8	UTI89_C0580		AEF-0000552	AEF228	ECP_0548		ADP-0005781	ABU16a77	Ec53638_0573		AEG-0000501	AEG1f5	APECO1_1485		AEM-0005961	ABE2893	EcolC_0537		BCI-0000558	ABE87d	E2348_C_0548		ADO-0005015	ABE714	EcE24377A_0567		BAS-0005420	BAS152c
ABE-0002007	AEC241	b0582		ADY-0000381	ABE513	ECK0373		ABH-0024417	ABE5b7	Z0524		ACA-0130473	ABH5fce	ECs0581		ABR-0076702	ABE6eb	c0627		AEA-0000579	ABE7ba	UTI89_C0581		AEF-0000553	ABE691	ECP_0549		ADP-0005782	ABE9c5	Ec53638_0574		AEG-0000500	ABE71a	APECO1_1486		AEM-0005962	ABE2891	EcolC_0538		BCI-0000574	AEA28f	E2348_C_0549		ADO-0005016	ABE718	EcE24377A_0569		BAS-0005423	ABH5fa8
ABE-0002009	ABE7d9	b0583		ADY-0000382	ABE516	ECK0374		ABH-0024418	ABE5ba	Z0525		ACA-0130474	ABE6fd	ECs0582		ABR-0076703	ABE6ed	c0628		AEA-0000580	ABE7bd	UTI89_C0583		AEF-0000554	ABE698	ECP_0550		ADP-0005783	ADP1697	Ec53638_0575		AEG-0000499	ABE714	APECO1_1487		AEM-0005963	ABE288e	EcolC_0539		BCI-0001428	ABEfff	E2348_C_0550		ADO-0005017	ABE71a	EcE24377A_0570		BAS-0005424	ABH5fa9
ABE-0002014	ABE7de	b0584		ADY-0000383	ABE51b	ECK0375		ABH-0024419	ABE5be	Z0526		ACA-0130475	ABE6ff	ECs0583		ABR-0076704	ABE6ef	c0629		AEA-0000581	ABE7c2	UTI89_C0584		AEF-0000555	ABE69a	ECP_0551		ADP-0005785	ADY2e2	Ec53638_0577		AEG-0000498	ABE712	APECO1_1488		AEM-0005964	ABE288c	EcolC_0540		BCI-0004136	ABE2e80	E2348_C_0551		ADO-0005018	ABE721	EcE24377A_0571		BAS-0005425	ABE69d
ABE-0002019	ABE7e3	b0585		ADY-0000384	ABE51d	ECK0376		ABH-0024420	ABE5c0	Z0527		ACA-0130476	ABE702	ECs0584		ABR-0076705	ABE6f1	c0630		AEA-0000582	ABE7c4	UTI89_C0586		AEF-0000556	ABE69d	ECP_0552		ADP-0005786	ADY2e1	Ec53638_0578		AEG-0000984	ABEe29	APECO1_149		AEM-0005965	ABE2887	EcolC_0541		BCI-0001429	ABE1001	E2348_C_0552		ADO-0005019	ADO139b	EcE24377A_0572		BAS-0005426	AFT212
ABE-0002021	ABE7e5	b0586		ADY-0000385	ABE521	ECK0377		ABH-0024421	ABE5c2	Z0528		ACA-0130477	ABE704	ECs0585		ABR-0076706	ABE6f4	c0631		AEA-0000583	ABE7c8	UTI89_C0587		AEF-0000557	AEF22d	ECP_0553		ADP-0005787	ADY2e0	Ec53638_0579		AEG-0000496	ABE70c	APECO1_1490		AEM-0005966	ABE2885	EcolC_0542		BCI-0000564	ABE890	E2348_C_0553		ADO-0005020	ABE724	EcE24377A_0573		BAS-0005427	ABH5fac
ABE-0002023	ABE7e7	b0587		ADY-0000386	ABE530	ECK0378		ABH-0024422	ABE5c6	Z0529		ACA-0130478	ABE70c	ECs0586		ABR-0076707	ABE6f8	c0632		AEA-0000585	ABE7d9	UTI89_C0588		AEF-0000558	ABE69f	ECP_0554		ADP-0005788	ABE9b5	Ec53638_0580		AEG-0000495	AEA229	APECO1_1491		AEM-0005967	ABE2882	EcolC_0543		BCI-0000570	ABE8ba	E2348_C_0554		ADO-0005023	ABH5fdc	EcE24377A_0576		BAS-0005428	ABH5fad
ABE-0002025	ABE7e9	b0588		ADY-0000387	ABE532	ECK0379		ABH-0024423	ABE5c9	Z0530		ACA-0130479	ABE70e	ECs0587		ABR-0076708	ABH5fce	c0633		AEA-0000586	ABE7de	UTI89_C0589		AEF-0000559	ABE6a1	ECP_0555		ADP-0005789	ABE9b3	Ec53638_0581		AEG-0000494	ABE704	APECO1_1492		AEM-0005968	ABE287b	EcolC_0544		BCI-0001433	ABE1019	E2348_C_0555		ADO-0005024	ABE72c	EcE24377A_0577		BAS-0005429	BAS1535
ABE-0002027	ABE7eb	b0589		ADY-0000388	ABE538	ECK0380		ABH-0024424	ABE5cc	Z0531		ACA-0130480	ABE712	ECs0588		ABR-0076709	ABE6fd	c0634		AEA-0000588	ABE7e3	UTI89_C0590		AEF-0000560	ABE6a7	ECP_0556		ADP-0005790	ABE9b0	Ec53638_0582		AEG-0000493	ABE702	APECO1_1493		AEM-0005969	ABE2879	EcolC_0545		BCI-0001434	ABE101b	E2348_C_0556		ADO-0005026	ABE78f	EcE24377A_0579		BAS-0005430	ABH5fae
ABE-0002031	ABE7ef	b0590		ADY-0000389	ABE53a	ECK0381		ABH-0024425	ABE5cf	Z0532		ACA-0130481	ABE714	ECs0589		ABR-0076710	ABE6ff	c0635		AEA-0000589	ABH5ffd	UTI89_C0591		AEF-0000561	ABE6a9	ECP_0557		ADP-0005791	ABE9ae	Ec53638_0583		AEG-0000492	ABE6ff	APECO1_1494		AEM-0005970	ABE2874	EcolC_0546		BCI-0000567	ABE897	E2348_C_0557		ADO-0005027	ABE791	EcE24377A_0580		BAS-0005431	ABE69f
ABE-0002036	ABE7f4	b0591		ADY-0000390	ABE540	ECK0382		ABH-0024426	ABE5d3	Z0533		ACA-0130482	ABE718	ECs0590		ABR-0076711	ABE702	c0636		AEA-0000590	ABE7e5	UTI89_C0592		AEF-0000562	ABE6ab	ECP_0558		ADP-0005792	ABE9a4	Ec53638_0584		AEG-0000491	ABE6fd	APECO1_1495		AEM-0005971	ABE2871	EcolC_0547		BCI-0004137	ABH7029	E2348_C_0558		ADO-0005028	ABE793	EcE24377A_0581		BAS-0005432	ABE6a1
ABE-0002038	ABE7f6	b0592		ADY-0000391	ABE549	ECK0383		ABH-0024427	ABE5d5	Z0534		ACA-0130483	ABE71a	ECs0591		ABR-0076712	ABE704	c0637		AEA-0000591	ABE7e7	UTI89_C0593		AEF-0000563	ABE6ad	ECP_0559		ADP-0005793	ABE9a2	Ec53638_0585		AEG-0000490	ABH5fce	APECO1_1496		AEM-0005972	ABE286e	EcolC_0548		BCI-0000573	ABE8c1	E2348_C_0559		ADO-0005030	ADYf2e	EcE24377A_0583		BAS-0005433	ABE6a7
ABE-0002047	ABE7ff	b0593		ADY-0000392	ABE54b	ECK0384		ABH-0024428	ABE5d7	Z0535		ACA-0130484	ABE721	ECs0592		ABR-0076713	AEA229	c0638		AEA-0000592	ABE7e9	UTI89_C0594		AEF-0000564	ABE6b1	ECP_0560		ADP-0005794	ABE9a0	Ec53638_0586		AEG-0000489	ABE6f8	APECO1_1497		AEM-0005974	ABE286c	EcolC_0549		BCI-0001458	ABE1050	E2348_C_0560		ADO-0005031	ADO13a7	EcE24377A_0584		BAS-0005434	ABE6a9
ABE-0002049	ABE801	b0594		ADY-0000393	ABE54d	ECK0385		ABH-0024429	ABE5dd	Z0536		ACA-0130485	ABE724	ECs0593		ABR-0076714	ABE70c	c0639		AEA-0000593	ABE7eb	UTI89_C0595		AEF-0000565	AEF235	ECP_0561		ADP-0005795	ABE99c	Ec53638_0587		AEG-0000488	ABE6f4	APECO1_1498		AEM-0005975	ABE286a	EcolC_0550		BCI-0001457	ABE104e	E2348_C_0561		ADO-0005032	ABH5fe8	EcE24377A_0585		BAS-0005435	ABE6ab
ABE-0002052	ABE804	b0595		ADY-0000394	ABE550	ECK0386		ABH-0024430	ABE5e0	Z0537		ACA-0130486	ABE726	ECs0594		ABR-0076716	ABE70e	c0641		AEA-0000594	ABE7ef	UTI89_C0596		AEF-0000566	ABE6b5	ECP_0562		ADP-0005796	ABE993	Ec53638_0588		AEG-0000487	ABE6f1	APECO1_1499		AEM-0005976	ABE2867	EcolC_0551		BCI-0001401	ABH649a	E2348_C_0562		ADO-0005033	ABH5fe9	EcE24377A_0586		BAS-0005436	ABE6ad
ABE-0002054	ABE806	b0596		ADY-0000396	ABE556	ECK0388		ABH-0024431	ABE5e4	Z0539		ACA-0130487	ABH5fdc	ECs0595		ABR-0076717	ABE712	c0642		AEA-0000595	ABE7f4	UTI89_C0597		AEF-0000567	ABE6b8	ECP_0563		ADP-0005797	ABE990	Ec53638_0589		AEG-0000851	ABEbff	APECO1_15		AEM-0005978	ABE2861	EcolC_0552		BCI-0000594	AEA2a7	E2348_C_0563		ADO-0005034	ADO13aa	EcE24377A_0587		BAS-0005437	ABE6b1
ABE-0002057	ABE809	b0597		ADY-0000397	ABE55c	ECK0389		ABH-0024432	ABE5e7	Z0541		ACA-0130488	ABE72a	ECs0596		ABR-0076719	ABE718	c0644		AEA-0000596	ABE7f6	UTI89_C0598		AEF-0000568	ABE6cc	ECP_0564		ADP-0005799	ABE98b	Ec53638_0591		AEG-0000985	ABEe2b	APECO1_150		AEM-0005979	ADYc8d	EcolC_0553		BCI-0000595	AEA2a8	E2348_C_0564		ADO-0005035	ABE79a	EcE24377A_0588		BAS-0005438	ABE6b5
ABE-0002061	ABE80d	b0598		ADY-0000398	ABE562	ECK0390		ABH-0024433	ABE5eb	Z0542		ACA-0130489	ABE72c	ECs0597		ABR-0076720	ABE71a	c0645		AEA-0000597	ABE7ff	UTI89_C0599		AEF-0000569	ABE6ce	ECP_0565		ADP-0005800	ABE989	Ec53638_0592		AEG-0000486	ABE6ef	APECO1_1500		AEM-0005981	ABE285d	EcolC_0554		BCI-0000596	AEF2bd	E2348_C_0565		ADO-0005036	ABE79c	EcE24377A_0589		BAS-0005439	ABE6b8
ABE-0002065	ABE811	b0599		ADY-0000399	ABE565	ECK0391		ABH-0024434	ABE5ed	Z0543		ACA-0130491	ABE78f	ECs0598		ABR-0076726	ABR12bb6	c0650		AEA-0000598	ABE801	UTI89_C0600		AEF-0000570	ABE6d3	ECP_0566		ADP-0005802	ABE981	Ec53638_0593		AEG-0000485	ABE6ed	APECO1_1501		AEM-0005983	ABE285b	EcolC_0555		BCI-0000597	AEA2a9	E2348_C_0566		ADO-0005037	ABE7a6	EcE24377A_0590		BAS-0005440	BAS1540
ABE-0002069	ABE815	b0600		ADY-0000400	ABE567	ECK0392		ABH-0024435	ABE5f1	Z0545		ACA-0130492	ABE791	ECs0599		ABR-0076727	ABR12bb7	c0651		AEA-0000599	ABE804	UTI89_C0601		AEF-0000571	ABE6d6	ECP_0567		ADP-0005801	ABE983	Ec53638_0594		AEG-0000484	ABE6eb	APECO1_1502		AEM-0005985	ABE2855	EcolC_0556		BCI-0000598	AEA2aa	E2348_C_0567		ADO-0005038	ABE7af	EcE24377A_0591		BAS-0005444	ABE6cc
ABE-0002071	ABE817	b0601		ADY-0000401	ABE56d	ECK0393		ABH-0024436	ABE5f7	Z0547		ACA-0130493	ABE793	ECs0600		ABR-0076728	ABH6477	c0652		AEA-0000600	ABE806	UTI89_C0602		AEF-0000572	ABE6da	ECP_0568		ADP-0005803	ABE97f	Ec53638_0595		AEG-0000482	ABE6e8	APECO1_1503		AEM-0005987	ABE284d	EcolC_0557		BCI-0000599	AEA2ab	E2348_C_0568		ADO-0005039	ABE7b1	EcE24377A_0592		BAS-0005445	ABE6ce
ABE-0002073	ABE819	b0602		ADY-0000402	ABE56f	ECK0394		ABH-0024437	ABE5fb	Z0548		ACA-0130494	ABE796	ECs0601		ABR-0076729	ABE791	c0653		AEA-0000601	ABE809	UTI89_C0603		AEF-0000573	ABE6dc	ECP_0569		ADP-0005804	ABE97c	Ec53638_0596		AEG-0000481	ABE6e4	APECO1_1504		AEM-0005988	ABE284a	EcolC_0558		BCI-0003988	ABH6f97	E2348_C_0569		ADO-0005040	ABE7b3	EcE24377A_0593		BAS-0005446	ABE6d3
ABE-0002077	ABE81d	b0603		ADY-0000403	ABE572	ECK0395		ABH-0024438	ABE5fe	Z0549		ACA-0130496	ACA1fdc0	ECs0602		ABR-0076730	ABE793	c0654		AEA-0000602	ABE80d	UTI89_C0604		AEF-0000574	ABE6df	ECP_0570		ADP-0005805	ABE97a	Ec53638_0597		AEG-0000480	ABE6df	APECO1_1505		AEM-0005989	ABE2848	EcolC_0559		BCI-0000601	ABU1640e	E2348_C_0570		ADO-0005041	ABE7b8	EcE24377A_0594		BAS-0005447	ABE6d6
ABE-0002084	ABE824	b0604		ADY-0000404	ABE576	ECK0396		ABH-0024439	ABE601	Z0550		ACA-0130497	ABH5fe7	ECs0603		ABR-0076732	ABE79a	c0656		AEA-0000603	ABU168d5	UTI89_C0605		AEF-0000575	ABE6e4	ECP_0571		ADP-0005806	ABE978	Ec53638_0598		AEG-0000479	ABE6dc	APECO1_1506		AEM-0005990	ABE2846	EcolC_0560		BCI-0004156	ABE2e91	E2348_C_0571		ADO-0005042	ABE7ba	EcE24377A_0595		BAS-0005448	ABE6da
ABE-0002090	ABE82a	b0605		ADY-0000405	ABE57a	ECK0397		ABH-0024440	ABE603	Z0551		ACA-0130498	ACA1fdc2	ECs0604		ABR-0076733	ABE79c	c0657		AEA-0000604	ABE811	UTI89_C0606		AEF-0000576	ABE6e8	ECP_0572		ADP-0005807	ABE974	Ec53638_0599		AEG-0000478	ABE6da	APECO1_1507		AEM-0005991	ABE2843	EcolC_0561		BCI-0000578	ABE8d1	E2348_C_0572		ADO-0005043	ABE7bd	EcE24377A_0596		BAS-0005449	ABE6dc
ABE-0002093	ABE82d	b0606		ADY-0000406	ABE57c	ECK0398		ABH-0024441	ABE606	Z0552		ACA-0130499	ABH5fe8	ECs0605		ABR-0076734	ABE7a6	c0658		AEA-0000605	ABE815	UTI89_C0607		AEF-0000577	ABE6eb	ECP_0573		ADP-0005808	ABE971	Ec53638_0600		AEG-0000477	ABE6d6	APECO1_1508		AEM-0005992	ABE2841	EcolC_0562		BCI-0004155	ABE2e8e	E2348_C_0573		ADO-0005044	ADO13b4	EcE24377A_0597		BAS-0005450	ABE6df
ABE-0002095	ABE82f	b0607		ADY-0000407	ABE583	ECK0399		ABH-0024442	ABE60c	Z0553		ACA-0130500	ABH5fe9	ECs0606		ABR-0076735	ABE7af	c0659		AEA-0000606	ABE817	UTI89_C0608		AEF-0000578	ABE6ed	ECP_0574		ADP-0005809	ABE96e	Ec53638_0601		AEG-0000476	ABE6d3	APECO1_1509		AEM-0005993	ABH6e03	EcolC_0563		BCI-0001432	ABE1017	E2348_C_0574		ADO-0005045	ABE7c2	EcE24377A_0598		BAS-0005451	ABE6e4
ABE-0002099	ABE833	b0608		ADY-0000408	ABE585	ECK0400		ABH-0024443	ABE611	Z0555		ACA-0130501	ACA1fdc5	ECs0607		ABR-0076736	ABE7b1	c0660		AEA-0000607	ABE819	UTI89_C0609		AEF-0000579	ABE6ef	ECP_0575		ADP-0005812	AECfd9	Ec53638_0604		AEG-0000986	ABEe2e	APECO1_151		AEM-0005994	ABH6e02	EcolC_0564		BCI-0004160	ABE2e9f	E2348_C_0575		ADO-0005046	ABE7c4	EcE24377A_0599		BAS-0005454	ABE6eb
ABE-0002104	ABE838	b0610		ADY-0000409	ABE587	ECK0401		ABH-0024444	ABE613	Z0557		ACA-0130502	ABE79a	ECs0608		ABR-0076737	ABE7b3	c0661		AEA-0000608	ABE81d	UTI89_C0610		AEF-0000580	ABE6f1	ECP_0576		ADP-0005813	ADY2c6	Ec53638_0605		AEG-0000475	ABE6ce	APECO1_1510		AEM-0005995	ABH6e01	EcolC_0565		BCI-0001449	ABE1038	E2348_C_0576		ADO-0005047	ABE7c8	EcE24377A_0600		BAS-0005455	ABE6ed
ABE-0002107	ABE83b	b0611		ADY-0000410	ABE589	ECK0402		ABH-0024445	ABE615	Z0559		ACA-0130503	ABE79c	ECs0609		ABR-0076738	ABE7b8	c0662		AEA-0000609	ABE824	UTI89_C0611		AEF-0000581	ABE6f4	ECP_0577		ADP-0005814	ADP16b6	Ec53638_0606		AEG-0000474	ABE6cc	APECO1_1511		AEM-0005996	ABH6dff	EcolC_0566		BCI-0001460	ABE1056	E2348_C_0577		ADO-0005048	ABE7d9	EcE24377A_0601		BAS-0005456	ABE6ef
ABE-0002110	ABE83e	b0612		ADY-0000411	ABE58b	ECK0403		ABH-0024446	ABE61a	Z0562		ACA-0130504	ABE7a6	ECs0610		ABR-0076739	ABE7ba	c0663		AEA-0000610	ABE82a	UTI89_C0612		AEF-0000582	ABE6f8	ECP_0578		ADP-0005816	ADP16b8	Ec53638_0608		AEG-0000473	ABE6b8	APECO1_1512		AEM-0005997	ABE2839	EcolC_0567		BCI-0001444	ABE102a	E2348_C_0578		ADO-0005050	ABE7de	EcE24377A_0603		BAS-0005457	ABE6f1
ABE-0002114	ABE842	b0613		ADY-0000412	ABE58e	ECK0404		ABH-0024447	ABE61c	Z0563		ACA-0130505	ABE7af	ECs0611		ABR-0076740	ABE7bd	c0664		AEA-0000611	ABE82d	UTI89_C0613		AEF-0000583	ABH5fce	ECP_0579		ADP-0005817	ADP16b9	Ec53638_0609		AEG-0000472	ABE6b5	APECO1_1513		AEM-0005998	ABE2837	EcolC_0568		BCI-0000576	ABE8cc	E2348_C_0579		ADO-0005051	ABE7e3	EcE24377A_0604		BAS-0005458	ABE6f4
ABE-0002116	ABE844	b0614		ADY-0000413	ABE591	ECK0405		ABH-0024448	ABE61e	Z0564		ACA-0130506	ABE7b1	ECs0612		ABR-0076741	ABE7c2	c0665		AEA-0000612	ABE82f	UTI89_C0614		AEF-0000584	ABE6fd	ECP_0580		ADP-0005818	ADP16ba	Ec53638_0610		AEG-0000471	ABE6b1	APECO1_1515		AEM-0005999	ABE2833	EcolC_0569		BCI-0000588	ABE8f8	E2348_C_0580		ADO-0005052	ABH5ffd	EcE24377A_0605		BAS-0005459	ABE6f8
ABE-0002119	ABE847	b0615		ADY-0000414	ABE599	ECK0406		ABH-0024449	ABE626	Z0565		ACA-0130507	ABE7b3	ECs0613		ABR-0076742	ABE7c4	c0666		AEA-0000613	AEA265	UTI89_C0615		AEF-0000585	ABE6ff	ECP_0581		ADP-0005819	ADP16bb	Ec53638_0611		AEG-0000470	ABE6ad	APECO1_1516		AEM-0006000	ABE2831	EcolC_0570		BCI-0000604	ABE915	E2348_C_0581		ADO-0005053	ABE7e5	EcE24377A_0606		BAS-0005460	ABH5fce
ABE-0002122	ABE84a	b0616		ADY-0000415	ABE59d	ECK0407		ABH-0024450	ABE628	Z0566		ACA-0130508	ABE7b8	ECs0614		ABR-0076743	ABE7c8	c0667		AEA-0000614	ABE838	UTI89_C0616		AEF-0000586	ABE702	ECP_0582		ADP-0005820	ADP16bc	Ec53638_0612		AEG-0000469	ABE6ab	APECO1_1517		AEM-0006001	ABE282f	EcolC_0571		BCI-0000590	ABE8fd	E2348_C_0582		ADO-0005055	ABE7e9	EcE24377A_0607		BAS-0005461	ABE6fd
ABE-0002124	ABE84c	b0617		ADY-0000416	ABE5a1	ECK0408		ABH-0024452	ABE62e	Z0568		ACA-0130509	ABE7ba	ECs0615		ABR-0076744	ABE7d9	c0668		AEA-0000615	ABE83b	UTI89_C0618		AEF-0000587	ABE704	ECP_0583		ADP-0005821	ABE952	Ec53638_0613		AEG-0000468	ABE6a9	APECO1_1518		AEM-0006002	ABE282c	EcolC_0572		BCI-0000444	ABE69d	E2348_C_0583		ADO-0005054	ABE7e7	EcE24377A_0608		BAS-0005462	ABE6ff
ABE-0002126	ABE84e	b0618		ADY-0000417	ABE5a4	ECK0409		ABH-0024453	ABE630	Z0569		ACA-0130510	ABE7bd	ECs0616		ABR-0076745	ABE7de	c0669		AEA-0000616	ABE83e	UTI89_C0620		AEF-0000588	AEA229	ECP_0584		ADP-0005823	ABE94d	Ec53638_0615		AEG-0000467	ABE6a7	APECO1_1519		AEM-0006003	ABE2827	EcolC_0573		BCI-0002487	ABE1c67	E2348_C_0584		ADO-0005056	ABE7eb	EcE24377A_0609		BAS-0005463	ABE702
ABE-0002129	ABE851	b0619		ADY-0000418	ABE5a7	ECK0410		ABH-0024454	ABE633	Z0570		ACA-0130511	ABE7c2	ECs0617		ABR-0076747	ABE7e3	c0671		AEA-0000617	ABE842	UTI89_C0621		AEF-0000589	ABE70c	ECP_0585		ADP-0005824	ABE948	Ec53638_0616		AEG-0000987	ABEe30	APECO1_152		AEM-0006004	ABE2824	EcolC_0574		BCI-0001597	ABE1127	E2348_C_0585		ADO-0005057	ABE7ef	EcE24377A_0610		BAS-0005464	ABE704
ABE-0002131	ABE853	b0620		ADY-0000419	ABE5ac	ECK0411		ABH-0024455	ABE637	Z0571		ACA-0130512	ABE7c4	ECs0618		ABR-0076748	ABH5ffd	c0672		AEA-0000618	ABE844	UTI89_C0622		AEF-0000590	ABE70e	ECP_0586		ADP-0005825	ABE946	Ec53638_0617		AEG-0000466	ABE6a1	APECO1_1520		AEM-0006005	ABE2821	EcolC_0575		BCI-0000579	ABE8d4	E2348_C_0586		ADO-0005058	ABE7f4	EcE24377A_0611		BAS-0005465	ABE70c
ABE-0002133	ABE855	b0621		ADY-0000420	ABE5ae	ECK0412		ABH-0024456	ABE63a	Z0573		ACA-0130513	ABE7c8	ECs0619		ABR-0076749	ABE7e5	c0673		AEA-0000620	ABE847	UTI89_C0623		AEF-0000591	ABE712	ECP_0587		ADP-0005826	ABE940	Ec53638_0618		AEG-0000465	ABE69f	APECO1_1521		AEM-0006006	ABE281f	EcolC_0576		BCI-0000606	ABE45a14	E2348_C_0587		ADO-0005059	ABE7f6	EcE24377A_0612		BAS-0005466	ABE70e
ABE-0002139	ABE85b	b0622		ADY-0000421	ABE5b1	ECK0413		ABH-0024457	ABE63c	Z0574		ACA-0130514	ABEb8af	ECs0620		ABR-0076750	ABE7e7	c0674		AEA-0000622	ABE84a	UTI89_C0624		AEF-0000592	ABE714	ECP_0588		ADP-0005827	ABE93e	Ec53638_0619		AEG-0000464	ABH5fae	APECO1_1522		AEM-0006009	ABE2815	EcolC_0578		BCI-0002493	ABE1c73	E2348_C_0588		ADO-0005060	ABE7ff	EcE24377A_0613		BAS-0005467	ABE712
ABE-0002142	ABE85e	b0623		ADY-0000422	ABE5b5	ECK0414		ABH-0024458	ABE641	Z0576		ACA-0130515	ABEb8af	ECs0621		ABR-0076751	ABE7e9	c0675		AEA-0000623	ABE84c	UTI89_C0625		AEF-0000593	ABE718	ECP_0589		ADP-0005828	ADP16c4	Ec53638_0620		AEG-0000463	ABH5fad	APECO1_1523		AEM-0006010	ABE280f	EcolC_0579		BCI-0001623	ABE116c	E2348_C_0589		ADO-0005061	ABE801	EcE24377A_0614		BAS-0005468	ABE714
ABE-0002144	ABE860	b0624		ADY-0000423	ABE5b7	ECK0415		ABH-0024459	ABE643	Z0578		ACA-0130516	ABE7d9	ECs0622		ABR-0076752	ABE7eb	c0676		AEA-0000624	ABE84e	UTI89_C0626		AEF-0000594	ABE71a	ECP_0590		ADP-0005830	ADP16c6	Ec53638_0622		AEG-0000462	ABH5fac	APECO1_1524		AEM-0006011	ABE280c	EcolC_0580		BCI-0002631	ABE1e41	E2348_C_0590		ADO-0005062	ABE804	EcE24377A_0615		BAS-0005469	ABE718
ABE-0002153	ABE869	b0627		ADY-0000424	ABE5ba	ECK0416		ABH-0024460	ABE648	Z0579		ACA-0130517	ABE7de	ECs0623		ABR-0076753	ABE7ef	c0677		AEA-0000625	ABE851	UTI89_C0627		AEF-0000597	AEG1f5	ECP_0593		ADP-0005831	ABE938	Ec53638_0623		AEG-0000461	ABE69d	APECO1_1525		AEM-0006012	ABE2809	EcolC_0581		BCI-0004233	ABE2ed9	E2348_C_0591		ADO-0005063	ABE806	EcE24377A_0616		BAS-0005470	ABE71a
ABE-0002155	ABE86b	b0628		ADY-0000425	ABE5be	ECK0417		ABH-0024461	ABE64d	Z0581		ACA-0130518	ABE7e3	ECs0624		ABR-0076754	ABE7f4	c0678		AEA-0000626	ABE853	UTI89_C0628		AEF-0000598	AEG1f6	ECP_0594		ADP-0005832	AEM22c3	Ec53638_0624		AEG-0000460	ABE69a	APECO1_1526		AEM-0006013	ABE2807	EcolC_0582		BCI-0001640	ABE11fd	E2348_C_0592		ADO-0005064	ABE809	EcE24377A_0617		BAS-0005471	ABE721
ABE-0002158	ABE86e	b0629		ADY-0000426	ABE5c0	ECK0418		ABH-0024462	ABE650	Z0583		ACA-0130519	ABE7e5	ECs0625		ABR-0076755	ABE7f6	c0679		AEA-0000627	ABE855	UTI89_C0629		AEF-0000599	AEF257	ECP_0595		ADP-0005833	ADY2b7	Ec53638_0625		AEG-0000459	ABE698	APECO1_1527		AEM-0006014	ABE2805	EcolC_0583		BCI-0004237	ABE2ee2	E2348_C_0593		ADO-0005065	ABE80d	EcE24377A_0618		BAS-0005472	ABE724
ABE-0002160	ABE870	b0630		ADY-0000427	ABE5c2	ECK0419		ABH-0024463	ABE653	Z0584		ACA-0130520	ABE7e7	ECs0626		ABR-0076756	ABE7ff	c0680		AEA-0000628	ABE85b	UTI89_C0630		AEF-0000600	ABH6471	ECP_0596		ADP-0005834	ABE929	Ec53638_0626		AEG-0000458	ABE691	APECO1_1528		AEM-0006015	ABE2802	EcolC_0584		BCI-0001625	ABE1176	E2348_C_0594		ADO-0005066	ABU168d5	EcE24377A_0619		BAS-0005473	BAS1561
ABE-0002162	ABE872	b0631		ADY-0000428	ABE5c6	ECK0420		ABH-0024464	ABE659	Z0585		ACA-0130521	ABE7e9	ECs0627		ABR-0076757	ABE801	c0681		AEA-0000629	ABE85e	UTI89_C0631		AEF-0000601	ABH6477	ECP_0597		ADP-0005835	ABE927	Ec53638_0627		AEG-0000457	ABE68d	APECO1_1529		AEM-0006016	ABE2800	EcolC_0585		BCI-0004287	ABE2f98	E2348_C_0595		ADO-0005067	ABE811	EcE24377A_0620		BAS-0005474	ABH5fdc
ABE-0002168	ABE878	b0632		ADY-0000429	ABE5c9	ECK0421		ABH-0024465	ABE65c	Z0586		ACA-0130522	ABE7eb	ECs0628		ABR-0076758	ABE804	c0682		AEA-0000630	ABE860	UTI89_C0632		AEF-0000602	ABE791	ECP_0598		ADP-0005836	ABE921	Ec53638_0628		AEG-0000988	ABEe32	APECO1_153		AEM-0006017	ABH6de9	EcolC_0586		BCI-0000620	ABE952	E2348_C_0596		ADO-0005068	ABE815	EcE24377A_0621		BAS-0005475	ABE72a
ABE-0002171	ABE87b	b0633		ADY-0000430	ABE5cc	ECK0422		ABH-0024466	ABE661	Z0587		ACA-0130523	ABE7ef	ECs0629		ABR-0076759	ABE806	c0683		AEA-0000631	ABH6025	UTI89_C0633		AEF-0000603	ABE793	ECP_0599		ADP-0005837	ABE91f	Ec53638_0629		AEG-0000456	AEF226	APECO1_1530		AEM-0006018	ABE27f4	EcolC_0587		BCI-0000625	ABE97a	E2348_C_0597		ADO-0005069	ABE817	EcE24377A_0622		BAS-0005476	ABE72c
ABE-0002173	ABE87d	b0634		ADY-0000431	ABE5cf	ECK0423		ABH-0024467	ABE664	Z0588		ACA-0130524	ABE7f4	ECs0630		ABR-0076760	ABE809	c0684		AEA-0000632	ABE869	UTI89_C0634		AEF-0000604	ABE796	ECP_0600		ADP-0005838	ABE91c	Ec53638_0630		AEG-0000455	ABE689	APECO1_1531		AEM-0006019	ABH6de7	EcolC_0588		BCI-0003303	ABE2454	E2348_C_0598		ADO-0005070	ABE819	EcE24377A_0623		BAS-0005477	BAS1565
ABE-0002178	ABE882	b0635		ADY-0000432	ABE5d3	ECK0424		ABH-0024468	ABE666	Z0589		ACA-0130525	ABE7f6	ECs0631		ABR-0076761	ABE80d	c0685		AEA-0000633	ABE86b	UTI89_C0635		AEF-0000605	ABE79a	ECP_0601		ADP-0005839	ABE917	Ec53638_0631		AEG-0000454	ABE686	APECO1_1532		AEM-0006020	ABE27eb	EcolC_0589		BCI-0003317	ABE2481	E2348_C_0600		ADO-0005071	ABE81d	EcE24377A_0624		BAS-0005479	ABE78f
ABE-0002180	ABE884	b0636		ADY-0000433	ABE5d5	ECK0425		ABH-0024469	ABE66a	Z0590		ACA-0130526	ABE7ff	ECs0632		ABR-0076762	ABU168d5	c0686		AEA-0000634	ABE870	UTI89_C0636		AEF-0000606	ABE79c	ECP_0602		ADP-0005840	ABE915	Ec53638_0632		AEG-0000453	AEF223	APECO1_1533		AEM-0006021	ABE27e9	EcolC_0590		BCI-0001657	ABE1272	E2348_C_0601		ADO-0005072	ABE824	EcE24377A_0625		BAS-0005480	ABE791
ABE-0002183	ABE887	b0637		ADY-0000434	ABE5d7	ECK0426		ABH-0024470	ABE66d	Z0591		ACA-0130527	ABE801	ECs0633		ABR-0076763	ABE811	c0687		AEA-0000635	ABE872	UTI89_C0637		AEF-0000607	ABE7a6	ECP_0603		ADP-0005841	ABE913	Ec53638_0633		AEG-0000452	AEF222	APECO1_1534		AEM-0006022	ABE27e5	EcolC_0591		BCI-0004240	ABE2eef	E2348_C_0602		ADO-0005073	ABE82a	EcE24377A_0626		BAS-0005481	ABE793
ABE-0002185	ABE889	b0638		ADY-0000435	ABE5dd	ECK0427		ABH-0024472	ABE671	Z0592		ACA-0130528	ABE804	ECs0634		ABR-0076764	ABE815	c0688		AEA-0000636	ABE878	UTI89_C0638		AEF-0000608	ABE7af	ECP_0604		ADP-0005842	ABE90d	Ec53638_0634		AEG-0000451	ABE684	APECO1_1535		AEM-0006023	ABE27e3	EcolC_0592		BCI-0000622	ABE971	E2348_C_0603		ADO-0005074	ABE82d	EcE24377A_0627		BAS-0005482	ABE796
ABE-0002187	ABE88b	b0639		ADY-0000436	ABE5e0	ECK0428		ABH-0024473	ABE673	Z0593		ACA-0130529	ABE806	ECs0635		ABR-0076765	ABE817	c0689		AEA-0000637	ABE87b	UTI89_C0639		AEF-0000609	ABE7b1	ECP_0605		ADP-0005844	ABE908	Ec53638_0635		AEG-0000450	ABE67d	APECO1_1536		AEM-0006024	ABE27df	EcolC_0593		BCI-0003314	ABE2472	E2348_C_0604		ADO-0005075	ABE82f	EcE24377A_0628		BAS-0005483	BAS156b
ABE-0002192	ABE890	b0640		ADY-0000437	ABE5e4	ECK0429		ABH-0024474	ABE677	Z0596		ACA-0130530	ABE809	ECs0636		ABR-0076766	ABE819	c0690		AEA-0000638	ABE87d	UTI89_C0640		AEF-0000610	ABE7b3	ECP_0606		ADP-0005846	ABE900	Ec53638_0638		AEG-0000449	ABE67a	APECO1_1537		AEM-0006025	ABE27db	EcolC_0594		BCI-0003328	ABE24de	E2348_C_0605		ADO-0005076	ADO13d4	EcE24377A_0629		BAS-0005484	AFS27e
ABE-0002194	ABE892	b0641		ADY-0000438	ABE5e7	ECK0430		ABH-0024475	ABE67a	Z0597		ACA-0130531	ABE80d	ECs0637		ABR-0076767	ABE81d	c0691		AEA-0000639	ABE882	UTI89_C0641		AEF-0000611	ABE7b8	ECP_0607		ADP-0005847	ABE8fd	Ec53638_0639		AEG-0000448	ABE677	APECO1_1538		AEM-0006026	ABE27d8	EcolC_0595		BCI-0001649	ABE1213	E2348_C_0606		ADO-0005077	ABE833	EcE24377A_0630		BAS-0005485	BAS156d
ABE-0002196	ABE894	b0642		ADY-0000439	ABE5eb	ECK0431		ABH-0024476	ABE67d	Z0598		ACA-0130532	ABE811	ECs0638		ABR-0076768	ABE824	c0692		AEA-0000640	ABE884	UTI89_C0642		AEF-0000612	ABE7ba	ECP_0608		ADP-0005848	ABE8fb	Ec53638_0640		AEG-0000447	ABE673	APECO1_1539		AEM-0006027	ABE27d5	EcolC_0596		BCI-0000626	ABE97c	E2348_C_0607		ADO-0005078	ADP1719	EcE24377A_0631		BAS-0005487	ABH5fe8
ABE-0002199	ABE897	b0643		ADY-0000440	ABE5ed	ECK0432		ABH-0024477	ABE684	Z0599		ACA-0130533	ABE815	ECs0639		ABR-0076770	ABE82a	c0694		AEA-0000641	ABE887	UTI89_C0643		AEF-0000613	ABE7bd	ECP_0609		ADP-0005849	ABE8f8	Ec53638_0641		AEG-0000989	ABEe35	APECO1_154		AEM-0006028	ABE27d3	EcolC_0597		BCI-0000629	ABE983	E2348_C_0608		ADO-0005079	ABE838	EcE24377A_0632		BAS-0005488	ABH5fe9
ABE-0002201	ADY28e	b0644		ADY-0000441	ABE5f1	ECK0433		ABH-0024478	ABE686	Z0600		ACA-0130534	ABE817	ECs0640		ABR-0076771	ABE82d	c0695		AEA-0000642	AEG23d	UTI89_C0644		AEF-0000614	ABE7c2	ECP_0610		ADP-0005858	ABE8d9	Ec53638_0651		AEG-0000446	ABE671	APECO1_1540		AEM-0006029	ABE27d0	EcolC_0598		BCI-0000621	ABE96e	E2348_C_0609		ADO-0005080	ABE83b	EcE24377A_0633		BAS-0005489	BAS1571
ABE-0002208	ABE8a0	b0645		ADY-0000442	ABE5f7	ECK0434		ABH-0024479	ABE689	Z0601		ACA-0130535	ABE819	ECs0641		ABR-0076772	ABE82f	c0696		AEA-0000643	ABE889	UTI89_C0645		AEF-0000615	ABE7c4	ECP_0611		ADP-0005859	ABE8d4	Ec53638_0652		AEG-0000445	ABE66d	APECO1_1541		AEM-0006030	ABE27cc	EcolC_0599		BCI-0002692	BCIa84	E2348_C_0611		ADO-0005081	ABE83e	EcE24377A_0634		BAS-0005490	ABE79a
ABE-0002210	ABE8a2	b0646		ADY-0000443	ABE5fb	ECK0435		ABH-0024480	ABE68d	Z0602		ACA-0130536	ABE81d	ECs0642		ABR-0076774	ABE838	c0698		AEA-0000644	ABE88b	UTI89_C0646		AEF-0000616	ABE7c8	ECP_0612		ADP-0005860	ADP16e4	Ec53638_0653		AEG-0000444	ABE66a	APECO1_1542		AEM-0006032	ABE27c7	EcolC_0600		BCI-0000644	ABH6098	E2348_C_0612		ADO-0005082	ABE842	EcE24377A_0635		BAS-0005491	ABE79c
ABE-0002213	ABE8a5	b0647		ADY-0000444	ABE5fe	ECK0436		ABH-0024481	ABE691	Z0604		ACA-0130537	ABE824	ECs0643		ABR-0076775	ABE83b	c0699		AEA-0000645	ABE890	UTI89_C0647		AEF-0000617	ABEb8af	ECP_0613		ADP-0005861	ABE8d1	Ec53638_0654		AEG-0000443	ABE666	APECO1_1543		AEM-0006034	ABE27c5	EcolC_0601		BCI-0000645	ABH6099	E2348_C_0613		ADO-0005083	ABE844	EcE24377A_0636		BAS-0005492	ADP1747
ABE-0002220	ABE8ac	b0648		ADY-0000445	ABE601	ECK0437		ABH-0024482	ABE698	Z0606		ACA-0130538	ABE82a	ECs0644		ABR-0076776	ABE83e	c0700		AEA-0000646	ABE892	UTI89_C0648		AEF-0000618	ABE7d9	ECP_0614		ADP-0005862	ABE8cf	Ec53638_0655		AEG-0000442	ABE664	APECO1_1544		AEM-0006035	ABE27c0	EcolC_0602		BCI-0003441	ABH6d60	E2348_C_0614		ADO-0005084	ABE847	EcE24377A_0637		BAS-0005493	ABE7a6
ABE-0002222	ADY293	b0649		ADY-0000446	ABE603	ECK0438		ABH-0024483	ABE69a	Z0607		ACA-0130539	ABE82d	ECs0645		ABR-0076777	ABE842	c0701		AEA-0000647	ABE894	UTI89_C0649		AEF-0000619	ABE7de	ECP_0615		ADP-0005863	ABE8cc	Ec53638_0656		AEG-0000441	ABE661	APECO1_1545		AEM-0006036	ADR1f1c	EcolC_0603		BCI-0002700	BCIa8c	E2348_C_0615		ADO-0005085	ABE84a	EcE24377A_0638		BAS-0005494	ABE7af
ABE-0002225	ABE8b1	b0650		ADY-0000447	ABE606	ECK0439		ABH-0024485	ABH5fa5	Z0608		ACA-0130540	ABE82f	ECs0646		ABR-0076778	ABE844	c0702		AEA-0000648	ABE897	UTI89_C0650		AEF-0000620	ABE7e3	ECP_0616		ADP-0005864	ABE8ca	Ec53638_0657		AEG-0000440	ABE65c	APECO1_1546		AEM-0006038	ADR1f1b	EcolC_0604		BCI-0000635	ABE9a4	E2348_C_0616		ADO-0005086	ABE84c	EcE24377A_0639		BAS-0005495	ABE7b1
ABE-0002227	ABE8b3	b0651		ADY-0000448	ABE60c	ECK0440		ABH-0024486	ABH5fa6	Z0609		ACA-0130541	ABE833	ECs0647		ABR-0076780	ABE847	c0704		AEA-0000649	ABE8b3	UTI89_C0651		AEF-0000621	ABH5ffd	ECP_0617		ADP-0005865	AEA28f	Ec53638_0658		AEG-0000439	ABE659	APECO1_1547		AEM-0006040	ADR1f1a	EcolC_0605		BCI-0001658	ABE1275	E2348_C_0617		ADO-0005088	ADO13e0	EcE24377A_0641		BAS-0005496	ABE7b3
ABE-0002232	ABE8b8	b0652		ADY-0000449	ABE611	ECK0441		ABH-0024487	ABH5fa7	Z0615		ACA-0130543	ABE838	ECs0649		ABR-0076782	ABE84a	c0706		AEA-0000650	ABE8b8	UTI89_C0653		AEF-0000622	ABE7e5	ECP_0618		ADP-0005866	ABE8c1	Ec53638_0659		AEG-0000438	ABE653	APECO1_1548		AEM-0006042	ADR1f19	EcolC_0606		BCI-0003325	ABE24d4	E2348_C_0618		ADO-0005089	ABE851	EcE24377A_0642		BAS-0005497	ABE7b8
ABE-0002234	ABE8ba	b0653		ADY-0000450	ABE613	ECK0442		ABH-0024488	ABH5fa8	Z0634		ACA-0130544	ABE83b	ECs0650		ABR-0076785	ABE84e	c0709		AEA-0000651	ABE8ba	UTI89_C0654		AEF-0000623	ABE7e7	ECP_0619		ADP-0005868	ABE8bf	Ec53638_0660		AEG-0000437	ABE64d	APECO1_1549		AEM-0006044	ABE27bb	EcolC_0607		BCI-0001662	ABE1280	E2348_C_0619		ADO-0005090	ABE853	EcE24377A_0643		BAS-0005498	ABE7ba
ABE-0002239	ABE8bf	b0654		ADY-0000451	ABE615	ECK0443		ABH-0024489	ABH5fa9	Z0635		ACA-0130545	ABE83e	ECs0651		ABR-0076786	ABE851	c0710		AEA-0000652	ABE8bf	UTI89_C0655		AEF-0000624	ABE7e9	ECP_0620		ADP-0005869	ABE8ba	Ec53638_0661		AEG-0000990	ABEe39	APECO1_155		AEM-0006046	ABE27b7	EcolC_0608		BCI-0000627	ABE97f	E2348_C_0620		ADO-0005091	ABE855	EcE24377A_0644		BAS-0005499	ABE7bd
ABE-0002241	ABE8c1	b0655		ADY-0000452	ABE61a	ECK0444		ABH-0024490	ABE69d	Z0636		ACA-0130546	ABE842	ECs0652		ABR-0076787	ABE853	c0711		AEA-0000653	ABE8c1	UTI89_C0656		AEF-0000625	ABE7eb	ECP_0621		ADP-0005870	ABE8b8	Ec53638_0662		AEG-0000436	ABE648	APECO1_1550		AEM-0006047	ABE27b4	EcolC_0609		BCI-0003323	ABE24cc	E2348_C_0621		ADO-0005092	ADO13e4	EcE24377A_0645		BAS-0005500	ABE7c2
ABE-0002246	AEC28a	b0656		ADY-0000453	ABE61c	ECK0445		ABH-0024492	ABH5fac	Z0638		ACA-0130547	ABE844	ECs0653		ABR-0076788	ABE855	c0712		AEA-0000655	AEA28f	UTI89_C0657		AEF-0000626	ABE7ef	ECP_0622		ADP-0005871	ABE8b3	Ec53638_0663		AEG-0000435	ABE643	APECO1_1551		AEM-0006048	ABE27b1	EcolC_0610		BCI-0002604	ABE1de5	E2348_C_0622		ADO-0005093	ADO13e5	EcE24377A_0646		BAS-0005501	ABE7c4
ABE-0002250	ABE8ca	b0657		ADY-0000454	ABE61e	ECK0446		ABH-0024493	ABH5fad	Z0639		ACA-0130548	ABE847	ECs0654		ABR-0076789	ABE85b	c0713		AEA-0000656	AEA290	UTI89_C0658		AEF-0000627	ABE7f4	ECP_0623		ADP-0005872	ABE8b1	Ec53638_0664		AEG-0000434	ABE641	APECO1_1552		AEM-0006049	ABE27af	EcolC_0611		BCI-0001638	ABE11a2	E2348_C_0623		ADO-0005094	ABE85b	EcE24377A_0647		BAS-0005502	ABE7c8
ABE-0002252	ABE8cc	b0658		ADY-0000455	ABE626	ECK0447		ABH-0024494	ABH5fae	Z0640		ACA-0130549	ABE84a	ECs0655		ABR-0076790	ABE85e	c0714		AEA-0000657	ABE8ca	UTI89_C0659		AEF-0000628	ABE7f6	ECP_0624		ADP-0005873	ADY293	Ec53638_0665		AEG-0000433	ABE63a	APECO1_1553		AEM-0006050	ABE27a7	EcolC_0612		BCI-0000637	ABE9b0	E2348_C_0624		ADO-0005095	ABE85e	EcE24377A_0648		BAS-0005503	ABEb8af
ABE-0002255	ABE8cf	b0659		ADY-0000456	ABE628	ECK0448		ABH-0024495	ABE69f	Z0641		ACA-0130550	ABE84c	ECs0656		ABR-0076791	ABE860	c0715		AEA-0000658	ABE8cc	UTI89_C0660		AEF-0000629	ABE7ff	ECP_0625		ADP-0005874	ABE8ac	Ec53638_0666		AEG-0000432	ABE637	APECO1_15532		AEM-0006051	ABE27a4	EcolC_0613		BCI-0000624	ABE978	E2348_C_0625		ADO-0005096	ABE860	EcE24377A_0649		BAS-0005505	ABEb8af
ABE-0002257	ABE8d1	b0660		ADY-0000458	ABE62e	ECK0450		ABH-0024496	ABE6a1	Z0642		ACA-0130551	ABE84e	ECs0657		ABR-0076792	ABH6025	c0716		AEA-0000659	ABE8cf	UTI89_C0668		AEF-0000630	ABE801	ECP_0626		ADP-0005875	ABE8a5	Ec53638_0667		AEG-0000431	ABE633	APECO1_1554		AEM-0006052	ABE279e	EcolC_0614		BCI-0004232	ABE2ed6	E2348_C_0626		ADO-0005097	ABH6025	EcE24377A_0650		BAS-0005506	ABE7d9
ABE-0002260	ABE8d4	b0661		ADY-0000459	ABE630	ECK0451		ABH-0024497	ABE6a7	Z0643		ACA-0130552	ABE851	ECs0658		ABR-0076793	ABE869	c0717		AEA-0000660	ABE8d1	UTI89_C0669		AEF-0000631	ABE804	ECP_0627		ADP-0005876	ABE8a2	Ec53638_0668		AEG-0000430	ABE630	APECO1_1555		AEM-0006054	ABE279a	EcolC_0615		BCI-0000633	ABE9a0	E2348_C_0627		ADO-0005098	ABE869	EcE24377A_0651		BAS-0005507	ABE7de
ABE-0002265	ABE8d9	b0662		ADY-0000460	ABE633	ECK0452		ABH-0024498	ABE6a9	Z0644		ACA-0130553	ABE853	ECs0659		ABR-0076794	ABE86b	c0718		AEA-0000661	ABE8d4	UTI89_C0670		AEF-0000632	ABE806	ECP_0628		ADP-0005877	ABE8a0	Ec53638_0669		AEG-0000429	ABE62e	APECO1_1556		AEM-0006055	ABE2795	EcolC_0616		BCI-0001647	ABE120f	E2348_C_0628		ADO-0005099	ABE86b	EcE24377A_0652		BAS-0005509	ABE7e3
ABE-0002292	ABE8f4	b0674		ADY-0000461	ABE637	ECK0453		ABH-0024499	ABE6ab	Z0645		ACA-0130554	ABE855	ECs0660		ABR-0076796	ABE870	c0720		AEA-0000662	ABE8d9	UTI89_C0671		AEF-0000633	ABE809	ECP_0629		ADP-0005878	ADY28e	Ec53638_0670		AEG-0000428	ABE628	APECO1_1557		AEM-0006056	ABE2790	EcolC_0617		BCI-0000636	ABE9ae	E2348_C_0629		ADO-0005100	ADO13ec	EcE24377A_0653		BAS-0005510	ABH5ffd
ABE-0002296	ABE8f8	b0675		ADY-0000462	ABE63a	ECK0454		ABH-0024500	ABE6ad	Z0646		ACA-0130555	ABE85b	ECs0661		ABR-0076797	ABE872	c0721		AEA-0000670	ABE8f4	UTI89_C0672		AEF-0000634	ABE80d	ECP_0630		ADP-0005879	ABE897	Ec53638_0671		AEG-0000427	ABE626	APECO1_1558		AEM-0006057	ABE278e	EcolC_0618		BCI-0001652	ABE125a	E2348_C_0630		ADO-0005101	ABE86e	EcE24377A_0654		BAS-0005511	ABE7e5
ABE-0002299	ABE8fb	b0676		ADY-0000463	ABE63c	ECK0455		ABH-0024501	ABE6b1	Z0647		ACA-0130556	ABE85e	ECs0662		ABR-0076798	ABE878	c0722		AEA-0000671	ABE8f8	UTI89_C0674		AEF-0000635	ABU168d5	ECP_0631		ADP-0005880	ABE894	Ec53638_0672		AEG-0000426	ABE61e	APECO1_1559		AEM-0006058	ABE278c	EcolC_0619		BCI-0000649	ABE9c5	E2348_C_0631		ADO-0005102	ABE870	EcE24377A_0655		BAS-0005513	ABE7e9
ABE-0002301	ABE8fd	b0677		ADY-0000464	ABE641	ECK0456		ABH-0024502	ABE6b5	Z0648		ACA-0130557	ABE860	ECs0663		ABR-0076800	ABE87b	c0724		AEA-0000672	ABE8fb	UTI89_C0676		AEF-0000636	ABE811	ECP_0632		ADP-0005881	ABE892	Ec53638_0673		AEG-0000991	ABEe3b	APECO1_156		AEM-0006059	ABE2786	EcolC_0620		BCI-0004236	ABE2edf	E2348_C_0632		ADO-0005103	ABE872	EcE24377A_0656		BAS-0005512	ABE7e7
ABE-0002304	ABE900	b0678		ADY-0000465	ABE643	ECK0457		ABH-0024503	ABE6b8	Z0649		ACA-0130558	ABH6025	ECs0664		ABR-0076801	ABE87d	c0725		AEA-0000673	ABE8fd	UTI89_C0677		AEF-0000637	ABE815	ECP_0633		ADP-0005882	ABE890	Ec53638_0674		AEG-0000425	ABE61c	APECO1_1560		AEM-0006061	ABE2783	EcolC_0621		BCI-0000639	ABE9b5	E2348_C_0633		ADO-0005104	ABE878	EcE24377A_0657		BAS-0005514	ABE7eb
ABE-0002312	ABE908	b0679		ADY-0000466	ABE648	ECK0458		ABH-0024504	ABH5fb8	Z0651		ACA-0130559	ABE869	ECs0665		ABR-0076802	ABE882	c0726		AEA-0000674	ABE900	UTI89_C0678		AEF-0000638	ABE817	ECP_0634		ADP-0005883	ABE88b	Ec53638_0675		AEG-0000424	ABE61a	APECO1_1561		AEM-0006063	ABE277e	EcolC_0622		BCI-0000648	ABE9c3	E2348_C_0634		ADO-0005106	ABE87b	EcE24377A_0658		BAS-0005515	ABE7ef
ABE-0002317	ABE90d	b0680		ADY-0000467	ABE64d	ECK0459		ABH-0024509	ABE6cc	Z0657		ACA-0130560	ABE86b	ECs0666		ABR-0076803	ABE884	c0727		AEA-0000676	ABE908	UTI89_C0679		AEF-0000639	ABE819	ECP_0635		ADP-0005884	ABE889	Ec53638_0676		AEG-0000423	ABE615	APECO1_1562		AEM-0006065	ABE277a	EcolC_0623		BCI-0004242	ABE2ef8	E2348_C_0635		ADO-0005107	ABE87d	EcE24377A_0660		BAS-0005516	ABE7f4
ABE-0002323	ABE913	b0681		ADY-0000468	ABE650	ECK0460		ABH-0024510	ABE6ce	Z0658		ACA-0130561	ABE86e	ECs0667		ABR-0076804	ABE887	c0728		AEA-0000677	AEA2a5	UTI89_C0680		AEF-0000640	ABE81d	ECP_0636		ADP-0005885	ABE887	Ec53638_0677		AEG-0000422	ABE613	APECO1_1563		AEM-0006066	ABE2778	EcolC_0624		BCI-0002804	BCIaf4	E2348_C_0636		ADO-0005108	ABE882	EcE24377A_0661		BAS-0005517	ABE7f6
ABE-0002325	ABE915	b0682		ADY-0000469	ABE653	ECK0461		ABH-0024511	ABE6d3	Z0659		ACA-0130562	ABE870	ECs0668		ABR-0076805	ABE889	c0729		AEA-0000678	AEA2a6	UTI89_C0681		AEF-0000641	ABE824	ECP_0637		ADP-0005886	ABE884	Ec53638_0678		AEG-0000421	ABE611	APECO1_1564		AEM-0006067	ABE2773	EcolC_0625		BCI-0004239	ABE2eed	E2348_C_0637		ADO-0005109	ABE884	EcE24377A_0662		BAS-0005518	ABE7ff
ABE-0002327	ABE917	b0683		ADY-0000470	ABE659	ECK0462		ABH-0024512	ABE6d6	Z0660		ACA-0130563	ABE872	ECs0669		ABR-0076806	ABE88b	c0730		AEA-0000679	AEA2a7	UTI89_C0682		AEF-0000642	ABE82a	ECP_0638		ADP-0005887	ABE882	Ec53638_0679		AEG-0000420	ABE60c	APECO1_1565		AEM-0006068	ABE276e	EcolC_0626		BCI-0004244	ABE2f02	E2348_C_0638		ADO-0005110	ABE887	EcE24377A_0663		BAS-0005519	ABE801
ABE-0002332	ABE91c	b0684		ADY-0000471	ABE65c	ECK0463		ABH-0024513	ABE6da	Z0661		ACA-0130564	ABE878	ECs0670		ABR-0076807	ABE890	c0731		AEA-0000680	AEA2a8	UTI89_C0683		AEF-0000643	ABE82d	ECP_0639		ADP-0005888	ABE87d	Ec53638_0680		AEG-0000419	ABE606	APECO1_1566		AEM-0006069	ABE276c	EcolC_0627		BCI-0002627	ABE1e2b	E2348_C_0639		ADO-0005111	ABE889	EcE24377A_0664		BAS-0005520	ABE804
ABE-0002335	ABE91f	b0685		ADY-0000472	ABE661	ECK0464		ABH-0024514	ABE6dc	Z0662		ACA-0130565	ABE87b	ECs0671		ABR-0076808	ABE892	c0732		AEA-0000681	AEA2a9	UTI89_C0684		AEF-0000644	ABE82f	ECP_0640		ADP-0005889	ABE87b	Ec53638_0682		AEG-0000418	ABE603	APECO1_1567		AEM-0006070	ABE2767	EcolC_0628		BCI-0000672	ABEa03	E2348_C_0640		ADO-0005112	ABE88b	EcE24377A_0665		BAS-0005521	ABE806
ABE-0002337	ABE921	b0686		ADY-0000473	ABE664	ECK0465		ABH-0024515	ABE6df	Z0663		ACA-0130566	ABE87d	ECs0672		ABR-0076809	ABE894	c0733		AEA-0000682	AEA2aa	UTI89_C0685		AEF-0000645	ABE838	ECP_0641		ADP-0005891	ABE878	Ec53638_0683		AEG-0000417	ABE601	APECO1_1568		AEM-0006071	ABE2764	EcolC_0629		BCI-0000651	ABE9c9	E2348_C_0641		ADO-0005113	ABE890	EcE24377A_0666		BAS-0005522	ABE809
ABE-0002343	ABE927	b0687		ADY-0000474	ABE666	ECK0466		ABH-0024517	ABE6e4	Z0665		ACA-0130567	ABE882	ECs0673		ABR-0076810	ABE897	c0734		AEA-0000683	AEA2ab	UTI89_C0686		AEF-0000646	ABE83b	ECP_0642		ADP-0005892	ABE872	Ec53638_0684		AEG-0000416	ABE5fe	APECO1_1569		AEM-0006072	ABE275f	EcolC_0630		BCI-0000634	ABE9a2	E2348_C_0642		ADO-0005114	ABE892	EcE24377A_0667		BAS-0005523	BAS1593
ABE-0002345	ABE929	b0688		ADY-0000475	ABE66a	ECK0467		ABH-0024520	ABE6eb	Z0668		ACA-0130568	ABE884	ECs0674		ABR-0076811	ABE8b3	c0735		AEA-0000684	ABU1640b	UTI89_C0687		AEF-0000647	ABE83e	ECP_0643		ADP-0005893	ABE870	Ec53638_0685		AEG-0000992	ABEe3d	APECO1_157		AEM-0006074	ABE2759	EcolC_0631		BCI-0004243	ABE2efa	E2348_C_0643		ADO-0005115	ABE894	EcE24377A_0668		BAS-0005524	ABU168d5
ABE-0002350	ADY2b7	b0689		ADY-0000476	ABE66d	ECK0468		ABH-0024521	ABE6ed	Z0669		ACA-0130569	ABE887	ECs0675		ABR-0076812	ABE8b8	c0736		AEA-0000685	ABU1640e	UTI89_C0688		AEF-0000648	ABE842	ECP_0644		ADP-0005894	ABE86e	Ec53638_0686		AEG-0000415	ABE5fb	APECO1_1570		AEM-0006075	ABE2756	EcolC_0632		BCI-0000677	ABEa16	E2348_C_0644		ADO-0005116	ABE897	EcE24377A_0669		BAS-0005525	ABE811
ABE-0002360	ABE938	b0692		ADY-0000477	ABE671	ECK0469		ABH-0024522	ABE6ef	Z0670		ACA-0130570	ABE889	ECs0676		ABR-0076813	ABE8ba	c0737		AEA-0000686	ABE90d	UTI89_C0689		AEF-0000649	ABE844	ECP_0645		ADP-0005895	ABE86b	Ec53638_0687		AEG-0000414	ABE5f7	APECO1_1571		AEM-0006076	ABE2751	EcolC_0633		BCI-0000657	ABE9d9	E2348_C_0645		ADO-0005117	ADY28e	EcE24377A_0670		BAS-0005526	ABE815
ABE-0002362	ABE93a	b0693		ADY-0000478	ABE673	ECK0470		ABH-0024523	ABE6f1	Z0671		ACA-0130571	ABE88b	ECs0677		ABR-0076814	ABE8bf	c0738		AEA-0000687	ABE913	UTI89_C0690		AEF-0000650	ABE847	ECP_0646		ADP-0005896	ABE869	Ec53638_0688		AEG-0000413	ABE5f1	APECO1_1572		AEM-0006077	ABE274f	EcolC_0634		BCI-0000669	ABE9f5	E2348_C_0646		ADO-0005118	ADO13fe	EcE24377A_0671		BAS-0005527	ABE817
ABE-0002366	ABE93e	b0694		ADY-0000479	ABE677	ECK0471		ABH-0024524	ABE6f4	Z0672		ACA-0130572	ABE890	ECs0678		ABR-0076815	ABE8c1	c0739		AEA-0000688	ABE915	UTI89_C0691		AEF-0000651	ABE84a	ECP_0647		ADP-0005897	ABH6025	Ec53638_0689		AEG-0000412	ABE5ed	APECO1_1573		AEM-0006078	ABE274a	EcolC_0635		BCI-0000658	ABE9db	E2348_C_0647		ADO-0005119	ADO13ff	EcE24377A_0672		BAS-0005528	ABE819
ABE-0002368	ABE940	b0695		ADY-0000480	ABE67a	ECK0472		ABH-0024525	ABE6f8	Z0673		ACA-0130573	ABE892	ECs0679		ABR-0076817	AEA28f	c0741		AEA-0000689	ABE917	UTI89_C0692		AEF-0000652	ABE84c	ECP_0648		ADP-0005898	ABE860	Ec53638_0690		AEG-0000411	ABE5eb	APECO1_1574		AEM-0006079	ABE2748	EcolC_0636		BCI-0000667	ABE9ed	E2348_C_0648		ADO-0005120	ABE8a0	EcE24377A_0673		BAS-0005529	ABE81d
ABE-0002374	ABE946	b0696		ADY-0000481	ABE67d	ECK0473		ABH-0024526	ABH5fce	Z0674		ACA-0130574	ABE894	ECs0680		ABR-0076818	ABE8ca	c0742		AEA-0000690	AEF2c7	UTI89_C0693		AEF-0000653	ABE84e	ECP_0649		ADP-0005899	ABE85e	Ec53638_0691		AEG-0000410	ABE5e7	APECO1_1575		AEM-0006080	ABE2744	EcolC_0637		BCI-0002611	ABE1e01	E2348_C_0649		ADO-0005121	ABE8a2	EcE24377A_0674		BAS-0005530	ABE824
ABE-0002376	ABE948	b0697		ADY-0000482	ABE684	ECK0474		ABH-0024527	ABE6fd	Z0675		ACA-0130575	ABE897	ECs0681		ABR-0076819	ABE8cc	c0743		AEA-0000691	ABE91c	UTI89_C0694		AEF-0000654	ABE851	ECP_0650		ADP-0005900	ABE85b	Ec53638_0692		AEG-0000409	ABE5e4	APECO1_1576		AEM-0006081	ABE2742	EcolC_0638		BCI-0000691	AEM225e	E2348_C_0650		ADO-0005122	ABE8a5	EcE24377A_0675		BAS-0005531	ABE82a
ABE-0002381	ABE94d	b0698		ADY-0000483	ABE686	ECK0475		ABH-0024528	ABE6ff	Z0676		ACA-0130577	ABE8a0	ECs0683		ABR-0076820	ABE8cf	c0744		AEA-0000692	ABE91f	UTI89_C0695		AEF-0000655	ABE853	ECP_0651		ADP-0005901	ABE855	Ec53638_0693		AEG-0000408	ABE5e0	APECO1_1577		AEM-0006082	ABE273d	EcolC_0639		BCI-0002805	BCIaf5	E2348_C_0651		ADO-0005123	ABE8ac	EcE24377A_0676		BAS-0005532	ABE82d
ABE-0002386	ABE952	b0699		ADY-0000484	ABE689	ECK0476		ABH-0024529	ABE702	Z0677		ACA-0130578	ABE8a2	ECs0684		ABR-0076821	ABE8d1	c0745		AEA-0000693	ABE921	UTI89_C0696		AEF-0000656	ABE855	ECP_0652		ADP-0005902	ABE853	Ec53638_0694		AEG-0000407	ABE5dd	APECO1_1578		AEM-0006083	ABE273a	EcolC_0640		BCI-0002798	BCIaee	E2348_C_0652		ADO-0005124	ADY293	EcE24377A_0677		BAS-0005533	ABE82f
ABE-0002392	ABH606a	b0700		ADY-0000485	ABE68d	ECK0477		ABH-0024530	ABE704	Z0678		ACA-0130579	ABE8a5	ECs0685		ABR-0076823	ABE8d4	c0747		AEA-0000694	ABE927	UTI89_C0698		AEF-0000657	ABE85b	ECP_0653		ADP-0005903	ABE851	Ec53638_0695		AEG-0000406	ABE5d7	APECO1_1579		AEM-0006084	ABE2734	EcolC_0641		BCI-0002800	BCIaf0	E2348_C_0653		ADO-0005125	ABE8b1	EcE24377A_0678		BAS-0005535	ABE833
ABE-0002398	ABH606c	b0702		ADY-0000486	ABE691	ECK0478		ABH-0024531	ABE70c	Z0679		ACA-0130580	ABE8ac	ECs0686		ABR-0076824	ABE8d9	c0748		AEA-0000695	ABE929	UTI89_C0699		AEF-0000658	ABE85e	ECP_0654		ADP-0005904	ABE84e	Ec53638_0696		AEG-0000993	ABEe3f	APECO1_158		AEM-0006085	ABE2732	EcolC_0642		BCI-0004702	AEA124a	E2348_C_0654		ADO-0005126	ABE8b3	EcE24377A_0679		BAS-0005536	ADP1719
ABE-0002404	ADY2c6	b0704		ADY-0000487	ABE698	ECK0479		ABH-0024532	ABE70e	Z0680		ACA-0130583	ABE8b1	ECs0689		ABR-0076832	ABE8f4	c0749		AEA-0000696	ABE938	UTI89_C0700		AEF-0000659	ABE860	ECP_0655		ADP-0005905	ABE84c	Ec53638_0697		AEG-0000405	ABE5d5	APECO1_1580		AEM-0006086	ABE272f	EcolC_0643		BCI-0002806	BCIaf6	E2348_C_0655		ADO-0005127	ABE8b8	EcE24377A_0680		BAS-0005537	ABE838
ABE-0002411	ADY2c9	b0706		ADY-0000488	ABE69a	ECK0480		ABH-0024533	ABE712	Z0681		ACA-0130584	ABE8b3	ECs0690		ABR-0076833	ABE8f8	c0750		AEA-0000697	ABE93a	UTI89_C0701		AEF-0000660	ABH6025	ECP_0656		ADP-0005906	ABE84a	Ec53638_0698		AEG-0000404	ABE5d3	APECO1_1581		AEM-0006087	ABE272c	EcolC_0644		BCI-0002795	BCIaeb	E2348_C_0656		ADO-0005128	ABE8ba	EcE24377A_0681		BAS-0005538	BAS15a2
ABE-0002414	ABE96e	b0707		ADY-0000489	ABE69d	ECK0481		ABH-0024534	ABE714	Z0682		ACA-0130585	ABE8b8	ECs0691		ABR-0076834	ABE8fb	c0751		AEA-0000698	AEA2ba	UTI89_C0702		AEF-0000661	ABE869	ECP_0657		ADP-0005907	ABE847	Ec53638_0699		AEG-0000403	ABE5cf	APECO1_1582		AEM-0006089	ABE2724	EcolC_0645		BCI-0002801	BCIaf1	E2348_C_0657		ADO-0005129	ABE8bf	EcE24377A_0682		BAS-0005539	ABE83b
ABE-0002417	ABE971	b0708		ADY-0000490	ABE69f	ECK0482		ABH-0024535	ABE718	Z0683		ACA-0130586	ABE8ba	ECs0692		ABR-0076835	ABE8fd	c0752		AEA-0000699	AEA2bb	UTI89_C0703		AEF-0000662	ABE86b	ECP_0658		ADP-0005908	ABE844	Ec53638_0700		AEG-0000402	ABE5cc	APECO1_1583		AEM-0006090	ABE2722	EcolC_0646		BCI-0000699	BCI2bb	E2348_C_0658		ADO-0005130	ABE8c1	EcE24377A_0683		BAS-0005540	ABE83e
ABE-0002420	ABE974	b0709		ADY-0000491	ABE6a1	ECK0483		ABH-0024536	ABE71a	Z0684		ACA-0130587	ABE8bf	ECs0693		ABR-0076836	ABE900	c0753		AEA-0000700	ABE93e	UTI89_C0704		AEF-0000663	AEF297	ECP_0659		ADP-0005909	ABE842	Ec53638_0701		AEG-0000401	ABE5c9	APECO1_1584		AEM-0006091	ABE271f	EcolC_0647		BCI-0000693	BCI2b5	E2348_C_0659		ADO-0005132	AEA28f	EcE24377A_0685		BAS-0005541	ABE842
ABE-0002424	ABE978	b0710		ADY-0000493	ABE6a9	ECK0485		ABH-0024537	ABE721	Z0686		ACA-0130588	ABE8c1	ECs0694		ABR-0076838	ABE908	c0755		AEA-0000701	ABE940	UTI89_C0705		AEF-0000664	ABE870	ECP_0660		ADP-0005910	ABE83e	Ec53638_0702		AEG-0000400	ABE5c6	APECO1_1585		AEM-0006092	ABE271d	EcolC_0648		BCI-0000701	BCI2bd	E2348_C_0660		ADO-0005133	ABE8ca	EcE24377A_0686		BAS-0005542	ABE844
ABE-0002426	ABE97a	b0711		ADY-0000494	ABE6ab	ECK0486		ABH-0024538	ABE724	Z0688		ACA-0130589	ABE8ca	ECs0695		ABR-0076840	AEA2a6	c0757		AEA-0000702	ABE946	UTI89_C0706		AEF-0000665	ABE872	ECP_0661		ADP-0005911	ABE83b	Ec53638_0703		AEG-0000399	ABE5c2	APECO1_1586		AEM-0006093	ABE271b	EcolC_0649		BCI-0000695	BCI2b7	E2348_C_0661		ADO-0005134	ABE8cc	EcE24377A_0687		BAS-0005543	ABE847
ABE-0002428	ABE97c	b0712		ADY-0000495	ABE6ad	ECK0487		ABH-0024539	ABE726	Z0689		ACA-0130590	ABE8cc	ECs0696		ABR-0076841	AEA2a7	c0758		AEA-0000703	ABE948	UTI89_C0707		AEF-0000666	ABE878	ECP_0662		ADP-0005912	ABE838	Ec53638_0704		AEG-0000398	ABE5c0	APECO1_1587		AEM-0006094	ABE2717	EcolC_0650		BCI-0000697	BCI2b9	E2348_C_0662		ADO-0005135	ABE8cf	EcE24377A_0688		BAS-0005544	ABE84a
ABE-0002431	ABE97f	b0713		ADY-0000496	ABE6b1	ECK0488		ABH-0024540	ABH5fdc	Z0690		ACA-0130591	ABE8cf	ECs0697		ABR-0076842	AEA2a8	c0759		AEA-0000704	ABE94d	UTI89_C0708		AEF-0000667	ABE87b	ECP_0663		ADP-0005913	ADP1719	Ec53638_0705		AEG-0000397	ABE5be	APECO1_1588		AEM-0006095	ADYc2c	EcolC_0651		BCI-0000704	BCI2c0	E2348_C_0663		ADO-0005136	ABE8d1	EcE24377A_0689		BAS-0005545	ABE84c
ABE-0002433	ABE981	b0714		ADY-0000498	ABE6b8	ECK0490		ABH-0024541	ABE72a	Z0691		ACA-0130592	ABE8d1	ECs0698		ABR-0076843	AEF2bd	c0760		AEA-0000705	ABU16a03	UTI89_C0709		AEF-0000668	ABE87d	ECP_0664		ADP-0005914	ABE833	Ec53638_0706		AEG-0000396	ABE5b7	APECO1_1589		AEM-0006096	ADYc2b	EcolC_0652		BCI-0004700	AEA1248	E2348_C_0664		ADO-0005138	ABE8d4	EcE24377A_0690		BAS-0005546	ABE84e
ABE-0002435	ABE983	b0715		ADY-0000499	ADY1f3	ECK0491		ABH-0024542	ABE72c	Z0693		ACA-0130593	ABE8d4	ECs0699		ABR-0076844	AEA2a9	c0761		AEA-0000706	ABE952	UTI89_C0710		AEF-0000669	ABE882	ECP_0665		ADP-0005915	ABE82f	Ec53638_0707		AEG-0000994	ABEe41	APECO1_159		AEM-0006098	AEM17d2	EcolC_0653		BCI-0002790	BCIae6	E2348_C_0665		ADO-0005139	ABE8d9	EcE24377A_0692		BAS-0005547	ABE851
ABE-0002441	ABE989	b0716		ADY-0000500	ADY1f4	ECK0492		ABH-0024544	ABE78f	Z0696		ACA-0130594	ABE8d9	ECs0700		ABR-0076845	AEA2aa	c0762		AEA-0000707	ABE96e	UTI89_C0711		AEF-0000670	ABE884	ECP_0666		ADP-0005916	ABE82d	Ec53638_0708		AEG-0000395	ABE5b5	APECO1_1590		AEM-0006100	ADYc27	EcolC_0654		BCI-0000707	BCI2c3	E2348_C_0666		ADO-0005146	ABE8f4	EcE24377A_0699		BAS-0005548	ABE853
ABE-0002443	ABE98b	b0717		ADY-0000501	AEC1f1	ECK0493		ABH-0024545	ABE791	Z0697		ACA-0130605	ABE8f4	ECs0704		ABR-0076846	AEA2ab	c0763		AEA-0000708	ABE971	UTI89_C0712		AEF-0000671	ABE887	ECP_0667		ADP-0005917	ADP171d	Ec53638_0709		AEG-0000394	ABE5b1	APECO1_1591		AEM-0006102	ABE2703	EcolC_0655		BCI-0002845	BCIb1d	E2348_C_0667		ADO-0005147	ABE8f8	EcE24377A_0700		BAS-0005549	ABE855
ABE-0002446	ADY2d5	b0718		ADY-0000503	ABH5fbc	ECK0495		ABH-0024546	ABE793	Z0698		ACA-0130606	ABE8f8	ECs0705		ABR-0076847	ABU1640b	c0764		AEA-0000709	ABE974	UTI89_C0713		AEF-0000672	ABE889	ECP_0668		ADP-0005918	ABE82a	Ec53638_0710		AEG-0000393	ABE5ae	APECO1_1592		AEM-0006104	ABE26fc	EcolC_0656		BCI-0002808	BCIaf8	E2348_C_0668		ADO-0005148	ABE8fb	EcE24377A_0701		BAS-0005551	ABE85b
ABE-0002448	ABE990	b0719		ADY-0000504	ABE6cc	ECK0496		ABH-0024547	ABE796	Z0699		ACA-0130607	ABE8fb	ECs0706		ABR-0076848	ABU1640e	c0765		AEA-0000710	ABE978	UTI89_C0714		AEF-0000673	ABE88b	ECP_0669		ADP-0005919	ABE824	Ec53638_0711		AEG-0000392	ABE5ac	APECO1_1593		AEM-0006105	ABH6da7	EcolC_0657		BCI-0000694	ABH6299	E2348_C_0669		ADO-0005149	ABE8fd	EcE24377A_0702		BAS-0005552	ABE85e
ABE-0002451	ABE993	b0720		ADY-0000505	ABE6ce	ECK0497		ABH-0024549	ABH5fe5	Z0700		ACA-0130608	ABE8fd	ECs0707		ABR-0076849	ABE90d	c0766		AEA-0000711	ABE97a	UTI89_C0715		AEF-0000674	ABE890	ECP_0670		ADP-0005920	ABE81d	Ec53638_0712		AEG-0000390	ABE5a4	APECO1_1595		AEM-0006106	ABE26f9	EcolC_0658		BCI-0000696	BCI2b8	E2348_C_0670		ADO-0005150	ABE900	EcE24377A_0703		BAS-0005553	ABE860
ABE-0002460	ABE99c	b0721		ADY-0000506	ABE6d3	ECK0498		ABH-0024550	AFS27e	Z0701		ACA-0130609	ABE900	ECs0708		ABR-0076851	ABR12c33	c0767		AEA-0000712	ABE97c	UTI89_C0717		AEF-0000675	ABE892	ECP_0671		ADP-0005921	ABE819	Ec53638_0713		AEG-0000389	ABE5a1	APECO1_1596		AEM-0006108	ABE26f5	EcolC_0659		BCI-0000708	BCI2c4	E2348_C_0671		ADO-0005151	ABE908	EcE24377A_0705		BAS-0005554	ABH6025
ABE-0002464	ABE9a0	b0722		ADY-0000507	ABE6d6	ECK0499		ABH-0024551	ABH5fe7	Z0702		ACA-0130610	ABE908	ECs0709		ABR-0076852	ABE913	c0768		AEA-0000713	ABE97f	UTI89_C0718		AEF-0000676	ABE894	ECP_0672		ADP-0005922	ABE817	Ec53638_0714		AEG-0000388	ABE59d	APECO1_1597		AEM-0006109	ABE26f3	EcolC_0660		BCI-0000700	BCI2bc	E2348_C_0672		ADO-0005153	ABE90d	EcE24377A_0706		BAS-0005555	ABE869
ABE-0002466	ABE9a2	b0723		ADY-0000508	ABE6da	ECK0500		ABH-0024552	ABH5fe8	Z0705		ACA-0130611	ABE90d	ECs0710		ABR-0076853	ABE915	c0769		AEA-0000714	ABE981	UTI89_C0719		AEF-0000677	ABE897	ECP_0673		ADP-0005923	ABE815	Ec53638_0715		AEG-0000387	ABE599	APECO1_1598		AEM-0006110	ABE26f1	EcolC_0661		BCI-0000702	AEG91f	E2348_C_0673		ADO-0005154	ADO1422	EcE24377A_0707		BAS-0005556	ABE86b
ABE-0002468	ABE9a4	b0724		ADY-0000509	ABE6dc	ECK0501		ABH-0024553	ABH5fe9	Z0706		ACA-0130614	ABE915	ECs0713		ABR-0076854	ABE917	c0770		AEA-0000715	ABE983	UTI89_C0720		AEF-0000678	ABE8b3	ECP_0674		ADP-0005924	ABE811	Ec53638_0716		AEG-0000386	ABE591	APECO1_1599		AEM-0006112	ABE26ed	EcolC_0662		BCI-0000715	BCI2cb	E2348_C_0674		ADO-0005155	ADO1423	EcE24377A_0708		BAS-0005557	ABE86e
ABE-0002478	ABE9ae	b0726		ADY-0000510	ABE6df	ECK0502		ABH-0024554	ABH5fea	Z0707		ACA-0130615	ABE917	ECs0714		ABR-0076855	ABE91c	c0771		AEA-0000716	AEG279	UTI89_C0721		AEF-0000679	ABE8b8	ECP_0675		ADP-0005925	ABU168d5	Ec53638_0717		AEG-0000852	ABEc01	APECO1_16		AEM-0006114	ABE26e9	EcolC_0663		BCI-0000698	BCI2ba	E2348_C_0675		ADO-0005156	ABE913	EcE24377A_0709		BAS-0005558	ABE870
ABE-0002480	ABE9b0	b0727		ADY-0000512	ABE6e4	ECK0504		ABH-0024555	ABE79a	Z0708		ACA-0130616	ABE91c	ECs0715		ABR-0076856	ABE91f	c0772		AEA-0000717	ABE993	UTI89_C0722		AEF-0000680	ABE8ba	ECP_0676		ADP-0005926	ADP1726	Ec53638_0718		AEG-0000995	ABEe44	APECO1_160		AEM-0006115	ABE26e7	EcolC_0664		BCI-0000716	BCI2cc	E2348_C_0676		ADO-0005157	ABE915	EcE24377A_0710		BAS-0005559	ABE872
ABE-0002483	ABE9b3	b0728		ADY-0000513	ABE6e8	ECK0505		ABH-0024556	ABE79c	Z0709		ACA-0130617	ABE91f	ECs0716		ABR-0076857	ABE921	c0773		AEA-0000719	ABE99c	UTI89_C0723		AEF-0000681	ABE8bf	ECP_0677		ADP-0005927	ABE809	Ec53638_0719		AEG-0000385	ABE58e	APECO1_1600		AEM-0006116	ABE26e5	EcolC_0665		BCI-0000718	BCI2ce	E2348_C_0677		ADO-0005158	ABE917	EcE24377A_0711		BAS-0005560	ABE878
ABE-0002485	ABE9b5	b0729		ADY-0000514	ABE6eb	ECK0506		ABH-0024557	ABE7a6	Z0711		ACA-0130618	ABE921	ECs0717		ABR-0076858	ABE927	c0774		AEA-0000720	ABE9a0	UTI89_C0724		AEF-0000682	ABE8c1	ECP_0678		ADP-0005928	ABE806	Ec53638_0720		AEG-0000384	ABE58b	APECO1_1601		AEM-0006117	ABE26e1	EcolC_0666		BCI-0000712	BCI2c8	E2348_C_0678		ADO-0005159	ABE91c	EcE24377A_0712		BAS-0005562	ABE87b
ABE-0002487	ADY2e0	b0730		ADY-0000515	ABE6ed	ECK0507		ABH-0024558	ABE7af	Z0712		ACA-0130619	ABE927	ECs0718		ABR-0076859	ABE929	c0775		AEA-0000721	ABE9a2	UTI89_C0725		AEF-0000683	AEA28f	ECP_0679		ADP-0005929	ABE804	Ec53638_0721		AEG-0000383	ABE589	APECO1_1602		AEM-0006118	ABE26de	EcolC_0667		BCI-0000720	BCI2d0	E2348_C_0679		ADO-0005160	ABE91f	EcE24377A_0713		BAS-0005563	ABE87d
ABE-0002493	ADY2e1	b0731		ADY-0000516	ABE6ef	ECK0508		ABH-0024559	ABE7b1	Z0713		ACA-0130620	ABE929	ECs0719		ABR-0076860	ABE938	c0776		AEA-0000722	ABE9a4	UTI89_C0727		AEF-0000684	ABE8ca	ECP_0680		ADP-0005930	ABE801	Ec53638_0722		AEG-0000382	ABE587	APECO1_1603		AEM-0006119	ABE26dc	EcolC_0668		BCI-0000719	BCI2cf	E2348_C_0680		ADO-0005161	ABE921	EcE24377A_0714		BAS-0005564	ABE882
ABE-0002495	ADY2e2	b0732		ADY-0000517	ABE6f1	ECK0509		ABH-0024560	ABE7b3	Z0714		ACA-0130621	ABE938	ECs0720		ABR-0076861	ABE93a	c0777		AEA-0000723	ABE9ae	UTI89_C0729		AEF-0000685	ABE8cc	ECP_0681		ADP-0005931	ABE7ff	Ec53638_0723		AEG-0000381	ABE585	APECO1_1604		AEM-0006120	ABE26da	EcolC_0669		BCI-0000722	BCI2d2	E2348_C_0681		ADO-0005162	ABE927	EcE24377A_0715		BAS-0005565	ABE884
ABE-0002499	ABE9c3	b0733		ADY-0000518	ABE6f4	ECK0510		ABH-0024561	ABE7b8	Z0715		ACA-0130622	ABE93a	ECs0721		ABR-0076862	AEA2ba	c0778		AEA-0000724	ABE9b0	UTI89_C0730		AEF-0000686	ABE8cf	ECP_0682		ADP-0005932	ABE7f6	Ec53638_0724		AEG-0000380	ABE583	APECO1_1605		AEM-0006121	ABE26d4	EcolC_0670		BCI-0000723	BCI2d3	E2348_C_0682		ADO-0005163	ABE929	EcE24377A_0716		BAS-0005566	ABE887
ABE-0002501	ABE9c5	b0734		ADY-0000519	ABE6f8	ECK0511		ABH-0024562	ABE7ba	Z0716		ACA-0130623	ABE93e	ECs0722		ABR-0076863	ABE93e	c0779		AEA-0000725	ABE9b3	UTI89_C0731		AEF-0000687	ABE8d1	ECP_0683		ADP-0005933	ABE7f4	Ec53638_0725		AEG-0000379	ABE57c	APECO1_1606		AEM-0006122	ABE26d2	EcolC_0671		BCI-0000703	BCI2bf	E2348_C_0683		ADO-0005164	ABE938	EcE24377A_0717		BAS-0005567	ABE889
ABE-0002505	ABE9c9	b0735		ADY-0000523	ABE6fd	ECK0513		ABH-0024563	ABE7bd	Z0717		ACA-0130624	ABE940	ECs0723		ABR-0076864	ABE940	c0780		AEA-0000726	ABE9b5	UTI89_C0732		AEF-0000688	ABE8d4	ECP_0684		ADP-0005934	ABE7ef	Ec53638_0726		AEG-0000378	ABE57a	APECO1_1607		AEM-0006124	ABE26d0	EcolC_0672		BCI-0000725	ABH60ce	E2348_C_0684		ADO-0005165	ABE93a	EcE24377A_0718		BAS-0005568	ABE88b
ABE-0002508	ABE9cc	b0736		ADY-0000524	ABE6ff	ECK0514		ABH-0024564	ABE7c2	Z0718		ACA-0130625	ABE946	ECs0724		ABR-0076865	ABE946	c0781		AEA-0000727	AEA2d7	UTI89_C0733		AEF-0000689	ABE8d9	ECP_0685		ADP-0005935	ABE7eb	Ec53638_0727		AEG-0000377	ABE576	APECO1_1608		AEM-0006125	ABE26ca	EcolC_0673		BCI-0000717	BCI2cd	E2348_C_0685		ADO-0005167	ABE93e	EcE24377A_0720		BAS-0005569	ABE890
ABE-0002511	ABE9cf	b0737		ADY-0000525	ABE702	ECK0515		ABH-0024565	ABE7c4	Z0719		ACA-0130626	ABE948	ECs0725		ABR-0076866	ABE948	c0782		AEA-0000728	AEA2d8	UTI89_C0734		AEF-0000693	ABE8f4	ECP_0686		ADP-0005937	ABE7e7	Ec53638_0728		AEG-0000376	ABE572	APECO1_1609		AEM-0006127	ABE26c8	EcolC_0674		BCI-0000727	BCI2d7	E2348_C_0686		ADO-0005168	ABE940	EcE24377A_0721		BAS-0005570	ABE892
ABE-0002513	ABE9d1	b0738		ADY-0000526	ABE704	ECK0516		ABH-0024566	ABE7c8	Z0720		ACA-0130627	ABE94d	ECs0726		ABR-0076867	ABE94d	c0783		AEA-0000729	ABE9c3	UTI89_C0735		AEF-0000694	ABE8f8	ECP_0687		ADP-0005936	ABE7e9	Ec53638_0729		AEG-0000996	ABEe46	APECO1_161		AEM-0006128	ADYc12	EcolC_0675		BCI-0000728	BAS1662	E2348_C_0687		ADO-0005169	ABE946	EcE24377A_0722		BAS-0005571	ABE894
ABE-0002515	ABE9d3	b0739		ADY-0000527	ABE70c	ECK0517		ABH-0024567	ABEb8af	Z0721		ACA-0130628	ABU16a03	ECs0727		ABR-0076868	ABU16a03	c0784		AEA-0000731	ABE9c5	UTI89_C0736		AEF-0000695	ABE8fb	ECP_0688		ADP-0005938	ABE7e5	Ec53638_0730		AEG-0000375	ABE56f	APECO1_1610		AEM-0006129	ADYc11	EcolC_0676		BCI-0000729	BCI2d9	E2348_C_0688		ADO-0005170	ABE948	EcE24377A_0723		BAS-0005572	ABE897
ABE-0002517	ABE9d5	b0740		ADY-0000528	ABE70e	ECK0518		ABH-0024569	ABEb8af	Z0722		ACA-0130629	ABE952	ECs0728		ABR-0076869	ABE952	c0785		AEA-0000732	ABU16a77	UTI89_C0738		AEF-0000696	ABE8fd	ECP_0689		ADP-0005939	ABH5ffd	Ec53638_0731		AEG-0000374	ABE56d	APECO1_1611		AEM-0006130	ABE26c0	EcolC_0677		BCI-0000721	BCI2d1	E2348_C_0689		ADO-0005171	ABE94d	EcE24377A_0724		BAS-0005575	ABE8a0
ABE-0002521	ABE9d9	b0741		ADY-0000529	ABE712	ECK0519		ABH-0024570	ABE7d9	Z0723		ACA-0130630	ACA1fe46	ECs0729		ABR-0076870	ABE96e	c0786		AEA-0000733	ABE9c9	UTI89_C0739		AEF-0000697	ABE900	ECP_0690		ADP-0005940	ABE7e3	Ec53638_0732		AEG-0000373	ABE567	APECO1_1612		AEM-0006132	ABE26bc	EcolC_0678		BCI-0000731	ABH60d3	E2348_C_0690		ADO-0005172	ABU16a03	EcE24377A_0725		BAS-0005576	ABE8a2
ABE-0002523	ABE9db	b0742		ADY-0000530	ABE714	ECK0520		ABH-0024571	ABE7de	Z0724		ACA-0130633	ACA1fe49	ECs0731		ABR-0076871	ABE971	c0787		AEA-0000734	ABE9cc	UTI89_C0747		AEF-0000698	ABE908	ECP_0691		ADP-0005942	ABE7de	Ec53638_0734		AEG-0000372	ABE565	APECO1_1613		AEM-0006133	ABE26b6	EcolC_0679		BCI-0000705	BCI2c1	E2348_C_0691		ADO-0005173	ABE952	EcE24377A_0726		BAS-0005577	ABE8a5
ABE-0002541	ABE9ed	b0750		ADY-0000531	ABE718	ECK0521		ABH-0024572	ABE7e3	Z0725		ACA-0130634	ABE96e	ECs0732		ABR-0076872	ABE974	c0788		AEA-0000735	ABE9cf	UTI89_C0748		AEF-0000699	AEA2a6	ECP_0692		ADP-0005944	ADP1738	Ec53638_0735		AEG-0000371	ABE562	APECO1_1614		AEM-0006134	ABE26b1	EcolC_0680		BCI-0003537	ABH6d96	E2348_C_0692		ADO-0005174	ABH606a	EcE24377A_0727		BAS-0005578	ABE8ac
ABE-0002547	ABE9f3	b0751		ADY-0000532	ABE71a	ECK0522		ABH-0024573	ABH5ffd	Z0726		ACA-0130635	ABE971	ECs0733		ABR-0076873	ABE978	c0789		AEA-0000736	ABE9d1	UTI89_C0749		AEF-0000700	AEA2a8	ECP_0693		ADP-0005943	ABE7d9	Ec53638_0736		AEG-0000370	ABE55c	APECO1_1615		AEM-0006136	ABH6d8a	EcolC_0681		BCI-0002398	BCI95e	E2348_C_0693		ADO-0005176	ADY2c6	EcE24377A_0729		BAS-0005579	BAS15cb
ABE-0002549	ABE9f5	b0752		ADY-0000533	ABE721	ECK0523		ABH-0024574	ABE7e5	Z0727		ACA-0130636	ABE974	ECs0734		ABR-0076874	ABE97a	c0790		AEA-0000737	ABE9d3	UTI89_C0750		AEF-0000701	AEF2bd	ECP_0694		ADP-0005945	ADP1739	Ec53638_0737		AEG-0000369	ABE556	APECO1_1616		AEM-0006137	ABE26aa	EcolC_0682		BCI-0000735	AEA5dc	E2348_C_0694		ADO-0005177	AECfd9	EcE24377A_0730		BAS-0005580	BAS15cc
ABE-0002553	ABE9f9	b0753		ADY-0000534	ABE724	ECK0524		ABH-0024575	ABE7e7	Z0728		ACA-0130637	ABE978	ECs0735		ABR-0076875	ABE97c	c0791		AEA-0000738	ABE9d5	UTI89_C0751		AEF-0000702	AEA2a9	ECP_0695		ADP-0005946	ABEb8af	Ec53638_0738		AEG-0000368	ABE550	APECO1_1617		AEM-0006139	ADYc0a	EcolC_0683		BCI-0000736	ABH6614	E2348_C_0695		ADO-0005179	ABE96e	EcE24377A_0732		BAS-0005582	ABE8b1
ABE-0002560	ABEa00	b0754		ADY-0000535	ABE726	ECK0525		ABH-0024576	ABE7e9	Z0729		ACA-0130638	ABE97a	ECs0736		ABR-0076876	ABE97f	c0792		AEA-0000740	ABE9d9	UTI89_C0752		AEF-0000703	AEA2aa	ECP_0696		ADP-0005947	ADP173b	Ec53638_0739		AEG-0000367	ABE54d	APECO1_1618		AEM-0006141	ABE26a4	EcolC_0684		BCI-0002824	BCIb08	E2348_C_0696		ADO-0005180	ABE971	EcE24377A_0733		BAS-0005581	BAS15cd
ABE-0002563	ABEa03	b0755		ADY-0000536	ABH5fdc	ECK0526		ABH-0024577	ABE7eb	Z0731		ACA-0130639	ABE97c	ECs0737		ABR-0076877	ABE981	c0793		AEA-0000741	ABE9db	UTI89_C0753		AEF-0000704	AEA2ab	ECP_0697		ADP-0005948	ADP173c	Ec53638_0740		AEG-0000366	AEG16e	APECO1_1619		AEM-0006142	ABE26a0	EcolC_0685		BCI-0002841	BCIb19	E2348_C_0697		ADO-0005181	ABE974	EcE24377A_0734		BAS-0005583	ABE8b3
ABE-0002566	ABEa06	b0756		ADY-0000537	ABE72a	ECK0527		ABH-0024578	ABE7ef	Z0732		ACA-0130640	ABE97f	ECs0738		ABR-0076878	ABE983	c0794		AEA-0000749	ABE9ed	UTI89_C0754		AEF-0000705	ABU1640b	ECP_0698		ADP-0005950	ABE7c4	Ec53638_0742		AEG-0000997	ABEe48	APECO1_162		AEM-0006143	ABE269c	EcolC_0686		BCI-0002830	BCIb0e	E2348_C_0698		ADO-0005182	ABE978	EcE24377A_0735		BAS-0005584	ABE8b8
ABE-0002568	ABEa08	b0757		ADY-0000538	ABE72c	ECK0528		ABH-0024579	ABE7f4	Z0733		ACA-0130641	ABE981	ECs0739		ABR-0076880	ABE993	c0796		AEA-0000750	ABE9f3	UTI89_C0755		AEF-0000706	ABU1640e	ECP_0699		ADP-0005951	ABE7c2	Ec53638_0743		AEG-0000365	ABE549	APECO1_1620		AEM-0006144	ABE269a	EcolC_0687		BCI-0002831	BCIb0f	E2348_C_0699		ADO-0005183	ABE97a	EcE24377A_0736		BAS-0005585	ABE8ba
ABE-0002573	ABEa0d	b0758		ADY-0000571	ABE78f	ECK0558		ABH-0024580	ABE7f6	Z0734		ACA-0130642	ABE983	ECs0740		ABR-0076882	ABE99c	c0798		AEA-0000751	ABE9f5	UTI89_C0756		AEF-0000707	ABE90d	ECP_0700		ADP-0005952	ABE7bd	Ec53638_0744		AEG-0000364	ABE540	APECO1_1621		AEM-0006145	ABE2696	EcolC_0688		BCI-0000741	BCI2e5	E2348_C_0700		ADO-0005184	ABE97c	EcE24377A_0737		BAS-0005586	ABE8bf
ABE-0002575	ABEa0f	b0759		ADY-0000572	ABE791	ECK0559		ABH-0024581	ABE7ff	Z0735		ACA-0130643	ABE989	ECs0741		ABR-0076884	ABE9a0	c0800		AEA-0000752	ABE9f9	UTI89_C0757		AEF-0000708	ABE913	ECP_0701		ADP-0005953	ABE7ba	Ec53638_0745		AEG-0000363	ABE53a	APECO1_1622		AEM-0006146	ABE268d	EcolC_0689		BCI-0002829	BCIb0d	E2348_C_0701		ADO-0005185	ABE97f	EcE24377A_0738		BAS-0005588	ABE8c1
ABE-0002582	ABEa16	b0760		ADY-0000573	ABE793	ECK0560		ABH-0024582	ABE801	Z0736		ACA-0130644	ABE98b	ECs0742		ABR-0076885	ABE9a2	c0801		AEA-0000753	ABEa00	UTI89_C0758		AEF-0000709	ABE915	ECP_0702		ADP-0005954	ABE7b8	Ec53638_0746		AEG-0000362	ABE538	APECO1_1623		AEM-0006147	ABE268a	EcolC_0690		BCI-0000743	AEA52a	E2348_C_0702		ADO-0005186	ABE981	EcE24377A_0740		BAS-0005590	ABE8ca
ABE-0002585	ABEa19	b0761		ADY-0000574	ABE796	ECK0561		ABH-0024583	ABE804	Z0737		ACA-0130647	ABE990	ECs0744		ABR-0076886	ABE9a4	c0802		AEA-0000754	ABEa03	UTI89_C0759		AEF-0000710	ABE917	ECP_0703		ADP-0005955	ABE7b3	Ec53638_0747		AEG-0000361	ABE532	APECO1_1624		AEM-0006148	ABE2683	EcolC_0691		BCI-0000744	AEA5e6	E2348_C_0703		ADO-0005188	ABE989	EcE24377A_0742		BAS-0005589	BAS15d5
ABE-0002595	ABEa23	b0762		ADY-0000575	ABE79a	ECK0562		ABH-0024584	ABE806	Z0738		ACA-0130648	ABE993	ECs0745		ABR-0076887	ABE9ae	c0803		AEA-0000755	ABEa06	UTI89_C0761		AEF-0000711	AEF2c7	ECP_0704		ADP-0005956	ABE7b1	Ec53638_0748		AEG-0000360	ABE530	APECO1_1625		AEM-0006149	ABE267a	EcolC_0692		BCI-0002833	BCIb11	E2348_C_0704		ADO-0005189	ABE98b	EcE24377A_0743		BAS-0005591	ABE8cc
ABE-0002601	ABEa29	b0763		ADY-0000576	ABE79c	ECK0563		ABH-0024585	ABE809	Z0739		ACA-0130649	ABE99c	ECs0746		ABR-0076888	ABE9b0	c0804		AEA-0000756	ABEa08	UTI89_C0762		AEF-0000712	ABE91c	ECP_0705		ADP-0005957	ABE7af	Ec53638_0749		AEG-0000359	ABE521	APECO1_1626		AEM-0006150	ABE2678	EcolC_0693		BCI-0000742	ABU17fc4	E2348_C_0705		ADO-0005190	ADY2d5	EcE24377A_0744		BAS-0005592	ABE8cf
ABE-0002603	ABEa2b	b0764		ADY-0000577	ABE7a6	ECK0564		ABH-0024586	ABE80d	Z0740		ACA-0130650	ABE9a0	ECs0747		ABR-0076889	ABE9b3	c0805		AEA-0000757	ABEa0d	UTI89_C0763		AEF-0000713	ABE91f	ECP_0706		ADP-0005958	ABE7a6	Ec53638_0750		AEG-0000358	ABE51d	APECO1_1627		AEM-0006152	ABE266f	EcolC_0695		BCI-0003281	AEAc97	E2348_C_0706		ADO-0005191	ABE990	EcE24377A_0745		BAS-0005593	ABE8d1
ABE-0002605	ABEa2d	b0765		ADY-0000578	ABE7af	ECK0565		ABH-0024587	ABE811	Z0742		ACA-0130651	ABE9a2	ECs0748		ABR-0076890	ABE9b5	c0806		AEA-0000758	ABEa0f	UTI89_C0764		AEF-0000714	ABE921	ECP_0707		ADP-0005959	ADP1747	Ec53638_0751		AEG-0000357	ABE51b	APECO1_1628		AEM-0006153	ABE266a	EcolC_0696		BCI-0000745	AEA52c	E2348_C_0707		ADO-0005192	ADO1448	EcE24377A_0746		BAS-0005594	ADP16e4
ABE-0002607	ABEa2f	b0766		ADY-0000579	ABE7b1	ECK0566		ABH-0024588	ABE815	Z0743		ACA-0130652	ABE9a4	ECs0749		ABR-0076891	AEA2d7	c0807		AEA-0000759	ABEa16	UTI89_C0765		AEF-0000715	ABE927	ECP_0708		ADP-0005960	ABE79c	Ec53638_0752		AEG-0000356	ABE516	APECO1_1629		AEM-0006155	ABE2668	EcolC_0697		BCI-0000737	BCI2e1	E2348_C_0708		ADO-0005193	ABE993	EcE24377A_0747		BAS-0005595	ABE8d4
ABE-0002611	ABEa33	b0767		ADY-0000580	ABE7b3	ECK0567		ABH-0024589	ABE817	Z0744		ACA-0130654	ABE9ae	ECs0751		ABR-0076895	ABE9c3	c0811		AEA-0000760	ABEa19	UTI89_C0766		AEF-0000716	ABE929	ECP_0709		ADP-0005961	ABE79a	Ec53638_0753		AEG-0000998	ABEe4a	APECO1_163		AEM-0006157	ABE2666	EcolC_0698		BCI-0000750	AEM1ea1	E2348_C_0709		ADO-0005194	ABE99c	EcE24377A_0748		BAS-0005596	ABE8d9
ABE-0002613	ABEa35	b0768		ADY-0000581	ABE7b8	ECK0568		ABH-0024590	ABE819	Z0746		ACA-0130655	ABE9b0	ECs0752		ABR-0076896	ABE9c5	c0812		AEA-0000761	ABEa23	UTI89_C0767		AEF-0000717	ABE938	ECP_0710		ADP-0005962	ADP174a	Ec53638_0754		AEG-0000355	ABE513	APECO1_1630		AEM-0006158	ABE2664	EcolC_0699		BCI-0002838	BCIb16	E2348_C_0710		ADO-0005195	ABE9a0	EcE24377A_0749		BAS-0005604	ABE8f4
ABE-0002618	ABEa3a	b0769		ADY-0000582	ABE7ba	ECK0569		ABH-0024591	ABE81d	Z0747		ACA-0130656	ABE9b3	ECs0753		ABR-0076898	ABE9c9	c0814		AEA-0000763	ABEa29	UTI89_C0768		AEF-0000718	ABE93a	ECP_0711		ADP-0005963	ABH5fe9	Ec53638_0755		AEG-0000354	ABE511	APECO1_1631		AEM-0006159	ABE2662	EcolC_0700		BCI-0000752	AEA5ef	E2348_C_0711		ADO-0005196	ABE9a2	EcE24377A_0750		BAS-0005605	BAS15e5
ABE-0002621	ABEa3d	b0770		ADY-0000583	ABE7bd	ECK0570		ABH-0024592	ABE824	Z0748		ACA-0130657	ABE9b5	ECs0754		ABR-0076899	ABE9cc	c0815		AEA-0000764	ABEa2b	UTI89_C0769		AEF-0000719	ABE93e	ECP_0712		ADP-0005965	ADP174d	Ec53638_0757		AEG-0000353	ABE50c	APECO1_1632		AEM-0006160	ABE2660	EcolC_0701		BCI-0000753	ABH60e5	E2348_C_0712		ADO-0005197	ABE9a4	EcE24377A_0751		BAS-0005606	ABE8f8
ABE-0002626	ABEa42	b0771		ADY-0000584	ABE7c2	ECK0571		ABH-0024593	ABE82a	Z0749		ACA-0130658	ABH608f	ECs0755		ABR-0076900	ABE9cf	c0816		AEA-0000765	ABEa2d	UTI89_C0770		AEF-0000722	ABE946	ECP_0715		ADP-0005967	ADP174f	Ec53638_0760		AEG-0000352	ABE50a	APECO1_1633		AEM-0006161	ABE265a	EcolC_0702		BCI-0000754	BCI5f9	E2348_C_0713		ADO-0005198	ABE9ae	EcE24377A_0752		BAS-0005607	ABE8fb
ABE-0002629	ABEa45	b0772		ADY-0000585	ABE7c4	ECK0572		ABH-0024594	ABE82d	Z0750		ACA-0130659	ABH6090	ECs0756		ABR-0076901	ABE9d1	c0817		AEA-0000766	ABEa2f	UTI89_C0771		AEF-0000723	ABE948	ECP_0716		ADP-0005968	ABE796	Ec53638_0761		AEG-0000351	ABH5f28	APECO1_1634		AEM-0006162	ABE2658	EcolC_0703		BCI-0003280	AEAc96	E2348_C_0714		ADO-0005199	ABE9b0	EcE24377A_0753		BAS-0005608	ABE8fd
ABE-0002632	ABEa48	b0773		ADY-0000586	ABE7c8	ECK0573		ABH-0024595	ABE82f	Z0751		ACA-0130660	ACA1fe64	ECs0757		ABR-0076902	ABE9d3	c0818		AEA-0000767	ABEa33	UTI89_C0772		AEF-0000724	ABE94d	ECP_0717		ADP-0005969	ABE793	Ec53638_0762		AEG-0000350	ABE4f2	APECO1_1635		AEM-0006163	ABE2654	EcolC_0704		BCI-0000740	BCI2e4	E2348_C_0715		ADO-0005200	ABE9b3	EcE24377A_0754		BAS-0005609	ABE900
ABE-0002635	ABEa4b	b0774		ADY-0000587	ABEb8af	ECK0574		ABH-0024596	ABE833	Z0752		ACA-0130661	ABH6092	ECs0758		ABR-0076903	ABE9d5	c0819		AEA-0000768	ABEa35	UTI89_C0773		AEF-0000725	ABU16a03	ECP_0718		ADP-0005970	ABE791	Ec53638_0763		AEG-0000349	ABE4ef	APECO1_1636		AEM-0006164	ABE264c	EcolC_0705		BCI-0000757	BCI2f5	E2348_C_0716		ADO-0005201	ABE9b5	EcE24377A_0755		BAS-0005611	ABE908
ABE-0002644	ABEa54	b0775		ADY-0000589	ABE7d9	ECK0575		ABH-0024598	ABE838	Z0754		ACA-0130662	ABH6093	ECs0759		ABR-0076905	ABE9d9	c0821		AEA-0000769	ABEa3a	UTI89_C0774		AEF-0000726	ABE952	ECP_0719		ADP-0005971	ABE78f	Ec53638_0764		AEG-0000348	ABE4ed	APECO1_1637		AEM-0006165	ABE2648	EcolC_0706		BCI-0000746	AEA52d	E2348_C_0717		ADO-0005202	ADY2e0	EcE24377A_0756		BAS-0005613	ABE90d
ABE-0002646	ABEa56	b0776		ADY-0000590	ABE7de	ECK0576		ABH-0024599	ABE83b	Z0755		ACA-0130663	ABH6094	ECs0760		ABR-0076916	ABE9ed	c0825		AEA-0000770	ABEa3d	UTI89_C0775		AEF-0000727	ABE96e	ECP_0720		ADP-0005973	ABE72c	Ec53638_0766		AEG-0000347	ABE4eb	APECO1_1638		AEM-0006166	ABE2646	EcolC_0707		BCI-0000739	BCI2e3	E2348_C_0718		ADO-0005203	ADY2e1	EcE24377A_0757		BAS-0005614	BAS15ee
ABE-0002648	ABEa58	b0777		ADY-0000591	ABE7e3	ECK0577		ABH-0024600	ABE83e	Z0756		ACA-0130664	ABH6095	ECs0761		ABR-0076917	ABE9f3	c0826		AEA-0000771	ABEa42	UTI89_C0776		AEF-0000728	ABE971	ECP_0721		ADP-0005974	ABE72a	Ec53638_0767		AEG-0000346	ABE4e8	APECO1_1639		AEM-0006167	ABE2641	EcolC_0708		BCI-0002865	BCIb31	E2348_C_0721		ADO-0005204	ADY2e2	EcE24377A_0758		BAS-0005617	ABE915
ABE-0002650	ABEa5a	b0778		ADY-0000592	ABH5ffd	ECK0578		ABH-0024601	ABE842	Z0757		ACA-0130665	ABH6096	ECs0762		ABR-0076920	ABE9f9	c0829		AEA-0000772	ABEa45	UTI89_C0777		AEF-0000729	ABE974	ECP_0722		ADP-0005975	ABH5fdc	Ec53638_0768		AEG-0000999	ABEe4c	APECO1_164		AEM-0006168	ABE263d	EcolC_0709		BCI-0000764	BCI2fc	E2348_C_0722		ADO-0005206	ADO1456	EcE24377A_0760		BAS-0005618	ABE917
ABE-0002658	ABEa62	b0779		ADY-0000593	ABE7e5	ECK0579		ABH-0024602	ABE844	Z0758		ACA-0130666	ABH6097	ECs0763		ABR-0076921	ABEa00	c0830		AEA-0000773	ABEa48	UTI89_C0778		AEF-0000730	ABE978	ECP_0723		ADP-0005976	ABE726	Ec53638_0769		AEG-0000345	AEA17f	APECO1_1640		AEM-0006169	AEAd56	EcolC_0710		BCI-0000765	ABH68b5	E2348_C_0723		ADO-0005207	ABE9c3	EcE24377A_0761		BAS-0005619	ABE91c
ABE-0002661	ABEa65	b0780		ADY-0000594	ABE7e7	ECK0580		ABH-0024603	ABE847	Z0759		ACA-0130667	ABH6098	ECs0764		ABR-0076922	ABEa03	c0831		AEA-0000774	ABEa4b	UTI89_C0779		AEF-0000731	AEF2db	ECP_0724		ADP-0005977	ABE724	Ec53638_0770		AEG-0000344	ABE4db	APECO1_1641		AEM-0006170	AEAd55	EcolC_0711		BCI-0001784	ABE14b1	E2348_C_0724		ADO-0005208	ABE9c5	EcE24377A_0762		BAS-0005620	ABE91f
ABE-0002669	ABEa6d	b0781		ADY-0000596	ABE7eb	ECK0582		ABH-0024604	ABE84a	Z0760		ACA-0130668	ABH6099	ECs0765		ABR-0076923	ABEa06	c0832		AEA-0000775	ABEa54	UTI89_C0780		AEF-0000732	ABE97c	ECP_0725		ADP-0005978	ABE721	Ec53638_0771		AEG-0000343	AEA17d	APECO1_1642		AEM-0006171	AEAd54	EcolC_0712		BCI-0002879	ABE2014	E2348_C_0725		ADO-0005209	ABU16a77	EcE24377A_0763		BAS-0005621	ABE921
ABE-0002671	ABEa6f	b0782		ADY-0000597	ABE7ef	ECK0583		ABH-0024605	ABE84c	Z0761		ACA-0130669	ABH609a	ECs0766		ABR-0076924	ABEa08	c0833		AEA-0000776	ABEa56	UTI89_C0781		AEF-0000733	ABE97f	ECP_0726		ADP-0005979	ABE71a	Ec53638_0772		AEG-0000342	ABE4ce	APECO1_1643		AEM-0006173	AEAd53	EcolC_0713		BCI-0001796	ABE45a00	E2348_C_0726		ADO-0005210	ABE9c9	EcE24377A_0764		BAS-0005622	ABE927
ABE-0002673	ABEa71	b0783		ADY-0000598	ABE7f4	ECK0584		ABH-0024606	ABE84e	Z0762		ACA-0130670	ABH609b	ECs0767		ABR-0076925	ABEa0d	c0834		AEA-0000777	ABEa58	UTI89_C0783		AEF-0000734	ABE981	ECP_0727		ADP-0005980	ABE718	Ec53638_0773		AEG-0000341	ABE4ca	APECO1_1644		AEM-0006175	AEAd52	EcolC_0714		BCI-0002863	ABE1fc4	E2348_C_0727		ADO-0005211	ABE9cc	EcE24377A_0765		BAS-0005623	ABE929
ABE-0002675	ABEa73	b0784		ADY-0000599	ABE7f6	ECK0585		ABH-0024607	ABE851	Z0764		ACA-0130671	ABE9c3	ECs0768		ABR-0076926	ABEa0f	c0835		AEA-0000778	ABEa5a	UTI89_C0784		AEF-0000735	ABE983	ECP_0728		ADP-0005981	ABE714	Ec53638_0774		AEG-0000340	ABE4c5	APECO1_1645		AEM-0006177	AEAd51	EcolC_0715		BCI-0001744	ABE1395	E2348_C_0728		ADO-0005212	ABE9cf	EcE24377A_0766		BAS-0005624	ABE938
ABE-0002678	ABEa76	b0785		ADY-0000600	ABE7ff	ECK0586		ABH-0024608	ABE853	Z0765		ACA-0130672	ABE9c5	ECs0769		ABR-0076927	ABEa16	c0836		AEA-0000779	ABEa62	UTI89_C0785		AEF-0000736	AEF2e0	ECP_0729		ADP-0005983	ABE70e	Ec53638_0777		AEG-0000339	ABE4c3	APECO1_1646		AEM-0006178	AEAd50	EcolC_0716		BCI-0000805	ABEad3	E2348_C_0729		ADO-0005213	ABE9d1	EcE24377A_0767		BAS-0005625	BAS15f9
ABE-0002685	ABEa7d	b0786		ADY-0000601	ABE801	ECK0587		ABH-0024609	ABE855	Z0766		ACA-0130673	ABE9c9	ECs0770		ABR-0076928	ABEa19	c0837		AEA-0000780	ABEa65	UTI89_C0786		AEF-0000737	AEF2e1	ECP_0730		ADP-0005984	ABE70c	Ec53638_0778		AEG-0000338	ABE4c0	APECO1_1647		AEM-0006179	AEAd4f	EcolC_0717		BCI-0002872	ABE1fd9	E2348_C_0730		ADO-0005214	ABE9d3	EcE24377A_0768		BAS-0005626	BAS15fa
ABE-0002688	ABEa80	b0787		ADY-0000602	ABE804	ECK0588		ABH-0024610	ABE85b	Z0767		ACA-0130674	ABE9cc	ECs0771		ABR-0076929	ABEa23	c0838		AEA-0000781	AEA30d	UTI89_C0788		AEF-0000738	ABE993	ECP_0731		ADP-0005985	ABE704	Ec53638_0779		AEG-0000337	ABE4a5	APECO1_1648		AEM-0006180	AEAd4e	EcolC_0718		BCI-0002846	ABE1f91	E2348_C_0731		ADO-0005215	ABE9d5	EcE24377A_0769		BAS-0005627	ABE93e
ABE-0002690	ABEa82	b0788		ADY-0000603	ABE806	ECK0589		ABH-0024611	ABE85e	Z0769		ACA-0130675	ABE9cf	ECs0772		ABR-0076931	ABEa29	c0840		AEA-0000782	ABEa6d	UTI89_C0789		AEF-0000740	ABE99c	ECP_0733		ADP-0005986	ABE702	Ec53638_0780		AEG-0000336	ABE49f	APECO1_1649		AEM-0006181	ADYbec	EcolC_0719		BCI-0000048	ABE97	E2348_C_0732		ADO-0005216	ABE9d9	EcE24377A_0770		BAS-0005628	ABE940
ABE-0002692	ABEa84	b0789		ADY-0000604	ABE809	ECK0590		ABH-0024612	ABE860	Z0770		ACA-0130676	ABE9d1	ECs0773		ABR-0076932	ABEa2b	c0841		AEA-0000783	ABEa6f	UTI89_C0790		AEF-0000741	ABE9a0	ECP_0734		ADP-0005987	ABE6ff	Ec53638_0781		AEG-0001000	ABEe52	APECO1_165		AEM-0006182	ABE2631	EcolC_0720		BCI-0002878	ABE2010	E2348_C_0733		ADO-0005217	ABE9db	EcE24377A_0771		BAS-0005629	ABE946
ABE-0002696	ABEa88	b0790		ADY-0000605	ABE80d	ECK0591		ABH-0024613	ABH6025	Z0771		ACA-0130677	ABE9d3	ECs0774		ABR-0076933	ABEa2d	c0842		AEA-0000785	ABEa71	UTI89_C0791		AEF-0000742	ABE9a2	ECP_0735		ADP-0005988	ABE6fd	Ec53638_0782		AEG-0000335	ABE49d	APECO1_1650		AEM-0006183	ABE262d	EcolC_0721		BCI-0001772	ABE140d	E2348_C_0734		ADO-0005223	ABE9ed	EcE24377A_0777		BAS-0005630	ABE948
ABE-0002699	ABEa8b	b0791		ADY-0000606	ABU168d5	ECK0592		ABH-0024614	ABE869	Z0772		ACA-0130678	ABE9d5	ECs0775		ABR-0076934	ABEa2f	c0843		AEA-0000786	ABEa73	UTI89_C0792		AEF-0000743	ABE9a4	ECP_0736		ADP-0005989	ABH5fce	Ec53638_0783		AEG-0000334	ABE499	APECO1_1651		AEM-0006184	ABE2a812	EcolC_0722		BCI-0002881	ABE2019	E2348_C_0735		ADO-0005225	ABE9f5	EcE24377A_0778		BAS-0005631	ABE94d
ABE-0002701	ABEa8d	b0792		ADY-0000607	ABE811	ECK0593		ABH-0024615	ABE86b	Z0773		ACA-0130679	ABE9d9	ECs0776		ABR-0076935	ABEa33	c0844		AEA-0000787	ABEa76	UTI89_C0793		AEF-0000744	ABE9ae	ECP_0737		ADP-0005990	ABE6f8	Ec53638_0784		AEG-0000333	ABE489	APECO1_1652		AEM-0006185	ABE2a811	EcolC_0723		BCI-0002883	ABE2020	E2348_C_0736		ADO-0005224	ABE9f3	EcE24377A_0779		BAS-0005632	ABE952
ABE-0002703	ABEa8f	b0793		ADY-0000608	ABE815	ECK0594		ABH-0024616	ABE86e	Z0774		ACA-0130680	ABE9db	ECs0777		ABR-0076936	ABEa35	c0845		AEA-0000788	ABEa7d	UTI89_C0794		AEF-0000745	ABE9b0	ECP_0738		ADP-0005991	ABE6f4	Ec53638_0785		AEG-0000332	ABE487	APECO1_1653		AEM-0006186	ABE2629	EcolC_0724		BCI-0002882	ABE201b	E2348_C_0737		ADO-0005226	ABE9f9	EcE24377A_0780		BAS-0005633	BAS1601
ABE-0002707	ABEa93	b0794		ADY-0000609	ABE817	ECK0595		ABH-0024617	ABE870	Z0775		ACA-0130687	ABE9ed	ECs0778		ABR-0076937	ABEa3a	c0846		AEA-0000790	ABEa80	UTI89_C0795		AEF-0000746	ABE9b3	ECP_0739		ADP-0005992	ABE6f1	Ec53638_0786		AEG-0000331	ABE482	APECO1_1654		AEM-0006187	ABE2627	EcolC_0725		BCI-0002873	ABE1fdc	E2348_C_0738		ADO-0005227	ABEa00	EcE24377A_0781		BAS-0005634	BAS1602
ABE-0002709	ABEa95	b0795		ADY-0000610	ABE819	ECK0596		ABH-0024618	ABE872	Z0776		ACA-0130688	ABE9f3	ECs0779		ABR-0076938	ABEa3d	c0847		AEA-0000791	ABEa82	UTI89_C0796		AEF-0000747	ABE9b5	ECP_0740		ADP-0005993	ABE6ef	Ec53638_0787		AEG-0000330	ABE480	APECO1_1655		AEM-0006188	ABE2623	EcolC_0726		BCI-0003488	ABE263d	E2348_C_0739		ADO-0005228	ABEa03	EcE24377A_0782		BAS-0005635	ADY2c6
ABE-0002711	ABEa97	b0796		ADY-0000611	ABE81d	ECK0597		ABH-0024619	ABE878	Z0777		ACA-0130689	ABE9f5	ECs0780		ABR-0076939	ABEa42	c0848		AEA-0000792	ABEa84	UTI89_C0797		AEF-0000748	AEA2d7	ECP_0741		ADP-0005994	ABE6ed	Ec53638_0788		AEG-0000329	ABE47c	APECO1_1656		AEM-0006190	AEM182e	EcolC_0727		BCI-0003493	ABE2654	E2348_C_0740		ADO-0005229	ABEa06	EcE24377A_0783		BAS-0005636	BAS1604
ABE-0002719	ABEa9f	b0797		ADY-0000612	ABE824	ECK0598		ABH-0024620	ABE87b	Z0778		ACA-0130690	ABE9f9	ECs0781		ABR-0076940	ABEa45	c0849		AEA-0000793	ABEa88	UTI89_C0798		AEF-0000750	ABE9c3	ECP_0743		ADP-0005995	ABE6eb	Ec53638_0789		AEG-0000328	ABE472	APECO1_1657		AEM-0006192	AEM1830	EcolC_0728		BCI-0000772	ABEa5a	E2348_C_0741		ADO-0005230	ABEa08	EcE24377A_0784		BAS-0005637	ABE96e
ABE-0002722	ADY325	b0798		ADY-0000613	ABE82a	ECK0599		ABH-0024621	ABE87d	Z0780		ACA-0130691	ABEa00	ECs0782		ABR-0076941	ABEa48	c0850		AEA-0000794	ABEa8b	UTI89_C0799		AEF-0000751	ABE9c5	ECP_0744		ADP-0005996	ABE6e8	Ec53638_0790		AEG-0000327	ABE46d	APECO1_1658		AEM-0006193	AEM1831	EcolC_0729		BCI-0002886	ABE202b	E2348_C_0742		ADO-0005231	ABEa0d	EcE24377A_0785		BAS-0005638	ABE971
ABE-0002732	ABEaac	b0799		ADY-0000614	ABE82d	ECK0600		ABH-0024622	ABE882	Z0781		ACA-0130692	ABEa03	ECs0783		ABR-0076942	ABU17fb8	c0851		AEA-0000795	ABEa8d	UTI89_C0801		AEF-0000752	ABU16a77	ECP_0745		ADP-0005997	ABE6e4	Ec53638_0791		AEG-0000326	ABE46a	APECO1_1659		AEM-0006194	AEM1832	EcolC_0730		BCI-0001805	ABE14f4	E2348_C_0743		ADO-0005232	ABEa0f	EcE24377A_0786		BAS-0005639	ABE974
ABE-0002734	ABEaae	b0800		ADY-0000615	ABE82f	ECK0601		ABH-0024623	ABE884	Z0782		ACA-0130693	ABEa06	ECs0784		ABR-0076944	ABEa4b	c0853		AEA-0000796	ABEa8f	UTI89_C0802		AEF-0000753	ABE9c9	ECP_0746		ADP-0005998	ABE6df	Ec53638_0792		AEG-0001001	ABEe54	APECO1_166		AEM-0006196	AEM1834	EcolC_0732		BCI-0002867	ABE1fcc	E2348_C_0744		ADO-0005233	ABEa16	EcE24377A_0787		BAS-0005640	ABE978
ABE-0002738	ABEab2	b0801		ADY-0000616	ABE833	ECK0602		ABH-0024624	ABE887	Z0783		ACA-0130694	ABEa08	ECs0785		ABR-0076946	ABEa54	c0855		AEA-0000797	ABEa93	UTI89_C0803		AEF-0000754	ABE9cc	ECP_0747		ADP-0005999	ABE6dc	Ec53638_0793		AEG-0000325	ABE462	APECO1_1660		AEM-0006197	AEM1835	EcolC_0733		BCI-0000781	ABEa80	E2348_C_0745		ADO-0005234	ABEa19	EcE24377A_0788		BAS-0005641	ABE97a
ABE-0002741	ABEab5	b0802		ADY-0000617	ABE838	ECK0603		ABH-0024625	ABE889	Z0785		ACA-0130695	ABEa0d	ECs0786		ABR-0076947	ABEa56	c0856		AEA-0000798	ABEa95	UTI89_C0804		AEF-0000755	ABE9cf	ECP_0748		ADP-0006000	ABE6da	Ec53638_0794		AEG-0000324	ABE459	APECO1_1661		AEM-0006200	AEM1838	EcolC_0735		BCI-0000770	ABEa56	E2348_C_0746		ADO-0005235	ABEa23	EcE24377A_0789		BAS-0005642	ABE97c
ABE-0002744	ABEab8	b0803		ADY-0000618	ABE83b	ECK0604		ABH-0024626	ABE88b	Z0786		ACA-0130696	ABEa0f	ECs0787		ABR-0076948	ABEa58	c0857		AEA-0000799	ABEa97	UTI89_C0805		AEF-0000756	ABE9d1	ECP_0749		ADP-0006001	ABE6d6	Ec53638_0795		AEG-0000323	ABH5ef5	APECO1_1662		AEM-0006201	AEM1839	EcolC_0736		BCI-0002884	ABE2026	E2348_C_0747		ADO-0005236	ABEa29	EcE24377A_0790		BAS-0005643	ABE97f
ABE-0002746	ABEaba	b0804		ADY-0000619	ABE83e	ECK0605		ABH-0024627	ABE890	Z0787		ACA-0130697	ABEa16	ECs0788		ABR-0076949	ABEa5a	c0858		AEA-0000800	ABEa9f	UTI89_C0806		AEF-0000757	ABE9d3	ECP_0750		ADP-0006002	ABE6d3	Ec53638_0796		AEG-0000322	ABH5ef4	APECO1_1663		AEM-0006203	ADO2453	EcolC_0738		BCI-0000766	ABEa48	E2348_C_0748		ADO-0005237	ABEa2b	EcE24377A_0791		BAS-0005645	ABE983
ABE-0002749	ABEabd	b0805		ADY-0000620	ABE842	ECK0606		ABH-0024628	ABE892	Z0788		ACA-0130698	ABEa19	ECs0789		ABR-0076950	AFS358	c0859		AEA-0000801	AEA321	UTI89_C0807		AEF-0000758	ABE9d5	ECP_0751		ADP-0006003	ABE6ce	Ec53638_0797		AEG-0000321	AEG141	APECO1_1664		AEM-0006204	ADY111c	EcolC_0739		BCI-0000768	ABEa4b	E2348_C_0749		ADO-0005238	ABEa2d	EcE24377A_0792		BAS-0005646	ABE989
ABE-0002753	ABEac1	b0806		ADY-0000621	ABE844	ECK0607		ABH-0024629	ABE894	Z0789		ACA-0130699	ABEa23	ECs0790		ABR-0076951	ABEa62	c0860		AEA-0000803	AEF333	UTI89_C0808		AEF-0000759	ABE9d9	ECP_0752		ADP-0006004	ABE6cc	Ec53638_0798		AEG-0000320	ABH5ef1	APECO1_1665		AEM-0006205	ADY111d	EcolC_0740		BCI-0000771	ABEa58	E2348_C_0751		ADO-0005239	ABEa2f	EcE24377A_0793		BAS-0005647	ABE98b
ABE-0002757	ABEac5	b0807		ADY-0000622	ABE847	ECK0608		ABH-0024630	ABE897	Z0790		ACA-0130700	ABEa29	ECs0791		ABR-0076952	ABEa65	c0861		AEA-0000804	ABEaac	UTI89_C0809		AEF-0000760	ABE9db	ECP_0753		ADP-0006006	ADP1776	Ec53638_0800		AEG-0000319	AEA163	APECO1_1666		AEM-0006206	ADY111e	EcolC_0741		BCI-0000773	ABEa62	E2348_C_0752		ADO-0005240	ABEa33	EcE24377A_0794		BAS-0005648	ADY2d5
ABE-0002760	ABEac8	b0808		ADY-0000623	ABE84a	ECK0609		ABH-0024633	ABE8a0	Z0794		ACA-0130701	ABEa2b	ECs0792		ABR-0076953	ABEa6d	c0862		AEA-0000805	ABEaae	UTI89_C0810		AEF-0000768	ABE9ed	ECP_0761		ADP-0006008	AEC1f1	Ec53638_0801		AEG-0000318	ABE455	APECO1_1667		AEM-0006208	ADY111f	EcolC_0742		BCI-0000769	ABEa54	E2348_C_0753		ADO-0005241	ABEa35	EcE24377A_0795		BAS-0005649	ABE990
ABE-0002764	ABEacc	b0809		ADY-0000624	ABE84c	ECK0610		ABH-0024634	ABE8a2	Z0795		ACA-0130702	ABEa2d	ECs0793		ABR-0076954	ABEa6f	c0863		AEA-0000806	ABEab2	UTI89_C0811		AEF-0000769	ABE9f3	ECP_0762		ADP-0006009	ADY1f4	Ec53638_0802		AEG-0000317	ABE453	APECO1_1668		AEM-0006210	ADY1120	EcolC_0743		BCI-0000774	ABEa65	E2348_C_0754		ADO-0005242	ABEa3a	EcE24377A_0796		BAS-0005650	ABE993
ABE-0002766	ABEace	b0810		ADY-0000625	ABE84e	ECK0611		ABH-0024635	ABE8a5	Z0796		ACA-0130703	ABEa2f	ECs0794		ABR-0076956	ABEa71	c0865		AEA-0000807	ABEab5	UTI89_C0812		AEF-0000770	ABE9f5	ECP_0763		ADP-0006010	ADP177a	Ec53638_0803		AEG-0000316	ABE44d	APECO1_1669		AEM-0006212	ADY1121	EcolC_0744		BCI-0000775	ABEa6d	E2348_C_0755		ADO-0005243	ABEa3d	EcE24377A_0797		BAS-0005653	BAS1615
ABE-0002771	ABEad3	b0811		ADY-0000626	ABE851	ECK0612		ABH-0024636	ABE8ac	Z0797		ACA-0130704	ABEa33	ECs0795		ABR-0076957	ABEa73	c0866		AEA-0000808	ABEab8	UTI89_C0813		AEF-0000771	ABE9f9	ECP_0764		ADP-0006011	ABE6b8	Ec53638_0804		AEG-0001002	ABEe58	APECO1_167		AEM-0006213	ADY1122	EcolC_0745		BCI-0000782	ABEa82	E2348_C_0756		ADO-0005244	ABEa42	EcE24377A_0798		BAS-0005652	ABE99c
ABE-0002776	ABEad8	b0812		ADY-0000627	ABE853	ECK0613		ABH-0024637	ABE8b1	Z0800		ACA-0130705	ABEa35	ECs0796		ABR-0076958	ABEa76	c0867		AEA-0000809	ABEaba	UTI89_C0814		AEF-0000772	ABEa00	ECP_0765		ADP-0006012	ABE6b5	Ec53638_0805		AEG-0000315	ABE44b	APECO1_1670		AEM-0006215	AEM1847	EcolC_0747		BCI-0000777	ABEa71	E2348_C_0757		ADO-0005245	ABEa45	EcE24377A_0799		BAS-0005654	ABE9a0
ABE-0002779	ABEadb	b0813		ADY-0000629	ADY275	ECK0614		ABH-0024638	ABE8b3	Z0801		ACA-0130706	ABEa3a	ECs0797		ABR-0076959	ABEa7d	c0868		AEA-0000810	ABEabd	UTI89_C0816		AEF-0000773	ABEa03	ECP_0766		ADP-0006013	ABE6b1	Ec53638_0806		AEG-0000314	ABE449	APECO1_1671		AEM-0006217	ABE2608	EcolC_0748		BCI-0001859	ABE45a01	E2348_C_0758		ADO-0005246	AEM225e	EcE24377A_0800		BAS-0005655	ABE9a2
ABE-0002784	ABEae0	b0814		ADY-0000631	ABE855	ECK0614		ABH-0024639	ABE8b8	Z0802		ACA-0130707	ABEa3d	ECs0798		ABR-0076961	ABEa80	c0870		AEA-0000811	ABEac1	UTI89_C0817		AEF-0000774	ABEa06	ECP_0767		ADP-0006014	ABE6ad	Ec53638_0807		AEG-0000313	ABE447	APECO1_1672		AEM-0006218	ABE2602	EcolC_0749		BCI-0000778	ABEa73	E2348_C_0759		ADO-0005247	AEF47c	EcE24377A_0801		BAS-0005656	ABE9a4
ABE-0002786	ABEae2	b0815		ADY-0000632	ABE85b	ECK0615		ABH-0024640	ABE8ba	Z0803		ACA-0130708	ABEa42	ECs0799		ABR-0076962	ABEa82	c0871		AEA-0000812	ABEac5	UTI89_C0818		AEF-0000775	ABEa08	ECP_0768		ADP-0006015	ABE6ab	Ec53638_0808		AEG-0000312	ABE443	APECO1_1673		AEM-0006219	ABE2600	EcolC_0750		BCI-0000776	ABEa6f	E2348_C_0760		ADO-0005248	ADO1480	EcE24377A_0802		BAS-0005657	BAS1619
ABE-0002789	ADY337	b0816		ADY-0000633	ABE85e	ECK0616		ABH-0024641	ABE8bf	Z0804		ACA-0130709	ABEa45	ECs0800		ABR-0076963	ABEa84	c0872		AEA-0000813	ABEac8	UTI89_C0819		AEF-0000776	ABEa0d	ECP_0769		ADP-0006016	ABE6a9	Ec53638_0809		AEG-0000311	ABE440	APECO1_1674		AEM-0006220	ABE25fd	EcolC_0751		BCI-0002891	ABE203c	E2348_C_0761		ADO-0005249	AEF47d	EcE24377A_0803		BAS-0005658	ABE9ae
ABE-0002793	ABEae9	b0817		ADY-0000634	ABE860	ECK0617		ABH-0024642	ABE8c1	Z0805		ACA-0130711	AEM225d	ECs0801		ABR-0076964	ABEa88	c0873		AEA-0000814	ABEacc	UTI89_C0820		AEF-0000777	ABEa0f	ECP_0770		ADP-0006017	ABE6a7	Ec53638_0810		AEG-0000310	ABE43e	APECO1_1675		AEM-0006222	ABE25fa	EcolC_0752		BCI-0000767	ABU17fb8	E2348_C_0762		ADO-0005250	AEA4ff	EcE24377A_0804		BAS-0005659	ABE9b0
ABE-0002795	ABEaeb	b0818		ADY-0000635	ADY27b	ECK0618		ABH-0024643	ABE8ca	Z0806		ACA-0130712	ABH60c6	ECs0802		ABR-0076965	ABEa8b	c0874		AEA-0000815	ABEace	UTI89_C0821		AEF-0000778	ABEa16	ECP_0771		ADP-0006018	ABE6a1	Ec53638_0811		AEG-0000309	ABE438	APECO1_1676		AEM-0006223	ABE25f8	EcolC_0753		BCI-0000779	ABEa76	E2348_C_0763		ADO-0005251	AEA500	EcE24377A_0805		BAS-0005660	ABE9b3
ABE-0002797	ABEaed	b0819		ADY-0000636	ABH6025	ECK0619		ABH-0024644	ABE8cc	Z0807		ACA-0130714	ABH60c7	ECs0804		ABR-0076966	ABEa8d	c0875		AEA-0000816	ABEad3	UTI89_C0822		AEF-0000779	ABEa19	ECP_0772		ADP-0006019	ABE69f	Ec53638_0812		AEG-0000308	ABE434	APECO1_1677		AEM-0006224	ABE25f2	EcolC_0754		BCI-0000788	ABEa93	E2348_C_0764		ADO-0005252	ABH62a2	EcE24377A_0806		BAS-0005661	ABE9b5
ABE-0002801	ABEaf1	b0820		ADY-0000637	ABE869	ECK0620		ABH-0024645	ABE8cf	Z0808		ACA-0130715	ACA1fe9b	ECs0805		ABR-0076967	ABEa8f	c0876		AEA-0000818	ABEad8	UTI89_C0823		AEF-0000780	ABEa23	ECP_0773		ADP-0006020	ABE69d	Ec53638_0813		AEG-0000307	ABE430	APECO1_1678		AEM-0006225	ABE25f0	EcolC_0755		BCI-0000783	ABEa84	E2348_C_0765		ADO-0005253	BAS1f8f	EcE24377A_0807		BAS-0005662	AFT2e5
ABE-0002804	ABEaf4	b0821		ADY-0000638	ABE86b	ECK0621		ABH-0024646	ABE8d1	Z0809		ACA-0130716	ACA1fe9c	ECs0806		ABR-0076968	ABEa93	c0877		AEA-0000819	ABEadb	UTI89_C0824		AEF-0000782	ABEa29	ECP_0775		ADP-0006021	ABE69a	Ec53638_0814		AEG-0000306	ABE42e	APECO1_1679		AEM-0006226	ABE25ea	EcolC_0756		BCI-0000799	ABEabd	E2348_C_0766		ADO-0005254	AFS246	EcE24377A_0808		BAS-0005663	ABH608f
ABE-0002807	ABEaf7	b0822		ADY-0000639	ABE86e	ECK0622		ABH-0024647	ABE8d4	Z0810		ACA-0130717	ABH60c9	ECs0807		ABR-0076969	ABEa95	c0878		AEA-0000820	ABEae0	UTI89_C0825		AEF-0000783	ABEa2b	ECP_0776		ADP-0006022	ABE698	Ec53638_0815		AEG-0001003	ABEe5b	APECO1_168		AEM-0006228	ABE25e4	EcolC_0757		BCI-0000738	BCI2e2	E2348_C_0767		ADO-0005255	AFS248	EcE24377A_0809		BAS-0005664	ABH6090
ABE-0002810	ABEafa	b0823		ADY-0000640	ABE870	ECK0623		ABH-0024648	ABE8d9	Z0811		ACA-0130718	ACA1fe9e	ECs0808		ABR-0076970	ABEa97	c0879		AEA-0000821	ABEae2	UTI89_C0826		AEF-0000784	ABEa2d	ECP_0777		ADP-0006023	ABE691	Ec53638_0816		AEG-0000305	AEA154	APECO1_1680		AEM-0006230	ABE25e1	EcolC_0758		BCI-0000785	ABEa8b	E2348_C_0768		ADO-0005257	ABH62af	EcE24377A_0811		BAS-0005665	BAS1621
ABE-0002812	ABEafc	b0824		ADY-0000641	ABE872	ECK0624		ABH-0024656	ABE8f4	Z0821		ACA-0130719	ABH60ca	ECs0809		ABR-0076971	ABEa9f	c0880		AEA-0000822	AEA336	UTI89_C0827		AEF-0000785	ABEa2f	ECP_0778		ADP-0006024	ABE68d	Ec53638_0817		AEG-0000304	ABU16a21	APECO1_1681		AEM-0006232	ABE25de	EcolC_0759		BCI-0000790	ABEa97	E2348_C_0769		ADO-0005258	ABH69c2	EcE24377A_0812		BAS-0005666	ABH6092
ABE-0002818	ABEb02	b0825		ADY-0000642	ABE878	ECK0625		ABH-0024657	ABE8f8	Z0822		ACA-0130721	BCI41e	ECs0810		ABR-0076974	ABEaac	c0883		AEA-0000823	ABEae9	UTI89_C0828		AEF-0000786	ABEa33	ECP_0779		ADP-0006025	ABE689	Ec53638_0818		AEG-0000303	AEA151	APECO1_1682		AEM-0006233	ABE25dc	EcolC_0760		BCI-0000786	ABEa8d	E2348_C_0770		ADO-0005259	ABH6442	EcE24377A_0813		BAS-0005667	ABH6093
ABE-0002820	ABEb04	b0826		ADY-0000643	ABE87b	ECK0626		ABH-0024658	ABE8fb	Z0823		ACA-0130722	BCI41f	ECs0811		ABR-0076975	ABEaae	c0884		AEA-0000824	ABEaeb	UTI89_C0829		AEF-0000787	ABEa35	ECP_0780		ADP-0006027	ABE686	Ec53638_0819		AEG-0000302	ABH5ed8	APECO1_1683		AEM-0006234	ABE25da	EcolC_0761		BCI-0004330	ABE301c	E2348_C_0771		ADO-0005261	ADO148d	EcE24377A_0815		BAS-0005668	ABH6094
ABE-0002823	ABEb07	b0827		ADY-0000644	ABE87d	ECK0627		ABH-0024659	ABE8fd	Z0824		ACA-0130723	ABH60cc	ECs0812		ABR-0076976	ABEab2	c0885		AEA-0000825	ABEaed	UTI89_C0830		AEF-0000788	AEF314	ECP_0781		ADP-0006028	ABE684	Ec53638_0820		AEG-0000301	AEA14f	APECO1_1684		AEM-0006235	ABE25d5	EcolC_0762		BCI-0000791	ABEa9f	E2348_C_0772		ADO-0005262	ADO148e	EcE24377A_0816		BAS-0005669	ABH6095
ABE-0002828	ABEb0c	b0828		ADY-0000645	ABE882	ECK0628		ABH-0024660	ABE900	Z0825		ACA-0130724	ACA1fea4	ECs0813		ABR-0076977	ABEab5	c0886		AEA-0000826	ABEaf1	UTI89_C0831		AEF-0000789	ABEa3a	ECP_0782		ADP-0006029	ABE67d	Ec53638_0821		AEG-0000300	ABE42a	APECO1_1685		AEM-0006236	ABE25d1	EcolC_0763		BCI-0001840	ABE156a	E2348_C_0773		ADO-0005263	ADO148f	EcE24377A_0817		BAS-0005670	ABH6096
ABE-0002830	ABEb0e	b0829		ADY-0000646	ABE884	ECK0629		ABH-0024661	ABE908	Z0826		ACA-0130725	ABH60ce	ECs0814		ABR-0076979	ABEab8	c0888		AEA-0000827	ABEaf7	UTI89_C0832		AEF-0000790	ABEa3d	ECP_0783		ADP-0006030	ABE67a	Ec53638_0822		AEG-0000299	ABE426	APECO1_1686		AEM-0006237	ABE25cb	EcolC_0764		BCI-0000787	ABEa8f	E2348_C_0774		ADO-0005264	ADO1490	EcE24377A_0818		BAS-0005671	ABH6097
ABE-0002832	ABEb10	b0830		ADY-0000647	ABE887	ECK0630		ABH-0024662	ABE90d	Z0827		ACA-0130726	ABH60cf	ECs0815		ABR-0076980	ABEaba	c0889		AEA-0000828	ABEafa	UTI89_C0833		AEF-0000791	ABEa42	ECP_0784		ADP-0006031	ABE677	Ec53638_0823		AEG-0000298	ABE424	APECO1_1687		AEM-0006238	ABE25c8	EcolC_0765		BCI-0001842	ABE1570	E2348_C_0775		ADO-0005265	ABH6444	EcE24377A_0819		BAS-0005672	ABH6098
ABE-0002834	ABEb12	b0831		ADY-0000648	ABE889	ECK0631		ABH-0024665	ABE915	Z0830		ACA-0130727	ACA1fea7	ECs0816		ABR-0076981	ABEabd	c0890		AEA-0000829	ABEafc	UTI89_C0834		AEF-0000792	ABEa45	ECP_0785		ADP-0006033	ABE671	Ec53638_0824		AEG-0000297	ABE422	APECO1_1688		AEM-0006239	ABE25c5	EcolC_0766		BCI-0001846	ABE157d	E2348_C_0776		ADO-0005266	ADY228	EcE24377A_0820		BAS-0005673	ABH609a
ABE-0002836	ABEb14	b0832		ADY-0000649	ABE88b	ECK0632		ABH-0024666	ABE917	Z0831		ACA-0130728	BCI426	ECs0817		ABR-0076982	ABEac1	c0891		AEA-0000830	ABEb02	UTI89_C0835		AEF-0000793	ABEa48	ECP_0786		ADP-0006032	ABE673	Ec53638_0825		AEG-0000296	ABE41e	APECO1_1689		AEM-0006240	ABE25c3	EcolC_0767		BCI-0004331	ABE301e	E2348_C_0777		ADO-0005267	ABH6445	EcE24377A_0821		BAS-0005674	ABH609b
ABE-0002839	ABEb17	b0833		ADY-0000650	ABE890	ECK0633		ABH-0024667	ABE91c	Z0832		ACA-0130729	ACA1fea9	ECs0818		ABR-0076983	ABEac5	c0892		AEA-0000831	ABEb04	UTI89_C0836		AEF-0000794	ABU17fb8	ECP_0787		ADP-0006034	ABE66d	Ec53638_0826		AEG-0001004	ABEe5e	APECO1_169		AEM-0006241	ABE25c1	EcolC_0768		BCI-0000798	ABEaba	E2348_C_0778		ADO-0005268	ADY22a	EcE24377A_0822		BAS-0005675	BAS162b
ABE-0002841	ABEb19	b0834		ADY-0000651	ABE892	ECK0634		ABH-0024668	ABE91f	Z0834		ACA-0130730	ABH60d3	ECs0819		ABR-0076984	ABEac8	c0893		AEA-0000832	ABEb07	UTI89_C0837		AEF-0000795	ABEa4b	ECP_0788		ADP-0006035	ABE66a	Ec53638_0827		AEG-0000295	ABE418	APECO1_1690		AEM-0006242	ABE25bd	EcolC_0769		BCI-0000796	ABEab5	E2348_C_0779		ADO-0005269	ABH63f0	EcE24377A_0823		BAS-0005676	ABE9c5
ABE-0002843	ABEb1b	b0835		ADY-0000652	ABE894	ECK0635		ABH-0024669	ABE921	Z0835		ACA-0130731	ABH60d4	ECs0820		ABR-0076985	ABEacc	c0894		AEA-0000833	ABEb0c	UTI89_C0838		AEF-0000796	ABEa54	ECP_0789		ADP-0006036	ABE666	Ec53638_0828		AEG-0000294	ABE40e	APECO1_1691		AEM-0006244	ABE25b9	EcolC_0770		BCI-0001782	ABE14a6	E2348_C_0780		ADO-0005270	ABH659b	EcE24377A_0824		BAS-0005677	ABU16a77
ABE-0002849	ABEb21	b0836		ADY-0000653	ABE897	ECK0636		ABH-0024670	ABE927	Z0836		ACA-0130732	BCI42a	ECs0821		ABR-0076986	ABEace	c0895		AEA-0000834	ABEb0e	UTI89_C0839		AEF-0000797	ABEa56	ECP_0790		ADP-0006037	ABE664	Ec53638_0829		AEG-0000293	ABH5ec9	APECO1_1692		AEM-0006245	ABE25b6	EcolC_0771		BCI-0001858	ABE15a4	E2348_C_0781		ADO-0005272	ADY63d	EcE24377A_0826		BAS-0005678	ABE9c9
ABE-0002852	ABEb24	b0837		ADY-0000654	ADY28e	ECK0637		ABH-0024671	ABE929	Z0837		ACA-0130733	ACA1fead	ECs0822		ABR-0076987	ABEad3	c0896		AEA-0000835	ABEb10	UTI89_C0840		AEF-0000798	ABEa58	ECP_0791		ADP-0006038	ABE661	Ec53638_0830		AEG-0000292	ABH5ec8	APECO1_1693		AEM-0006247	ABE25b2	EcolC_0772		BCI-0000817	ABEaf7	E2348_C_0782		ADO-0005273	ABH60d3	EcE24377A_0827		BAS-0005679	ABE9cc
ABE-0002855	ABEb27	b0838		ADY-0000655	ABE8a0	ECK0638		ABH-0024672	ABE938	Z0838		ACA-0130734	AEG119d	ECs0823		ABR-0076989	ABEad8	c0898		AEA-0000836	ABEb12	UTI89_C0841		AEF-0000799	ABEa5a	ECP_0792		ADP-0006040	ABE65c	Ec53638_0831		AEG-0000291	ABH5ec6	APECO1_1694		AEM-0006248	ABE25a2	EcolC_0773		BCI-0000811	ABEae2	E2348_C_0783		ADO-0005274	AEG90b	EcE24377A_0828		BAS-0005680	ABE9cf
ABE-0002860	ABEb2c	b0839		ADY-0000656	ABE8a2	ECK0639		ABH-0024673	ABE93a	Z0839		ACA-0130735	ABH60d6	ECs0824		ABR-0076990	ABEadb	c0899		AEA-0000837	ABEb14	UTI89_C0842		AEF-0000800	ABEa62	ECP_0793		ADP-0006041	ABE659	Ec53638_0832		AEG-0000290	AEA141	APECO1_1695		AEM-0006249	ABE25a0	EcolC_0774		BCI-0000800	ABEac1	E2348_C_0784		ADO-0005275	ADO149b	EcE24377A_0829		BAS-0005681	ABE9d1
ABE-0002862	ABEb2e	b0840		ADY-0000657	ABE8a5	ECK0640		ABH-0024676	ABE93e	Z0841		ACA-0130736	ACA1feb0	ECs0825		ABR-0076991	ABEae0	c0900		AEA-0000838	ABEb17	UTI89_C0843		AEF-0000801	ABEa65	ECP_0794		ADP-0006042	ABE653	Ec53638_0833		AEG-0000289	AEA140	APECO1_1696		AEM-0006250	ABE259d	EcolC_0775		BCI-0000813	ABEae9	E2348_C_0785		ADO-0005277	ABH644e	EcE24377A_0831		BAS-0005682	ABE9d3
ABE-0002865	ABEb31	b0841		ADY-0000658	ABE8ac	ECK0641		ABH-0024677	ABE940	Z0842		ACA-0130737	AEA1408	ECs0826		ABR-0076992	ABEae2	c0901		AEA-0000839	ABEb19	UTI89_C0844		AEF-0000802	ABEa6d	ECP_0795		ADP-0006043	ABE650	Ec53638_0834		AEG-0000288	AEA13f	APECO1_1697		AEM-0006252	ABE2599	EcolC_0776		BCI-0000814	ABEaeb	E2348_C_0786		ADO-0005278	AEF499	EcE24377A_0832		BAS-0005683	ABE9d5
ABE-0002871	ABEb37	b0842		ADY-0000659	ADY293	ECK0642		ABH-0024678	ABE946	Z0843		ACA-0130738	ABH60d8	ECs0827		ABR-0076993	AEA336	c0902		AEA-0000840	ABEb1b	UTI89_C0845		AEF-0000803	ABEa6f	ECP_0796		ADP-0006044	ABE64d	Ec53638_0835		AEG-0000287	ABH5ec2	APECO1_1698		AEM-0006253	ABE2597	EcolC_0777		BCI-0000818	ABEafa	E2348_C_0787		ADO-0005279	ADO149f	EcE24377A_0833		BAS-0005684	ABE9d9
ABE-0002873	ABEb39	b0843		ADY-0000660	ABE8b1	ECK0643		ABH-0024679	ABE948	Z0844		ACA-0130739	ABH60d9	ECs0828		ABR-0076994	ABEae9	c0903		AEA-0000841	ABEb21	UTI89_C0846		AEF-0000804	ABEa71	ECP_0797		ADP-0006045	ABE648	Ec53638_0836		AEG-0000286	ABH5ec1	APECO1_1699		AEM-0006254	ABE2595	EcolC_0778		BCI-0000033	ABE6d	E2348_C_0788		ADO-0005280	ABH646c	EcE24377A_0834		BAS-0005685	ABE9db
ABE-0002877	ABEb3d	b0844		ADY-0000661	ABE8b3	ECK0644		ABH-0024680	ABE94d	Z0845		ACA-0130740	ABH60da	ECs0829		ABR-0076995	ABEaeb	c0904		AEA-0000842	ABEb24	UTI89_C0847		AEF-0000805	ABEa73	ECP_0798		ADP-0006046	ABE643	Ec53638_0837		AEG-0000853	ABEc09	APECO1_17		AEM-0006255	ABH6d2c	EcolC_0779		BCI-0000035	ABE76	E2348_C_0789		ADO-0005281	ADO14a1	EcE24377A_0835		BAS-0005692	ABE9ed
ABE-0002880	ABEb40	b0845		ADY-0000663	ABE8ba	ECK0646		ABH-0024681	ABE952	Z0846		ACA-0130741	ABH60db	ECs0830		ABR-0076996	ABEaed	c0905		AEA-0000843	ABEb27	UTI89_C0848		AEF-0000806	ABEa76	ECP_0799		ADP-0006047	ADP179f	Ec53638_0838		AEG-0001005	ABEe64	APECO1_170		AEM-0006256	ABE258f	EcolC_0780		BCI-0002764	ABE1f32	E2348_C_0790		ADO-0005282	ABEa48	EcE24377A_0836		BAS-0005694	ABE9f5
ABE-0002885	ABEb45	b0846		ADY-0000664	ABE8bf	ECK0647		ABH-0024682	ABH606a	Z0847		ACA-0130742	ABH60dc	ECs0831		ABR-0076997	ABEaf1	c0906		AEA-0000844	ABEb2c	UTI89_C0849		AEF-0000807	ABEa7d	ECP_0800		ADP-0006048	ABE63c	Ec53638_0839		AEG-0000285	ABH5ebf	APECO1_1700		AEM-0006257	ABE258c	EcolC_0781		BCI-0000815	ABEaed	E2348_C_0791		ADO-0005283	ABEa4b	EcE24377A_0837		BAS-0005693	ABE9f3
ABE-0002887	ABEb47	b0847		ADY-0000665	ABE8c1	ECK0648		ABH-0024684	ABH606c	Z0849		ACA-0130743	ABH60dd	ECs0832		ABR-0076998	ABEaf7	c0907		AEA-0000845	ABEb2e	UTI89_C0850		AEF-0000808	ABEa80	ECP_0801		ADP-0006049	ABE63a	Ec53638_0840		AEG-0000284	ABE3fd	APECO1_1701		AEM-0006258	ABE258a	EcolC_0782		BCI-0001797	ABE14dc	E2348_C_0792		ADO-0005284	ABEa54	EcE24377A_0838		BAS-0005695	ABE9f9
ABE-0002891	ABEb4b	b0848		ADY-0000667	ABE8ca	ECK0649		ABH-0024691	ABH6073	Z0854		ACA-0130744	ABH60de	ECs0833		ABR-0076999	ABEafa	c0908		AEA-0000846	ABEb31	UTI89_C0851		AEF-0000809	ABEa82	ECP_0802		ADP-0006050	ABE637	Ec53638_0841		AEG-0000282	ABE3f3	APECO1_1703		AEM-0006259	ABE2587	EcolC_0783		BCI-0000820	ABEb02	E2348_C_0793		ADO-0005285	ABEa56	EcE24377A_0839		BAS-0005696	ABEa00
ABE-0002893	ABEb4d	b0849		ADY-0000668	ABE8cc	ECK0650		ABH-0024689	ABH6071	Z0856		ACA-0130745	ABH60df	ECs0834		ABR-0077000	ABEafc	c0909		AEA-0000847	ABEb37	UTI89_C0852		AEF-0000810	ABEa84	ECP_0803		ADP-0006051	ABE633	Ec53638_0842		AEG-0000281	ABE3f1	APECO1_1704		AEM-0006260	ABE2585	EcolC_0784		BCI-0003492	ABE264c	E2348_C_0794		ADO-0005286	ABEa58	EcE24377A_0840		BAS-0005697	ABEa03
ABE-0002898	ABEb52	b0850		ADY-0000669	ABE8cf	ECK0651		ABH-0024690	ABH6072	Z0857		ACA-0130746	ABH60e0	ECs0835		ABR-0077001	ABEb02	c0910		AEA-0000848	ABEb39	UTI89_C0853		AEF-0000811	ABEa88	ECP_0804		ADP-0006052	ABE630	Ec53638_0843		AEG-0000280	ABE3ef	APECO1_1705		AEM-0006261	ABE2580	EcolC_0785		BCI-0000040	ABE82	E2348_C_0795		ADO-0005287	ABEa5a	EcE24377A_0841		BAS-0005698	BAS1642
ABE-0002900	ABEb54	b0851		ADY-0000670	ABE8d1	ECK0652		ABH-0024693	ABE96e	Z0858		ACA-0130747	ABH60e1	ECs0836		ABR-0077002	ABEb04	c0911		AEA-0000849	ABEb3d	UTI89_C0854		AEF-0000812	ABEa8b	ECP_0805		ADP-0006053	ABE62e	Ec53638_0844		AEG-0000279	ABE3ed	APECO1_1706		AEM-0006262	ABE257b	EcolC_0786		BCI-0000832	ABEb24	E2348_C_0796		ADO-0005288	ABEa62	EcE24377A_0842		BAS-0005699	ABEa06
ABE-0002903	ABEb57	b0852		ADY-0000671	ABE8d4	ECK0653		ABH-0024694	ABE971	Z0859		ACA-0130748	ABH60e2	ECs0837		ABR-0077003	ABEb07	c0912		AEA-0000850	ABEb40	UTI89_C0855		AEF-0000813	ABEa8d	ECP_0806		ADP-0006055	ABE628	Ec53638_0845		AEG-0000278	ABE3ea	APECO1_1707		AEM-0006263	ABE2577	EcolC_0787		BCI-0000833	ABEb27	E2348_C_0797		ADO-0005289	ABEa65	EcE24377A_0843		BAS-0005700	ABEa08
ABE-0002910	ABEb5e	b0853		ADY-0000672	ABE8d9	ECK0654		ABH-0024695	ABE974	Z0860		ACA-0130749	ABH60e3	ECs0838		ABR-0077004	ABEb0c	c0913		AEA-0000851	ABEb45	UTI89_C0856		AEF-0000814	ABEa8f	ECP_0807		ADP-0006056	ABE626	Ec53638_0846		AEG-0000277	ABE3e8	APECO1_1708		AEM-0006265	ABE2574	EcolC_0788		BCI-0000810	BCI32a	E2348_C_0798		ADO-0005290	ABEa6d	EcE24377A_0844		BAS-0005701	ABEa0d
ABE-0002913	ABEb61	b0854		ADY-0000680	ABE8f4	ECK0662		ABH-0024696	ABE978	Z0861		ACA-0130750	AEA5ef	ECs0839		ABR-0077005	ABEb0e	c0914		AEA-0000852	ABEb47	UTI89_C0857		AEF-0000815	ABEa93	ECP_0808		ADP-0006057	ABE61e	Ec53638_0847		AEG-0000276	ABE3e5	APECO1_1709		AEM-0006267	ABE2571	EcolC_0789		BCI-0000844	BCI34c	E2348_C_0799		ADO-0005291	ABEa6f	EcE24377A_0845		BAS-0005702	ABEa0f
ABE-0002915	ABEb63	b0855		ADY-0000681	ABE8f8	ECK0663		ABH-0024697	ABE97a	Z0862		ACA-0130751	ABH60e5	ECs0840		ABR-0077006	ABEb10	c0915		AEA-0000853	ABEb4b	UTI89_C0858		AEF-0000816	ABEa95	ECP_0809		ADP-0006058	ABE61c	Ec53638_0848		AEG-0001006	ABEe6c	APECO1_171		AEM-0006268	ABE256f	EcolC_0790		BCI-0000758	BCI2f6	E2348_C_0800		ADO-0005292	ABEa71	EcE24377A_0846		BAS-0005703	ABEa16
ABE-0002917	ABEb65	b0856		ADY-0000682	ABE8fb	ECK0664		ABH-0024698	ABE97c	Z0863		ACA-0130752	BCI5f9	ECs0841		ABR-0077007	ABEb12	c0916		AEA-0000854	ABEb4d	UTI89_C0859		AEF-0000817	ABEa97	ECP_0810		ADP-0006059	ABE61a	Ec53638_0849		AEG-0000275	ABE3e3	APECO1_1710		AEM-0006269	ABE256d	EcolC_0791		BCI-0000846	AEM21ec	E2348_C_0801		ADO-0005293	ABEa73	EcE24377A_0847		BAS-0005704	ABEa19
ABE-0002919	ABEb67	b0857		ADY-0000683	ABE8fd	ECK0665		ABH-0024699	ABE97f	Z0864		ACA-0130753	ACA1fec1	ECs0842		ABR-0077008	ABEb14	c0917		AEA-0000855	ABEb52	UTI89_C0860		AEF-0000818	ABEa9f	ECP_0811		ADP-0006061	ABE615	Ec53638_0851		AEG-0000274	AEG112	APECO1_1711		AEM-0006270	ABE256b	EcolC_0792		BCI-0000847	ADR15d6	E2348_C_0802		ADO-0005294	ABEa76	EcE24377A_0848		BAS-0005705	ABEa23
ABE-0002922	ABEb6a	b0858		ADY-0000684	ABE900	ECK0666		ABH-0024700	ABE981	Z0865		ACA-0130754	AEA5f4	ECs0843		ABR-0077009	ABEb17	c0918		AEA-0000856	ABEb54	UTI89_C0861		AEF-0000819	AEF333	ECP_0812		ADP-0006062	ABE613	Ec53638_0852		AEG-0000272	AEG110	APECO1_1712		AEM-0006271	ABE2569	EcolC_0793		BCI-0003520	ABU18515	E2348_C_0803		ADO-0005295	ABEa7d	EcE24377A_0849		BAS-0005706	ABEa29
ABE-0002924	ABEb6c	b0859		ADY-0000685	ABE908	ECK0667		ABH-0024701	ABE983	Z0867		ACA-0130755	ACA1fec3	ECs0844		ABR-0077010	ABEb19	c0919		AEA-0000857	ABEb57	UTI89_C0862		AEF-0000820	ABEaac	ECP_0813		ADP-0006063	ABE611	Ec53638_0853		AEG-0000271	AEA12a	APECO1_1713		AEM-0006272	ABE2566	EcolC_0794		BCI-0000849	ABU1812f	E2348_C_0804		ADO-0005296	ADO14b0	EcE24377A_0850		BAS-0005707	ABEa2b
ABE-0002927	ABEb6f	b0860		ADY-0000686	ABE90d	ECK0668		ABH-0024702	ABE989	Z0868		ACA-0130756	ABH60ea	ECs0845		ABR-0077011	ABEb1b	c0920		AEA-0000858	ABEb5e	UTI89_C0863		AEF-0000821	ABEaae	ECP_0814		ADP-0006064	ABE60c	Ec53638_0854		AEG-0000269	AEG10d	APECO1_1715		AEM-0006273	ADYbab	EcolC_0795		BCI-0000850	ABU18129	E2348_C_0805		ADO-0005297	ABEa80	EcE24377A_0851		BAS-0005708	ABEa2d
ABE-0002931	ABEb73	b0861		ADY-0000687	ABE913	ECK0669		ABH-0024703	ABE98b	Z0869		ACA-0130757	ABH60eb	ECs0846		ABR-0077012	ABEb21	c0921		AEA-0000859	ABEb61	UTI89_C0864		AEF-0000822	ABEab2	ECP_0815		ADP-0006065	ABE606	Ec53638_0855		AEG-0000268	AEG10c	APECO1_1716		AEM-0006274	ABE255f	EcolC_0796		BCI-0003344	AEAcd2	E2348_C_0806		ADO-0005298	ABEa82	EcE24377A_0852		BAS-0005709	ABEa2f
ABE-0002933	ABEb75	b0862		ADY-0000688	ABE915	ECK0670		ABH-0024706	ABE990	Z0872		ACA-0130758	ABH60ec	ECs0847		ABR-0077013	ABEb24	c0922		AEA-0000860	ABEb63	UTI89_C0865		AEF-0000823	ABEab5	ECP_0816		ADP-0006066	ABE603	Ec53638_0856		AEG-0000267	AEG10b	APECO1_1717		AEM-0006275	ABE2559	EcolC_0797		BCI-0000852	ABU18122	E2348_C_0807		ADO-0005299	ABEa84	EcE24377A_0853		BAS-0005710	ABEa33
ABE-0002937	ABEb79	b0863		ADY-0000689	ABE917	ECK0671		ABH-0024707	ABE993	Z0873		ACA-0130760	ABH60ed	ECs0848		ABR-0077014	ABEb27	c0923		AEA-0000861	ABEb65	UTI89_C0866		AEF-0000824	ABEab8	ECP_0817		ADP-0006067	ABE601	Ec53638_0857		AEG-0000266	AEG10a	APECO1_1718		AEM-0006276	ABE2557	EcolC_0798		BCI-0001182	AEA8e4	E2348_C_0808		ADO-0005301	ABEa88	EcE24377A_0854		BAS-0005711	ABEa35
ABE-0002939	ABEb7b	b0864		ADY-0000690	ABE91c	ECK0672		ABH-0024708	ABE99c	Z0875		ACA-0130761	ACA1fec9	ECs0849		ABR-0077015	ABEb2c	c0924		AEA-0000862	ABEb67	UTI89_C0867		AEF-0000825	ABEaba	ECP_0818		ADP-0006068	ABE5fe	Ec53638_0858		AEG-0000265	AEG109	APECO1_1719		AEM-0006278	ABE2552	EcolC_0799		BCI-0001189	AEA47f	E2348_C_0809		ADO-0005300	ADO14b4	EcE24377A_0855		BAS-0005712	BAS1650
ABE-0002941	ABEb7d	b0865		ADY-0000691	ABE91f	ECK0673		ABH-0024709	ABE9a0	Z0876		ACA-0130763	ABH60ee	ECs0850		ABR-0077016	ABEb2e	c0925		AEA-0000863	ABEb6a	UTI89_C0868		AEF-0000826	ABEabd	ECP_0819		ADP-0006069	ABE5fb	Ec53638_0859		AEG-0001007	ABEe70	APECO1_172		AEM-0006279	ABE254f	EcolC_0800		BCI-0003526	ABU1861e	E2348_C_0810		ADO-0005303	ABEa8d	EcE24377A_0856		BAS-0005713	ABEa3a
ABE-0002945	ABEb81	b0866		ADY-0000692	ABE921	ECK0674		ABH-0024710	ABE9a2	Z0877		ACA-0130764	ABEa48	ECs0851		ABR-0077017	ABEb31	c0926		AEA-0000864	ABEb6c	UTI89_C0869		AEF-0000827	ABEac1	ECP_0820		ADP-0006070	ABE5f7	Ec53638_0860		AEG-0000264	AEG108	APECO1_1720		AEM-0006280	ABE254d	EcolC_0801		BCI-0000856	ABU18117	E2348_C_0811		ADO-0005302	ABEa8b	EcE24377A_0857		BAS-0005714	ABEa3d
ABE-0002947	ABEb83	b0867		ADY-0000693	ABE927	ECK0675		ABH-0024711	ABE9a4	Z0878		ACA-0130765	ABEa4b	ECs0852		ABR-0077018	ABEb37	c0927		AEA-0000865	ABEb6f	UTI89_C0870		AEF-0000828	ABEac5	ECP_0821		ADP-0006071	ABE5f1	Ec53638_0861		AEG-0000263	AEG107	APECO1_1721		AEM-0006281	ABE2549	EcolC_0802		BCI-0001188	ADY808	E2348_C_0812		ADO-0005304	ABEa8f	EcE24377A_0858		BAS-0005715	ABEa42
ABE-0002949	ABEb85	b0868		ADY-0000694	ABE929	ECK0676		ABH-0024713	ABE9ae	Z0880		ACA-0130766	ABEa54	ECs0853		ABR-0077019	ABEb39	c0928		AEA-0000866	ABEb73	UTI89_C0871		AEF-0000829	ABEac8	ECP_0822		ADP-0006072	ABE5ed	Ec53638_0862		AEG-0000262	AEG106	APECO1_1722		AEM-0006283	ABE2547	EcolC_0803		BCI-0000858	BCI35a	E2348_C_0813		ADO-0005305	ABEa93	EcE24377A_0859		BAS-0005716	ABEa45
ABE-0002951	ABEb87	b0869		ADY-0000695	ADY2b7	ECK0677		ABH-0024714	ABE9b0	Z0881		ACA-0130767	ABEa56	ECs0854		ABR-0077020	ABEb3d	c0929		AEA-0000867	ABEb75	UTI89_C0872		AEF-0000830	ABEacc	ECP_0823		ADP-0006073	ABE5eb	Ec53638_0863		AEG-0000261	AEG105	APECO1_1723		AEM-0006284	ABE2540	EcolC_0804		BCI-0000845	BCI34d	E2348_C_0814		ADO-0005306	ABEa95	EcE24377A_0860		BAS-0005717	AEM225e
ABE-0002954	ABEb8a	b0870		ADY-0000696	ADY2b8	ECK0678		ABH-0024715	ABE9b3	Z0882		ACA-0130768	ABEa58	ECs0855		ABR-0077021	ABEb40	c0930		AEA-0000868	ABEb79	UTI89_C0873		AEF-0000831	ABEace	ECP_0824		ADP-0006074	ABE5e7	Ec53638_0864		AEG-0000260	AEG104	APECO1_1724		AEM-0006285	ABE253e	EcolC_0805		BCI-0000851	ABU18125	E2348_C_0815		ADO-0005307	ABEa97	EcE24377A_0861		BAS-0005718	BAS1656
ABE-0002958	ABEb8e	b0871		ADY-0000697	ADY2b9	ECK0679		ABH-0024716	ABE9b5	Z0883		ACA-0130769	ABEa5a	ECs0856		ABR-0077022	ABEb45	c0931		AEA-0000869	ABEb7b	UTI89_C0874		AEF-0000832	ABEad3	ECP_0825		ADP-0006076	ABE5e4	Ec53638_0866		AEG-0000259	AEG103	APECO1_1725		AEM-0006286	ABE253b	EcolC_0806		BCI-0001190	ADY80a	E2348_C_0816		ADO-0005308	ABEa9f	EcE24377A_0862		BAS-0005719	BAS1657
ABE-0002960	ABEb90	b0872		ADY-0000698	ABE938	ECK0680		ABH-0024719	ABH608f	Z0885		ACA-0130770	ABEa62	ECs0857		ABR-0077023	ADR15d3	c0932		AEA-0000870	ABEb7d	UTI89_C0875		AEF-0000833	ABEad8	ECP_0826		ADP-0006077	ABE5e0	Ec53638_0867		AEG-0000258	ABE340	APECO1_1726		AEM-0006287	ADYb9d	EcolC_0807		BCI-0000853	ABU1811f	E2348_C_0817		ADO-0005310	ADO14be	EcE24377A_0864		BAS-0005720	BAS1658
ABE-0002962	ABEb92	b0873		ADY-0000699	ABE93a	ECK0681		ABH-0024720	ABH6090	Z0886		ACA-0130771	ABEa65	ECs0858		ABR-0077024	ABR12ce0	c0933		AEA-0000871	ABEb81	UTI89_C0876		AEF-0000834	ABEadb	ECP_0827		ADP-0006078	ABE5dd	Ec53638_0868		AEG-0000257	ABE33e	APECO1_1727		AEM-0006288	ABE2533	EcolC_0808		BCI-0004835	AEA12d6	E2348_C_0818		ADO-0005311	ADY325	EcE24377A_0865		BAS-0005721	BAS1659
ABE-0002966	ABEb96	b0874		ADY-0000700	ABE93e	ECK0682		ABH-0024721	ABH6091	Z0887		ACA-0130772	ABEa6d	ECs0859		ABR-0077025	ABR12ce1	c0934		AEA-0000872	ABEb83	UTI89_C0877		AEF-0000835	ABEae0	ECP_0828		ADP-0006079	ABE5d7	Ec53638_0869		AEG-0000256	ABE337	APECO1_1728		AEM-0006289	ABE252e	EcolC_0809		BCI-0000864	ABU18106	E2348_C_0819		ADO-0005312	ABEaac	EcE24377A_0866		BAS-0005722	ABH60c9
ABE-0002976	ABEba0	b0875		ADY-0000701	ABE940	ECK0683		ABH-0024722	ABH6092	Z0888		ACA-0130773	ABEa6f	ECs0860		ABR-0077026	ADR15d6	c0935		AEA-0000873	ABEb85	UTI89_C0878		AEF-0000836	ABEae2	ECP_0829		ADP-0006080	ABE5d5	Ec53638_0870		AEG-0000255	ABE335	APECO1_1729		AEM-0006290	ABE252b	EcolC_0810		BCI-0003313	BCIcf1	E2348_C_0820		ADO-0005313	ABEaae	EcE24377A_0867		BAS-0005723	BAS165b
ABE-0002980	ABEba4	b0876		ADY-0000702	ABE946	ECK0684		ABH-0024723	ABH6093	Z0890		ACA-0130774	ABEa71	ECs0861		ABR-0077027	ABU18132	c0936		AEA-0000874	ABEb87	UTI89_C0880		AEF-0000838	ABEae9	ECP_0831		ADP-0006081	ABE5d3	Ec53638_0871		AEG-0001008	ABEe72	APECO1_173		AEM-0006291	ABE2528	EcolC_0811		BCI-0000866	ABU180ff	E2348_C_0821		ADO-0005314	ADO14c2	EcE24377A_0868		BAS-0005724	BAS165c
ABE-0002982	ABEba6	b0877		ADY-0000703	ABE948	ECK0685		ABH-0024724	ABH6094	Z0891		ACA-0130775	ABEa73	ECs0862		ABR-0077028	ABU1812f	c0937		AEA-0000875	ABEb8a	UTI89_C0881		AEF-0000839	ABEaeb	ECP_0832		ADP-0006082	ABE5cf	Ec53638_0872		AEG-0000254	ABE331	APECO1_1730		AEM-0006292	ABE2523	EcolC_0812		BCI-0000848	ABU18132	E2348_C_0822		ADO-0005315	ABEab2	EcE24377A_0869		BAS-0005725	ABH60cc
ABE-0002986	ABEbaa	b0878		ADY-0000704	ABE94d	ECK0686		ABH-0024725	ABH6095	Z0892		ACA-0130776	ABEa76	ECs0863		ABR-0077029	ABU18129	c0938		AEA-0000876	ABEb8e	UTI89_C0883		AEF-0000840	ABEaed	ECP_0833		ADP-0006083	ABE5cc	Ec53638_0873		AEG-0000253	ABE32e	APECO1_1731		AEM-0006293	ABE2521	EcolC_0813		BCI-0000868	ABU180f9	E2348_C_0823		ADO-0005316	ABEab5	EcE24377A_0870		BAS-0005726	BAS165e
ABE-0002989	ABEbad	b0879		ADY-0000705	ABU16a03	ECK0687		ABH-0024726	ABH6096	Z0893		ACA-0130777	ABEa7d	ECs0864		ABR-0077030	ABU18125	c0939		AEA-0000877	ABEb90	UTI89_C0884		AEF-0000841	ABEaf1	ECP_0834		ADP-0006084	ABE5c9	Ec53638_0874		AEG-0000252	ABE329	APECO1_1732		AEM-0006294	ABE251f	EcolC_0814		BCI-0000869	ABU180f7	E2348_C_0824		ADO-0005317	ABEab8	EcE24377A_0871		BAS-0005727	ABH60ce
ABE-0002991	ABEbaf	b0880		ADY-0000706	ABE952	ECK0688		ABH-0024727	ABH6097	Z0894		ACA-0130778	ABEa80	ECs0865		ABR-0077031	ABU18122	c0940		AEA-0000878	ABEb92	UTI89_C0885		AEF-0000842	ABEaf7	ECP_0835		ADP-0006085	ABE5c6	Ec53638_0875		AEG-0000251	ABU1659c	APECO1_1733		AEM-0006295	ABE251c	EcolC_0815		BCI-0000855	AEM21e2	E2348_C_0825		ADO-0005318	ABEaba	EcE24377A_0872		BAS-0005728	ABH60cf
ABE-0002998	ABEbb6	b0881		ADY-0000707	ABH606a	ECK0689		ABH-0024728	ABH6098	Z0895		ACA-0130779	ABEa82	ECs0866		ABR-0077032	ABU1811f	c0941		AEA-0000879	ABEb96	UTI89_C0886		AEF-0000843	ABEafa	ECP_0836		ADP-0006086	ABE5c2	Ec53638_0876		AEG-0000250	AEA114	APECO1_1734		AEM-0006296	ABE2516	EcolC_0816		BCI-0000854	ABU1811d	E2348_C_0826		ADO-0005319	ABEabd	EcE24377A_0873		BAS-0005729	BAS1661
ABE-0003001	ABEbb9	b0882		ADY-0000708	ABH606c	ECK0690		ABH-0024729	ABH6099	Z0896		ACA-0130780	ABEa84	ECs0867		ABR-0077033	ABU1811d	c0942		AEA-0000880	ABEba0	UTI89_C0887		AEF-0000844	ABEafc	ECP_0837		ADP-0006087	ABE5c0	Ec53638_0877		AEG-0000249	ABE321	APECO1_1735		AEM-0006298	ABE2514	EcolC_0817		BCI-0000859	BCI35b	E2348_C_0827		ADO-0005320	ADO14c8	EcE24377A_0874		BAS-0005730	BAS1662
ABE-0003005	ABEbbd	b0884		ADY-0000709	ADY2c5	ECK0691		ABH-0024730	ABH609a	Z0897		ACA-0130781	ABEa88	ECs0868		ABR-0077034	ABU18117	c0943		AEA-0000882	ABEba4	UTI89_C0888		AEF-0000845	ABEb02	ECP_0838		ADP-0006088	ABE5be	Ec53638_0878		AEG-0000248	ABE31b	APECO1_1736		AEM-0006299	ABE2510	EcolC_0818		BCI-0000857	BCI359	E2348_C_0829		ADO-0005321	ABEac1	EcE24377A_0875		BAS-0005732	ABH60d3
ABE-0003009	ABEbc1	b0885		ADY-0000710	ADY2c6	ECK0692		ABH-0024731	ABH609b	Z0898		ACA-0130782	ABEa8b	ECs0869		ABR-0077035	ABR12ceb	c0944		AEA-0000883	ABEba6	UTI89_C0889		AEF-0000846	ABEb04	ECP_0839		ADP-0006089	ABE5ba	Ec53638_0879		AEG-0000247	ABE319	APECO1_1737		AEM-0006300	ABE250e	EcolC_0819		BCI-0000875	ABU180df	E2348_C_0830		ADO-0005323	ABEac8	EcE24377A_0876		BAS-0005733	ABH60d4
ABE-0003012	ABEbc4	b0886		ADY-0000711	AECfd9	ECK0693		ABH-0024733	ABE9c3	Z0900		ACA-0130783	ABEa8d	ECs0870		ABR-0077036	ABR12cec	c0945		AEA-0000885	ABEbaa	UTI89_C0890		AEF-0000847	ABEb07	ECP_0840		ADP-0006090	ABE5b7	Ec53638_0880		AEG-0000246	ABE315	APECO1_1738		AEM-0006301	ABE250c	EcolC_0820		BCI-0000876	ABU180e1	E2348_C_0831		ADO-0005322	ABEac5	EcE24377A_0877		BAS-0005734	ACA1fead
ABE-0003015	ABEbc7	b0887		ADY-0000713	ADY2c9	ECK0695		ABH-0024734	ABE9c5	Z0901		ACA-0130784	ABEa8f	ECs0871		ABR-0077037	ABR12ced	c0946		AEA-0000886	ABEbad	UTI89_C0891		AEF-0000848	ABEb0c	ECP_0841		ADP-0006091	ABE5b5	Ec53638_0881		AEG-0001009	ABEe74	APECO1_174		AEM-0006302	ABE2506	EcolC_0821		BCI-0000877	ABU180e4	E2348_C_0832		ADO-0005324	ABEacc	EcE24377A_0878		BAS-0005735	ABH60d6
ABE-0003018	ABEbca	b0888		ADY-0000714	ABE96e	ECK0696		ABH-0024735	ABE9c9	Z0903		ACA-0130785	ABEa93	ECs0872		ABR-0077038	ABU18110	c0947		AEA-0000887	ABEbaf	UTI89_C0892		AEF-0000849	ABEb0e	ECP_0842		ADP-0006092	ABE5b1	Ec53638_0882		AEG-0000240	ADYe6	APECO1_1741		AEM-0006303	ABE2501	EcolC_0822		BCI-0000878	ABU180e7	E2348_C_0833		ADO-0005325	ABEace	EcE24377A_0879		BAS-0005736	BAS1668
ABE-0003023	ABEbcf	b0889		ADY-0000715	ABE971	ECK0697		ABH-0024736	ABE9cc	Z0904		ACA-0130786	ABEa95	ECs0873		ABR-0077039	ABU1810d	c0948		AEA-0000888	AEA378	UTI89_C0893		AEF-0000850	AEF352	ECP_0843		ADP-0006093	ABE5ae	Ec53638_0883		AEG-0000239	ABE307	APECO1_1742		AEM-0006304	ABE24ff	EcolC_0823		BCI-0000861	ABU18110	E2348_C_0834		ADO-0005326	ABEad3	EcE24377A_0880		BAS-0005737	AEA1408
ABE-0003027	ABEbd3	b0890		ADY-0000716	ABE974	ECK0698		ABH-0024737	ABE9cf	Z0905		ACA-0130787	ABEa97	ECs0874		ABR-0077041	ABU18109	c0950		AEA-0000889	ABEbb6	UTI89_C0894		AEF-0000851	ABEb10	ECP_0844		ADP-0006094	ABE5ac	Ec53638_0884		AEG-0000238	ABE2f5	APECO1_1743		AEM-0006305	ABH6cf7	EcolC_0824		BCI-0000860	BCI35c	E2348_C_0835		ADO-0005327	ABEad8	EcE24377A_0881		BAS-0005740	BAS166c
ABE-0003031	ABEbd7	b0891		ADY-0000717	ABE978	ECK0699		ABH-0024738	ABE9d1	Z0906		ACA-0130788	ABEa9f	ECs0875		ABR-0077043	ABU18106	c0952		AEA-0000890	ABEbb9	UTI89_C0895		AEF-0000852	ABEb12	ECP_0845		ADP-0006095	ABE5a7	Ec53638_0885		AEG-0000237	ABE2f3	APECO1_1744		AEM-0006306	ABE24f9	EcolC_0825		BCI-0000863	ABU18109	E2348_C_0836		ADO-0005328	ADO14d0	EcE24377A_0882		BAS-0005741	ABH60db
ABE-0003034	ABEbda	b0892		ADY-0000718	ABE97a	ECK0700		ABH-0024739	ABE9d3	Z0907		ACA-0130789	ABH610a	ECs0876		ABR-0077044	ABU18103	c0953		AEA-0000891	AEG316	UTI89_C0896		AEF-0000853	ABEb14	ECP_0846		ADP-0006096	ABE5a4	Ec53638_0886		AEG-0000236	ABE2ef	APECO1_1745		AEM-0006307	ABE24f7	EcolC_0826		BCI-0000882	ABU180cc	E2348_C_0837		ADO-0005329	ABEadb	EcE24377A_0883		BAS-0005742	ABH60dc
ABE-0003038	ABEbde	b0893		ADY-0000719	ABE97c	ECK0701		ABH-0024740	ABE9d5	Z0908		ACA-0130790	ABEaac	ECs0877		ABR-0077045	ABU180ff	c0954		AEA-0000892	AEG317	UTI89_C0898		AEF-0000854	ABEb17	ECP_0847		ADP-0006097	ABE5a1	Ec53638_0887		AEG-0000235	ABE2e7	APECO1_1746		AEM-0006308	ABE24f3	EcolC_0827		BCI-0000883	ABU180c9	E2348_C_0838		ADO-0005330	ABEae0	EcE24377A_0884		BAS-0005743	ABH60dd
ABE-0003044	ABEbe4	b0894		ADY-0000720	ABE97f	ECK0702		ABH-0024741	ABE9d9	Z0909		ACA-0130791	ABEaae	ECs0878		ABR-0077046	ABU180fd	c0955		AEA-0000893	AEG318	UTI89_C0899		AEF-0000855	ABEb19	ECP_0848		ADP-0006098	ABE59d	Ec53638_0888		AEG-0000234	ABE2e4	APECO1_1747		AEM-0006309	ABE24f0	EcolC_0828		BCI-0000872	ABU180ed	E2348_C_0839		ADO-0005331	ABEae2	EcE24377A_0885		BAS-0005744	ABH60de
ABE-0003046	ABEbe6	b0895		ADY-0000722	ABE983	ECK0704		ABH-0024742	ABE9db	Z0910		ACA-0130792	ABEab2	ECs0879		ABR-0077047	ABU180f9	c0956		AEA-0000894	AEG319	UTI89_C0900		AEF-0000856	ABEb1b	ECP_0849		ADP-0006099	ABE599	Ec53638_0889		AEG-0000233	ABE2de	APECO1_1748		AEM-0006310	ABE24ec	EcolC_0829		BCI-0000880	ABEf30	E2348_C_0840		ADO-0005332	AEA336	EcE24377A_0886		BAS-0005745	ABH60df
ABE-0003048	ABEbe8	b0896		ADY-0000723	ABE989	ECK0705		ABH-0024749	ABE9ed	Z0919		ACA-0130793	ABEab5	ECs0880		ABR-0077048	ABU180f7	c0957		AEA-0000895	AEA37f	UTI89_C0901		AEF-0000857	ABEb21	ECP_0850		ADP-0006100	ABE591	Ec53638_0890		AEG-0000232	AEFfc	APECO1_1749		AEM-0006311	ABE24ea	EcolC_0830		BCI-0000886	ABU180bf	E2348_C_0841		ADO-0005333	ABEae9	EcE24377A_0887		BAS-0005746	ABH60e0
ABE-0003050	ABEbea	b0897		ADY-0000724	ABE98b	ECK0706		ABH-0024750	ABE9f3	Z0920		ACA-0130794	ABEab8	ECs0881		ABR-0077049	ADR15ea	c0958		AEA-0000896	AEG31a	UTI89_C0902		AEF-0000858	ABEb24	ECP_0851		ADP-0006101	ABE58e	Ec53638_0891		AEG-0000231	AEFfb	APECO1_1750		AEM-0006312	ABE24e7	EcolC_0831		BCI-0000843	ADR15d3	E2348_C_0842		ADO-0005334	ABEaeb	EcE24377A_0888		BAS-0005747	ABH60e1
ABE-0003056	ABEbf0	b0898		ADY-0000725	ADY2d5	ECK0707		ABH-0024751	ABE9f5	Z0922		ACA-0130795	ABEaba	ECs0882		ABR-0077050	ABU180f3	c0959		AEA-0000897	AEG31b	UTI89_C0903		AEF-0000859	ABEb27	ECP_0852		ADP-0006102	ABE58b	Ec53638_0892		AEG-0000230	AEGe6	APECO1_1751		AEM-0006313	ABE24e3	EcolC_0832		BCI-0000867	ABU180fd	E2348_C_0843		ADO-0005335	ABEaed	EcE24377A_0889		BAS-0005748	ABH60e2
ABE-0003058	ABEbf2	b0899		ADY-0000726	ABE990	ECK0708		ABH-0024752	ABE9f9	Z0923		ACA-0130796	ABEabd	ECs0883		ABR-0077051	ABU180ed	c0960		AEA-0000898	AEG31c	UTI89_C0904		AEF-0000860	ABEb2c	ECP_0853		ADP-0006103	ABE589	Ec53638_0893		AEG-0000229	AEFf7	APECO1_1752		AEM-0006314	ABE24e1	EcolC_0833		BCI-0002775	ABE1f57	E2348_C_0844		ADO-0005336	ABEaf1	EcE24377A_0890		BAS-0005749	ABH60e3
ABE-0003060	ADY38d	b0900		ADY-0000727	ABE993	ECK0709		ABH-0024753	ABEa00	Z0924		ACA-0130797	ABEac1	ECs0884		ABR-0077053	ABU180eb	c0962		AEA-0000900	AEG31d	UTI89_C0905		AEF-0000861	ABEb2e	ECP_0854		ADP-0006104	ABE587	Ec53638_0894		AEG-0000228	AEFf6	APECO1_1753		AEM-0006315	ABE24de	EcolC_0834		BCI-0000821	ABEb04	E2348_C_0845		ADO-0005337	ADO14d9	EcE24377A_0891		BAS-0005750	AEA5ef
ABE-0003065	ADY38e	b0901		ADY-0000728	ABE99c	ECK0710		ABH-0024754	ABEa03	Z0925		ACA-0130798	ABEac5	ECs0885		ABR-0077054	ABU180e7	c0963		AEA-0000901	ABEbbd	UTI89_C0906		AEF-0000862	ABEb31	ECP_0855		ADP-0006105	ABE585	Ec53638_0895		AEG-0000227	AEFf5	APECO1_1755		AEM-0006316	ABE24dc	EcolC_0835		BCI-0000816	ABEaf1	E2348_C_0846		ADO-0005338	ABEaf4	EcE24377A_0892		BAS-0005751	BAS1677
ABE-0003068	ABEbfc	b0902		ADY-0000729	ABE9a0	ECK0711		ABH-0024755	ABEa06	Z0926		ACA-0130799	ABEac8	ECs0886		ABR-0077055	ABU180e4	c0964		AEA-0000902	ABEbc1	UTI89_C0907		AEF-0000863	ABEb37	ECP_0856		ADP-0006106	ABE583	Ec53638_0896		AEG-0000226	AEGe2	APECO1_1756		AEM-0006317	ABE24da	EcolC_0836		BCI-0001854	ABE1593	E2348_C_0847		ADO-0005339	ABEaf7	EcE24377A_0893		BAS-0005752	BCI5f9
ABE-0003071	ABEbff	b0903		ADY-0000730	ABE9a2	ECK0712		ABH-0024756	ABEa08	Z0927		ACA-0130800	ABEacc	ECs0887		ABR-0077056	ABU180e1	c0965		AEA-0000903	ABEbc4	UTI89_C0908		AEF-0000864	ABEb39	ECP_0857		ADP-0006107	ABE57c	Ec53638_0897		AEG-0000225	ABH5e5e	APECO1_1757		AEM-0006318	ABE24d4	EcolC_0837		BCI-0000828	ABEb17	E2348_C_0848		ADO-0005340	ABEafa	EcE24377A_0894		BAS-0005753	BAS1679
ABE-0003073	ABEc01	b0904		ADY-0000731	ABE9a4	ECK0713		ABH-0024757	ABEa0d	Z0928		ACA-0130801	ABEace	ECs0888		ABR-0077057	ABU180df	c0966		AEA-0000904	ABEbc7	UTI89_C0909		AEF-0000865	ABEb3d	ECP_0858		ADP-0006108	ABE57a	Ec53638_0898		AEG-0000224	AEFf2	APECO1_1758		AEM-0006319	ABE24d1	EcolC_0838		BCI-0000839	ABEb3d	E2348_C_0849		ADO-0005341	ABEafc	EcE24377A_0895		BAS-0005754	AEA5f4
ABE-0003081	ABEc09	b0905		ADY-0000732	ABE9ae	ECK0714		ABH-0024758	ABEa0f	Z0929		ACA-0130802	ABEad3	ECs0889		ABR-0077059	AEM21c9	c0968		AEA-0000905	ABEbca	UTI89_C0910		AEF-0000866	ABEb40	ECP_0859		ADP-0006109	ABE576	Ec53638_0899		AEG-0000223	ABH5e5a	APECO1_1759		AEM-0006320	ABE24cc	EcolC_0839		BCI-0000840	ABEb40	E2348_C_0850		ADO-0005342	ABEb02	EcE24377A_0896		BAS-0005755	BAS167b
ABE-0003089	ABEc11	b0906		ADY-0000733	ABE9b0	ECK0715		ABH-0024759	ABEa16	Z0930		ACA-0130803	ABEad8	ECs0890		ABR-0077060	ABR12d04	c0969		AEA-0000906	ABEbcf	UTI89_C0911		AEF-0000867	ABEb45	ECP_0860		ADP-0006110	ABE572	Ec53638_0900		AEG-0001011	ABEe79	APECO1_176		AEM-0006321	ABE24ca	EcolC_0840		BCI-0000835	ABEb2e	E2348_C_0851		ADO-0005343	ABEb04	EcE24377A_0897		BAS-0005756	BAS167c
ABE-0003093	ABEc15	b0907		ADY-0000734	ABE9b3	ECK0716		ABH-0024760	ABEa19	Z0931		ACA-0130804	ABEadb	ECs0891		ABR-0077061	ABR12d05	c0970		AEA-0000907	ABEbd3	UTI89_C0912		AEF-0000868	ABEb47	ECP_0861		ADP-0006112	ABE56f	Ec53638_0902		AEG-0000222	AEFf0	APECO1_1760		AEM-0006322	ABE24c8	EcolC_0841		BCI-0000891	ABEb4b	E2348_C_0852		ADO-0005344	ABEb07	EcE24377A_0898		BAS-0005757	ABH60eb
ABE-0003095	ABEc17	b0908		ADY-0000735	ABE9b5	ECK0717		ABH-0024761	ABEa23	Z0932		ACA-0130805	ABEae0	ECs0892		ABR-0077062	ABU180cf	c0971		AEA-0000908	ABEbd7	UTI89_C0913		AEF-0000869	ABEb4b	ECP_0862		ADP-0006113	ABE56d	Ec53638_0903		AEG-0000221	AEFef	APECO1_1761		AEM-0006323	ABE24c5	EcolC_0842		BCI-0000897	ABEb61	E2348_C_0853		ADO-0005345	ABEb0c	EcE24377A_0899		BAS-0005758	ABH60ec
ABE-0003098	ABEc1a	b0909		ADY-0000736	ADY2e0	ECK0718		ABH-0024762	ABEa29	Z0933		ACA-0130806	ABEae2	ECs0893		ABR-0077063	ABU180cc	c0972		AEA-0000909	ABEbda	UTI89_C0914		AEF-0000870	ABEb4d	ECP_0863		ADP-0006115	ABE567	Ec53638_0905		AEG-0000220	AEFee	APECO1_1762		AEM-0006324	ABE24bf	EcolC_0843		BCI-0003419	ABE25f8	E2348_C_0854		ADO-0005346	ABEb0e	EcE24377A_0900		BAS-0005759	BAS167f
ABE-0003101	ABEc1d	b0910		ADY-0000737	ADY2e1	ECK0719		ABH-0024763	ABEa2b	Z0934		ACA-0130807	ABEae9	ECs0894		ABR-0077065	ABU180c9	c0974		AEA-0000910	ABEbde	UTI89_C0915		AEF-0000871	ABEb52	ECP_0864		ADP-0006116	ABE565	Ec53638_0906		AEG-0000219	ABH5e56	APECO1_1763		AEM-0006327	AEM18b7	EcolC_0844		BCI-0001754	ABE13ce	E2348_C_0855		ADO-0005347	ABEb10	EcE24377A_0901		BAS-0005761	ABEa48
ABE-0003104	ABEc20	b0911		ADY-0000738	ADY2e2	ECK0720		ABH-0024764	ABEa2d	Z0935		ACA-0130808	ABEaeb	ECs0895		ABR-0077067	ADR15f8	c0976		AEA-0000911	AEA38f	UTI89_C0916		AEF-0000872	ABEb54	ECP_0865		ADP-0006117	ABE562	Ec53638_0907		AEG-0000218	ABH5e55	APECO1_1764		AEM-0006329	ABH6cd6	EcolC_0845		BCI-0001756	ABE13d4	E2348_C_0856		ADO-0005348	ABEb12	EcE24377A_0902		BAS-0005762	ABEa4b
ABE-0003107	ABEc23	b0912		ADY-0000739	ABE9c3	ECK0721		ABH-0024765	ABEa2f	Z0936		ACA-0130809	ABEaed	ECs0896		ABR-0077068	ABU180bf	c0977		AEA-0000912	AFS777	UTI89_C0917		AEF-0000873	ABEb57	ECP_0866		ADP-0006119	ABE55c	Ec53638_0909		AEG-0000217	AEFeb	APECO1_1765		AEM-0006330	ABH6cd5	EcolC_0846		BCI-0003423	ABE2602	E2348_C_0857		ADO-0005349	ABEb14	EcE24377A_0903		BAS-0005763	ABEa54
ABE-0003111	ABEc27	b0913		ADY-0000740	ABE9c5	ECK0722		ABH-0024766	ABEa33	Z0938		ACA-0130810	ABEaf1	ECs0897		ABR-0077069	ABU180bd	c0978		AEA-0000914	AEA392	UTI89_C0918		AEF-0000874	ABEb5e	ECP_0867		ADP-0006120	ABE556	Ec53638_0910		AEG-0000216	ABH5e53	APECO1_1766		AEM-0006332	ABH6cd4	EcolC_0847		BCI-0000057	ABEaf	E2348_C_0858		ADO-0005350	ABEb17	EcE24377A_0904		BAS-0005764	ABEa56
ABE-0003113	ABEc29	b0914		ADY-0000741	ABU16a77	ECK0723		ABH-0024767	ABEa35	Z0939		ACA-0130811	ABEaf4	ECs0898		ABR-0077070	ABU180ba	c0979		AEA-0000915	AFS776	UTI89_C0919		AEF-0000875	ABEb61	ECP_0868		ADP-0006122	ADP17ea	Ec53638_0912		AEG-0000215	AFSe3	APECO1_1767		AEM-0006333	AFSc70	EcolC_0848		BCI-0000898	ABEb63	E2348_C_0859		ADO-0005351	ABEb19	EcE24377A_0905		BAS-0005765	ABEa58
ABE-0003115	ABEc2b	b0915		ADY-0000742	ABE9c9	ECK0724		ABH-0024768	ABEa3a	Z0940		ACA-0130812	ABEaf7	ECs0899		ABR-0077071	ABEb47	c0980		AEA-0000916	AFS774	UTI89_C0920		AEF-0000876	ABEb63	ECP_0869		ADP-0006123	ABE550	Ec53638_0913		AEG-0000214	ABH5e51	APECO1_1768		AEM-0006335	ABH6cd0	EcolC_0850		BCI-0003407	ABE25c8	E2348_C_0860		ADO-0005352	ABEb1b	EcE24377A_0906		BAS-0005766	ABEa5a
ABE-0003117	ABEc2d	b0916		ADY-0000743	ABE9cc	ECK0725		ABH-0024769	ABEa3d	Z0941		ACA-0130815	ABEafc	ECs0902		ABR-0077072	ABEb4b	c0981		AEA-0000917	ABH686a	UTI89_C0921		AEF-0000877	ABEb65	ECP_0870		ADP-0006124	ABE54d	Ec53638_0914		AEG-0000213	AEFe7	APECO1_1769		AEM-0006336	AFSc6c	EcolC_0851		BCI-0003393	ABE259d	E2348_C_0861		ADO-0005353	ABEb21	EcE24377A_0907		BAS-0005767	ABEa62
ABE-0003120	ABEc30	b0917		ADY-0000744	ABE9cf	ECK0726		ABH-0024770	ABEa42	Z0942		ACA-0130816	ABEb02	ECs0903		ABR-0077073	ABEb4d	c0982		AEA-0000918	ABH6869	UTI89_C0922		AEF-0000878	ABEb67	ECP_0871		ADP-0006125	ABE54b	Ec53638_0915		AEG-0001012	ABEe7d	APECO1_177		AEM-0006337	AEM18c1	EcolC_0852		BCI-0003409	ABE25d1	E2348_C_0862		ADO-0005355	ABEb27	EcE24377A_0908		BAS-0005768	ABEa65
ABE-0003122	ABEc32	b0918		ADY-0000745	ABE9d1	ECK0727		ABH-0024771	ABEa45	Z0943		ACA-0130817	ABEb04	ECs0904		ABR-0077074	ABEb52	c0983		AEA-0000919	ABH6868	UTI89_C0923		AEF-0000879	ABEb6a	ECP_0872		ADP-0006126	ABE549	Ec53638_0916		AEG-0000212	AEFe6	APECO1_1770		AEM-0006338	ABH6ccd	EcolC_0853		BCI-0000045	ABE91	E2348_C_0863		ADO-0005354	ABEb24	EcE24377A_0909		BAS-0005769	ABEa6d
ABE-0003125	ABEc35	b0919		ADY-0000746	ABE9d3	ECK0728		ABH-0024774	ABH60c6	Z0947		ACA-0130818	ABEb07	ECs0905		ABR-0077075	ABEb54	c0984		AEA-0000920	ABH6867	UTI89_C0924		AEF-0000880	ABEb6c	ECP_0873		ADP-0006127	ABE540	Ec53638_0917		AEG-0000211	ABH5e4d	APECO1_1771		AEM-0006340	AEM18c4	EcolC_0855		BCI-0000058	ABEb2	E2348_C_0864		ADO-0005356	ABEb2c	EcE24377A_0910		BAS-0005770	ABEa6f
ABE-0003127	ABEc37	b0920		ADY-0000747	ABE9d5	ECK0729		ABH-0024775	ABH60c7	Z0948		ACA-0130821	ABEb0e	ECs0908		ABR-0077076	ABEb57	c0985		AEA-0000921	ABH6866	UTI89_C0925		AEF-0000883	ABEb73	ECP_0876		ADP-0006128	ABE53a	Ec53638_0918		AEG-0000210	ABH5e4c	APECO1_1772		AEM-0006342	AEM18c6	EcolC_0857		BCI-0000899	ABEb65	E2348_C_0865		ADO-0005357	ABEb2e	EcE24377A_0911		BAS-0005771	ABEa71
ABE-0003131	ABEc3b	b0921		ADY-0000748	ABE9d9	ECK0730		ABH-0024776	ABH60c8	Z0949		ACA-0130822	ABEb10	ECs0909		ABR-0077077	ABEb5e	c0986		AEA-0000922	ABH6864	UTI89_C0926		AEF-0000884	ABEb75	ECP_0877		ADP-0006129	ADP17f1	Ec53638_0919		AEG-0000209	ABE2d7	APECO1_1773		AEM-0006343	AEM18c7	EcolC_0858		BCI-0000905	ABEb75	E2348_C_0866		ADO-0005358	ABEb31	EcE24377A_0912		BAS-0005772	ABEa73
ABE-0003134	ABEc3e	b0922		ADY-0000749	ABE9db	ECK0731		ABH-0024777	ABH60c9	Z0950		ACA-0130823	ABEb12	ECs0910		ABR-0077078	ABEb61	c0987		AEA-0000923	ABEf30	UTI89_C0927		AEF-0000885	ABEb79	ECP_0878		ADP-0006130	ADP17f2	Ec53638_0920		AEG-0000208	AEGd0	APECO1_1774		AEM-0006344	ABH6cc7	EcolC_0859		BCI-0000907	ABEb7b	E2348_C_0867		ADO-0005359	ADO14ef	EcE24377A_0913		BAS-0005773	ABEa76
ABE-0003136	ABEc40	b0923		ADY-0000757	ABE9ed	ECK0739		ABH-0024778	ABH60ca	Z0951		ACA-0130824	ABEb14	ECs0911		ABR-0077079	ABEb63	c0988		AEA-0000924	AFS76d	UTI89_C0928		AEF-0000886	ABEb7b	ECP_0879		ADP-0006131	ADP17f3	Ec53638_0921		AEG-0000207	ABE2d2	APECO1_1775		AEM-0006346	ABE249e	EcolC_0861		BCI-0003412	ABE25dc	E2348_C_0868		ADO-0005360	ABEb37	EcE24377A_0914		BAS-0005774	ABEa7d
ABE-0003138	ABEc42	b0924		ADY-0000758	ABE9f3	ECK0740		ABH-0024780	ABH60cc	Z0953		ACA-0130825	ABEb17	ECs0912		ABR-0077080	ABEb65	c0989		AEA-0000925	AEG346	UTI89_C0929		AEF-0000887	ABEb7d	ECP_0880		ADP-0006132	ABE532	Ec53638_0922		AEG-0000206	ABE2cd	APECO1_1776		AEM-0006347	ABE2498	EcolC_0862		BCI-0003420	ABE25fa	E2348_C_0869		ADO-0005361	ABEb39	EcE24377A_0915		BAS-0005775	ABEa80
ABE-0003142	ABEc46	b0925		ADY-0000759	ABE9f5	ECK0741		ABH-0024782	ABH60ce	Z0955		ACA-0130826	ABEb19	ECs0913		ABR-0077081	ABEb67	c0990		AEA-0000926	AFS76b	UTI89_C0930		AEF-0000888	ABEb81	ECP_0881		ADP-0006133	ABE530	Ec53638_0923		AEG-0000205	ABE2c9	APECO1_1777		AEM-0006348	ABE2494	EcolC_0863		BCI-0003390	ABE2597	E2348_C_0870		ADO-0005362	ABEb3d	EcE24377A_0916		BAS-0005776	ABEa82
ABE-0003145	ABEc49	b0926		ADY-0000760	ABE9f9	ECK0742		ABH-0024783	ABH60cf	Z0956		ACA-0130828	ABEb1b	ECs0915		ABR-0077082	ABEb6a	c0991		AEA-0000927	AFS76a	UTI89_C0931		AEF-0000889	ABEb83	ECP_0882		ADP-0006134	ABE521	Ec53638_0924		AEG-0000204	ABE2c3	APECO1_1778		AEM-0006350	ADR1dfc	EcolC_0865		BCI-0003422	ABE2600	E2348_C_0871		ADO-0005363	ABEb40	EcE24377A_0917		BAS-0005777	ABEa84
ABE-0003147	ABEc4b	b0927		ADY-0000761	ABEa00	ECK0743		ABH-0024784	ABH60d0	Z0957		ACA-0130829	ABEb21	ECs0916		ABR-0077083	ABEb6c	c0992		AEA-0000928	AFS769	UTI89_C0932		AEF-0000890	ABEb85	ECP_0883		ADP-0006135	AFS19b	Ec53638_0925		AEG-0000203	ABE2c0	APECO1_1779		AEM-0006351	ABE248c	EcolC_0866		BCI-0003406	ABE25c5	E2348_C_0872		ADO-0005364	ABEb45	EcE24377A_0918		BAS-0005778	ABEa88
ABE-0003150	ABEc4e	b0928		ADY-0000762	ABEa03	ECK0744		ABH-0024785	ABH60d1	Z0958		ACA-0130830	ABEb24	ECs0917		ABR-0077084	ABEb6f	c0993		AEA-0000929	AFS768	UTI89_C0933		AEF-0000891	ABEb87	ECP_0884		ADP-0006136	ABE51d	Ec53638_0926		AEG-0001013	ABEe80	APECO1_178		AEM-0006352	ABE248a	EcolC_0867		BCI-0001753	ABE13a0	E2348_C_0873		ADO-0005365	ABEb47	EcE24377A_0919		BAS-0005780	ABEa8d
ABE-0003153	ABEc51	b0929		ADY-0000763	ABEa06	ECK0745		ABH-0024787	ABH60d3	Z0960		ACA-0130831	ABEb27	ECs0918		ABR-0077085	ABEb73	c0994		AEA-0000930	AFS767	UTI89_C0934		AEF-0000892	ABEb8a	ECP_0885		ADP-0006137	ABE51b	Ec53638_0927		AEG-0000202	ABH5e3f	APECO1_1780		AEM-0006354	ABE2488	EcolC_0868		BCI-0000914	ABEb8e	E2348_C_0874		ADO-0005366	ABEb4b	EcE24377A_0920		BAS-0005779	ABEa8b
ABE-0003162	ABEc5a	b0930		ADY-0000764	ABEa08	ECK0746		ABH-0024788	ABH60d4	Z0961		ACA-0130832	ABEb2c	ECs0919		ABR-0077086	ABEb75	c0995		AEA-0000931	AFS766	UTI89_C0935		AEF-0000893	ABEb8e	ECP_0886		ADP-0006138	ABE516	Ec53638_0928		AEG-0000201	ABE2bc	APECO1_1781		AEM-0006355	ABE2485	EcolC_0869		BCI-0003411	ABE25da	E2348_C_0875		ADO-0005367	ABEb4d	EcE24377A_0921		BAS-0005781	ABEa8f
ABE-0003167	ABEc5f	b0931		ADY-0000765	ABEa0d	ECK0747		ABH-0024790	ABH60d6	Z0963		ACA-0130833	ABEb2e	ECs0920		ABR-0077087	ABEb79	c0996		AEA-0000932	AFS765	UTI89_C0936		AEF-0000894	ABEb90	ECP_0887		ADP-0006139	ABE513	Ec53638_0929		AEG-0000200	ABE2b6	APECO1_1782		AEM-0006356	ABE2481	EcolC_0870		BCI-0001768	ABE1401	E2348_C_0876		ADO-0005368	ABEb52	EcE24377A_0922		BAS-0005782	ABEa93
ABE-0003171	ABEc63	b0932		ADY-0000766	ABEa0f	ECK0748		ABH-0024791	ABH60d7	Z0964		ACA-0130834	ABEb31	ECs0921		ABR-0077088	ABEb7b	c0997		AEA-0000933	AFS764	UTI89_C0937		AEF-0000895	ABEb92	ECP_0888		ADP-0006140	ABE511	Ec53638_0930		AEG-0000199	ABE2b4	APECO1_1783		AEM-0006357	ABE2477	EcolC_0871		BCI-0000909	ABEb81	E2348_C_0877		ADO-0005369	ABEb54	EcE24377A_0923		BAS-0005783	ABEa95
ABE-0003173	ABEc65	b0933		ADY-0000767	ABEa16	ECK0749		ABH-0024792	ABH60d8	Z0965		ACA-0130835	ABEb37	ECs0922		ABR-0077089	ABEb7d	c0998		AEA-0000934	AFS763	UTI89_C0938		AEF-0000896	ABEb96	ECP_0889		ADP-0006142	ABE50c	Ec53638_0932		AEG-0000195	ABE2a3	APECO1_1787		AEM-0006358	ABE2474	EcolC_0872		BCI-0003424	ABE2608	E2348_C_0878		ADO-0005370	ABEb57	EcE24377A_0924		BAS-0005784	ABEa97
ABE-0003175	ABEc67	b0934		ADY-0000768	ABEa19	ECK0750		ABH-0024793	ABH60d9	Z0966		ACA-0130836	ABEb39	ECs0923		ABR-0077090	ABEb81	c0999		AEA-0000935	AFS762	UTI89_C0939		AEF-0000897	ABEba0	ECP_0890		ADP-0006143	ABE50a	Ec53638_0933		AEG-0000194	ABE29f	APECO1_1788		AEM-0006359	ABE2472	EcolC_0873		BCI-0000061	ABEbb	E2348_C_0879		ADO-0005371	ABEb5e	EcE24377A_0925		BAS-0005785	ABEa9f
ABE-0003178	ABEc6a	b0935		ADY-0000769	ABEa23	ECK0751		ABH-0024794	ABH60da	Z0967		ACA-0130837	ABEb3d	ECs0924		ABR-0077091	ABEb83	c1000		AEA-0000936	AFS761	UTI89_C0940		AEF-0000898	ABEba4	ECP_0891		ADP-0006144	ABH5f28	Ec53638_0934		AEG-0000193	ABE29c	APECO1_1789		AEM-0006360	ABE2467	EcolC_0874		BCI-0000904	ABEb73	E2348_C_0880		ADO-0005372	ABEb61	EcE24377A_0926		BAS-0005786	BAS169a
ABE-0003180	ABEc6c	b0936		ADY-0000770	ABEa29	ECK0752		ABH-0024795	ABH60db	Z0968		ACA-0130838	ABEb40	ECs0925		ABR-0077092	ABEb85	c1001		AEA-0000937	AFS760	UTI89_C0941		AEF-0000899	ABEba6	ECP_0892		ADP-0006146	ABE4f2	Ec53638_0936		AEG-0001014	ABEe82	APECO1_179		AEM-0006361	ABE2463	EcolC_0875		BCI-0000900	ABEb67	E2348_C_0881		ADO-0005373	ABEb63	EcE24377A_0927		BAS-0005787	ABH610a
ABE-0003182	ABEc6e	b0937		ADY-0000771	ABEa2b	ECK0753		ABH-0024796	ABH60dc	Z0969		ACA-0130839	ABEb45	ECs0926		ABR-0077093	ABEb87	c1002		AEA-0000938	AFS75f	UTI89_C0942		AEF-0000900	ABEbaa	ECP_0893		ADP-0006147	ABE4ef	Ec53638_0937		AEG-0000192	ABE29a	APECO1_1790		AEM-0006362	ABE2461	EcolC_0876		BCI-0000910	ABEb83	E2348_C_0882		ADO-0005374	ABEb65	EcE24377A_0928		BAS-0005788	ABEaac
ABE-0003185	ABEc71	b0938		ADY-0000773	ABEa2f	ECK0755		ABH-0024797	ABH60dd	Z0970		ACA-0130840	ABEb47	ECs0927		ABR-0077094	ABEb8a	c1003		AEA-0000939	AFS75e	UTI89_C0943		AEF-0000901	ABEbad	ECP_0894		ADP-0006148	ABE4ed	Ec53638_0938		AEG-0000191	ABE297	APECO1_1791		AEM-0006363	ABE245d	EcolC_0877		BCI-0003696	ABE28ef	E2348_C_0883		ADO-0005375	ABEb67	EcE24377A_0929		BAS-0005789	ABEaae
ABE-0003187	ABEc73	b0939		ADY-0000774	ABEa33	ECK0756		ABH-0024798	ABH60de	Z0971		ACA-0130841	ABEb4b	ECs0928		ABR-0077095	ABEb8e	c1004		AEA-0000940	AFS75d	UTI89_C0944		AEF-0000902	ABEbaf	ECP_0895		ADP-0006149	ABE4eb	Ec53638_0939		AEG-0000190	ABE295	APECO1_1792		AEM-0006364	ABE245b	EcolC_0878		BCI-0003716	ABE2924	E2348_C_0884		ADO-0005376	ABEb6a	EcE24377A_0930		BAS-0005790	ABEab2
ABE-0003189	ADY3b5	b0940		ADY-0000775	ABEa35	ECK0757		ABH-0024799	ABH60df	Z0972		ACA-0130842	ABEb4d	ECs0929		ABR-0077096	ABEb90	c1005		AEA-0000941	AFS75c	UTI89_C0945		AEF-0000903	ABEbb6	ECP_0896		ADP-0006150	ABE4e8	Ec53638_0940		AEG-0000189	ABE291	APECO1_1793		AEM-0006365	ABE2456	EcolC_0879		BCI-0000997	ABEcbe	E2348_C_0885		ADO-0005377	ABEb6c	EcE24377A_0931		BAS-0005791	ABEab5
ABE-0003191	ADY3b6	b0941		ADY-0000776	ABEa3a	ECK0758		ABH-0024800	ABH60e0	Z0973		ACA-0130843	ABEb52	ECs0930		ABR-0077097	ABEb92	c1006		AEA-0000942	AFS75b	UTI89_C0946		AEF-0000904	ABEbb9	ECP_0897		ADP-0006152	ADP1808	Ec53638_0942		AEG-0000188	ABE28f	APECO1_1794		AEM-0006366	ABE2454	EcolC_0880		BCI-0003727	ABE2958	E2348_C_0886		ADO-0005379	ABEb6f	EcE24377A_0932		BAS-0005792	ABEab8
ABE-0003193	ADY3b7	b0942		ADY-0000777	ABEa3d	ECK0759		ABH-0024801	ABH60e1	Z0974		ACA-0130844	ABEb54	ECs0931		ABR-0077098	ABEb96	c1007		AEA-0000943	AFS75a	UTI89_C0947		AEF-0000906	ABEbbd	ECP_0898		ADP-0006153	ADP1809	Ec53638_0943		AEG-0000187	ABE28c	APECO1_1795		AEM-0006367	ABE2452	EcolC_0881		BCI-0003731	ABE2967	E2348_C_0887		ADO-0005378	ADO1502	EcE24377A_0933		BAS-0005793	ABEaba
ABE-0003195	ABEc7b	b0943		ADY-0000778	ABEa42	ECK0760		ABH-0024802	ABH60e2	Z0975		ACA-0130845	ABEb57	ECs0932		ABR-0077100	ABEba0	c1009		AEA-0000944	AEA3b0	UTI89_C0948		AEF-0000907	ABEbc1	ECP_0899		ADP-0006154	AEA17f	Ec53638_0944		AEG-0000186	ABE28a	APECO1_1796		AEM-0006368	ABE244d	EcolC_0882		BCI-0001105	ABEd3e	E2348_C_0888		ADO-0005380	ABEb73	EcE24377A_0934		BAS-0005794	ABEabd
ABE-0003197	ADY3b9	b0944		ADY-0000779	ABEa45	ECK0761		ABH-0024803	ABH60e3	Z0976		ACA-0130846	ABEb5e	ECs0933		ABR-0077102	ABEba4	c1011		AEA-0000945	AEA3b1	UTI89_C0949		AEF-0000908	ABEbc4	ECP_0900		ADP-0006155	ABE4db	Ec53638_0945		AEG-0000185	ABE288	APECO1_1797		AEM-0006370	ABE244a	EcolC_0883		BCI-0002070	ABE17b8	E2348_C_0889		ADO-0005381	ABEb75	EcE24377A_0935		BAS-0005795	ABEac1
ABE-0003201	ABEc81	b0945		ADY-0000780	ABEa48	ECK0762		ABH-0024804	AEA5ef	Z0977		ACA-0130847	ABEb61	ECs0934		ABR-0077103	ABEba6	c1012		AEA-0000946	ABH662c	UTI89_C0950		AEF-0000909	ABEbc7	ECP_0901		ADP-0006156	AEA17d	Ec53638_0946		AEG-0000184	ABE281	APECO1_1798		AEM-0006371	ABE2447	EcolC_0884		BCI-0003730	ABE2965	E2348_C_0891		ADO-0005382	ABEb79	EcE24377A_0936		BAS-0005797	ABEac8
ABE-0003204	ABEc84	b0946		ADY-0000781	ABEa4b	ECK0763		ABH-0024805	ABH60e5	Z0978		ACA-0130848	ABEb63	ECs0935		ABR-0077105	ABEbaa	c1014		AEA-0000947	AEA3b3	UTI89_C0951		AEF-0000910	ABEbca	ECP_0902		ADP-0006157	ABE4ce	Ec53638_0947		AEG-0000183	ABE27e	APECO1_1799		AEM-0006372	ABE243c	EcolC_0885		BCI-0001109	ABEd4b	E2348_C_0892		ADO-0005383	ABEb7b	EcE24377A_0937		BAS-0005796	ABEac5
ABE-0003206	ABEc86	b0947		ADY-0000782	ABEa54	ECK0764		ABH-0024806	BCI5f9	Z0979		ACA-0130849	ABEb65	ECs0936		ABR-0077108	ABEbaf	c1017		AEA-0000948	AEA3b4	UTI89_C0952		AEF-0000911	ABEbcf	ECP_0903		ADP-0006158	ABE4ca	Ec53638_0948		AEG-0000854	ABEc11	APECO1_18		AEM-0006373	ABE243a	EcolC_0886		BCI-0003679	ABE28bc	E2348_C_0894		ADO-0005384	ABEb7d	EcE24377A_0938		BAS-0005798	ABEacc
ABE-0003211	ABEc8b	b0948		ADY-0000783	ABEa56	ECK0765		ABH-0024807	ABH60e7	Z0980		ACA-0130850	ABEb67	ECs0937		ABR-0077109	ABEbb6	c1018		AEA-0000949	AEA3b5	UTI89_C0953		AEF-0000912	ABEbd3	ECP_0904		ADP-0006159	ABE4c5	Ec53638_0949		AEG-0001015	ABEe84	APECO1_180		AEM-0006374	ABE2436	EcolC_0887		BCI-0001003	ABEcd0	E2348_C_0895		ADO-0005385	ABEb81	EcE24377A_0939		BAS-0005799	ABEace
ABE-0003213	ABEc8d	b0949		ADY-0000784	ABEa58	ECK0766		ABH-0024808	AEA5f4	Z0981		ACA-0130851	ABEb6a	ECs0938		ABR-0077110	ABEbb9	c1019		AEA-0000950	BCI788	UTI89_C0954		AEF-0000913	ABEbd7	ECP_0905		ADP-0006160	ABE4c3	Ec53638_0950		AEG-0000182	ABE27b	APECO1_1800		AEM-0006375	ABE2434	EcolC_0888		BCI-0003732	ABE296a	E2348_C_0896		ADO-0005387	ABEb85	EcE24377A_0940		BAS-0005800	ABEad3
ABE-0003219	ABEc93	b0950		ADY-0000785	ABEa5a	ECK0767		ABH-0024809	ABH60e9	Z0982		ACA-0130852	ABEb6c	ECs0939		ABR-0077113	ABEbbd	c1021		AEA-0000951	ABH685e	UTI89_C0955		AEF-0000914	ABEbda	ECP_0906		ADP-0006161	ABE4c0	Ec53638_0951		AEG-0000181	ABE279	APECO1_1801		AEM-0006376	ABE2432	EcolC_0889		BCI-0001007	ABEcda	E2348_C_0897		ADO-0005386	ABEb83	EcE24377A_0941		BAS-0005801	ABEad8
ABE-0003221	ABEc95	b0951		ADY-0000786	ABEa62	ECK0768		ABH-0024810	ABH60ea	Z0984		ACA-0130853	ABH614f	ECs0940		ABR-0077114	ABEbc1	c1022		AEA-0000952	ABH685d	UTI89_C0956		AEF-0000915	ABEbde	ECP_0907		ADP-0006162	ABE4bd	Ec53638_0952		AEG-0000180	ABE276	APECO1_1802		AEM-0006378	ABE242f	EcolC_0890		BCI-0000930	ABEbc7	E2348_C_0898		ADO-0005388	ABEb87	EcE24377A_0942		BAS-0005802	ABEadb
ABE-0003223	ABEc97	b0952		ADY-0000787	ABEa65	ECK0769		ABH-0024811	ABH60eb	Z0985		ACA-0130854	ABH6150	ECs0941		ABR-0077115	ABEbc4	c1023		AEA-0000953	ABH685c	UTI89_C0957		AEF-0000916	ABEbe4	ECP_0908		ADP-0006163	ABE4b9	Ec53638_0953		AEG-0000179	ABE270	APECO1_1803		AEM-0006379	ABE242d	EcolC_0891		BCI-0001095	ABEd20	E2348_C_0899		ADO-0005389	ABEb8a	EcE24377A_0943		BAS-0005803	ABEae0
ABE-0003227	ABEc9b	b0953		ADY-0000788	ABEa6d	ECK0770		ABH-0024812	ABH60ec	Z0986		ACA-0130855	ABH6151	ECs0942		ABR-0077116	ABEbc7	c1024		AEA-0000954	ABH685b	UTI89_C0958		AEF-0000917	ABEbe6	ECP_0909		ADP-0006164	ABE4b7	Ec53638_0954		AEG-0000178	ABE26e	APECO1_1804		AEM-0006381	ABE2429	EcolC_0892		BCI-0001114	ABEd58	E2348_C_0900		ADO-0005390	ABEb8e	EcE24377A_0944		BAS-0005804	ABEae2
ABE-0003229	ABEc9d	b0954		ADY-0000789	ABEa6f	ECK0771		ABH-0024813	ABH60ed	Z0989		ACA-0130856	ABEb6f	ECs0943		ABR-0077117	ABEbca	c1025		AEA-0000955	AEA3bb	UTI89_C0959		AEF-0000918	ABEbe8	ECP_0910		ADP-0006165	ABE4b5	Ec53638_0955		AEG-0000177	ABE26c	APECO1_1805		AEM-0006382	ABE2427	EcolC_0893		BCI-0000941	ABEbf0	E2348_C_0901		ADO-0005391	ABEb90	EcE24377A_0945		BAS-0005806	ABEae9
ABE-0003233	ABEca1	b0955		ADY-0000790	ABEa71	ECK0772		ABH-0024814	ABH60ee	Z0990		ACA-0130857	ABEb73	ECs0944		ABR-0077118	ABEbcf	c1026		AEA-0000956	AFS851	UTI89_C0960		AEF-0000919	ABEbea	ECP_0911		ADP-0006166	ABE4b1	Ec53638_0956		AEG-0000176	ABE26a	APECO1_1806		AEM-0006383	ABE2424	EcolC_0894		BCI-0000931	ABEbca	E2348_C_0902		ADO-0005392	ABEb92	EcE24377A_0946		BAS-0005807	ABEaeb
ABE-0003238	ABEca6	b0956		ADY-0000791	ABEa73	ECK0773		ABH-0024815	ABEa48	Z0992		ACA-0130858	ABEb75	ECs0945		ABR-0077119	ABEbd3	c1027		AEA-0000957	AEA3bd	UTI89_C0961		AEF-0000920	ABEbf0	ECP_0912		ADP-0006167	ABE4ae	Ec53638_0957		AEG-0000175	ABE265	APECO1_1807		AEM-0006385	ABE2421	EcolC_0895		BCI-0001108	ABEd49	E2348_C_0903		ADO-0005393	ABEb96	EcE24377A_0947		BAS-0005808	ABEaed
ABE-0003240	ABEca8	b0957		ADY-0000792	ABEa76	ECK0774		ABH-0024816	ABEa4b	Z0993		ACA-0130859	ABEb79	ECs0946		ABR-0077120	ABEbd7	c1028		AEA-0000958	AEA3be	UTI89_C0962		AEF-0000921	ABEbfc	ECP_0913		ADP-0006168	ABE4ac	Ec53638_0958		AEG-0000174	ABE262	APECO1_1808		AEM-0006386	ABE241f	EcolC_0896		BCI-0000933	ABEbd3	E2348_C_0904		ADO-0005394	ABEba0	EcE24377A_0948		BAS-0005809	ABEaf1
ABE-0003244	ABEcac	b0958		ADY-0000793	ABEa7d	ECK0775		ABH-0024817	ABEa54	Z0994		ACA-0130860	ABEb7b	ECs0947		ABR-0077121	ABEbda	c1029		AEA-0000959	ABH685a	UTI89_C0963		AEF-0000922	ABEbff	ECP_0914		ADP-0006170	ABE4a5	Ec53638_0961		AEG-0000173	ABE260	APECO1_1809		AEM-0006387	ABE241d	EcolC_0897		BCI-0000981	ABEc8b	E2348_C_0905		ADO-0005396	ABEba6	EcE24377A_0949		BAS-0005810	ABEaf4
ABE-0003249	ABEcb1	b0959		ADY-0000794	ABEa80	ECK0776		ABH-0024818	ABEa56	Z0995		ACA-0130861	ABEb7d	ECs0948		ABR-0077122	ABEbde	c1030		AEA-0000960	AEA3c0	UTI89_C0964		AEF-0000923	ABEc01	ECP_0915		ADP-0006171	ABE49f	Ec53638_0962		AEG-0001016	ABEe87	APECO1_181		AEM-0006388	ABE2416	EcolC_0898		BCI-0000932	ABEbcf	E2348_C_0906		ADO-0005395	ABEba4	EcE24377A_0950		BAS-0005811	ABEaf7
ABE-0003251	ABEcb3	b0960		ADY-0000795	ABEa82	ECK0777		ABH-0024819	ABEa58	Z0996		ACA-0130862	ABH615a	ECs0949		ABR-0077123	ABEbe4	c1031		AEA-0000961	AEA3c1	UTI89_C0965		AEF-0000924	ABEc09	ECP_0916		ADP-0006173	ABE3ed	Ec53638_0964		AEG-0000172	ABE25d	APECO1_1810		AEM-0006393	ABE240c	EcolC_0899		BCI-0003708	ABE2910	E2348_C_0907		ADO-0005397	ABEbaa	EcE24377A_0951		BAS-0005814	ABEafc
ABE-0003253	ABEcb5	b0961		ADY-0000796	ABEa84	ECK0778		ABH-0024820	ABEa5a	Z0997		ACA-0130863	ABH615b	ECs0950		ABR-0077124	ABEbe6	c1032		AEA-0000962	AEA3c2	UTI89_C0966		AEF-0000925	ABEc11	ECP_0917		ADP-0006174	ABE3ea	Ec53638_0965		AEG-0000171	ABE25b	APECO1_1811		AEM-0006395	ABE2407	EcolC_0900		BCI-0000986	ABEc9b	E2348_C_0908		ADO-0005399	ABEbaf	EcE24377A_0953		BAS-0005815	ABEb02
ABE-0003257	ABEcb9	b0962		ADY-0000797	ABEa88	ECK0779		ABH-0024821	ABEa62	Z0998		ACA-0130865	ABEb81	ECs0952		ABR-0077125	ABEbe8	c1033		AEA-0000963	ABH6858	UTI89_C0967		AEF-0000926	ABEc15	ECP_0918		ADP-0006176	BAS1435	Ec53638_0967		AEG-0000170	ABE258	APECO1_1812		AEM-0006396	ABE2404	EcolC_0901		BCI-0000942	ABEbfc	E2348_C_0909		ADO-0005400	ABEbb6	EcE24377A_0954		BAS-0005816	ABEb04
ABE-0003259	ABEcbb	b0963		ADY-0000798	ABEa8b	ECK0780		ABH-0024822	ABEa65	Z0999		ACA-0130866	ABEb83	ECs0953		ABR-0077126	ABEbea	c1034		AEA-0000964	ABH6857	UTI89_C0968		AEF-0000927	ABEc17	ECP_0919		ADP-0006177	ADP1821	Ec53638_0968		AEG-0000169	ABE253	APECO1_1813		AEM-0006397	ABE2402	EcolC_0902		BCI-0000944	ABEc01	E2348_C_0910		ADO-0005401	ABEbb9	EcE24377A_0955		BAS-0005817	ABEb07
ABE-0003262	ABEcbe	b0964		ADY-0000799	ABEa8d	ECK0781		ABH-0024823	ABEa6d	Z1000		ACA-0130867	ABEb85	ECs0954		ABR-0077129	ABEbf0	c1037		AEA-0000965	ABH6856	UTI89_C0969		AEF-0000928	ABEc1a	ECP_0920		ADP-0006178	ABE3e3	Ec53638_0969		AEG-0000168	ABE250	APECO1_1814		AEM-0006398	ABE23fe	EcolC_0903		BCI-0003531	ABE26c8	E2348_C_0911		ADO-0005403	ABEbbd	EcE24377A_0957		BAS-0005820	ABEb0e
ABE-0003267	ABEcc3	b0965		ADY-0000800	ABEa8f	ECK0782		ABH-0024824	ABEa6f	Z1001		ACA-0130868	ABEb87	ECs0955		ABR-0077130	ABEbfc	c1038		AEA-0000966	AEA3c6	UTI89_C0970		AEF-0000929	ABEc1d	ECP_0921		ADP-0006179	ADP1823	Ec53638_0970		AEG-0000167	ABE24c	APECO1_1815		AEM-0006401	ABE23f2	EcolC_0904		BCI-0000953	ABEc27	E2348_C_0912		ADO-0005404	ABEbc1	EcE24377A_0958		BAS-0005821	ABEb10
ABE-0003269	ABEcc5	b0966		ADY-0000801	ABEa93	ECK0783		ABH-0024825	ABEa71	Z1002		ACA-0130869	ABEb8a	ECs0956		ABR-0077134	ABEc01	c1042		AEA-0000967	AEA3c7	UTI89_C0972		AEF-0000930	ABEc20	ECP_0922		ADP-0006180	ABE3e0	Ec53638_0971		AEG-0000166	ABE246	APECO1_1816		AEM-0006402	ABE23ef	EcolC_0905		BCI-0003688	ABE28d6	E2348_C_0913		ADO-0005405	ABEbc4	EcE24377A_0959		BAS-0005822	ABEb12
ABE-0003272	ABEcc8	b0967		ADY-0000802	ABEa95	ECK0784		ABH-0024826	ABEa73	Z1003		ACA-0130870	ABEb8e	ECs0957		ABR-0077135	ABEc09	c1043		AEA-0000968	AEA3c8	UTI89_C0973		AEF-0000931	ABEc23	ECP_0923		ADP-0006181	ABE3de	Ec53638_0972		AEG-0000164	ABE23f	APECO1_1818		AEM-0006404	ABE23ed	EcolC_0906		BCI-0003728	ABE295f	E2348_C_0914		ADO-0005406	ABEbc7	EcE24377A_0960		BAS-0005823	ABEb14
ABE-0003276	ABEccc	b0968		ADY-0000803	ABEa97	ECK0785		ABH-0024827	ABEa76	Z1004		ACA-0130871	ABEb90	ECs0958		ABR-0077136	ABEc11	c1044		AEA-0000969	AEA3c9	UTI89_C0974		AEF-0000932	ABEc27	ECP_0924		ADP-0006182	ABE3dc	Ec53638_0973		AEG-0000163	ABE23b	APECO1_1819		AEM-0006405	ABE23eb	EcolC_0907		BCI-0000952	ABEc23	E2348_C_0915		ADO-0005407	ADO151f	EcE24377A_0961		BAS-0005824	ABEb17
ABE-0003278	ABEcce	b0969		ADY-0000804	ABEa9f	ECK0786		ABH-0024828	ABEa7d	Z1005		ACA-0130872	ABEb92	ECs0959		ABR-0077137	ABEc15	c1045		AEA-0000970	ABEbe4	UTI89_C0975		AEF-0000933	ABEc29	ECP_0925		ADP-0006183	ABE3d8	Ec53638_0974		AEG-0001017	ABEe8a	APECO1_182		AEM-0006406	ABE23e9	EcolC_0908		BCI-0003680	ABE28be	E2348_C_0916		ADO-0005408	ABEbca	EcE24377A_0962		BAS-0005825	ABEb19
ABE-0003280	ABEcd0	b0970		ADY-0000805	ADY325	ECK0787		ABH-0024829	ABEa80	Z1006		ACA-0130873	ABEb96	ECs0960		ABR-0077138	ABEc17	c1046		AEA-0000971	ABEbe6	UTI89_C0976		AEF-0000934	ABEc2b	ECP_0926		ADP-0006184	ADP1828	Ec53638_0975		AEG-0000162	ABE238	APECO1_1820		AEM-0006407	ABE23e7	EcolC_0909		BCI-0000956	ABEc2d	E2348_C_0917		ADO-0005409	AFT8b7	EcE24377A_0963		BAS-0005826	ADR15c4
ABE-0003286	ABEcd6	b0972		ADY-0000806	ABEaac	ECK0788		ABH-0024830	ABEa82	Z1007		ACA-0130874	ABEba0	ECs0961		ABR-0077139	ABEc1a	c1047		AEA-0000972	ABEbe8	UTI89_C0977		AEF-0000935	ABEc2d	ECP_0927		ADP-0006185	ADP1829	Ec53638_0976		AEG-0000161	ABE235	APECO1_1821		AEM-0006408	ABE23e5	EcolC_0910		BCI-0000934	ABEbd7	E2348_C_0918		ADO-0005410	ABEbcf	EcE24377A_0964		BAS-0005827	ADR15c5
ABE-0003288	ABEcd8	b0973		ADY-0000807	ABEaae	ECK0789		ABH-0024831	ABEa84	Z1008		ACA-0130875	ABEba4	ECs0962		ABR-0077140	ABEc1d	c1048		AEA-0000973	ABEbea	UTI89_C0978		AEF-0000936	ABEc30	ECP_0928		ADP-0006186	ADP182a	Ec53638_0977		AEG-0000160	ABE22c	APECO1_1822		AEM-0006409	ABE23e3	EcolC_0911		BCI-0000946	ABEc11	E2348_C_0919		ADO-0005411	ABEbd3	EcE24377A_0965		BAS-0005828	ABEb1b
ABE-0003290	ABEcda	b0974		ADY-0000808	ABEab2	ECK0790		ABH-0024832	ABEa88	Z1009		ACA-0130876	ABEba6	ECs0963		ABR-0077141	ABEc20	c1049		AEA-0000975	ABEbf0	UTI89_C0979		AEF-0000937	ABEc32	ECP_0929		ADP-0006187	ADP182b	Ec53638_0978		AEG-0000159	ABE22a	APECO1_1823		AEM-0006410	ABE23db	EcolC_0912		BCI-0001013	ABEce9	E2348_C_0920		ADO-0005412	ABEbd7	EcE24377A_0966		BAS-0005829	ABEb21
ABE-0003292	ABEcdc	b0975		ADY-0000809	ABEab5	ECK0791		ABH-0024833	ABEa8b	Z1010		ACA-0130877	ABEbaa	ECs0964		ABR-0077142	ABEc23	c1050		AEA-0000976	ABEbfc	UTI89_C0980		AEF-0000938	ABEc35	ECP_0930		ADP-0006188	ADP182c	Ec53638_0979		AEG-0000158	ABE227	APECO1_1824		AEM-0006411	ABE23d9	EcolC_0913		BCI-0000947	ABEc15	E2348_C_0921		ADO-0005413	ABEbda	EcE24377A_0967		BAS-0005831	ABEb27
ABE-0003294	ABEcde	b0976		ADY-0000810	ABEab8	ECK0792		ABH-0024834	ABEa8d	Z1012		ACA-0130878	ABEbad	ECs0965		ABR-0077144	ABEc27	c1052		AEA-0000977	ABEbff	UTI89_C0981		AEF-0000939	ABEc37	ECP_0931		ADP-0006190	ABH5ea1	Ec53638_0980		AEG-0000157	ABE224	APECO1_1825		AEM-0006412	ABE23d6	EcolC_0914		BCI-0000938	ABEbe6	E2348_C_0922		ADO-0005414	ABEbde	EcE24377A_0968		BAS-0005830	ABEb24
ABE-0003296	ABEce0	b0977		ADY-0000811	ABEaba	ECK0793		ABH-0024835	ABEa8f	Z1013		ACA-0130879	ABEbaf	ECs0966		ABR-0077146	ABEc29	c1054		AEA-0000978	ABEc01	UTI89_C0982		AEF-0000940	ABEc3b	ECP_0932		ADP-0006189	ADP182d	Ec53638_0981		AEG-0000156	ABE221	APECO1_1826		AEM-0006413	ABE23d4	EcolC_0915		BCI-0000943	ABEbff	E2348_C_0923		ADO-0005415	ABEbe4	EcE24377A_0969		BAS-0005832	ABEb2c
ABE-0003300	ABEce4	b0978		ADY-0000812	ABEabd	ECK0794		ABH-0024836	ABEa93	Z1014		ACA-0130880	ABEbb6	ECs0967		ABR-0077149	ABEc2d	c1057		AEA-0000979	ABEc09	UTI89_C0983		AEF-0000941	ABEc3e	ECP_0933		ADP-0006191	ABH5ea0	Ec53638_0982		AEG-0000155	ABE21e	APECO1_1827		AEM-0006414	ABE23d1	EcolC_0916		BCI-0003729	ABE2962	E2348_C_0924		ADO-0005417	ADO1529	EcE24377A_0970		BAS-0005833	ABEb2e
ABE-0003302	ABEce6	b0979		ADY-0000813	ABEac1	ECK0795		ABH-0024837	ABEa95	Z1015		ACA-0130881	ABEbb9	ECs0968		ABR-0077150	ABEc30	c1058		AEA-0000980	ABEc11	UTI89_C0984		AEF-0000942	ABEc40	ECP_0934		ADP-0006192	ADP1830	Ec53638_0983		AEG-0000154	ABE21c	APECO1_1828		AEM-0006415	ABE23ce	EcolC_0917		BCI-0000951	ABEc20	E2348_C_0925		ADO-0005416	ABEbe6	EcE24377A_0971		BAS-0005834	ABEb31
ABE-0003305	ABEce9	b0980		ADY-0000814	ABEac5	ECK0796		ABH-0024838	ABEa97	Z1016		ACA-0130883	ABEbbd	ECs0969		ABR-0077151	ABEc32	c1059		AEA-0000981	ABEc15	UTI89_C0985		AEF-0000943	ABEc42	ECP_0935		ADP-0006193	ADP1831	Ec53638_0984		AEG-0000153	ABE21a	APECO1_1829		AEM-0006416	ABE23ca	EcolC_0918		BCI-0000954	ABEc29	E2348_C_0926		ADO-0005418	ABEbe8	EcE24377A_0972		BAS-0005835	ABEb37
ABE-0003309	ABEced	b0981		ADY-0000815	ABEac8	ECK0797		ABH-0024839	ABEa9f	Z1017		ACA-0130884	ABEbc1	ECs0970		ABR-0077152	ABEc35	c1060		AEA-0000982	ABEc17	UTI89_C0986		AEF-0000944	ABEc46	ECP_0936		ADP-0006194	ADP1832	Ec53638_0985		AEG-0001018	ABEe8c	APECO1_183		AEM-0006417	ABE23c2	EcolC_0919		BCI-0001020	ABEcfd	E2348_C_0927		ADO-0005419	ABEbea	EcE24377A_0973		BAS-0005836	ABEb39
ABE-0003312	ABEcf0	b0982		ADY-0000817	ABEace	ECK0799		ABH-0024842	ABH610a	Z1019		ACA-0130885	ABEbc4	ECs0971		ABR-0077153	ABEc37	c1061		AEA-0000983	ABEc1a	UTI89_C0987		AEF-0000945	ABEc49	ECP_0937		ADP-0006195	ABH5e9e	Ec53638_0986		AEG-0000152	ABE215	APECO1_1830		AEM-0006419	ABE23c0	EcolC_0920		BCI-0000955	ABEc2b	E2348_C_0928		ADO-0005421	ABEbf0	EcE24377A_0975		BAS-0005837	ABEb3d
ABE-0003317	ABEcf5	b0983		ADY-0000818	ABEad3	ECK0800		ABH-0024843	ABEaac	Z1020		ACA-0130886	ABEbc7	ECs0972		ABR-0077155	ABEc3b	c1063		AEA-0000984	ABEc1d	UTI89_C0988		AEF-0000946	ABEc4b	ECP_0938		ADP-0006196	ADP1834	Ec53638_0987		AEG-0000151	ABE211	APECO1_1831		AEM-0006420	ABE23bb	EcolC_0921		BCI-0000958	ABEc32	E2348_C_0929		ADO-0005422	ABEbf2	EcE24377A_0976		BAS-0005838	ABEb40
ABE-0003319	ABEcf7	b0984		ADY-0000819	ABEad8	ECK0801		ABH-0024844	ABEaae	Z1021		ACA-0130887	ABEbca	ECs0973		ABR-0077156	ABEc3e	c1064		AEA-0000985	ABEc20	UTI89_C0989		AEF-0000947	ABEc4e	ECP_0939		ADP-0006197	ADP1835	Ec53638_0988		AEG-0000150	ABE20e	APECO1_1832		AEM-0006421	ABE23b6	EcolC_0922		BCI-0000957	ABEc30	E2348_C_0930		ADO-0005423	ADY38d	EcE24377A_0977		BAS-0005839	ABEb45
ABE-0003321	ABEcf9	b0985		ADY-0000820	ABEadb	ECK0802		ABH-0024845	ABEab2	Z1022		ACA-0130888	ABEbcf	ECs0974		ABR-0077157	ABEc40	c1065		AEA-0000986	ABEc23	UTI89_C0990		AEF-0000948	ABEc51	ECP_0940		ADP-0006198	ADP1836	Ec53638_0989		AEG-0000149	ABE20c	APECO1_1833		AEM-0006422	ABE23b3	EcolC_0923		BCI-0000962	ABEc3e	E2348_C_0931		ADO-0005424	ADO1530	EcE24377A_0978		BAS-0005841	ABEb47
ABE-0003323	ABEcfb	b0986		ADY-0000821	ABEae0	ECK0803		ABH-0024846	ABEab5	Z1023		ACA-0130889	ABEbd3	ECs0975		ABR-0077158	ABEc42	c1066		AEA-0000987	ABEc27	UTI89_C0991		AEF-0000949	ABEc5a	ECP_0941		ADP-0006202	ABE340	Ec53638_0994		AEG-0000148	ABE20a	APECO1_1834		AEM-0006423	ABE23b0	EcolC_0924		BCI-0000945	ABEc09	E2348_C_0932		ADO-0005425	ADY38e	EcE24377A_0979		BAS-0005842	ABEb4b
ABE-0003325	ABEcfd	b0987		ADY-0000822	ABEae2	ECK0804		ABH-0024847	ABEab8	Z1024		ACA-0130890	ABEbd7	ECs0976		ABR-0077159	ABEc46	c1067		AEA-0000988	ABEc29	UTI89_C0993		AEF-0000952	ABEc63	ECP_0944		ADP-0006203	ABE33e	Ec53638_0995		AEG-0000147	ABE208	APECO1_1835		AEM-0006424	ABE23ae	EcolC_0925		BCI-0000975	ABEc6a	E2348_C_0933		ADO-0005426	ABEbfc	EcE24377A_0980		BAS-0005843	ABEb4d
ABE-0003338	ADY3e6	b0988		ADY-0000823	ADY337	ECK0805		ABH-0024848	ABEaba	Z1025		ACA-0130891	ABEbda	ECs0977		ABR-0077160	ABEc49	c1068		AEA-0000989	ABEc2b	UTI89_C0994		AEF-0000953	ABEc65	ECP_0945		ADP-0006204	ABE337	Ec53638_0996		AEG-0000146	ABE204	APECO1_1836		AEM-0006425	ABE23ab	EcolC_0926		BCI-0003510	ABE268a	E2348_C_0934		ADO-0005427	ADO1533	EcE24377A_0981		BAS-0005844	ABEb52
ABE-0003341	ABEd0d	b0989		ADY-0000825	ABEae9	ECK0807		ABH-0024849	ABEabd	Z1026		ACA-0130892	ABEbde	ECs0978		ABR-0077161	ABEc4b	c1069		AEA-0000990	ABEc2d	UTI89_C0995		AEF-0000954	ABEc67	ECP_0946		ADP-0006205	ABE335	Ec53638_0997		AEG-0000144	ABE1fe	APECO1_1837		AEM-0006426	ABE23a7	EcolC_0927		BCI-0003651	ABE284d	E2348_C_0935		ADO-0005428	ADO1534	EcE24377A_0982		BAS-0005845	ABEb54
ABE-0003346	ABEd12	b0990		ADY-0000826	ABEaeb	ECK0808		ABH-0024850	ABEac1	Z1027		ACA-0130893	ABEbe4	ECs0979		ABR-0077162	ABEc4e	c1070		AEA-0000991	ABEc30	UTI89_C0996		AEF-0000955	ABEc6a	ECP_0947		ADP-0006206	ABE331	Ec53638_0998		AEG-0000143	ABE1f9	APECO1_1838		AEM-0006427	ABE23a5	EcolC_0928		BCI-0000939	ABEbe8	E2348_C_0936		ADO-0005429	ADP1bc9	EcE24377A_0983		BAS-0005846	ABEb57
ABE-0003349	ABEd15	b0991		ADY-0000827	ABEaed	ECK0809		ABH-0024851	ABEac5	Z1028		ACA-0130894	ABEbe6	ECs0980		ABR-0077163	ABEc51	c1071		AEA-0000992	ABEc32	UTI89_C0997		AEF-0000956	ABEc6c	ECP_0948		ADP-0006207	ABE32e	Ec53638_0999		AEG-0000142	ABE1f7	APECO1_1839		AEM-0006428	ABE23a2	EcolC_0929		BCI-0003501	ABE266a	E2348_C_0937		ADO-0005430	ADP1bc8	EcE24377A_0984		BAS-0005847	ABEb5e
ABE-0003351	ABEd17	b0992		ADY-0000828	ABEaf1	ECK0810		ABH-0024852	ABEac8	Z1030		ACA-0130895	ABEbe8	ECs0981		ABR-0077164	ABEc5a	c1072		AEA-0000993	ABEc35	UTI89_C0998		AEF-0000957	ABEc6e	ECP_0949		ADP-0006208	ABE329	Ec53638_1000		AEG-0001019	ABEe91	APECO1_184		AEM-0006429	ABE239f	EcolC_0930		BCI-0003503	ABH6d7a	E2348_C_0938		ADO-0005431	BAS1edd	EcE24377A_0985		BAS-0005848	ADP1615
ABE-0003354	ABEd1a	b0993		ADY-0000829	ABEaf4	ECK0811		ABH-0024853	ABEacc	Z1031		ACA-0130896	ABEbea	ECs0982		ABR-0077165	ABEc5f	c1073		AEA-0000994	ABEc37	UTI89_C0999		AEF-0000958	ABEc81	ECP_0950		ADP-0006209	ABU1659c	Ec53638_1001		AEG-0000141	ABE1f3	APECO1_1840		AEM-0006430	ABE239d	EcolC_0931		BCI-0003512	ABE2696	E2348_C_0939		ADO-0005432	ADP1bc7	EcE24377A_0986		BAS-0005850	ABEb61
ABE-0003360	ABEd20	b0994		ADY-0000830	ABEaf7	ECK0812		ABH-0024854	ABEace	Z1032		ACA-0130897	ABEbf0	ECs0983		ABR-0077167	ABEc63	c1075		AEA-0000996	ABEc3b	UTI89_C1000		AEF-0000959	ABEc84	ECP_0951		ADP-0006212	ABE31b	Ec53638_1004		AEG-0000140	ABE1f1	APECO1_1841		AEM-0006431	ABE2398	EcolC_0932		BCI-0003502	ABE266f	E2348_C_0940		ADO-0005433	AFT10d5	EcE24377A_0987		BAS-0005851	ABEb63
ABE-0003362	ABEd22	b0995		ADY-0000831	ABEafa	ECK0813		ABH-0024855	ABEad3	Z1033		ACA-0130898	ABEbf2	ECs0984		ABR-0077168	ABEc65	c1076		AEA-0000997	ABEc3e	UTI89_C1001		AEF-0000960	ABEc86	ECP_0952		ADP-0006213	ABE319	Ec53638_1005		AEG-0000139	ABE1ed	APECO1_1842		AEM-0006433	ABE2396	EcolC_0933		BCI-0003517	ADYc0a	E2348_C_0941		ADO-0005434	ADP1bc5	EcE24377A_0988		BAS-0005852	ABEb65
ABE-0003370	ABEd2a	b0996		ADY-0000832	ABEafc	ECK0814		ABH-0024856	ABEad8	Z1034		ACA-0130899	ABEbfc	ECs0985		ABR-0077169	ABEc67	c1077		AEA-0000998	ABEc40	UTI89_C1002		AEF-0000961	ABEc8b	ECP_0953		ADP-0006214	ABE315	Ec53638_1006		AEG-0000138	ABE1eb	APECO1_1843		AEM-0006434	ABE2394	EcolC_0934		BCI-0001965	ABE1661	E2348_C_0942		ADO-0005435	ADO153b	EcE24377A_0989		BAS-0005853	ABEb67
ABE-0003372	ABEd2c	b0997		ADY-0000833	ABEb02	ECK0815		ABH-0024857	ABEadb	Z1035		ACA-0130900	ABEbff	ECs0986		ABR-0077170	ABEc6a	c1078		AEA-0000999	ABEc42	UTI89_C1003		AEF-0000962	ABEc8d	ECP_0954		ADP-0006215	AFT11b	Ec53638_1007		AEG-0000137	ABE1e7	APECO1_1844		AEM-0006436	ABE238d	EcolC_0935		BCI-0000984	ABEc95	E2348_C_0943		ADO-0005436	ADO153c	EcE24377A_0990		BAS-0005854	ABEb6a
ABE-0003374	ABEd2e	b0998		ADY-0000834	ABEb04	ECK0816		ABH-0024858	ABEae0	Z1036		ACA-0130901	ABEc01	ECs0987		ABR-0077171	ABEc6c	c1079		AEA-0001000	ABEc46	UTI89_C1004		AEF-0000963	ABEc93	ECP_0955		ADP-0006216	AEM249a	Ec53638_1008		AEG-0000136	ABE1e2	APECO1_1845		AEM-0006438	AEM1926	EcolC_0936		BCI-0003513	ABE269a	E2348_C_0944		ADO-0005438	ADO153e	EcE24377A_0993		BAS-0005855	ABEb6c
ABE-0003377	ABEd31	b0999		ADY-0000835	ABEb07	ECK0817		ABH-0024859	ABEae2	Z1037		ACA-0130902	ABEc09	ECs0988		ABR-0077172	ABEc6e	c1080		AEA-0001001	ABEc49	UTI89_C1005		AEF-0000964	ABEc95	ECP_0956		ADP-0006217	AEM249c	Ec53638_1009		AEG-0000135	ABE1df	APECO1_1846		AEM-0006440	ABE2389	EcolC_0937		BCI-0002079	ABE17cf	E2348_C_0945		ADO-0005439	ADO153f	EcE24377A_0994		BAS-0005856	ABH614f
ABE-0003379	ABEd33	b1000		ADY-0000836	ABEb0c	ECK0818		ABH-0024861	ABEae9	Z1039		ACA-0130903	ABEc11	ECs0989		ABR-0077173	ABEc81	c1081		AEA-0001002	ABEc4b	UTI89_C1006		AEF-0000965	ABEc97	ECP_0957		ADP-0006218	AEM249d	Ec53638_1010		AEG-0000134	ABE1dd	APECO1_1847		AEM-0006441	ABE2387	EcolC_0938		BCI-0003533	ABE26d0	E2348_C_0946		ADO-0005440	ADO1540	EcE24377A_0995		BAS-0005858	ABH6151
ABE-0003384	ADY3f4	b1001		ADY-0000837	ABEb0e	ECK0819		ABH-0024862	ABEaeb	Z1040		ACA-0130904	ABEc15	ECs0990		ABR-0077174	ABEc84	c1082		AEA-0001003	ABEc4e	UTI89_C1007		AEF-0000966	ABEc9b	ECP_0958		ADP-0006219	AEM249f	Ec53638_1011		AEG-0000133	ABE1db	APECO1_1848		AEM-0006442	ABE2380	EcolC_0939		BCI-0000935	ABEbda	E2348_C_0947		ADO-0005441	ADO1541	EcE24377A_0996		BAS-0005859	ABEb6f
ABE-0003388	ABEd3c	b1002		ADY-0000838	ABEb10	ECK0820		ABH-0024863	ABEaed	Z1041		ACA-0130905	ABEc17	ECs0991		ABR-0077175	ABEc86	c1083		AEA-0001004	ABEc51	UTI89_C1008		AEF-0000967	ABEc9d	ECP_0959		ADP-0006220	AEM24a1	Ec53638_1012		AEG-0000132	ABE1d8	APECO1_1849		AEM-0006443	ABH6c6b	EcolC_0940		BCI-0002081	ABE17d5	E2348_C_0948		ADO-0005442	AFT10f9	EcE24377A_0997		BAS-0005860	BAS16e4
ABE-0003390	ABEd3e	b1003		ADY-0000839	ABEb12	ECK0821		ABH-0024864	ABEaf1	Z1042		ACA-0130906	ABEc1a	ECs0992		ABR-0077177	ABEc8b	c1084		AEA-0001005	ABEc5a	UTI89_C1009		AEF-0000968	ABEca1	ECP_0960		ADP-0006221	AEM24a2	Ec53638_1013		AEG-0001020	ABEe93	APECO1_185		AEM-0006444	ABE237a	EcolC_0941		BCI-0000950	ABEc1d	E2348_C_0949		ADO-0005443	BCIbfb	EcE24377A_0998		BAS-0005861	ABEb73
ABE-0003392	ABEd40	b1004		ADY-0000840	ABEb14	ECK0822		ABH-0024865	ABEaf4	Z1043		ACA-0130907	ABEc1d	ECs0993		ABR-0077178	ABEc8d	c1085		AEA-0001006	ABEc5f	UTI89_C1010		AEF-0000969	ABEca6	ECP_0961		ADP-0006222	AEM24a3	Ec53638_1014		AEG-0000131	ABE1d6	APECO1_1850		AEM-0006445	ABE2377	EcolC_0942		BCI-0002089	ABE17e8	E2348_C_0950		ADO-0005444	ADY85e	EcE24377A_0999		BAS-0005862	ABEb75
ABE-0003401	ABEd49	b1006		ADY-0000841	ABEb17	ECK0823		ABH-0024866	ABEaf7	Z1044		ACA-0130908	ABEc20	ECs0994		ABR-0077179	ABEc93	c1086		AEA-0001007	ABEc63	UTI89_C1011		AEF-0000970	ABEca8	ECP_0962		ADP-0006223	AEM24a4	Ec53638_1015		AEG-0000130	ABE1d3	APECO1_1851		AEM-0006446	ABE2375	EcolC_0943		BCI-0002094	ABE17f5	E2348_C_0951		ADO-0005445	ABEbff	EcE24377A_1000		BAS-0005863	ABEb79
ABE-0003403	ABEd4b	b1007		ADY-0000842	ABEb19	ECK0824		ABH-0024869	ABEafc	Z1047		ACA-0130909	ABEc23	ECs0995		ABR-0077180	ABEc95	c1087		AEA-0001008	ABEc65	UTI89_C1012		AEF-0000972	ABEcac	ECP_0964		ADP-0006224	ADP1850	Ec53638_1016		AEG-0000129	ABE1d1	APECO1_1852		AEM-0006447	ABE2372	EcolC_0944		BCI-0002096	ABE17fd	E2348_C_0952		ADO-0005446	ABEc01	EcE24377A_1001		BAS-0005864	ABEb7b
ABE-0003407	ABEd4f	b1008		ADY-0000843	ABEb1b	ECK0825		ABH-0024870	ABEb02	Z1048		ACA-0130910	ABEc27	ECs0996		ABR-0077181	ABEc97	c1088		AEA-0001009	ABEc67	UTI89_C1013		AEF-0000973	ABEcb1	ECP_0965		ADP-0006225	ADP1851	Ec53638_1017		AEG-0000128	ABE1cf	APECO1_1853		AEM-0006448	ABE2370	EcolC_0945		BCI-0000992	ABEcb1	E2348_C_0953		ADO-0005447	ABEc09	EcE24377A_1002		BAS-0005865	ABEb7d
ABE-0003410	ABEd52	b1009		ADY-0000844	ABEb21	ECK0826		ABH-0024872	ABEb04	Z1049		ACA-0130911	ABEc29	ECs0997		ABR-0077183	ABEc9d	c1090		AEA-0001010	ABEc6a	UTI89_C1014		AEF-0000974	ABEcb3	ECP_0966		ADP-0006226	AEM24a6	Ec53638_1018		AEG-0000127	ABE1cb	APECO1_1854		AEM-0006449	ABE236e	EcolC_0946		BCI-0002095	ABE17f9	E2348_C_0954		ADO-0005448	ABEc11	EcE24377A_1003		BAS-0005866	ABH615a
ABE-0003412	ABEd54	b1010		ADY-0000845	ABEb24	ECK0827		ABH-0024873	ABEb07	Z1050		ACA-0130912	ABEc2b	ECs0998		ABR-0077184	ABEca1	c1091		AEA-0001011	ABEc6c	UTI89_C1015		AEF-0000975	ABEcb5	ECP_0967		ADP-0006227	AEM24a8	Ec53638_1019		AEG-0000126	ABE1c9	APECO1_1855		AEM-0006450	ABE236c	EcolC_0947		BCI-0000995	ABEcb9	E2348_C_0955		ADO-0005449	ABEc15	EcE24377A_1004		BAS-0005867	ABEb81
ABE-0003414	ABEd56	b1011		ADY-0000846	ABEb27	ECK0828		ABH-0024876	ABEb0e	Z1053		ACA-0130913	ABEc2d	ECs0999		ABR-0077185	ABEca6	c1092		AEA-0001012	ABEc6e	UTI89_C1016		AEF-0000976	ABEcb9	ECP_0968		ADP-0006228	AEM24a9	Ec53638_1020		AEG-0000125	ABE1c5	APECO1_1856		AEM-0006451	ABE2367	EcolC_0948		BCI-0002098	ABE1812	E2348_C_0956		ADO-0005450	ABEc17	EcE24377A_1005		BAS-0005869	ABEb85
ABE-0003416	ABEd58	b1012		ADY-0000847	ABEb2c	ECK0829		ABH-0024877	ABEb10	Z1054		ACA-0130914	ABEc30	ECs1000		ABR-0077186	ABEca8	c1093		AEA-0001013	ABEc81	UTI89_C1017		AEF-0000977	ABEcbb	ECP_0969		ADP-0006229	AEM24aa	Ec53638_1021		AEG-0000124	ABE1c2	APECO1_1857		AEM-0006452	ABE2365	EcolC_0949		BCI-0002085	ABE17e2	E2348_C_0957		ADO-0005451	ABEc1a	EcE24377A_1006		BAS-0005868	ABEb83
ABE-0003422	ABEd5e	b1013		ADY-0000848	ABEb2e	ECK0830		ABH-0024878	ABEb12	Z1055		ACA-0130915	ABEc32	ECs1001		ABR-0077188	ABEcac	c1095		AEA-0001014	ABEc84	UTI89_C1018		AEF-0000978	ABEcbe	ECP_0970		ADP-0006230	AEM24ab	Ec53638_1022		AEG-0000123	ABE1bf	APECO1_1858		AEM-0006453	ABE2361	EcolC_0950		BCI-0000998	ABEcc3	E2348_C_0958		ADO-0005452	ABEc1d	EcE24377A_1007		BAS-0005870	ABEb87
ABE-0003424	ABEd60	b1014		ADY-0000849	ABEb31	ECK0831		ABH-0024879	ABEb14	Z1056		ACA-0130916	ABEc35	ECs1002		ABR-0077189	ABEcb1	c1096		AEA-0001015	ABEc86	UTI89_C1019		AEF-0000979	ABEcc3	ECP_0971		ADP-0006231	AEM24ad	Ec53638_1023		AEG-0000122	ABE1ba	APECO1_1859		AEM-0006454	ADYb0e	EcolC_0951		BCI-0002101	ABE181b	E2348_C_0959		ADO-0005453	ABEc20	EcE24377A_1008		BAS-0005871	ABEb8a
ABE-0003433	ABEd69	b1015		ADY-0000850	ABEb37	ECK0832		ABH-0024880	ABEb17	Z1057		ACA-0130917	ABEc37	ECs1003		ABR-0077190	ABEcb3	c1097		AEA-0001016	ABEc8b	UTI89_C1020		AEF-0000980	ABEcc5	ECP_0972		ADP-0006232	AEM24af	Ec53638_1024		AEG-0001021	ABEe95	APECO1_186		AEM-0006455	ADYb0d	EcolC_0952		BCI-0003536	ABE26dc	E2348_C_0960		ADO-0005454	ABEc23	EcE24377A_1009		BAS-0005872	ABEb8e
ABE-0003448	ABEd78	b1018		ADY-0000851	ABEb39	ECK0833		ABH-0024881	ABEb19	Z1058		ACA-0130918	ABEc3b	ECs1004		ABR-0077191	ABEcb5	c1098		AEA-0001017	ABEc8d	UTI89_C1021		AEF-0000981	ABEcc8	ECP_0973		ADP-0006233	AEM24b0	Ec53638_1025		AEG-0000121	ABE1b8	APECO1_1860		AEM-0006456	ADYb0c	EcolC_0953		BCI-0000963	ABEc40	E2348_C_0961		ADO-0005455	ABEc27	EcE24377A_1011		BAS-0005873	ABEb90
ABE-0003451	ABEd7b	b1019		ADY-0000852	ABEb3d	ECK0834		ABH-0024883	ADR15c4	Z1059		ACA-0130919	ABEc3e	ECs1005		ABR-0077192	ABEcb9	c1099		AEA-0001018	ABEc93	UTI89_C1022		AEF-0000982	ABEccc	ECP_0974		ADP-0006234	AEM24b1	Ec53638_1026		AEG-0000120	ABE1b1	APECO1_1861		AEM-0006457	ADYb0b	EcolC_0954		BCI-0003546	ABE26e7	E2348_C_0962		ADO-0005456	ABEc29	EcE24377A_1012		BAS-0005874	ABEb92
ABE-0003458	ABEd82	b1020		ADY-0000853	ABEb40	ECK0835		ABH-0024884	ADR15c5	Z1060		ACA-0130920	ABEc40	ECs1006		ABR-0077193	ABEcbb	c1100		AEA-0001019	ABEc95	UTI89_C1024		AEF-0000983	ABEcce	ECP_0975		ADP-0006235	AEM24b2	Ec53638_1027		AEG-0000119	ABE1ae	APECO1_1862		AEM-0006458	ADYb0a	EcolC_0955		BCI-0002099	ABE1814	E2348_C_0963		ADO-0005457	ABEc2b	EcE24377A_1013		BAS-0005875	ABEb96
ABE-0003460	ABEd84	b1021		ADY-0000854	ABEb45	ECK0836		ABH-0024885	ABEb1b	Z1061		ACA-0130921	ABEc42	ECs1007		ABR-0077194	ABEcbe	c1101		AEA-0001020	ABEc97	UTI89_C1025		AEF-0000984	ABEcd0	ECP_0976		ADP-0006236	AEM24b3	Ec53638_1028		AEG-0000118	ABE1a7	APECO1_1863		AEM-0006459	ADYb09	EcolC_0956		BCI-0003528	ABE26b6	E2348_C_0964		ADO-0005458	ABEc2d	EcE24377A_1014		BAS-0005876	ABEba0
ABE-0003464	ABEd88	b1022		ADY-0000856	ABEb47	ECK0838		ABH-0024886	ABEb21	Z1062		ACA-0130922	ABEc46	ECs1008		ABR-0077195	ABEcc3	c1102		AEA-0001021	ABEc9b	UTI89_C1026		AEF-0000986	ABEcd6	ECP_0977		ADP-0006237	AEM24b4	Ec53638_1029		AEG-0000117	ABE1a2	APECO1_1864		AEM-0006460	ABE234e	EcolC_0957		BCI-0002036	ABE1742	E2348_C_0965		ADO-0005459	ABEc30	EcE24377A_1015		BAS-0005878	ABEba6
ABE-0003467	ABEd8b	b1023		ADY-0000857	ABEb4b	ECK0839		ABH-0024887	ABEb24	Z1063		ACA-0130923	ABEc49	ECs1009		ABR-0077197	ABEcc5	c1104		AEA-0001022	ABEc9d	UTI89_C1027		AEF-0000987	ABEcd8	ECP_0978		ADP-0006238	AEM24b5	Ec53638_1030		AEG-0000116	ABE1a0	APECO1_1865		AEM-0006461	ABE234c	EcolC_0958		BCI-0002103	ABE1826	E2348_C_0966		ADO-0005460	ABEc32	EcE24377A_1016		BAS-0005877	ABEba4
ABE-0003469	ABEd8d	b1024		ADY-0000858	ABEb4d	ECK0840		ABH-0024888	ABEb27	Z1064		ACA-0130924	ABEc4b	ECs1010		ABR-0077198	ABEcc8	c1105		AEA-0001023	ABEca1	UTI89_C1028		AEF-0000988	ABEcda	ECP_0979		ADP-0006239	AEM24b7	Ec53638_1031		AEG-0000115	AEG73	APECO1_1866		AEM-0006463	ABE2349	EcolC_0959		BCI-0002092	ABE17f1	E2348_C_0967		ADO-0005462	ABEc37	EcE24377A_1017		BAS-0005879	ABEbaa
ABE-0003472	ABEd90	b1025		ADY-0000859	ABEb52	ECK0841		ABH-0024889	ABEb2c	Z1066		ACA-0130925	ABEc4e	ECs1011		ABR-0077199	ABEccc	c1106		AEA-0001024	ABEca6	UTI89_C1029		AEF-0000989	ABEcdc	ECP_0980		ADP-0006240	AEM24b8	Ec53638_1032		AEG-0000114	ABE19b	APECO1_1867		AEM-0006465	ABE2345	EcolC_0960		BCI-0000994	ABEcb5	E2348_C_0968		ADO-0005461	ABEc35	EcE24377A_1018		BAS-0005880	ABEbad
ABE-0003475	AEC3d9	b1026		ADY-0000860	ABEb54	ECK0842		ABH-0024890	ABEb2e	Z1067		ACA-0130926	ABEc51	ECs1012		ABR-0077200	ABEcce	c1107		AEA-0001025	ABEca8	UTI89_C1030		AEF-0000990	ABEcde	ECP_0981		ADP-0006241	AEM24b9	Ec53638_1033		AEG-0000113	ABE196	APECO1_1868		AEM-0006466	ABE2342	EcolC_0961		BCI-0000996	ABEcbb	E2348_C_0969		ADO-0005464	ABEc3b	EcE24377A_1020		BAS-0005881	ABEbaf
ABE-0003477	AEC3da	b1027		ADY-0000861	ABEb57	ECK0843		ABH-0024891	ABEb31	Z1068		ACA-0130927	ABEc5a	ECs1013		ABR-0077203	ABEcd0	c1110		AEA-0001027	ABEcac	UTI89_C1031		AEF-0000991	ABEce0	ECP_0982		ADP-0006242	AEM24ba	Ec53638_1034		AEG-0000112	ABE194	APECO1_1869		AEM-0006467	ABE233f	EcolC_0962		BCI-0002102	ABE1823	E2348_C_0970		ADO-0005465	ABEc3e	EcE24377A_1021		BAS-0005882	ABEbb6
ABE-0003489	ABEda1	b1029		ADY-0000862	ABEb5e	ECK0844		ABH-0024892	ABEb37	Z1069		ACA-0130928	ABEc5f	ECs1014		ABR-0077207	ABEcd6	c1113		AEA-0001028	ABEcb1	UTI89_C1033		AEF-0000992	ABEce4	ECP_0983		ADP-0006243	AEM24bb	Ec53638_1035		AEG-0001022	ABEe97	APECO1_187		AEM-0006468	ABE233d	EcolC_0963		BCI-0001972	ABE1674	E2348_C_0971		ADO-0005466	ABEc40	EcE24377A_1022		BAS-0005883	ABEbb9
ABE-0003503	ABEdaf	b1033		ADY-0000863	ABEb61	ECK0845		ABH-0024893	ABEb39	Z1070		ACA-0130929	ABEc63	ECs1015		ABR-0077208	ABEcd8	c1114		AEA-0001029	ABEcb3	UTI89_C1034		AEF-0000993	ABEce6	ECP_0984		ADP-0006244	AEM24bc	Ec53638_1036		AEG-0000111	ABE190	APECO1_1870		AEM-0006469	ABE233b	EcolC_0964		BCI-0002075	ABE17c5	E2348_C_0972		ADO-0005467	ABEc42	EcE24377A_1023		BAS-0005886	ABEbbd
ABE-0003508	ABEdb4	b1034		ADY-0000865	ABEb65	ECK0847		ABH-0024894	ABEb3d	Z1071		ACA-0130930	ABEc65	ECs1016		ABR-0077209	ABEcda	c1115		AEA-0001030	ABEcb5	UTI89_C1035		AEF-0000994	ABEce9	ECP_0985		ADP-0006245	AEM24bd	Ec53638_1037		AEG-0000110	ABE18d	APECO1_1871		AEM-0006470	ABE2339	EcolC_0965		BCI-0001000	ABEcc8	E2348_C_0973		ADO-0005468	ABEc46	EcE24377A_1024		BAS-0005887	ABEbc1
ABE-0003511	ABEdb7	b1035		ADY-0000866	ABEb67	ECK0848		ABH-0024895	ABEb40	Z1072		ACA-0130931	ABEc67	ECs1017		ABR-0077210	ABEcdc	c1116		AEA-0001031	ABEcb9	UTI89_C1036		AEF-0000995	ABEd0d	ECP_0986		ADP-0006246	AEM24be	Ec53638_1038		AEG-0000109	ABE18a	APECO1_1872		AEM-0006471	ABE2335	EcolC_0966		BCI-0000993	ABEcb3	E2348_C_0974		ADO-0005469	ABEc49	EcE24377A_1025		BAS-0005888	ABEbc4
ABE-0003514	ABEdba	b1036		ADY-0000867	ABEb6a	ECK0849		ABH-0024896	ABEb45	Z1073		ACA-0130932	ABEc6a	ECs1018		ABR-0077211	ABEcde	c1117		AEA-0001032	ABEcbb	UTI89_C1037		AEF-0000996	ABEd12	ECP_0987		ADP-0006247	AEM24bf	Ec53638_1039		AEG-0000108	AEA7d	APECO1_1873		AEM-0006472	ABE2333	EcolC_0967		BCI-0001981	ABE1697	E2348_C_0975		ADO-0005470	ABEc4b	EcE24377A_1026		BAS-0005889	ABEbc7
ABE-0003516	ABEdbc	b1037		ADY-0000868	ABEb6c	ECK0850		ABH-0024897	ABEb47	Z1074		ACA-0130933	ABEc6c	ECs1019		ABR-0077212	ABEce0	c1118		AEA-0001033	ABEcbe	UTI89_C1040		AEF-0000997	AEM2105	ECP_0988		ADP-0006248	AEM24c0	Ec53638_1040		AEG-0000107	AEA7c	APECO1_1874		AEM-0006473	ABE2330	EcolC_0968		BCI-0002097	ABE1801	E2348_C_0976		ADO-0005471	ABEc4e	EcE24377A_1027		BAS-0005890	ABEbca
ABE-0003519	ABEdbf	b1038		ADY-0000869	ABEb6f	ECK0851		ABH-0024898	ABEb4b	Z1075		ACA-0130934	ABEc6e	ECs1020		ABR-0077213	ABEce4	c1119		AEA-0001034	ABEcc3	UTI89_C1041		AEF-0000998	ABE4596e	ECP_0989		ADP-0006249	AEM24c2	Ec53638_1041		AEG-0000106	AEF73	APECO1_1875		AEM-0006474	ABE232e	EcolC_0969		BCI-0002076	ABE17c7	E2348_C_0977		ADO-0005472	ADO1560	EcE24377A_1028		BAS-0005891	ABEbcf
ABE-0003528	ABEdc8	b1039		ADY-0000870	ABEb73	ECK0852		ABH-0024899	ABEb4d	Z1076		ACA-0130935	ABEc71	ECs1021		ABR-0077214	ABEce6	c1120		AEA-0001036	ABEcc5	UTI89_C1042		AEF-0000999	ABEd17	ECP_0990		ADP-0006250	AEM24c3	Ec53638_1042		AEG-0000105	AEA7a	APECO1_1876		AEM-0006475	ABE232c	EcolC_0970		BCI-0002100	ABE1816	E2348_C_0978		ADO-0005473	ABEc51	EcE24377A_1029		BAS-0005892	ABEbd3
ABE-0003530	ABEdca	b1040		ADY-0000871	ABEb75	ECK0853		ABH-0024900	ABEb52	Z1077		ACA-0130936	ABEc73	ECs1022		ABR-0077215	ABEce9	c1121		AEA-0001037	ABEcc8	UTI89_C1043		AEF-0001000	ABEd1a	ECP_0991		ADP-0006251	AEM24c4	Ec53638_1043		AEG-0000104	ABE180	APECO1_1877		AEM-0006477	ABE2329	EcolC_0971		BCI-0002251	AEF784	E2348_C_0979		ADO-0005474	ABEc5a	EcE24377A_1030		BAS-0005893	ABEbd7
ABE-0003534	ABEdce	b1041		ADY-0000872	ABEb79	ECK0854		ABH-0024901	ABEb54	Z1078		ACA-0130941	ABEc7b	ECs1027		ABR-0077216	ABEd0d	c1122		AEA-0001038	ABEccc	UTI89_C1044		AEF-0001001	ABEd20	ECP_0992		ADP-0006252	AEM24c5	Ec53638_1044		AEG-0000103	ABE17e	APECO1_1878		AEM-0006478	ABE2327	EcolC_0972		BCI-0001029	BCI405	E2348_C_0980		ADO-0005475	ABEc5f	EcE24377A_1031		BAS-0005894	ABEbda
ABE-0003537	ABEdd1	b1042		ADY-0000874	ABEb7d	ECK0856		ABH-0024902	ABEb57	Z1079		ACA-0130943	ABEc81	ECs1029		ABR-0077217	ABEd12	c1123		AEA-0001039	ABEcce	UTI89_C1045		AEF-0001002	ABEd22	ECP_0993		ADP-0006253	AEM24c6	Ec53638_1045		AEG-0000102	ABE17c	APECO1_1879		AEM-0006480	ABE2324	EcolC_0973		BCI-0001030	BCI406	E2348_C_0981		ADO-0005477	ABEc63	EcE24377A_1033		BAS-0005895	ABEbde
ABE-0003542	ABEdd6	b1043		ADY-0000875	ABEb81	ECK0857		ABH-0024903	ABEb5e	Z1080		ACA-0130944	ABEc84	ECs1030		ABR-0077218	ABEd15	c1124		AEA-0001040	ABEcd0	UTI89_C1046		AEF-0001003	ABEd2a	ECP_0994		ADP-0006254	AEM24c8	Ec53638_1046		AEG-0001023	ABEe99	APECO1_188		AEM-0006481	ABE2322	EcolC_0974		BCI-0002254	BCI8ce	E2348_C_0982		ADO-0005478	ADO1566	EcE24377A_1034		BAS-0005896	BAS1708
ABE-0003545	ABEdd9	b1044		ADY-0000876	ABEb83	ECK0858		ABH-0024904	ABEb61	Z1081		ACA-0130945	ABEc86	ECs1031		ABR-0077219	ABE4596e	c1125		AEA-0001043	ABEcd6	UTI89_C1047		AEF-0001004	ABEd2c	ECP_0995		ADP-0006255	AEM24c9	Ec53638_1047		AEG-0000101	ABE176	APECO1_1880		AEM-0006482	ABE231c	EcolC_0975		BCI-0001028	BCI404	E2348_C_0983		ADO-0005479	ABEc65	EcE24377A_1035		BAS-0005897	ABEbe6
ABE-0003549	ABEddd	b1045		ADY-0000877	ABEb85	ECK0859		ABH-0024905	ABEb63	Z1082		ACA-0130946	ABEc8b	ECs1032		ABR-0077221	ABEd17	c1127		AEA-0001044	ABEcd8	UTI89_C1048		AEF-0001005	ABEd2e	ECP_0996		ADP-0006256	AEM24ca	Ec53638_1048		AEG-0000100	ABE174	APECO1_1881		AEM-0006483	ABE231a	EcolC_0976		BCI-0002239	AEF78e	E2348_C_0984		ADO-0005480	ABEc67	EcE24377A_1036		BAS-0005898	ABEbe8
ABE-0003551	ABEddf	b1046		ADY-0000878	ABEb87	ECK0860		ABH-0024906	ABEb65	Z1083		ACA-0130947	ABEc8d	ECs1033		ABR-0077222	ABEd1a	c1128		AEA-0001045	ABEcda	UTI89_C1049		AEF-0001006	AEF3ee	ECP_0997		ADP-0006257	AFTf0	Ec53638_1049		AEG-0000099	ABE172	APECO1_1882		AEM-0006485	ABE2316	EcolC_0977		BCI-0001034	BCI40a	E2348_C_0985		ADO-0005481	ABEc6a	EcE24377A_1037		BAS-0005899	ABEbea
ABE-0003553	ABEde1	b1047		ADY-0000879	ABEb8a	ECK0861		ABH-0024907	ABEb67	Z1084		ACA-0130948	ABEc93	ECs1034		ABR-0077224	ABEd20	c1130		AEA-0001046	ABEcdc	UTI89_C1050		AEF-0001007	AEF3ef	ECP_0998		ADP-0006258	ADYe6	Ec53638_1050		AEG-0000098	ABE16e	APECO1_1883		AEM-0006486	AEM1956	EcolC_0978		BCI-0001035	BCI40b	E2348_C_0986		ADO-0005482	AFSa2d	EcE24377A_1038		BAS-0005900	AFT8ad
ABE-0003558	ABEde6	b1048		ADY-0000880	ABEb8e	ECK0862		ABH-0024908	ABEb6a	Z1085		ACA-0130949	ABEc95	ECs1035		ABR-0077225	ABEd22	c1131		AEA-0001047	ABEcde	UTI89_C1051		AEF-0001008	ABEd31	ECP_0999		ADP-0006259	ABE307	Ec53638_1051		AEG-0000097	ABE16a	APECO1_1884		AEM-0006487	ABE2311	EcolC_0979		BCI-0002240	BCI8c0	E2348_C_0987		ADO-0005483	ADP190d	EcE24377A_1039		BAS-0005901	ABEbf0
ABE-0003560	ABEde8	b1049		ADY-0000881	ABEb90	ECK0863		ABH-0024909	ABEb6c	Z1086		ACA-0130950	ABEc97	ECs1036		ABR-0077226	ABEd2a	c1132		AEA-0001048	ABEce0	UTI89_C1052		AEF-0001009	ABEd33	ECP_1000		ADP-0006260	ADP1874	Ec53638_1052		AEG-0000096	ABE165	APECO1_1885		AEM-0006488	ABE230d	EcolC_0980		BCI-0002241	BCI8c1	E2348_C_0988		ADO-0005484	AFS76b	EcE24377A_1040		BAS-0005902	ABEbf2
ABE-0003565	ABEded	b1050		ADY-0000882	ABEb92	ECK0864		ABH-0024911	ABH614f	Z1087		ACA-0130951	ABEc9b	ECs1037		ABR-0077227	ABEd2c	c1133		AEA-0001049	ABEce4	UTI89_C1053		AEF-0001010	ABEd3c	ECP_1001		ADP-0006261	ABE2fc	Ec53638_1053		AEG-0000095	ABE163	APECO1_1886		AEM-0006489	ABE230b	EcolC_0981		BCI-0002244	AEF787	E2348_C_0989		ADO-0005485	AEG346	EcE24377A_1041		BAS-0005903	ABEbfc
ABE-0003567	ABEdef	b1051		ADY-0000883	ABEb96	ECK0865		ABH-0024912	ABH6150	Z1088		ACA-0130952	ABEc9d	ECs1038		ABR-0077228	ABEd2e	c1134		AEA-0001050	ABEce6	UTI89_C1055		AEF-0001011	ABEd3e	ECP_1002		ADP-0006262	ADYe3	Ec53638_1054		AEG-0000094	ABE15a	APECO1_1887		AEM-0006490	ABE2307	EcolC_0982		BCI-0001039	BCI40f	E2348_C_0990		ADO-0005486	ADO156e	EcE24377A_1042		BAS-0005904	BAS1710
ABE-0003572	ABEdf4	b1053		ADY-0000884	ABEba0	ECK0866		ABH-0024913	ABH6151	Z1089		ACA-0130953	ABEca1	ECs1039		ABR-0077229	ABEd31	c1135		AEA-0001051	ABU1765c	UTI89_C1056		AEF-0001012	ABEd40	ECP_1003		ADP-0006264	ABE2f3	Ec53638_1055		AEG-0000093	ABE157	APECO1_1888		AEM-0006491	ABE2305	EcolC_0983		BCI-0002245	AEF786	E2348_C_0991		ADO-0005487	ADP2572	EcE24377A_1043		BAS-0005905	ABEc01
ABE-0003574	ABEdf6	b1054		ADY-0000885	ABEba4	ECK0867		ABH-0024914	ABEb6f	Z1090		ACA-0130954	ABEca6	ECs1040		ABR-0077230	ABEd33	c1136		AEA-0001052	ABEce9	UTI89_C1058		AEF-0001013	ABE4596f	ECP_1004		ADP-0006263	ABE2f5	Ec53638_1056		AEG-0000092	ABE154	APECO1_1889		AEM-0006492	ABE2302	EcolC_0984		BCI-0001041	BCI411	E2348_C_0992		ADO-0005488	ADP2571	EcE24377A_1044		BAS-0005906	ABEc09
ABE-0003581	ABEdfd	b1055		ADY-0000886	ABEba6	ECK0868		ABH-0024915	ABEb73	Z1091		ACA-0130955	ABEca8	ECs1041		ABR-0077233	ABEd3e	c1139		AEA-0001053	ABEd0d	UTI89_C1059		AEF-0001014	ABEd49	ECP_1005		ADP-0006265	ABE2ef	Ec53638_1057		AEG-0001024	ABEe9c	APECO1_189		AEM-0006493	ABE2300	EcolC_0985		BCI-0001042	BCI412	E2348_C_0993		ADO-0005489	ADP2570	EcE24377A_1045		BAS-0005907	ABEc11
ABE-0003583	ABEdff	b1056		ADY-0000887	ABEbaa	ECK0869		ABH-0024916	ABEb75	Z1092		ACA-0130956	ABEcac	ECs1042		ABR-0077234	ABEd40	c1140		AEA-0001054	ABEd12	UTI89_C1060		AEF-0001015	ABEd4b	ECP_1006		ADP-0006266	ABE2e7	Ec53638_1058		AEG-0000091	ABE150	APECO1_1890		AEM-0006494	ABE22fe	EcolC_0986		BCI-0002235	BCI8bb	E2348_C_0994		ADO-0005490	ADP256f	EcE24377A_1046		BAS-0005908	ABEc15
ABE-0003585	ABEe01	b1057		ADY-0000888	ABEbad	ECK0870		ABH-0024917	ABEb79	Z1093		ACA-0130957	ABEcb1	ECs1043		ABR-0077237	ABEd49	c1143		AEA-0001055	ABEd15	UTI89_C1061		AEF-0001016	ABEd4f	ECP_1007		ADP-0006267	ABE2e4	Ec53638_1059		AEG-0000090	ABE14d	APECO1_1891		AEM-0006495	ABE22f8	EcolC_0987		BCI-0001044	BCI414	E2348_C_0995		ADO-0005491	ADP256e	EcE24377A_1047		BAS-0005909	ABEc17
ABE-0003588	ABEe04	b1058		ADY-0000889	ABEbaf	ECK0871		ABH-0024918	ABEb7b	Z1094		ACA-0130958	ABEcb3	ECs1044		ABR-0077238	ABEd4b	c1144		AEA-0001056	ABE4596e	UTI89_C1062		AEF-0001017	ABEd52	ECP_1008		ADP-0006268	ABE2de	Ec53638_1060		AEG-0000089	ABE14b	APECO1_1892		AEM-0006496	ABE22f6	EcolC_0988		BCI-0001045	AEA50c	E2348_C_0996		ADO-0005493	ADO1575	EcE24377A_1049		BAS-0005910	ABEc1a
ABE-0003590	ABEe06	b1059		ADY-0000890	ABEbb6	ECK0872		ABH-0024919	ABEb7d	Z1095		ACA-0130959	ABEcb5	ECs1045		ABR-0077239	ABEd4f	c1145		AEA-0001058	ABEd17	UTI89_C1063		AEF-0001018	ABEd54	ECP_1009		ADP-0006270	AFS629	Ec53638_1062		AEG-0000088	ABE149	APECO1_1893		AEM-0006497	ABE22f4	EcolC_0989		BCI-0001031	BCI407	E2348_C_0997		ADO-0005494	ADO1576	EcE24377A_1050		BAS-0005911	ABEc1d
ABE-0003594	ABEe0a	b1060		ADY-0000891	ABEbb9	ECK0873		ABH-0024922	ABH615a	Z1097		ACA-0130960	ABEcb9	ECs1046		ABR-0077240	ABEd52	c1146		AEA-0001059	ABEd1a	UTI89_C1064		AEF-0001019	ABEd56	ECP_1010		ADP-0006271	ADP187f	Ec53638_1063		AEG-0000087	ABE146	APECO1_1894		AEM-0006499	ABE22f2	EcolC_0990		BCI-0001033	BCI409	E2348_C_0998		ADO-0005495	ABEc6c	EcE24377A_1051		BAS-0005912	ABEc20
ABE-0003599	ABEe0f	b1061		ADY-0000893	ABEbbd	ECK0875		ABH-0024923	ABH615b	Z1098		ACA-0130961	ABEcbb	ECs1047		ABR-0077241	ABEd54	c1147		AEA-0001061	ABEd20	UTI89_C1065		AEF-0001020	ABEd58	ECP_1011		ADP-0006272	BAS13e4	Ec53638_1064		AEG-0000086	ABE144	APECO1_1895		AEM-0006500	ABE22f0	EcolC_0991		BCI-0001032	BCI408	E2348_C_0999		ADO-0005496	ABEc6e	EcE24377A_1052		BAS-0005913	ABEc23
ABE-0003607	ABEe17	b1062		ADY-0000894	ABEbc1	ECK0876		ABH-0024924	ABEb81	Z1099		ACA-0130962	ABEcbe	ECs1048		ABR-0077242	ABEd56	c1148		AEA-0001062	ABEd22	UTI89_C1066		AEF-0001021	ABEd5e	ECP_1012		ADP-0006273	ADP1881	Ec53638_1065		AEG-0000085	ABE142	APECO1_1896		AEM-0006501	ABE22ee	EcolC_0992		BCI-0001037	BCI40d	E2348_C_1000		ADO-0005497	ABEc71	EcE24377A_1053		BAS-0005914	ABEc27
ABE-0003611	ABEe1b	b1063		ADY-0000895	ABEbc4	ECK0877		ABH-0024925	ABEb83	Z1100		ACA-0130963	ABEcc3	ECs1049		ABR-0077243	ABEd58	c1149		AEA-0001063	ABEd2a	UTI89_C1067		AEF-0001022	ABEd60	ECP_1013		ADP-0006274	ADP1882	Ec53638_1066		AEG-0000084	ABE140	APECO1_1897		AEM-0006502	ABE22e8	EcolC_0993		BCI-0001050	ABH69c2	E2348_C_1001		ADO-0005498	ABEc73	EcE24377A_1054		BAS-0005915	ABEc29
ABE-0003615	ABEe1f	b1064		ADY-0000896	ABEbc7	ECK0878		ABH-0024926	ABEb85	Z1102		ACA-0130964	ABEcc5	ECs1050		ABR-0077244	ABEd5e	c1150		AEA-0001064	ABEd2c	UTI89_C1070		AEF-0001024	ABEd69	ECP_1015		ADP-0006275	ADP1883	Ec53638_1067		AEG-0000083	ABE13e	APECO1_1898		AEM-0006503	ABE22e5	EcolC_0994		BCI-0001036	BCI40c	E2348_C_1002		ADO-0005499	ADY3b5	EcE24377A_1055		BAS-0005916	ABEc2b
ABE-0003618	ABEe22	b1065		ADY-0000897	ABEbca	ECK0879		ABH-0024927	ABEb87	Z1103		ACA-0130965	ABEcc8	ECs1051		ABR-0077245	ABEd60	c1151		AEA-0001065	ABEd2e	UTI89_C1071		AEF-0001025	ABH62ec	ECP_1016		ADP-0006276	ADP1884	Ec53638_1068		AEG-0000082	ABE13c	APECO1_1899		AEM-0006504	ABE22e3	EcolC_0995		BCI-0001046	AEG429	E2348_C_1003		ADO-0005500	ADY3b6	EcE24377A_1056		BAS-0005917	ABEc2d
ABE-0003622	ABEe26	b1066		ADY-0000898	ABEbcf	ECK0880		ABH-0024928	ABEb8a	Z1104		ACA-0130966	ABEccc	ECs1052		ABR-0077248	ABEd69	c1154		AEA-0001066	ABEd31	UTI89_C1072		AEF-0001026	ABEd78	ECP_1017		ADP-0006277	ADP1885	Ec53638_1069		AEG-0000855	ABEc15	APECO1_19		AEM-0006505	ABE22e0	EcolC_0996		BCI-0001047	ABH62ad	E2348_C_1004		ADO-0005501	ADY3b7	EcE24377A_1057		BAS-0005918	ABEc30
ABE-0003625	ABEe29	b1067		ADY-0000899	ABEbd3	ECK0881		ABH-0024929	ABEb8e	Z1105		ACA-0130967	ABEcce	ECs1053		ABR-0077250	ABEd78	c1156		AEA-0001067	ABEd33	UTI89_C1073		AEF-0001027	ABEd7b	ECP_1018		ADP-0006279	ABH5e5e	Ec53638_1071		AEG-0001025	ABEea2	APECO1_190		AEM-0006506	ABE22de	EcolC_0997		BCI-0001038	BCI40e	E2348_C_1005		ADO-0005502	ABEc7b	EcE24377A_1058		BAS-0005919	ABEc32
ABE-0003627	ABEe2b	b1068		ADY-0000900	ABEbd7	ECK0882		ABH-0024930	ABEb90	Z1106		ACA-0130968	ABEcd0	ECs1054		ABR-0077251	ABEd7b	c1157		AEA-0001068	ABEd3c	UTI89_C1074		AEF-0001028	ABEd82	ECP_1019		ADP-0006280	ADR133b	Ec53638_1072		AEG-0000081	ABE139	APECO1_1900		AEM-0006507	ABE22da	EcolC_0998		BCI-0001055	BCI41f	E2348_C_1006		ADO-0005503	ADY3b9	EcE24377A_1059		BAS-0005921	ABEc37
ABE-0003630	ABEe2e	b1069		ADY-0000901	ABEbda	ECK0883		ABH-0024931	ABEb92	Z1107		ACA-0130969	ABH6232	ECs1055		ABR-0077254	ABEd84	c1160		AEA-0001069	ABEd3e	UTI89_C1075		AEF-0001029	ABEd84	ECP_1020		ADP-0006281	ABH5e5c	Ec53638_1073		AEG-0000080	ABE137	APECO1_1901		AEM-0006508	ABE22d7	EcolC_0999		BCI-0001056	ABH62b4	E2348_C_1007		ADO-0005504	ABEc81	EcE24377A_1060		BAS-0005920	ABEc35
ABE-0003632	ABEe30	b1070		ADY-0000902	ABEbde	ECK0884		ABH-0024932	ABEb96	Z1108		ACA-0130970	ACA1ff9a	ECs1056		ABR-0077255	ABEd88	c1161		AEA-0001070	ABEd40	UTI89_C1076		AEF-0001030	ABEd88	ECP_1021		ADP-0006282	ABH5e5b	Ec53638_1074		AEG-0000079	ABE135	APECO1_1902		AEM-0006509	ABE22d3	EcolC_1000		BCI-0001057	ADY228	E2348_C_1008		ADO-0005506	ABEc86	EcE24377A_1061		BAS-0005922	ABEc3b
ABE-0003634	ABEe32	b1071		ADY-0000903	ABEbe4	ECK0885		ABH-0024934	ABEba0	Z1109		ACA-0130971	ACA1ff9b	ECs1057		ABR-0077256	ABEd8b	c1162		AEA-0001073	ABEd4b	UTI89_C1077		AEF-0001031	ABEd8b	ECP_1022		ADP-0006283	ABH5e5a	Ec53638_1075		AEG-0000078	ABE132	APECO1_1903		AEM-0006510	ABE22d0	EcolC_1001		BCI-0002238	AEF78f	E2348_C_1009		ADO-0005505	ABEc84	EcE24377A_1062		BAS-0005923	ABEc3e
ABE-0003637	ABEe35	b1072		ADY-0000904	ABEbe6	ECK0886		ABH-0024935	ABEba4	Z1110		ACA-0130972	ABH6234	ECs1058		ABR-0077257	ABEd8d	c1163		AEA-0001074	ABEd4f	UTI89_C1079		AEF-0001032	ABEd8d	ECP_1023		ADP-0006284	ABH5e59	Ec53638_1076		AEG-0000077	ABE130	APECO1_1904		AEM-0006511	ABE22ce	EcolC_1002		BCI-0001059	AFS854	E2348_C_1010		ADO-0005507	ABEc8b	EcE24377A_1063		BAS-0005924	ABEc40
ABE-0003641	ABEe39	b1073		ADY-0000905	ABEbe8	ECK0887		ABH-0024936	ABEba6	Z1112		ACA-0130973	ABH6235	ECs1059		ABR-0077258	ABEd90	c1164		AEA-0001075	ABEd52	UTI89_C1080		AEF-0001033	ABEd90	ECP_1024		ADP-0006285	ABH5e58	Ec53638_1077		AEG-0000076	ABE12b	APECO1_1905		AEM-0006512	ABE22c8	EcolC_1003		BCI-0001048	ABH62ae	E2348_C_1011		ADO-0005508	ABEc8d	EcE24377A_1064		BAS-0005925	ABEc42
ABE-0003643	ABEe3b	b1074		ADY-0000906	ABEbea	ECK0888		ABH-0024937	ABEbaa	Z1115		ACA-0130975	AEG764	ECs1060		ABR-0077259	ACA2009b	c1165		AEA-0001076	ABEd54	UTI89_C1081		AEF-0001035	ABEdaf	ECP_1025		ADP-0006286	ABH5e57	Ec53638_1078		AEG-0000075	ABE126	APECO1_1906		AEM-0006513	ABE22c6	EcolC_1004		BCI-0003643	ABH6e01	E2348_C_1012		ADO-0005509	ABEc93	EcE24377A_1065		BAS-0005926	ABEc46
ABE-0003645	ABEe3d	b1075		ADY-0000907	ABEbf0	ECK0889		ABH-0024938	ABEbad	Z1116		ACA-0130976	ABH6237	ECs1061		ABR-0077260	ACA2009c	c1166		AEA-0001077	ABEd56	UTI89_C1082		AEF-0001036	ABEdb4	ECP_1026		ADP-0006287	ABH5e56	Ec53638_1079		AEG-0000074	ABE122	APECO1_1907		AEM-0006514	ABE22c4	EcolC_1005		BCI-0001062	BCI426	E2348_C_1013		ADO-0005510	ABEc95	EcE24377A_1066		BAS-0005927	ABEc49
ABE-0003647	ABEe3f	b1076		ADY-0000908	ABEbf2	ECK0890		ABH-0024939	ABEbaf	Z1117		ACA-0130977	ACA1ffa1	ECs1062		ABR-0077261	AEA446	c1167		AEA-0001078	ABEd58	UTI89_C1084		AEF-0001037	ABEdb7	ECP_1027		ADP-0006288	ABH5e55	Ec53638_1080		AEG-0000073	ABE118	APECO1_1908		AEM-0006515	ABE22c2	EcolC_1006		BCI-0001441	BCI5a1	E2348_C_1014		ADO-0005511	ABEc97	EcE24377A_1067		BAS-0005928	ABEc4b
ABE-0003649	ABEe41	b1077		ADY-0000909	ADY38d	ECK0891		ABH-0024940	ABEbb6	Z1118		ACA-0130978	ABH6238	ECs1063		ABR-0077263	AEG10aa	c1168		AEA-0001079	ABEd5e	UTI89_C1085		AEF-0001038	ABEdba	ECP_1028		ADP-0006290	ABH5e53	Ec53638_1082		AEG-0000072	ABE10b	APECO1_1909		AEM-0006517	ABE22c0	EcolC_1007		BCI-0001061	BCI425	E2348_C_1015		ADO-0005512	ABEc9d	EcE24377A_1068		BAS-0005929	ABEc4e
ABE-0003652	ABEe44	b1078		ADY-0000910	ADY38e	ECK0892		ABH-0024941	ABEbb9	Z1119		ACA-0130979	AEA5bd	ECs1064		ABR-0077264	ACA200a0	c1169		AEA-0001080	ABEd60	UTI89_C1086		AEF-0001039	ABEdbc	ECP_1029		ADP-0006291	AFSe3	Ec53638_1083		AEG-0001026	ABEea8	APECO1_191		AEM-0006518	ABE22be	EcolC_1008		BCI-0001065	ABH60d4	E2348_C_1016		ADO-0005513	ABEca1	EcE24377A_1069		BAS-0005930	ABEc51
ABE-0003654	ABEe46	b1079		ADY-0000911	ABEbfc	ECK0893		ABH-0024943	ABH616f	Z1120		ACA-0130980	AEA5be	ECs1065		ABR-0077265	ACA200a1	c1170		AEA-0001082	ABEd69	UTI89_C1087		AEF-0001040	ABEdbf	ECP_1030		ADP-0006292	ABH5e51	Ec53638_1084		AEG-0000071	ABE109	APECO1_1910		AEM-0006519	ABE22bc	EcolC_1009		BCI-0001305	ABH64e6	E2348_C_1017		ADO-0005514	ABEca6	EcE24377A_1070		BAS-0005931	ABEc5a
ABE-0003656	ABEe48	b1080		ADY-0000912	ABEbff	ECK0894		ABH-0024944	ABH6170	Z1121		ACA-0130981	ACA1ffa5	ECs1066		ABR-0077266	ACA200a2	c1171		AEA-0001083	ABH62ec	UTI89_C1088		AEF-0001041	ABEdc8	ECP_1031		ADP-0006293	AEFe7	Ec53638_1085		AEG-0000070	ABE105	APECO1_1911		AEM-0006520	ABE22ba	EcolC_1010		BCI-0001067	BCI42b	E2348_C_1018		ADO-0005515	ABEca8	EcE24377A_1071		BAS-0005932	ABEc5f
ABE-0003658	ABEe4a	b1081		ADY-0000913	ABEc01	ECK0895		ABH-0024945	ABH6171	Z1122		ACA-0130982	ACA1ffa6	ECs1067		ABR-0077268	AEA44c	c1173		AEA-0001084	ABEd78	UTI89_C1089		AEF-0001042	ABEdca	ECP_1032		ADP-0006296	ABH5e4d	Ec53638_1088		AEG-0000066	ABE103	APECO1_1912		AEM-0006521	ABE22b5	EcolC_1011		BCI-0001068	ABH60d6	E2348_C_1019		ADO-0005517	ABEcac	EcE24377A_1072		BAS-0005934	ABEc63
ABE-0003660	ABEe4c	b1082		ADY-0000914	ABEc09	ECK0896		ABH-0024946	ABH6172	Z1123		ACA-0130983	ABH623b	ECs1068		ABR-0077269	AEA44d	c1174		AEA-0001085	ABEd7b	UTI89_C1090		AEF-0001044	ABEdce	ECP_1034		ADP-0006297	AFSde	Ec53638_1089		AEG-0000065	ABEfb	APECO1_1913		AEM-0006523	ABE22b2	EcolC_1012		BCI-0001069	AEG119f	E2348_C_1020		ADO-0005519	ABEcb3	EcE24377A_1074		BAS-0005935	ABEc65
ABE-0003666	ABEe52	b1083		ADY-0000915	ABEc11	ECK0897		ABH-0024947	ABH6173	Z1124		ACA-0130984	ABH623c	ECs1069		ABR-0077270	AEA44e	c1175		AEA-0001087	ABEd84	UTI89_C1091		AEF-0001045	ABEdd1	ECP_1035		ADP-0006298	AFSdd	Ec53638_1090		AEG-0000064	ABEf9	APECO1_1914		AEM-0006524	ABE22ac	EcolC_1013		BCI-0001070	AEA1408	E2348_C_1021		ADO-0005518	ABEcb1	EcE24377A_1075		BAS-0005936	ABEc67
ABE-0003668	ABEe54	b1084		ADY-0000916	ABEc15	ECK0898		ABH-0024948	ABH6174	Z1125		ACA-0130985	ABH623d	ECs1070		ABR-0077271	AEA450	c1176		AEA-0001088	ABEd88	UTI89_C1092		AEF-0001046	ABEdd6	ECP_1036		ADP-0006299	ABE2d7	Ec53638_1091		AEG-0000063	ABEf6	APECO1_1915		AEM-0006525	ABE22a8	EcolC_1014		BCI-0001064	BCI428	E2348_C_1022		ADO-0005520	ABEcb5	EcE24377A_1076		BAS-0005937	ABEc6a
ABE-0003672	ABEe58	b1085		ADY-0000917	ABEc17	ECK0899		ABH-0024949	ABH6175	Z1126		ACA-0130986	ABH623e	ECs1071		ABR-0077281	ABH6f66	c1186		AEA-0001089	ABEd8b	UTI89_C1093		AEF-0001047	ABEdd9	ECP_1037		ADP-0006301	ABE2d2	Ec53638_1093		AEG-0000062	ABEf4	APECO1_1916		AEM-0006526	ABE22a5	EcolC_1015		BCI-0001072	ABH60da	E2348_C_1023		ADO-0005521	ABEcb9	EcE24377A_1077		BAS-0005938	ABEc6c
ABE-0003675	ABEe5b	b1086		ADY-0000918	ABEc1a	ECK0900		ABH-0024951	ABH6177	Z1128		ACA-0130988	ABH6240	ECs1073		ABR-0077282	ABH6f65	c1187		AEA-0001090	ABEd8d	UTI89_C1094		AEF-0001048	ABEddd	ECP_1038		ADP-0006303	ABE2c9	Ec53638_1094		AEG-0000061	ABEf1	APECO1_1917		AEM-0006527	ABE22a2	EcolC_1016		BCI-0001314	ABH64ec	E2348_C_1024		ADO-0005522	ABEcbb	EcE24377A_1078		BAS-0005939	ABEc6e
ABE-0003678	ABEe5e	b1087		ADY-0000919	ABEc1d	ECK0901		ABH-0024952	ABH6178	Z1129		ACA-0130989	ABH6241	ECs1074		ABR-0077283	ABH6f64	c1188		AEA-0001091	ABEd90	UTI89_C1095		AEF-0001049	ABEddf	ECP_1039		ADP-0006302	ABE2cd	Ec53638_1095		AEG-0000060	AEA49	APECO1_1918		AEM-0006533	ABE2292	EcolC_1017		BCI-0001074	ABH60dc	E2348_C_1025		ADO-0005523	ABEcbe	EcE24377A_1079		BAS-0005940	ABEc71
ABE-0003684	ABEe64	b1088		ADY-0000920	ABEc20	ECK0902		ABH-0024953	ABH6179	Z1130		ACA-0130990	ABH6242	ECs1075		ABR-0077284	ABH6f63	c1189		AEA-0001092	ACA2009b	UTI89_C1097		AEF-0001050	ABEde1	ECP_1040		ADP-0006304	ABE2c3	Ec53638_1096		AEG-0001027	ABEeaa	APECO1_192		AEM-0006534	ABE228f	EcolC_1018		BCI-0001075	ABH60dd	E2348_C_1026		ADO-0005524	ABEcc3	EcE24377A_1080		BAS-0005941	ABEc73
ABE-0003686	ABEe66	b1089		ADY-0000921	ABEc23	ECK0903		ABH-0024954	ABH617a	Z1131		ACA-0130991	ABH662e	ECs1076		ABR-0077285	ABH6f62	c1190		AEA-0001093	ACA2009c	UTI89_C1098		AEF-0001051	ABEde6	ECP_1041		ADP-0006305	ABE2c0	Ec53638_1097		AEG-0000058	ABEec	APECO1_1920		AEM-0006536	ABE228d	EcolC_1019		BCI-0001076	ABH60de	E2348_C_1027		ADO-0005525	ABEcc5	EcE24377A_1081		BAS-0005945	ADY3b7
ABE-0003692	ABEe6c	b1090		ADY-0000922	ABEc27	ECK0904		ABH-0024955	ABH617b	Z1132		ACA-0130992	ABH6244	ECs1077		ABR-0077286	ABH6f61	c1191		AEA-0001094	AEA446	UTI89_C1099		AEF-0001052	ABEde8	ECP_1042		ADP-0006306	ABH5e3f	Ec53638_1098		AEG-0000057	ABEdf	APECO1_1921		AEM-0006537	ABE228a	EcolC_1020		BCI-0001077	ABH60df	E2348_C_1028		ADO-0005526	ABEcc8	EcE24377A_1082		BAS-0005946	ABEc7b
ABE-0003696	ABEe70	b1091		ADY-0000923	ABEc29	ECK0905		ABH-0024956	ABH617c	Z1133		ACA-0130993	ACA1ffb1	ECs1078		ABR-0077287	ABH6f60	c1192		AEA-0001095	AEG10aa	UTI89_C1101		AEF-0001054	ABEded	ECP_1044		ADP-0006307	ABE2bc	Ec53638_1099		AEG-0000056	ABEdd	APECO1_1922		AEM-0006538	ABE2288	EcolC_1021		BCI-0001078	ABH60e0	E2348_C_1029		ADO-0005527	ABEcce	EcE24377A_1083		BAS-0005949	ABEc81
ABE-0003698	ABEe72	b1092		ADY-0000924	ABEc2b	ECK0906		ABH-0024957	ABH617d	Z1134		ACA-0130994	ACA1ffb2	ECs1079		ABR-0077288	ABH6f5f	c1193		AEA-0001096	ACA200a0	UTI89_C1104		AEF-0001055	ABEdef	ECP_1045		ADP-0006309	ABE2b4	Ec53638_1100		AEG-0000055	ABE2db6	APECO1_1923		AEM-0006539	ABE2286	EcolC_1022		BCI-0001079	ABH60e1	E2348_C_1030		ADO-0005528	ABEcd0	EcE24377A_1084		BAS-0005951	ABEc86
ABE-0003700	ABEe74	b1093		ADY-0000925	ABEc2d	ECK0907		ABH-0024959	ABH617f	Z1136		ACA-0130995	ABH6245	ECs1080		ABR-0077289	ABH6f5e	c1194		AEA-0001097	ACA200a1	UTI89_C1106		AEF-0001056	ABEdf4	ECP_1046		ADP-0006308	ABE2b6	Ec53638_1101		AEG-0000054	ABEca	APECO1_1924		AEM-0006541	ABE2282	EcolC_1023		BCI-0001320	ABH64f1	E2348_C_1032		ADO-0005530	ABEcd6	EcE24377A_1087		BAS-0005950	ABEc84
ABE-0003703	ABEe77	b1094		ADY-0000926	ABEc30	ECK0908		ABH-0024960	ABH6180	Z1137		ACA-0130996	ACA1ffb4	ECs1081		ABR-0077291	ABH6f5d	c1196		AEA-0001098	ACA200a2	UTI89_C1107		AEF-0001057	ABEdf6	ECP_1047		ADP-0006316	ABE2a3	Ec53638_1109		AEG-0000053	ABEc6	APECO1_1925		AEM-0006542	ABE227f	EcolC_1024		BCI-0001315	AEA5c8	E2348_C_1033		ADO-0005531	ABEcd8	EcE24377A_1088		BAS-0005952	ABEc8b
ABE-0003705	ABEe79	b1095		ADY-0000927	ABEc32	ECK0909		ABH-0024962	ABH6182	Z1139		ACA-0130997	ADY641	ECs1082		ABR-0077292	ABH6f5c	c1197		AEA-0001100	AEA44c	UTI89_C1108		AEF-0001058	ABEdfd	ECP_1048		ADP-0006317	ABE29f	Ec53638_1110		AEG-0000052	ABEc4	APECO1_1926		AEM-0006543	ABE227d	EcolC_1025		BCI-0001083	BCI43b	E2348_C_1034		ADO-0005532	ABEcda	EcE24377A_1089		BAS-0005953	ABEc8d
ABE-0003709	ABEe7d	b1096		ADY-0000928	ABEc35	ECK0910		ABH-0024963	ABH6183	Z1140		ACA-0130998	ABH63ef	ECs1083		ABR-0077293	ABH6f5b	c1198		AEA-0001101	AEA44d	UTI89_C1109		AEF-0001059	ABEdff	ECP_1049		ADP-0006318	ABE29c	Ec53638_1111		AEG-0000051	ABEbb	APECO1_1927		AEM-0006544	ABH6c08	EcolC_1026		BCI-0001073	ABH60db	E2348_C_1035		ADO-0005533	ABEcdc	EcE24377A_1090		BAS-0005954	ABEc93
ABE-0003712	ABEe80	b1097		ADY-0000929	ABEc37	ECK0911		ABH-0024964	ABH6184	Z1141		ACA-0130999	ABH63f0	ECs1084		ABR-0077294	ABH6f5a	c1199		AEA-0001102	AEA44e	UTI89_C1110		AEF-0001060	ABEe01	ECP_1050		ADP-0006319	ABE29a	Ec53638_1112		AEG-0000050	ABEb7	APECO1_1928		AEM-0006546	ABE2272	EcolC_1027		BCI-0001081	ABH60e3	E2348_C_1037		ADO-0005534	ABEcde	EcE24377A_1091		BAS-0005955	ABEc95
ABE-0003714	ABEe82	b1098		ADY-0000930	ABEc3b	ECK0912		ABH-0024966	ABH6186	Z1143		ACA-0131000	ABH63f1	ECs1085		ABR-0077295	ABH6f59	c1200		AEA-0001103	AEA44f	UTI89_C1111		AEF-0001061	ABEe06	ECP_1051		ADP-0006320	ABE297	Ec53638_1113		AEG-0000049	ABEb4	APECO1_1929		AEM-0006548	ABE2270	EcolC_1028		BCI-0001087	BCI43f	E2348_C_1038		ADO-0005535	ABEce0	EcE24377A_1092		BAS-0005956	ABEc97
ABE-0003716	ABEe84	b1099		ADY-0000931	ABEc3e	ECK0913		ABH-0024967	ABH6187	Z1144		ACA-0131001	ABH63f2	ECs1086		ABR-0077296	ABH6f58	c1201		AEA-0001104	AEA450	UTI89_C1112		AEF-0001062	ABEe0a	ECP_1052		ADP-0006321	ABE295	Ec53638_1114		AEG-0001028	ABEeae	APECO1_193		AEM-0006549	ABE226e	EcolC_1029		BCI-0001088	BCI440	E2348_C_1039		ADO-0005536	ABEce4	EcE24377A_1093		BAS-0005958	ABEc9d
ABE-0003719	ABEe87	b1100		ADY-0000932	ABEc40	ECK0914		ABH-0024968	ABH6188	Z1145		ACA-0131002	ABH63f3	ECs1087		ABR-0077297	ABH6f57	c1202		AEA-0001107	ACA200f6	UTI89_C1113		AEF-0001063	ABEe0f	ECP_1053		ADP-0006322	ABE291	Ec53638_1115		AEG-0000048	ABEb2	APECO1_1930		AEM-0006550	ABE2268	EcolC_1030		BCI-0001066	BCI42a	E2348_C_1040		ADO-0005537	ABEce6	EcE24377A_1094		BAS-0005959	ABEca1
ABE-0003722	ABEe8a	b1101		ADY-0000933	ABEc42	ECK0915		ABH-0024969	ABH6189	Z1146		ACA-0131006	ACA1ffbe	ECs1088		ABR-0077298	ABH6f56	c1203		AEA-0001109	AEA455	UTI89_C1114		AEF-0001064	ABEe17	ECP_1054		ADP-0006323	ABE28f	Ec53638_1116		AEG-0000047	ABEaf	APECO1_1931		AEM-0006551	ABE2266	EcolC_1031		BCI-0001084	BCI43c	E2348_C_1041		ADO-0005538	ABU1765c	EcE24377A_1095		BAS-0005960	ABEca6
ABE-0003724	ABEe8c	b1102		ADY-0000934	ABEc46	ECK0916		ABH-0024970	ABH618a	Z1147		ACA-0131008	ACA1ffc0	ECs1089		ABR-0077299	ABR12df3	c1204		AEA-0001110	AEA456	UTI89_C1115		AEF-0001065	ABEe1b	ECP_1055		ADP-0006324	ABE28c	Ec53638_1117		AEG-0000046	ABEa9	APECO1_1932		AEM-0006552	ABE2264	EcolC_1032		BCI-0001091	ABH60ec	E2348_C_1042		ADO-0005539	ABEce9	EcE24377A_1096		BAS-0005961	ABEca8
ABE-0003729	ABEe91	b1103		ADY-0000935	ABEc49	ECK0917		ABH-0024971	ABH618b	Z1148		ACA-0131009	ACA1ffc1	ECs1090		ABR-0077300	ABR12df4	c1205		AEA-0001111	AEA457	UTI89_C1116		AEF-0001066	ABEe1f	ECP_1056		ADP-0006325	ABE28a	Ec53638_1118		AEG-0000045	ABEa7	APECO1_1933		AEM-0006553	ABE2262	EcolC_1033		BCI-0001094	ABH60ee	E2348_C_1044		ADO-0005540	ABEced	EcE24377A_1097		BAS-0005962	ABEcac
ABE-0003731	ABEe93	b1104		ADY-0000936	ABEc4b	ECK0918		ABH-0024973	ABH618d	Z1150		ACA-0131010	ACA1ffc2	ECs1091		ABR-0077301	ABR12df5	c1206		AEA-0001112	AEA458	UTI89_C1117		AEF-0001067	ABEe22	ECP_1057		ADP-0006326	ABE288	Ec53638_1119		AEG-0000044	ABEa4	APECO1_1934		AEM-0006554	ABE225f	EcolC_1034		BCI-0003662	ABE2887	E2348_C_1045		ADO-0005541	ABEcf0	EcE24377A_1098		BAS-0005964	ABEcb3
ABE-0003733	ABEe95	b1105		ADY-0000937	ABEc4e	ECK0919		ABH-0024975	ABH618f	Z1152		ACA-0131012	ACA1ffc4	ECs1092		ABR-0077302	ABR12df6	c1207		AEA-0001113	AEA459	UTI89_C1118		AEF-0001068	ABEe26	ECP_1058		ADP-0006327	ABEb86e	Ec53638_1120		AEG-0000043	ABEa1	APECO1_1935		AEM-0006555	ABE225b	EcolC_1035		BCI-0003665	ABE2891	E2348_C_1046		ADO-0005542	ABEcf5	EcE24377A_1099		BAS-0005963	ABEcb1
ABE-0003735	ABEe97	b1106		ADY-0000938	ABEc51	ECK0920		ABH-0024976	ABH6190	Z1153		ACA-0131011	ABH6449	ECs1093		ABR-0077303	ABR12df7	c1208		AEA-0001114	AEA45a	UTI89_C1119		AEF-0001069	ABEe29	ECP_1059		ADP-0006328	ABE281	Ec53638_1121		AEG-0000042	ABE9f	APECO1_1936		AEM-0006556	ABE2259	EcolC_1036		BCI-0001977	ABE1688	E2348_C_1047		ADO-0005543	ABEcf7	EcE24377A_1100		BAS-0005965	ABEcb5
ABE-0003737	ABEe99	b1107		ADY-0000939	ABEc5a	ECK0921		ABH-0024978	ABH6192	Z1155		ACA-0131013	ABH652a	ECs1094		ABR-0077304	ABR12df8	c1209		AEA-0001115	AEA45b	UTI89_C1120		AEF-0001070	ABEe2b	ECP_1060		ADP-0006329	ABE27e	Ec53638_1122		AEG-0000041	ABE9c	APECO1_1937		AEM-0006557	ABE2254	EcolC_1037		BCI-0003656	ABE286e	E2348_C_1048		ADO-0005544	ABEcf9	EcE24377A_1101		BAS-0005966	ABEcb9
ABE-0003740	ABEe9c	b1108		ADY-0000940	ABEc5f	ECK0922		ABH-0024980	ABH6194	Z1157		ACA-0131015	ABH652b	ECs1096		ABR-0077309	ABR12dfd	c1213		AEA-0001116	AEA45c	UTI89_C1121		AEF-0001071	ABEe2e	ECP_1061		ADP-0006330	ABE27b	Ec53638_1123		AEG-0000040	ABE95	APECO1_1938		AEM-0006558	ABE2252	EcolC_1038		BCI-0003673	ABE28a4	E2348_C_1049		ADO-0005545	ABEcfb	EcE24377A_1102		BAS-0005967	ABEcbb
ABE-0003746	ABEea2	b1109		ADY-0000941	ABEc63	ECK0923		ABH-0024982	ABH6196	Z1159		ACA-0131017	ABH652c	ECs1097		ABR-0077310	ABR12dfe	c1214		AEA-0001117	AEF12e	UTI89_C1122		AEF-0001072	ABEe30	ECP_1062		ADP-0006331	ADP18bb	Ec53638_1124		AEG-0000039	ABE93	APECO1_1939		AEM-0006559	ABE2250	EcolC_1039		BCI-0003641	ABE2839	E2348_C_1050		ADO-0005546	ABEcfd	EcE24377A_1103		BAS-0005968	ABEcbe
ABE-0003752	ABEea8	b1110		ADY-0000943	ABEc67	ECK0925		ABH-0024983	ABH6197	Z1160		ACA-0131018	ACA1ffca	ECs1099		ABR-0077311	ABR12dff	c1215		AEA-0001118	AEA45e	UTI89_C1123		AEF-0001073	ABEe32	ECP_1063		ADP-0006332	ABE276	Ec53638_1125		AEG-0001029	ABEeb0	APECO1_194		AEM-0006560	ABE2242	EcolC_1040		BCI-0003642	ABH6dff	E2348_C_1051		ADO-0005547	ABEd0d	EcE24377A_1104		BAS-0005969	ADP158b
ABE-0003754	ABEeaa	b1111		ADY-0000944	ABEc6a	ECK0926		ABH-0024984	ABH6198	Z1161		ACA-0131019	ABH652d	ECs1100		ABR-0077312	ABR12e00	c1216		AEA-0001119	AEA45f	UTI89_C1124		AEF-0001074	ABEe35	ECP_1064		ADP-0006333	ABE270	Ec53638_1126		AEG-0000038	ABE91	APECO1_1940		AEM-0006561	ABE223f	EcolC_1041		BCI-0003654	ABE286a	E2348_C_1052		ADO-0005548	ABEd12	EcE24377A_1105		BAS-0005970	ABEcc3
ABE-0003758	ABEeae	b1112		ADY-0000945	ABEc6c	ECK0927		ABH-0024986	ABH619a	Z1163		ACA-0131020	ABH652f	ECs1101		ABR-0077313	ABR12e01	c1217		AEA-0001120	AEA460	UTI89_C1125		AEF-0001075	ABEe39	ECP_1065		ADP-0006334	ABE26e	Ec53638_1127		AEG-0000037	ABE8d	APECO1_1941		AEM-0006562	ABE223d	EcolC_1042		BCI-0001082	AEA5ef	E2348_C_1053		ADO-0005549	ABE4596e	EcE24377A_1107		BAS-0005971	ABEcc5
ABE-0003760	ABEeb0	b1113		ADY-0000946	ABEc6e	ECK0928		ABH-0024987	ABH619b	Z1164		ACA-0131022	ACA1ffce	ECs1102		ABR-0077316	AEF11d	c1220		AEA-0001121	AEA461	UTI89_C1127		AEF-0001076	ABEe3b	ECP_1066		ADP-0006335	ABE26c	Ec53638_1128		AEG-0000036	ABE8b	APECO1_1942		AEM-0006563	ABE223b	EcolC_1043		BCI-0003657	ABE2871	E2348_C_1054		ADO-0005551	ABEd17	EcE24377A_1108		BAS-0005972	ABEcc8
ABE-0003763	ABEeb3	b1114		ADY-0000947	ABEc71	ECK0929		ABH-0024988	ABH619c	Z1165		ACA-0131023	ACA1ffcf	ECs1103		ABR-0077318	ABR12e06	c1222		AEA-0001122	AEA462	UTI89_C1128		AEF-0001077	ABEe3d	ECP_1067		ADP-0006336	ABE26a	Ec53638_1129		AEG-0000035	ABE88	APECO1_1943		AEM-0006564	ABE2238	EcolC_1044		BCI-0003519	ABH6d8a	E2348_C_1055		ADO-0005552	ADO15b0	EcE24377A_1109		BAS-0005974	ABEcce
ABE-0003767	ABEeb7	b1115		ADY-0000948	ABEc73	ECK0930		ABH-0024989	ABH619d	Z1166		ACA-0131024	ACA1ffd0	ECs1104		ABR-0077323	AEA133f	c1225		AEA-0001123	ABU18196	UTI89_C1129		AEF-0001078	ABEe3f	ECP_1068		ADP-0006337	ABE265	Ec53638_1130		AEG-0000034	ABE85	APECO1_1944		AEM-0006565	ABE2236	EcolC_1045		BCI-0003676	ABE28ad	E2348_C_1056		ADO-0005553	ABEd1a	EcE24377A_1110		BAS-0005973	ABEccc
ABE-0003772	ABEebc	b1116		ADY-0000949	ADY3b5	ECK0931		ABH-0024990	ABH619e	Z1167		ACA-0131025	BAS1788	ECs1105		ABR-0077325	ABR12e0d	c1227		AEA-0001124	ABU18193	UTI89_C1130		AEF-0001079	ABEe41	ECP_1069		ADP-0006338	ABE262	Ec53638_1131		AEG-0000033	ABE82	APECO1_1945		AEM-0006566	ABE2234	EcolC_1046		BCI-0001100	ABEd31	E2348_C_1057		ADO-0005555	ABEd22	EcE24377A_1111		BAS-0005975	ABEcd0
ABE-0003774	ABEebe	b1117		ADY-0000950	ADY3b6	ECK0932		ABH-0024991	AEG139d	Z1168		ACA-0131026	ACA1ffd2	ECs1106		ABR-0077327	ABR12e0f	c1229		AEA-0001125	ABU18190	UTI89_C1131		AEF-0001080	ABEe44	ECP_1070		ADP-0006339	ABE260	Ec53638_1132		AEG-0000032	ABE80	APECO1_1946		AEM-0006567	ABE2232	EcolC_1047		BCI-0002062	ABE17a6	E2348_C_1058		ADO-0005554	ABEd20	EcE24377A_1112		BAS-0005978	BAS175a
ABE-0003776	ABEec0	b1118		ADY-0000951	ADY3b7	ECK0933		ABH-0024992	ABH61a0	Z1169		ACA-0131027	ACA1ffd3	ECs1107		ABR-0077328	ABR12e10	c1230		AEA-0001126	AEA466	UTI89_C1132		AEF-0001081	ABEe46	ECP_1071		ADP-0006340	ABE25d	Ec53638_1133		AEG-0000031	ABE7d	APECO1_1947		AEM-0006571	ABH6be9	EcolC_1051		BCI-0003671	ABE28a1	E2348_C_1059		ADO-0005556	ABEd2a	EcE24377A_1113		BAS-0005979	BAS175b
ABE-0003778	ABEec2	b1119		ADY-0000952	ABEc7b	ECK0934		ABH-0024993	ABH61a1	Z1170		ACA-0131028	ACA1ffd4	ECs1108		ABR-0077329	AEG12c6	c1231		AEA-0001127	AEA467	UTI89_C1133		AEF-0001082	ABEe48	ECP_1072		ADP-0006341	ABE25b	Ec53638_1134		AEG-0000030	AEG1e	APECO1_1948		AEM-0006572	ABE2209	EcolC_1052		BCI-0003653	ABE2867	E2348_C_1060		ADO-0005557	ABEd2c	EcE24377A_1114		BAS-0005980	ABH6234
ABE-0003781	ABEec5	b1120		ADY-0000953	ADY3b9	ECK0935		ABH-0024994	ABH61a2	Z1171		ACA-0131029	ACA1ffd5	ECs1109		ABR-0077330	ABR12e12	c1232		AEA-0001128	AEA468	UTI89_C1134		AEF-0001083	ABEe4a	ECP_1073		ADP-0006342	ABE258	Ec53638_1135		AEG-0000029	ABE79	APECO1_1949		AEM-0006574	AEM19ae	EcolC_1053		BCI-0003612	ABE27c7	E2348_C_1061		ADO-0005559	ADO15b7	EcE24377A_1115		BAS-0005981	ABH6235
ABE-0003784	ABEec8	b1121		ADY-0000954	ABEc81	ECK0936		ABH-0024995	ABH61a3	Z1172		ACA-0131030	ACA1ffd6	ECs1110		ABR-0077331	AEF123	c1233		AEA-0001130	AEA46a	UTI89_C1135		AEF-0001084	ABEe4c	ECP_1074		ADP-0006343	ABE253	Ec53638_1136		AEG-0001030	ABEeb3	APECO1_195		AEM-0006575	AEM19af	EcolC_1054		BCI-0003664	ABE288e	E2348_C_1062		ADO-0005558	ABEd2e	EcE24377A_1116		BAS-0005983	ABH6237
ABE-0003786	ABEeca	b1122		ADY-0000955	ABEc84	ECK0937		ABH-0024996	ABH61a4	Z1173		ACA-0131031	ACA1ffd7	ECs1111		ABR-0077332	ABR12e14	c1234		AEA-0001131	AEF13c	UTI89_C1136		AEF-0001085	ABEe52	ECP_1075		ADP-0006344	ABE250	Ec53638_1137		AEG-0000028	ABE76	APECO1_1950		AEM-0006576	AEM19b0	EcolC_1055		BCI-0003668	ABE289b	E2348_C_1063		ADO-0005560	ABEd31	EcE24377A_1117		BAS-0005984	ABH6238
ABE-0003789	ABEecd	b1123		ADY-0000956	ABEc86	ECK0938		ABH-0024997	ABH61a5	Z1174		ACA-0131032	ABH6539	ECs1112		ABR-0077333	ACA200f6	c1235		AEA-0001132	AEA46c	UTI89_C1137		AEF-0001086	ABEe54	ECP_1076		ADP-0006345	ABE24c	Ec53638_1138		AEG-0000027	ABE70	APECO1_1951		AEM-0006577	AEM19b1	EcolC_1056		BCI-0003677	ABE28b1	E2348_C_1064		ADO-0005561	ABEd33	EcE24377A_1118		BAS-0005985	AEA5bd
ABE-0003791	ABEecf	b1124		ADY-0000957	ABEc8b	ECK0939		ABH-0024998	ABH61a6	Z1175		ACA-0131033	AEA530	ECs1113		ABR-0077334	AEA455	c1236		AEA-0001133	AEA46d	UTI89_C1138		AEF-0001087	ABEe58	ECP_1077		ADP-0006346	ABE246	Ec53638_1139		AEG-0000026	AEA22	APECO1_1952		AEM-0006578	AEM19b2	EcolC_1057		BCI-0002261	ABE19cf	E2348_C_1065		ADO-0005562	ADY3f4	EcE24377A_1119		BAS-0005987	ABH623b
ABE-0003794	ABEed2	b1125		ADY-0000958	ABEc8d	ECK0940		ABH-0024999	ABH61a7	Z1176		ACA-0131034	ACA1ffda	ECs1114		ABR-0077335	AEA456	c1237		AEA-0001134	AEA46e	UTI89_C1139		AEF-0001088	ABEe5b	ECP_1078		ADP-0006347	ABE243	Ec53638_1140		AEG-0000025	ABE6d	APECO1_1953		AEM-0006580	AEM19b4	EcolC_1058		BCI-0003832	ABE2ab8	E2348_C_1066		ADO-0005563	ABEd3c	EcE24377A_1120		BAS-0005988	ABH623c
ABE-0003796	ABEed4	b1126		ADY-0000959	ABEc93	ECK0941		ABH-0025000	ABH61a8	Z1177		ACA-0131035	ACA20209	ECs1115		ABR-0077336	AEA457	c1238		AEA-0001135	AEA46f	UTI89_C1140		AEF-0001089	ABEe5e	ECP_1079		ADP-0006349	ABE23f	Ec53638_1141		AEG-0000024	ABE67	APECO1_1954		AEM-0006581	AEM19b5	EcolC_1059		BCI-0002205	ABE196d	E2348_C_1067		ADO-0005564	ABEd3e	EcE24377A_1121		BAS-0005989	BAS1765
ABE-0003800	ABEed8	b1127		ADY-0000960	ABEc95	ECK0942		ABH-0025001	ABH61a9	Z1178		ACA-0131036	ABH6607	ECs1116		ABR-0077337	AEA458	c1239		AEA-0001136	AEA470	UTI89_C1142		AEF-0001090	ABEe64	ECP_1080		ADP-0006351	ABE23b	Ec53638_1143		AEG-0000023	ABE65	APECO1_1955		AEM-0006582	ADP1835	EcolC_1060		BCI-0001107	ABE4596f	E2348_C_1068		ADO-0005565	ABEd40	EcE24377A_1122		BAS-0005990	ABH623e
ABE-0003802	ABEeda	b1128		ADY-0000961	ABEc97	ECK0943		ABH-0025004	ABH61ac	Z1181		ACA-0131037	ACA1ffdd	ECs1117		ABR-0077338	AEA459	c1240		AEA-0001137	AEA471	UTI89_C1143		AEF-0001091	ABEe66	ECP_1081		ADP-0006352	ABE238	Ec53638_1144		AEG-0000022	ABE60	APECO1_1956		AEM-0006583	ADP1836	EcolC_1061		BCI-0003839	ABE2acb	E2348_C_1069		ADO-0005566	ABE4596f	EcE24377A_1123		BAS-0005991	AFS6b6
ABE-0003805	ABEedd	b1129		ADY-0000962	ABEc9b	ECK0944		ABH-0025006	ABH61ae	Z1183		ACA-0131038	BAS1797	ECs1118		ABR-0077339	AEA45a	c1241		AEA-0001138	AEA472	UTI89_C1145		AEF-0001092	ABEe6c	ECP_1082		ADP-0006353	ABE235	Ec53638_1145		AEG-0000021	ABE5e	APECO1_1957		AEM-0006584	AEM19b8	EcolC_1062		BCI-0002213	ABE1989	E2348_C_1070		ADO-0005567	ABEd49	EcE24377A_1124		BAS-0005992	ABH6240
ABE-0003807	ABEedf	b1130		ADY-0000963	ABEc9d	ECK0945		ABH-0025007	ABH61af	Z1184		ACA-0131039	ACA1ffdf	ECs1119		ABR-0077340	ABR12e1c	c1242		AEA-0001139	AEA473	UTI89_C1146		AEF-0001093	ABEe70	ECP_1083		ADP-0006354	ADYa4	Ec53638_1146		AEG-0000020	ABE5b	APECO1_1958		AEM-0006585	AEM19b9	EcolC_1063		BCI-0001122	BCI462	E2348_C_1071		ADO-0005568	ABEd4b	EcE24377A_1125		BAS-0005993	ABH6241
ABE-0003810	ABEee2	b1131		ADY-0000964	ABEca1	ECK0946		ABH-0025008	ABH61b0	Z1185		ACA-0131040	ACA1ffe0	ECs1120		ABR-0077341	AEA45c	c1243		AEA-0001140	AEA474	UTI89_C1147		AEF-0001094	ABEe72	ECP_1084		ADP-0006355	ABE22c	Ec53638_1147		AEG-0000019	ABE48	APECO1_1959		AEM-0006587	ABE21ae	EcolC_1064		BCI-0001089	BAS1b9c	E2348_C_1072		ADO-0005569	ABEd4f	EcE24377A_1126		BAS-0005994	ABH6242
ABE-0003812	ABEee4	b1132		ADY-0000965	ABEca6	ECK0947		ABH-0025009	ABH61b1	Z1186		ACA-0131041	ACA1ffe1	ECs1121		ABR-0077342	ABR12e1e	c1244		AEA-0001141	AEFbde	UTI89_C1148		AEF-0001095	ABEe74	ECP_1085		ADP-0006356	ABE22a	Ec53638_1148		AEG-0001031	ABEeb7	APECO1_196		AEM-0006588	ABE21aa	EcolC_1065		BCI-0000593	AEA2a6	E2348_C_1073		ADO-0005570	ABEd52	EcE24377A_1127		BAS-0005995	ABH662e
[truncated: 4,419 more rows]
[truncated: 16 more columns]
