# Supplementary material for: The evolution of metabolic networks of E. coli
Source: BMC Syst Biol. 2011 Nov 1;5:182. doi: 10.1186/1752-0509-5-182 (PMC3229490; doi:10.1186/1752-0509-5-182)
Supplement: Additional file 4 — E. coli pangenome orthologous cluster group identifier (OCG) to protein to reaction information for the E. coli pan-GEM. This file contains four tables, the first contains all gene additions, the second contains all metabolite additions, and the third contains all reaction additions to iEco1339_MG1655 to construct the E. coli pan-GEM (Eco1712_pan). The fourth table contains the final OCG to protein to reaction information for Eco1712_pan. [file 1752-0509-5-182-S4.XLS]

## Sheet: pan new additions
pangenome additions
OCG Group ID	ASAP Feature ID	Metabolic product	new reaction and isozymes	Daves notes		Reaction abrev	officialName	equation	reconstruction directionality
	EDL933 O157:H7			note forms a homotetramer acts with caiB for enzyme activity, caiB is in model, requires FAD as cofactor unknown electron carrier
ABH6090	ABH-0024966	putative urease structural subunit A (gamma)	component of new reaction UREA	note was initially in the JL model and was then removed in Feist model, now I added as a different reaction
ABH6091	ABH-0024967	putative urease structural subunit B (beta)	component of new reaction UREA	note also added as a isozyme for fructose 16 biphosphate		FBP	fructose-bisphosphatase	[c] : fdp + h2o --> f6p + pi	forward only
ABH6182	ABH-0024968	putative urease structural subunit C (alpha)	component of new reaction UREA			PFL	pyruvate formate lyase	[c] : coa + pyr --> accoa + for	forward only
ABH6186	ABH-0024968	putative nickel metallochaperone	component of new reaction UREA			PFL	pyruvate formate lyase	[c] : coa + pyr --> accoa + for	forward only
ABH6187	ABH-0024970	putative urease accessory protein F	component of new reaction UREA	updated, quite a discussion in the paper about how these two represent the most likely candidates, yet only tested in vitro		PFL	pyruvate formate lyase	[c] : coa + pyr --> accoa + for	forward only
ABH6188	ABH-0024971	putative GTP hydrolase	component of new reaction UREA	this one is new, and I updated the product to reflect it		PFL	pyruvate formate lyase	[c] : coa + pyr --> accoa + for	forward only
ABH6188	ABH-0025384	putative diacylglycerol kinase	isozyme for DAGK 7 rxns	new utilization of pyrimidine catabolism not pinpointed to precise genes, but locus identified roles of each not determined, hence I added the whole operon		PFL	pyruvate formate lyase	[c] : coa + pyr --> accoa + for	forward only
ABH618a	ABH-0025388	putative urease structural subunit A (gamma)	second copy of component of new reaction UREA	new utilization of pyrimidine catabolism not pinpointed to precise genes, but locus identified roles of each not determined, hence I added the whole operon
ABH618b	ABH-0025389	putative urease structural subunit B (beta)	second copy of component of new reaction UREA	new utilization of pyrimidine catabolism not pinpointed to precise genes, but locus identified roles of each not determined, hence I added the whole operon		AGM3PA	N-Acetyl-D-glucosamine(anhydrous)N-Acetylmuramyl-tripeptide amidase	[c] : anhgm3p + h2o --> LalaDgluMdap + anhgm	forward only
ABH619b	ABH-0025390	putative urease structural subunit C (alpha)	second copy of component of new reaction UREA	new utilization of pyrimidine catabolism not pinpointed to precise genes, but locus identified roles of each not determined, hence I added the whole operon		AGM3PA	N-Acetyl-D-glucosamine(anhydrous)N-Acetylmuramyl-tripeptide amidase	[c] : anhgm3p + h2o --> LalaDgluMdap + anhgm	forward only
ABH61a2	ABH-0025391	putative nickel metallochaperone	second copy of component of new reaction UREA	new utilization of pyrimidine catabolism not pinpointed to precise genes, but locus identified roles of each not determined, hence I added the whole operon
ABH61a3	ABH-0025392	putative urease accessory protein F	second copy of component of new reaction UREA	new utilization of pyrimidine catabolism not pinpointed to precise genes, but locus identified roles of each not determined, hence I added the whole operon
ABH61a4	ABH-0025393	putative GTP hydrolase	second copy of component of new reaction UREA	new utilization of pyrimidine catabolism not pinpointed to precise genes, but locus identified roles of each not determined, hence I added the whole operon
ABH61a5	ABH-0025754	putative iron compound ABC transporter, ATP-binding protein	isozyme for FEENTERabcpp
ABH61a6	ABH-0025755	putative iron compound ABC transporter, permease protein	isozyme for FEENTERabcpp			PGMT	phosphoglucomutase	[c] : g1p <==> g6p	reversible
ABH61a7	ABH-0026918	phosphomannomutase	isozyme for PMANM	Some, but not all, E. coli K-12 strains lack the ability to utilize phenylacetate; E. coli W and MG1655 exhibit utilization, though E. coli C does not exhibit utilization due to deletion of a large fragment that includes the paa region [ Ferrandez98 ].
ABH61a8	ABH-0026919	mannose-1-P guanosyltransferase	isozyme for MAN1PT2	Some, but not all, E. coli K-12 strains lack the ability to utilize phenylacetate; E. coli W and MG1655 exhibit utilization, though E. coli C does not exhibit utilization due to deletion of a large fragment that includes the paa region [ Ferrandez98 ].
ABU18190	ABH-0026922	GDP-mannose dehydratase	isozyme for GMAND	Some, but not all, E. coli K-12 strains lack the ability to utilize phenylacetate; E. coli W and MG1655 exhibit utilization, though E. coli C does not exhibit utilization due to deletion of a large fragment that includes the paa region [ Ferrandez98 ].
ABH6328	ABH-0026931	UDP-N-acetylglucosamine 4-epimerase	added new reaction UDPNAG4E	Some, but not all, E. coli K-12 strains lack the ability to utilize phenylacetate; E. coli W and MG1655 exhibit utilization, though E. coli C does not exhibit utilization due to deletion of a large fragment that includes the paa region [ Ferrandez98 ].
ABH632c	ABH-0027112	putative hydroxylase	added as new reaction HQNHO	Some, but not all, E. coli K-12 strains lack the ability to utilize phenylacetate; E. coli W and MG1655 exhibit utilization, though E. coli C does not exhibit utilization due to deletion of a large fragment that includes the paa region [ Ferrandez98 ].
ABH632d	ABH-0027113	putative glutathione-S-transferase	isozyme for GST	Some, but not all, E. coli K-12 strains lack the ability to utilize phenylacetate; E. coli W and MG1655 exhibit utilization, though E. coli C does not exhibit utilization due to deletion of a large fragment that includes the paa region [ Ferrandez98 ].
ABH632e	ABH-0027115	gentisate 1,2-dioxygenase	added as new reaction GT12DOG	Some, but not all, E. coli K-12 strains lack the ability to utilize phenylacetate; E. coli W and MG1655 exhibit utilization, though E. coli C does not exhibit utilization due to deletion of a large fragment that includes the paa region [ Ferrandez98 ].
ABH632f	ABH-0027334	sucrose permease	component of new reaction SUCRtran	Some, but not all, E. coli K-12 strains lack the ability to utilize phenylacetate; E. coli W and MG1655 exhibit utilization, though E. coli C does not exhibit utilization due to deletion of a large fragment that includes the paa region [ Ferrandez98 ].
ABH6330	ABH-0027336	sucrose 6-phosphate hydrolase	component of new reaction SUCRtran	Some, but not all, E. coli K-12 strains lack the ability to utilize phenylacetate; E. coli W and MG1655 exhibit utilization, though E. coli C does not exhibit utilization due to deletion of a large fragment that includes the paa region [ Ferrandez98 ].
ABH6331	ABH-0027337		component of new reaction SUCRtran
ABH6341	ABH-0027335		component of new reaction SUCRtran
ABH634b	ABH-0027487	putative dimethyl sulfoxide reductase subunit C	component for isozyme for DMSOR1
ABH6349	ABH-0027488	putative dimethyl sulfoxide reductase subunit B	component for isozyme for DMSOR1
ABH634a	ABH-0027489	putative dimethyl sulfoxide reductase subunit A	component for isozyme for DMSOR1			ACOAD1f	acyl-CoA dehydrogenase (butanoyl-CoA)	[c] : btcoa + fad <==> b2coa + fadh2	reversible
ABH634b	ABH-0028515	putative 3-oxoacyl-[ACP] synthase	isozyme for 3OAS100 3OAS120 3OAS121 3OAS140 3OAS141 3OAS160 3OAS161 3OAS180 3OAS181 3OAS60 3OAS80
ABH634c	ABH-0028533	putative aldolase	isozyme for FBA			MCPST	3-mercaptopyruvate sulfurtransferase	[c] : cyan + mercppyr --> h + pyr + tcynt	forward only
ABH634d	ABH-0244036	bifunctional catalase/peroxidase	isozyme for CAT
ABH634e	ABH-0024720	putative corrinoid:ATP adenosyltransferase	isozyme for CBIAT	completes menaquinone biosynthesis pathway I believe
ABH649a	ABH-0024962	putative diacylglycerol kinase	isozyme for DAGK120 DAGK140 DAGK141 DAGK160 DAGK161 DAGK180 DAGK181	completes menaquinone biosynthesis pathway I believe
ABH649b	ABH-0024721	putative fumarate hydratase	added new reaction FUMHYD	these are newly characterized enzymes
ABH6927	ABH-0024987	unknown associated with putative tellurite resistance	added new reaction TERED and also as a isozyme for catalase activity CAT	these are newly characterized enzymes
ABH6929	ABH-0024994	putative phage inhibition, colicin resistance and tellurite resistance protein	added new reaction TERED and also as a isozyme for catalase activity CAT
ABH692a	ABH-0024995	putative phage inhibition, colicin resistance and tellurite resistance protein	added new reaction TERED and also as a isozyme for catalase activity CAT	also mentioned in the work of PMID: 18245280
ABH692c	ABH-0024996	putative phage inhibition, colicin resistance and tellurite resistance protein	added new reaction TERED and also as a isozyme for catalase activity CAT
ABH6933	ABH-0024997	putative phage inhibition, colicin resistance and tellurite resistance protein	added new reaction TERED and also as a isozyme for catalase activity CAT	this system has been characterized in Salmonella, not sure if the complete pathway for utilization is in E. coli, big operon is though, not sure why this isnt added.		ACALD	acetaldehyde dehydrogenase (acetylating)	[c] : acald + coa + nad <==> accoa + h + nadh	reversible
ABH69e8	ABH-0024998	putative phage inhibition, colicin resistance and tellurite resistance protein	added new reaction TERED and also as a isozyme for catalase activity CAT	characterized in Salmonella PMID: 15236963		ACS	acetyl-CoA synthetase	[c] : ac + atp + coa --> accoa + amp + ppi	forward only
ABH69e9	ABH-0024999	putative phage inhibition, colicin resistance and tellurite resistance protein	added new reaction TERED and also as a isozyme for catalase activity CAT
ABH69eb	ABH-0025000	partial putative phage inhibition, colicin resistance and tellurite resistance protein	added new reaction TERED and also as a isozyme for catalase activity CAT	characterized in Erwinia chrysanthemi involved in pectin degradation with kduI and kdgCFR
ABH6ac6	ABH-0025409	unknown associated with putative tellurite resistance	second copy for new reaction TERED and also as a isozyme for catalase activity CAT	characterized in Erwinia chrysanthemi involved in pectin degradation with kduI and kdgCFR
ABH6ac7	ABH-0025416	putative phage inhibition, colicin resistance and tellurite resistance protein	second copy for new reaction TERED and also as a isozyme for catalase activity CAT	although the electron acceptor is not identified, the enzyme involved use hydrogen gas for the sulfate system, so I think that it is logical to represent this with hydronium ions
ABH6ac7	ABH-0025417	putative phage inhibition, colicin resistance and tellurite resistance protein	second copy for new reaction TERED and also as a isozyme for catalase activity CAT
ABH6ac8	ABH-0025418	putative phage inhibition, colicin resistance and tellurite resistance protein	second copy for new reaction TERED and also as a isozyme for catalase activity CAT
ABH6ac9	ABH-0025419	putative phage inhibition, colicin resistance and tellurite resistance protein	second copy for new reaction TERED and also as a isozyme for catalase activity CAT			GSPMDS	Glutathionylspermidine synthetase	[c] : atp + gthrd + spmd --> adp + gtspmd + h + pi	forward only
ABH6b5f	ABH-0025420	putative phage inhibition, colicin resistance and tellurite resistance protein	second copy for new reaction TERED and also as a isozyme for catalase activity CAT			ADPRDP	ADPribose diphosphatase	[c] : adprib + h2o --> amp + (2) h + r5p	forward only
ABH6b60	ABH-0025421	putative phage inhibition, colicin resistance and tellurite resistance protein	second copy for new reaction TERED and also as a isozyme for catalase activity CAT
ABH6b61	ABH-0025422	partial putative phage inhibition, colicin resistance and tellurite resistance protein	second copy for new reaction TERED and also as a isozyme for catalase activity CAT	this reaction is part of the galactosamine pathway that is partially deleted in K12 for the transportor, I am adding since I will add the transport in the pangenome model
ABH6f63	ABH-0026921	fucose synthetase	added new FUCSYN reaction and also a isozyme for GOFUCR
ABH6f65	ABH-0026924	perosamine synthetase	added new reaction PEROSYN	this CDS is also believed to be involved in Ferrous iron uptake as a mutant displayed a reduction in the uptake		FE2abcpp	iron (II) transport via ABC system (periplasm)	atp[c] + fe2[p] + h2o[c] --> adp[c] + fe2[c] + h[c] + pi[c]	forward only
ABH6f66	ABH-0027335	D-fructokinase	isozyme for HEX7			X5PL3E	L-xylulose 5-phosphate 3-epimerase	[c] : xu5p-L --> ru5p-L	forward only
ABH7017	ABH-0028531	putative xylulose kinase	isozyme for reaction XYLK	I added the reaction to break down isoprimverose as this was demonstrated and is found in some plants that we are intersted in degrading
ABH3b944	ABH-0029195	D-glucitol-6-phosphate dehydrogenase	isozyme for SBTPD			R5PP	ribose 5-phosphate phosphatase	[c] : h2o + r5p --> pi + rib-D	forward only
ABH3b959	ABH-0244057	lipid A myristoyl transferase	isozyme for EDTXS2 and EDTXS4
						PGL	6-phosphogluconolactonase	[c] : 6pgl + h2o --> 6pgc + h	forward only
	Sakai O157:H7
ACA1fe64	ACA-0130660	putative fumarate hydratase	isozyme for FUMHYD
ACA1ffe0	ACA-0131040	putative copper/zinc-superoxide dismutase	isozyme for SPODMpp			G1PPpp	Glucose-1-phosphatase	[p] : g1p + h2o --> glc-D + pi	forward only
BAS180d	ACA-0131250	putative diacylglycerol kinase	isozyme for DAGK			ACOAD1f	acyl-CoA dehydrogenase (butanoyl-CoA)	[c] : btcoa + fad <==> b2coa + fadh2	reversible
ABE1094	ACA-0131800	component I of anthranilate synthase	isozyme for one of the components for ANS
ABE1510	ACA-0132299	fumarate hydratase (fumarase A), aerobic Class I	isozyme for FUMHYD
ACA2091b	ACA-0133403	putative anaerobic dimethyl sulfoxide reductase chain A precursor	component for isozyme DMSOR1
ABE3265	ACA-0134969	catalase/hydroperoxidase HPI(I)	isozyme for reaction CAT
ACA3ba28	ACA-0244264	Catalase-peroxidase	isozyme for reaction CAT
	CFTO73 (UPEC)
ABU177fd	ABR-0076391	putative sugar-phosphate isomerase/Ribose/galactose isomerase	added as new reaction GALISO
ABR12a6a	ABR-0076394	Gluconate 5-dehydrogenase	isozyme for 5DGLCNR
ABU18d53	ABR-0076404	putative ribokinase	isozyme for RBK
ABR12daf	ABR-0077231	N-terminal fragment of glucose-1-phosphatase/inositol phosphatase (pseudogene)	isozyme for G1PPpp
ABR12db0	ABR-0077232	C-terminal fragment of glucose-1-phosphatase/inositol phosphatase (pseudogene)	isozyme for G1PPpp
AEF11d	ABR-0077316	Phospho-2-dehydro-3-deoxyheptonate aldolase, Trp-sensitive	isozyme for reaction DDPA
ABR12e9d	ABR-0077469	N-terminal fragment of 4-amino-4-deoxychorismate lyase component of para-aminobenzoate synthase multienzyme complex (possible pseudogene)	isozyme for ADCL
	ABR-0077708	sitD protein	permease for isozyme listed below
ABU18296	ABR-0077709	sitC protein	isozyme for MN2t3pp and also FE2abcpp
ABU18293	ABR-0077710	sitB protein	isozyme for MN2t3pp and also FE2abcpp
AEA53f	ABR-0077711	sitA protein	isozyme for MN2t3pp and also FE2abcpp
AEA889	ABR-0078544	Putative anthranilate synthase	isozyme for ANS
AEA8b3	ABR-0078596	Putative 3-hydroxyacyl-CoA dehydrogenase	isozyme for ECOAH1 ECOAH2 ECOAH3 ECOAH4 ECOAH5 ECOAH6 ECOAH7 ECOAH8
ABR13364	ABR-0078692	Mannose-1-phosphate guanylyltransferase (GDP)	isozyme for MAN1PT2
AEF82e	ABR-0078694	UDP-glucose 4-epimerase	isozyme for UDPG4E
AEAcf0	ABR-0079659	Putative conserved protein	isozyme for MMM2
	ABR-0079674	Putative conserved protein	isozyme for FBP	H2O + urea <=> 2 ammonia + CO2
ABU1850c	ABR-0079924	Ureidoglycolate dehydrogenase	isozyme for URDGLYCD	H2O + urea <=> 2 ammonia + CO2
ABR13b59	ABR-0080729	S-adenosylmethionine synthetase	isozyme for METAT	H2O + urea <=> 2 ammonia + CO2
AEA113e	ABR-0080960	Carbamate kinase-like protein yahI	isozyme for CBMKr	H2O + urea <=> 2 ammonia + CO2
AEA1218	ABR-0081232	Putative propionate CoA-transferase	added as new reaction PPCOAT	H2O + urea <=> 2 ammonia + CO2
ABR13d58	ABR-0081240	2-oxoglutarate dehydrogenase E1 component	isozyme for b0727 in rxn AKGDH	H2O + urea <=> 2 ammonia + CO2
AEA1221	ABR-0081242	Dihydrolipoamide succinyltransferase component of 2-oxoglutarate dehydrogenase complex	isozyme for b0726 in rxn AKGDH	ATP + a 1,2-diacylglycerol <=> an L-phosphatidate + ADP		DAGK
				H2O + urea <=> 2 ammonia + CO2
	UTI89 (UPEC)			H2O + urea <=> 2 ammonia + CO2
ABE1d1	AEA-0000148	Pantoate-beta-alanine ligase	isozyme for PANTS	H2O + urea <=> 2 ammonia + CO2
ABE279	AEA-0000202	lysine decarboxylase, constitutive	isozyme for LYSDC	H2O + urea <=> 2 ammonia + CO2
ABE6da	AEA-0000537	glyoxylate carboligase	isozyme for GLXCL	H2O + urea <=> 2 ammonia + CO2
ABEe7d	AEA-0001225	4-amino-4-deoxychorismate lyase	isozyme for ADCL	H2O + urea <=> 2 ammonia + CO2
ABEe80	AEA-0001227	putative thymidylate kinase	isozyme for DTMPK	Ferric enterobactin transportor		FEENTERabcpp	Fe-enterobactin transport via ABC system (periplasm)	atp[c] + feenter[p] + h2o[c] --> adp[c] + feenter[c] + h[c] + pi[c]	forward only
ABE1370	AEA-0001714	glutamate decarboxylase beta	isozyme for GLUDC	Ferric enterobactin transportor		FEENTERabcpp	Fe-enterobactin transport via ABC system (periplasm)	atp[c] + feenter[p] + h2o[c] --> adp[c] + feenter[c] + h[c] + pi[c]	forward only
ABE13d4	AEA-0001747	altronate oxidoreductase	isozyme for TAGURr	converts D-mannose 1-phosphate into D-mannose 6-phosphate		PMANM	phosphomannomutase	[c] : man1p <==> man6p	reversible
ABE1812	AEA-0002059	phosphoribosylglycinamide formyltransferase 2	isozyme for GARFT	α-D-mannose 1-phosphate + GDP <=> GDP-D-mannose + phosphate		MAN1PT2	mannose-1-phosphate guanylyltransferase (GDP)	[c] : gdp + h + man1p --> gdpmann + pi	forward only
ACA20101	AEA-0002245	hypothetical protein YbdN	isozyme for PAPSR	GDP-D-mannose <=> H2O + GDP-4-dehydro-6-deoxy-D-mannose		GMAND	GDP-D-mannose dehydratase	[c] : gdpmann --> gdpddman + h2o	forward only
ABE1a67	AEA-0002316	dTDP-4-dehydrorhamnose 3,5-epimerase (dTDP-4-keto-6-deoxyglucose 3,5-epimerase) (dTDP-L-rhamnose synthetase)	isozyme for TDPDRE	UDP-D-glucose <=> UDP-galactose
ABE305b	AEA-0002317	glucose-1-phosphate thymidylyltransferase	isozyme for G1PTT	oxygen + NADH + salicylate <=> CO2 + H2O + NAD+ + catechol
ABE1a6c	AEA-0002318	dTDP-4-dehydrorhamnose reductase, subunit of dTDP-L-rhamnose synthetase	isozyme for TDPDRR	4-maleyl-acetoacetate <=> 4-fumaryl-acetoacetate		GST	glutathione S-transferase	1c24dnb + gthrd ==> 24dnpsg + hcl
ABE1a6e	AEA-0002319	RfbB, subunit of dTDP-glucose 4,6-dehydratase	isozyme for TDPGDH	oxygen + 2,5-dihydroxybenzoate <=> maleylpyruvate
ABE1a84	AEA-0002328	phosphomannomutase	isozyme for PMANM	sucrose transport from periplasm to cytosol
ABE1a87	AEA-0002330	mannose-1-phosphate guanylyltransferase	isozyme for MAN1PT2	PMID: 12218016
ABE1e7c	AEA-0002705	D-serine dehydratase	isozyme for SERD_D	PMID: 12218016
ABE23e7	AEA-0003184	L-fuculokinase	isozyme for FCLK	PMID: 12218016
AEGdba	AEA-0003983	phosphoglycerate dehydrogenase	added new reaction HYDPYRED	[p] DMSO + 2H ==> DMS + H2O		DMSOR1	Dimethyl sulfoxide reductase (Menaquinol 8)	[c] : dmso + mql8 --> dms + h2o + mqn8	forward only
AEGdbb	AEA-0003984	dihydrodipicolinate synthase	isozyme for DHDPS	[p] DMSO + 2H ==> DMS + H2O		DMSOR1	Dimethyl sulfoxide reductase (Menaquinol 8)	[c] : dmso + mql8 --> dms + h2o + mqn8	forward only
ABE2ce2	AEA-0004058	glutamate decarboxylase alpha	isozyme for GLUDC	[p] DMSO + 2H ==> DMS + H2O		DMSOR1	Dimethyl sulfoxide reductase (Menaquinol 8)	[c] : dmso + mql8 --> dms + h2o + mqn8	forward only
AEA1139	AEA-0004409	transketolase 1	isozyme for TKT1	an acetyl-[acp] + a malonyl-[acp] <=> all acyl carrier proteins + an acetoacetyl-[acp] + CO2		3OAS100	3-oxoacyl-[acyl-carrier-protein] synthase (n-C10:0)	[c] : h + malACP + ocACP --> 3odecACP + ACP + co2	forward only
AEA11b8	AEA-0004536	hypothetical protein	isozyme for UACGALPpp, UDPGALPpp, UACGAMPpp	fructose-1,6-bisphosphate <=> dihydroxy-acetone phosphate + D-glyceraldehyde-3-phosphate		FBA	fructose-bisphosphate aldolase	[c] : fdp <==> dhap + g3p	reversible
AEA11bb	AEA-0004539	hypothetical protein	there are lots of reactions that this is an isozyme for	2 H2O2 = O2 + 2 H2O		CAT	catalase	[c] : (2) h2o2 --> (2) h2o + o2	forward only
AEA1218	AEA-0004632	Putative propionate CoA-transferase	isozyme for new reaction PPCOAT	cob(I)yrinate a,c-diamide + ATP + H2O <=> adenosyl-cobyrinate a,c-diamide + PPPi		CBIAT	Cobinamide adenyltransferase	[c] : atp + cbi + h <==> adocbi + pppi	reversible
AEA121f	AEA-0004639	2-oxoglutarate dehydrogenase E1 component	isozyme for component of AKGDH	ATP + a 1,2-diacylglycerol <=> an L-phosphatidate + ADP		DAGK120	diacylglycerol kinase (n-C12:0)	[c] : 12dgr120 + atp --> adp + h + pa120	forward only
				malate <=> fumarate + H2O
	Ecoli 536 (UPEC)			unknown protection against hydrogen peroxide
AEF14b	AEF-0000331	lysine decarboxylase	isozyme for LYSDC	unknown protection against hdrogen peroxide
AEF7df	AEF-0002015	putative phosphoadenosine phosphosulfate reductase	subunit for isozyme PAPSR	unknown protection against hdrogen peroxide
AEF82b	AEF-0002091	phosphomannomutase	isozyme for PMANM	unknown protection against hdrogen peroxide
AEF82c	AEF-0002092	mannose-1-phosphate guanylyltransferase	isozyme for MAN1PT2	Between the Bratislava pub and this PMID: 17183702
AFTb57	AEF-0002779	fructokinase	isozyme for PFK	I think that we can add these as isozymes for catalase, and also add catalase as an isozyme for the tellurite reduction system
AFTb58	AEF-0002780	sucrose porin precursor	isozyme for SUCptspp	unknown protection against hdrogen peroxide
AFTb59	AEF-0002781	PTS system, sucrose-specific IIBC component	isozyme for SUCptspp	unknown protection against hdrogen peroxide
AFTb5a	AEF-0002782	sucrose-6-phosphate hydrolase	isozyme for FFSD	unknown protection against hdrogen peroxide
AEFf1e	AEF-0003870	putative phosphoadenosine phosphosulfate reductase family	isozyme for PAPSR	unknown protection against hdrogen peroxide
AEFfe7	AEF-0004071	transketolase 1	isozyme for TKT1 or TKT2	unknown protection against hdrogen peroxide
AEF10e5	AEF-0004325	putative 2-oxoglutarate dehydrogenase E1 component	isozyme for component of AKGDH	unknown protection against hdrogen peroxide
				unknown protection against hdrogen peroxide
	Ecoli 53638 (EIEC)			unknown protection against hdrogen peroxide
ADP2a3a	ADP-0010810	glycerol-3-phosphate transporter	isozyme for GLYC3Pt6pp	unknown protection against hdrogen peroxide
ADP2042	ADP-0005483	trimethylamine-N-oxide reductase	isozyme for TMAOR1	unknown protection against hdrogen peroxide
ADP2224	ADP-0005579	formate acetyltransferase 1	isozyme for PFL	GDP-L-fucose + NADP+ <=> GDP-4-dehydro-6-deoxy-D-mannose + NADPH
ADP2223	ADP-0005685	formate C-acetyltransferase 3	isozyme for PFL	GDP-4-dehydro-6-deoxy-D-mannose + L-glutamate + H2O <=> GDP-D-perosamine + 2-ketoglutarate
ABE23b0	ADP-0005830	ornithine decarboxylase, inducible	isozyme for ORNDC	D-fructose + ATP <=> D-fructose-6-phosphate + ADP		HEX7	hexokinase (D-fructose:ATP)	[c] : atp + fru --> adp + f6p + h	forward only
ADP27a9	ADP-0006635	4-hydroxyphenylacetate degradation bifunctional isomerase/decarboxylase	Added seven new reactions for a full 4-hydroxyphenylacetate degradation pathway	D-xylulose + ATP <=> D-xylulose-5-phosphate + ADP		XYLK	xylulokinase	[c] : atp + xylu-D --> adp + h + xu5p-D	forward only
ABEafa	ADP-0006636	5-carboxymethyl-2-hydroxymuconate semialdehyde dehydrogenase	Added seven new reactions for a full 4-hydroxyphenylacetate degradation pathway	PMID: 7652212		SBTPD	sorbitol-6-phosphate dehydrogenase	[c] : nad + sbt6p <==> f6p + h + nadh	reversible
ABE1c17	ADP-0006637	3,4-dihydroxyphenylacetate 2,3-dioxygenase	Added seven new reactions for a full 4-hydroxyphenylacetate degradation pathway	14756783		EDTXS2	Endotoxin Synthesis (myristoyl transferase)	[c] : kdo2lipid4L + myrsACP --> ACP + lipa	forward only
ABE3286	ADP-0006638	5-carboxymethyl-2-hydroxymuconate delta isomerase	Added seven new reactions for a full 4-hydroxyphenylacetate degradation pathway
ABE23ae	ADP-0006639	2-oxo-hepta-3-ene-1,7-dioic acid hydratase	Added seven new reactions for a full 4-hydroxyphenylacetate degradation pathway
ADP223d	ADP-0006640	2,4-dihydroxyhept-2-ene-1,7-dioic acid aldolase	Added seven new reactions for a full 4-hydroxyphenylacetate degradation pathway			FUMHYD
ADP223f	ADP-0006641	4-hydroxyphenylacetate permease	Added seven new reactions for a full 4-hydroxyphenylacetate degradation pathway			SPODMpp	superoxide dismutase	[p] : (2) h + (2) o2s --> h2o2 + o2	forward only
ABE2664	ADP-0006642	4-hydroxyphenylacetate catabolism regulatory protein HpaA	Added seven new reactions for a full 4-hydroxyphenylacetate degradation pathway			DAGK
ADP1f3a	ADP-0006643	4-hydroxyphenylacetate 3-monooxygenase, oxygenase component	Added seven new reactions for a full 4-hydroxyphenylacetate degradation pathway			ANS	anthranilate synthase	[c] : chor + gln-L --> anth + glu-L + h + pyr	forward only
ADP1f3c	ADP-0006644	4-hydroxyphenylacetate 3-monooxygenase, reductase component	Added seven new reactions for a full 4-hydroxyphenylacetate degradation pathway			FUMHYD
ADP276b	ADP-0006833	lysine decarboxylase, constitutive	isozyme for LYSDC			DMSOR1	Dimethyl sulfoxide reductase (Menaquinol 8)	[c] : dmso + mql8 --> dms + h2o + mqn8	forward only
ABE31a4	ADP-0006844	fumarate hydratase class I, anaerobic	isozyme for FUMHYD			CAT	catalase	[c] : (2) h2o2 --> (2) h2o + o2	forward only
ADP2753	ADP-0006849	biodegradative arginine decarboxylase	isozyme for ARGDC			CAT	catalase	[c] : (2) h2o2 --> (2) h2o + o2	forward only
ADP2751	ADP-0007038	formate C-acetyltransferase 2	isozyme for PFL
ADP2752	ADP-0007146	formate dehydrogenase, beta subunit	isozyme for FDH4pp
ADP1fee	ADP-0007281	acetolactate synthase, large subunit, isozyme II	isozyme for ACLS
ABE1337	ADP-0007388	acetolactate synthase, large subunit, isozyme I	isozyme for ACLS			5DGLCNR	5-dehydro-D-gluconate reductase	[c] : 5dglcn + h + nadph <==> glcn + nadp	reversible
ADP200f	ADP-0007563	glutamate decarboxylase	isozyme for GLUDC			RBK	ribokinase	[c] : atp + rib-D --> adp + h + r5p	forward only
ADP1d8b	ADP-0007665	glycogen phosphorylase	isozyme for GLCP			G1PPpp	Glucose-1-phosphatase	[p] : g1p + h2o --> glc-D + pi	forward only
ABEd2c	ADP-0007678	maltodextrin phosphorylase	isozyme for MLTP1, MLTP2, MLTP3			G1PPpp	Glucose-1-phosphatase	[p] : g1p + h2o --> glc-D + pi	forward only
ADP15cb	ADP-0007737	acetylornithine/succinyldiaminopimelate aminotransferase	isozyme for ACOTA			DDPA	3-deoxy-D-arabino-heptulosonate 7-phosphate synthetase	[c] : e4p + h2o + pep --> 2dda7p + pi	forward only
ABH70e9	ADP-0007884	glutamate synthase (NADPH), small subunit	isozyme for subunit of GLUSy			ADCL	4-aminobenzoate synthase	[c] : 4adcho --> 4abz + h + pyr	forward only
ABE2edf	ADP-0007994	formate acetyltransferase	isozyme for PFL			MN2t3pp	manganese (Mn+2) transport out via proton antiport (periplasm)	h[p] + mn2[c] --> h[c] + mn2[p]	forward only
ADP27c2	ADP-0007996	L-serine ammonia-lyase TdcG	isozyme for SERD_L			FE2abcpp	iron (II) transport via ABC system (periplasm)	atp[c] + fe2[p] + h2o[c] --> adp[c] + fe2[c] + h[c] + pi[c]	forward only
ADP20fa	ADP-0008124	hydrogenase-2, large subunit	isozyme for subunit of HYD1pp, HYD2pp, HYD3pp			MN2t3pp	manganese (Mn+2) transport out via proton antiport (periplasm)	h[p] + mn2[c] --> h[c] + mn2[p]	forward only
ADP248d	ADP-0008174	ornithine decarboxylase, constitutive	isozyme for ORNDC			FE2abcpp	iron (II) transport via ABC system (periplasm)	atp[c] + fe2[p] + h2o[c] --> adp[c] + fe2[c] + h[c] + pi[c]	forward only
ABE23b3	ADP-0008207	transketolase	isozyme for TKT1 and TKT2			ANS	anthranilate synthase	[c] : chor + gln-L --> anth + glu-L + h + pyr	forward only
ADP20a2	ADP-0008258	glutamate synthase, small subunit	isozyme for subunit of GLUSy			ECOAH1	3-hydroxyacyl-CoA dehydratase (3-hydroxybutanoyl-CoA)	[c] : 3hbcoa <==> b2coa + h2o	reversible
AEM265c	ADP-0008354	L-serine ammonia-lyase 2	isozyme for SERD_L			MAN1PT2	mannose-1-phosphate guanylyltransferase (GDP)	[c] : gdp + h + man1p --> gdpmann + pi	forward only
ADP1abc	ADP-0008364	glucarate permease	isozyme for GLCRt2rpp			UDPG4E	UDPglucose 4-epimerase	[c] : udpg <==> udpgal	reversible
ADP265b	ADP-0008365	glucarate dehydratase	isozyme for GLCRD			MMM2	Methylmalonyl-CoA mutase	[c] : succoa --> mmcoa-R	forward only
AEM265b	ADP-0008366	glucarate dehydratase	isozyme for GLCRD			FBP	fructose-bisphosphatase	[c] : fdp + h2o --> f6p + pi	forward only
AEM2654	ADP-0008442	formate hydrogenlyase subunit, E	isozyme subunit for FDH4pp or FDH5pp			URDGLYCD	ureidoglycolate dehydrogenase	[c] : nad + urdglyc --> h + nadh + oxur	forward only
AEM265a	ADP-0008739	hydrogenase-4 component I	isozyme for subunit of HYD1pp, HYD2PP, HYD3PP			METAT	methionine adenosyltransferase	[c] : atp + h2o + met-L --> amet + pi + ppi	forward only
ADP1df1	ADP-0008740	hydrogenase-4, G subunit	isozyme for subunit of HYD1pp, HYD2PP, HYD3PP			CBMKr	Carbamate kinase	[c] : atp + co2 + nh4 <==> adp + cbp + (2) h	reversible
ADP1ecc	ADP-0008765	transketolase 2	isozyme for TKT1 and TKT2
AEM2658	ADP-0008767	transketolase 2	isozyme for TKT1 and TKT2			AKGDH	2-Oxogluterate dehydrogenase	[c] : akg + coa + nad --> co2 + nadh + succoa	forward only
AEM2657	ADP-0009357	UDP-galactopyranose mutase	isozyme for UDPGALM
ABE2ae0	ADP-0009818	nitrite extrusion protein 1	isozyme for NO3R1bpp or NO3R1bp and NO3R2bpp or NO2R1bpp
ADP1ab1	ADP-0009819	nitrate reductase 1, alpha subunit	isozyme for NO3R1bpp or NO3R1bp and NO3R2bpp or NO2R1bpp			PANTS	pantothenate synthase	[c] : ala-B + atp + pant-R --> amp + h + pnto-R + ppi	forward only
ADP16c6	ADP-0009820	nitrate reductase, beta subunit	isozyme for NO3R1bpp or NO3R1bp and NO3R2bpp or NO2R1bpp			LYSDC	lysine decarboxylase	[c] : h + lys-L --> 15dap + co2	forward only
ABE34ab	ADP-0010065	nitrate reductase, beta subunit	isozyme for NO3R1bpp or NO3R1bp and NO3R2bpp or NO2R1bpp			GLXCL	glyoxalate carboligase	[c] : (2) glx + h --> 2h3oppan + co2	forward only
ADP265c	ADP-0010066	nitrate reductase 2, alpha subunit	isozyme for NO3R1bpp or NO3R1bp and NO3R2bpp or NO2R1bpp			ADCL	4-aminobenzoate synthase	[c] : 4adcho --> 4abz + h + pyr	forward only
ADP265a	ADP-0010067	nitrite extrusion protein 2	isozyme for NO3R1bpp or NO3R1bp and NO3R2bpp or NO2R1bpp			DTMPK	dTMP kinase	[c] : atp + dtmp <==> adp + dtdp	reversible
ADR2436	ADP-0010073	formate dehydrogenase, beta subunit	isozyme for subunit FDH4pp and FDH5pp			GLUDC	Glutamate Decarboxylase	[c] : glu-L + h --> 4abut + co2	forward only
AEM2659	ADP-0010091	glutamate decarboxylase GadB	isozyme for GLUDC			TAGURr	tagaturonate reductase	[c] : altrn + nad <==> h + nadh + tagur	reversible
ADP1dfe	ADP-0010153	anaerobic dimethyl sulfoxide reductase chain A	component for isozyme for DMSOR1			GARFT	phosphoribosylglycinamide formyltransferase	[c] : 10fthf + gar <==> fgam + h + thf	reversible
AEM2656	ADP-0010178	fumarate hydratase class I, aerobic	isozyme for FUMHYD			PAPSR	phosphoadenylyl-sulfate reductase (thioredoxin)	[c] : paps + trdrd --> (2) h + pap + so3 + trdox	forward only
						TDPDRE	dTDP-4-dehydrorhamnose 3,5-epimerase	[c] : dtdp4d6dg --> dtdp4d6dm	forward only
	Ecoli APECO1					G1PTT	glucose-1-phosphate thymidylyltransferase	[c] : dttp + g1p + h --> dtdpglu + ppi	forward only
AEG6e6	AEG-0001766	trimethylamine-N-oxide reductase 2 precursor	isozyme for TMAOR1			TDPDRR	dTDP-4-dehydrorhamnose reductase	[c] : dtdp4d6dm + h + nadph --> dtdprmn + nadp	forward only
	AEG-0005582	predicted UDP-N-acetylglucosamine 2-epimerase (pseudogene)	isozyme for UAG2E			TDPGDH	dTDPglucose 4,6-dehydratase	[c] : dtdpglu --> dtdp4d6dg + h2o	forward only
AEG87e	AEG-0002174	acetyl-CoA acetyltransferase	isozyme for ACOATA			PMANM	phosphomannomutase	[c] : man1p <==> man6p	reversible
AEGfa4	AEG-0004004	putative 5'-nucleotidase/2',3'-cyclic phosphodiesterase or related esterase	isozyme for PDE1			MAN1PT2	mannose-1-phosphate guanylyltransferase (GDP)	[c] : gdp + h + man1p --> gdpmann + pi	forward only
AEG101a	AEG-0004122	2-oxoglutarate dehydrogenase E1 component	isozyme for AKGDH			SERD_D	D-serine deaminase	[c] : ser-D --> nh4 + pyr	forward only
AFS117c	AEG-0004161	formate dehydrogenase-H, selenopolypeptide subunit	isozyme for subunit of FDH4pp and FDH5pp			FCLK	L-fuculokinase	[c] : atp + fcl-L --> adp + fc1p + h	forward only
AEG1087	AEG-0004231	putative S-adenosylmethionine synthetase	isozyme for METAT
AEG115b	AEG-0004443	putative glycoxylate carboligase GclA	isozyme for GLXCL			DHDPS	dihydrodipicolinate synthase	[c] : aspsa + pyr --> 23dhdp + h + (2) h2o	forward only
						GLUDC	Glutamate Decarboxylase	[c] : glu-L + h --> 4abut + co2	forward only
	Ecoli ATCC8739					TKT1	transketolase	[c] : r5p + xu5p-D <==> g3p + s7p	reversible
ABE1a67	AEM-0007248	dTDP-4-dehydrorhamnose 3,5-epimerase	isozyme for TDPDRE			UACGALPpp	UDP-N-acetyl-D-galactosamine pyrophosphohydrolase (periplasm)	[p] : h2o + udpacgal --> acgal1p + (2) h + ump	forward only
AEM1c81	AEM-0007297	Ribulose-phosphate 3-epimerase	isozyme for RBP4E
AEM23d0	AEM-0009168	UDP-glucose 4-epimerase	isozyme for UDPG4E
AEM2654	AEM-0009812	4-hydroxyphenylacetate degradation bifunctional isomerase/decarboxylase, HpaG1 subunit	isozyme for the new 7 RXNs for 4-hydroxyphenylacetate degradation pathway			AKGDH	2-Oxogluterate dehydrogenase	[c] : akg + coa + nad --> co2 + nadh + succoa	forward only
ADR2436	AEM-0009813	5-carboxymethyl-2-hydroxymuconic-semialdehyde dehydrogenase	isozyme for the new 7 RXNs for 4-hydroxyphenylacetate degradation pathway
AEM2656	AEM-0009814	3,4-dihydroxyphenylacetate 2,3-dioxygenase	isozyme for the new 7 RXNs for 4-hydroxyphenylacetate degradation pathway
AEM2657	AEM-0009815	5-carboxymethyl-2-hydroxymuconate isomerase	isozyme for the new 7 RXNs for 4-hydroxyphenylacetate degradation pathway			LYSDC	lysine decarboxylase	[c] : h + lys-L --> 15dap + co2	forward only
AEM2658	AEM-0009816	2-oxohept-3-ene-1,7-dioic acid (OHED) hydratase	isozyme for the new 7 RXNs for 4-hydroxyphenylacetate degradation pathway			PAPSR	phosphoadenylyl-sulfate reductase (thioredoxin)	[c] : paps + trdrd --> (2) h + pap + so3 + trdox	forward only
AEM2659	AEM-0009817	2,4-dihydroxyhept-2-ene-1,7-dioic acid aldolase	isozyme for the new 7 RXNs for 4-hydroxyphenylacetate degradation pathway			PMANM	phosphomannomutase	[c] : man1p <==> man6p	reversible
AEM265a	AEM-0009818	4-hydroxyphenylacetate transporter	isozyme for the new 7 RXNs for 4-hydroxyphenylacetate degradation pathway			MAN1PT2	mannose-1-phosphate guanylyltransferase (GDP)	[c] : gdp + h + man1p --> gdpmann + pi	forward only
AEM265c	AEM-0009820	4-hydroxyphenylacetate 3-monooxygenase, oxygenase subunit	isozyme for the new 7 RXNs for 4-hydroxyphenylacetate degradation pathway			PFK	phosphofructokinase	[c] : atp + f6p --> adp + fdp + h	forward only
AEM265d	AEM-0009821	4-hydroxyphenylacetate 3-monooxygenase, reductase subunit	isozyme for the new 7 RXNs for 4-hydroxyphenylacetate degradation pathway			SUCptspp	sucrose transport via PEP:Pyr (periplasm)	pep[c] + sucr[p] --> pyr[c] + suc6p[c]	forward only
ADR23b2	AEM-0009929	fumarate reductase/succinate dehydrogenase flavoprotein domain protein	isozyme for the new 7 RXNs for 4-hydroxyphenylacetate degradation pathway			SUCptspp	sucrose transport via PEP:Pyr (periplasm)	pep[c] + sucr[p] --> pyr[c] + suc6p[c]	forward only
						FFSD	beta-fructofuranosidase	[c] : h2o + suc6p --> fru + g6p	forward only
						PAPSR	phosphoadenylyl-sulfate reductase (thioredoxin)	[c] : paps + trdrd --> (2) h + pap + so3 + trdox	forward only
						TKT1	transketolase	[c] : r5p + xu5p-D <==> g3p + s7p	reversible
						AKGDH	2-Oxogluterate dehydrogenase	[c] : akg + coa + nad --> co2 + nadh + succoa	forward only
	Ecoli E2348/69
BCI46	BCI-0000070	predicted dihydrodipicolinate synthetase	isozyme for DHDPS
ABE7b8	BCI-0000500	phenylalanine transporter	isozyme for PHEt2rpp			GLYC3Pt6pp	Glycerol-3-phosphate : phosphate antiporter (periplasm)	glyc3p[p] + pi[c] --> glyc3p[c] + pi[p]	forward only
ABE83e	BCI-0000537	citrate: succinate antiporter	isozyme for CITt7pp			TMAOR1	Trimethylamine N-oxide reductase (menaquinol 8)	[c] : h + mql8 + tmao --> h2o + mqn8 + tma	forward only
ABU1640b	BCI-0000600	4-hydroxythreonine-4-phosphate dehydrogenase 2	isozyme for 4HTHRS			PFL	pyruvate formate lyase	[c] : coa + pyr --> accoa + for	forward only
ABE9ae	BCI-0000636	2-oxoglutarate decarboxylase, thiamin-requiring	isozyme for OXGDC2			PFL	pyruvate formate lyase	[c] : coa + pyr --> accoa + for	forward only
ABEafa	BCI-0000818	predicted pyruvate formate lyase	isozyme for PFL			ORNDC	Ornithine Decarboxylase	[c] : h + orn --> co2 + ptrc	forward only
ABEbff	BCI-0000943	pyruvate formate lyase I	isozyme for PFL	*New reactions added for KO11 4HPAC3MO,34DHPAC23D,5CM2HOMSD,5CM2HOMI,5CMDECA,2HH24D17I,24DDHALD
ABEcd8	BCI-0001006	hydrogenase 1, large subunit	isozyme for component of HYD1pp	*New metabolites added for KO11 4hyphac,34dihypha,2hy5cmms,5cm2hom,5ca2ox3en,2hyhe24d,2o4h17d
ABEd2c	BCI-0001098	trimethylamine N-oxide (TMAO) reductase I, catalytic subunit	isozyme for TMAOR1	see labnotebook
ABE1017	BCI-0001432	nitrate reductase 1, alpha subunit	isozyme for NO3R1bpp or NO3R1bp and NO3R2bpp or NO2R1bpp
ABE1019	BCI-0001433	nitrate reductase 1, beta (Fe-S) subunit	isozyme for NO3R1bpp or NO3R1bp and NO3R2bpp or NO2R1bpp
ABE1320	BCI-0001717	nitrate reductase 2 (NRZ), beta subunit	isozyme for NO3R1bpp or NO3R1bp and NO3R2bpp or NO2R1bpp
ABE1322	BCI-0001718	nitrate reductase 2 (NRZ), alpha subunit	isozyme for NO3R1bpp or NO3R1bp and NO3R2bpp or NO2R1bpp
ABE1337	BCI-0001722	formate dehydrogenase-N, Fe-S (beta) subunit, nitrate-inducible	isozyme for subunit of FDH4pp and FDH5pp
ABE1370	BCI-0001733	glutamate decarboxylase B, PLP-dependent	isozyme for GLUDC
ABE141d	BCI-0001776	predicted mannonate dehydrogenase	isozyme for MANAO
ABE16c0	BCI-0001996	succinylornithine transaminase AstC, PLP-dependent	isozyme for SOTA			LYSDC	lysine decarboxylase	[c] : h + lys-L --> 15dap + co2	forward only
BCI8dc	BCI-0002268	propanediol diffusion facilitator	isozyme for transport reactions for 12ppd_S 12PPDt			FUMHYD
BCI8df	BCI-0002271	propanediol dehydratase, large subunit, AdoCbl-dependent, PduC	New reaction from LT2 PPDD			ARGDC	arginine decarboxylase	[c] : arg-L + h --> agm + co2	forward only
BCI8e0	BCI-0002272	propanediol dehydratase, medium subunit, AdoCbl-dependent, PduD	New reaction from LT2 PPDD			PFL	pyruvate formate lyase	[c] : coa + pyr --> accoa + for	forward only
BCI8e1	BCI-0002273	propanediol dehydratase, small subunit, AdoCbl-dependent, pduE and or F	New reaction from LT2 PPDD			FDH4pp	formate dehydrogenase (quinone-8) (periplasm)	for[p] + (2) h[c] + q8[c] --> co2[c] + h[p] + q8h2[c]	forward only
BCI8ea	BCI-0002282	CoA-dependent proprionaldehyde dehydrogenase pduP	New MMSAD2			ACLS	acetolactate synthase	[c] : h + (2) pyr --> alac-S + co2	forward only
BCI8eb	BCI-0002283	propanol dehydrogenase Q or R	New ALCD2z			ACLS	acetolactate synthase	[c] : h + (2) pyr --> alac-S + co2	forward only
ABH6927	BCI-0002316	GDP-mannose pyrophosphorylase	isozyme for GDPMNP			GLUDC	Glutamate Decarboxylase	[c] : glu-L + h --> 4abut + co2	forward only
BCI90d	BCI-0002317	GDP-mannose mannosyl hydrolase	isozyme for GDPMNH			GLCP	glycogen phosphorylase	[c] : glycogen + pi --> g1p	forward only
BCI90e	BCI-0002318	bifunctional GDP-fucose synthetase: GDP-4-dehydro-6-deoxy-D-mannose epimerase/GDP-4-dehydro-6-L-deoxygalactose reductase	isozyme for GDMANE			MLTP1	Maltodextrin phosphorylase (maltopentaose)	[c] : maltpt + pi <==> g1p + maltttr	reversible
BCI911	BCI-0002321	UDP-galactose-4-epimerase	isozyme for UDPG4E			ACOTA	acetylornithine transaminase	[c] : acorn + akg <==> acg5sa + glu-L	reversible
ABE1a84	BCI-0002329	phosphomannomutase	isozyme for PMANM			GLUSy	glutamate synthase (NADPH)	[c] : akg + gln-L + h + nadph --> (2) glu-L + nadp	forward only
ABE1a87	BCI-0002330	mannose-1-phosphate guanyltransferase	isozyme for MAN1PT2			PFL	pyruvate formate lyase	[c] : coa + pyr --> accoa + for	forward only
ABE1a91	BCI-0002333	bifunctional GDP-fucose synthetase: GDP-4-dehydro-6-deoxy-D-mannose epimerase/GDP-4-dehydro-6-L-deoxygalactose reductase	isozyme for GDMANE			SERD_L	L-serine deaminase	[c] : ser-L --> nh4 + pyr	forward only
BCI943	BCI-0002371	D-arabitol membrane transporter	NEW reaction ARABOtpp			HYD1pp	hydrogenase (ubiquinone-8: 2 protons) (periplasm)	(2) h[c] + h2[c] + q8[c] --> (2) h[p] + q8h2[c]	forward only
BCI944	BCI-0002372	D-xylulose kinase	isozyme for XYLK			ORNDC	Ornithine Decarboxylase	[c] : h + orn --> co2 + ptrc	forward only
BCI945	BCI-0002373	D-arabitol dehydrogenase	NEW reaction ARABODEHY			TKT1	transketolase	[c] : r5p + xu5p-D <==> g3p + s7p	reversible
ABE22f0	BCI-0003179	hydrogenase 3, large subunit	isozyme for subunit of HYD1pp, HYD2PP, HYD3PP			GLUSy	glutamate synthase (NADPH)	[c] : akg + gln-L + h + nadph --> (2) glu-L + nadp	forward only
AFTb57	BCI-0003232	predicted fructokinase	isozyme for PFK and or PFK2			SERD_L	L-serine deaminase	[c] : ser-L --> nh4 + pyr	forward only
AFTb5a	BCI-0003235	sucrose-6-phosphate hydrolase	isozyme for FFSD			GLCRt2rpp	D-glucarate transport via proton symport, reversible (periplasm)	glcr[p] + h[p] <==> glcr[c] + h[c]	reversible
ABE23b0	BCI-0003248	predicted glucarate dehydratase	isozyme for GLCRD			GLCRD	glucarate dehydratase	[c] : glcr --> 5dh4dglc + h2o	forward only
ABE23b3	BCI-0003249	predicted D-glucarate transporter	isozyme for GLCRt2rpp			GLCRD	glucarate dehydratase	[c] : glcr --> 5dh4dglc + h2o	forward only
ABE25b6	BCI-0003401	D-galactose transporter	isozyme for a subunit of GALabcpp			FDH4pp	formate dehydrogenase (quinone-8) (periplasm)	for[p] + (2) h[c] + q8[c] --> co2[c] + h[p] + q8h2[c]	forward only
ABE2602	BCI-0003423	ornithine decarboxylase, constitutive	isozyme for a subunit of GALabcpp			HYD1pp	hydrogenase (ubiquinone-8: 2 protons) (periplasm)	(2) h[c] + h2[c] + q8[c] --> (2) h[p] + q8h2[c]	forward only
ABE2664	BCI-0003498	hydrogenase 2, large subunit	isozyme for subunit of HYD1pp, HYD2PP, HYD3PP			HYD1pp	hydrogenase (ubiquinone-8: 2 protons) (periplasm)	(2) h[c] + h2[c] + q8[c] --> (2) h[p] + q8h2[c]	forward only
ABE2802	BCI-0003627	pyruvate formate-lyase 4/2-ketobutyrate formate-lyase	isozyme for PFL			TKT1	transketolase	[c] : r5p + xu5p-D <==> g3p + s7p	reversible
ABE2933	BCI-0003721	glutamate synthase, 4Fe-4S protein, small subunit	isozyme for subunit of GLUSy			TKT1	transketolase	[c] : r5p + xu5p-D <==> g3p + s7p	reversible
ABE2ae0	BCI-0003846	bifunctional acetylornithine aminotransferase/succinyldiaminopimelate aminotransferase	isozyme for ACOTA	[c] : mnl + nad <==> f + h + nadh [note f is not in metabolites yet]
ABE2ce2	BCI-0003999	glutamate decarboxylase A, PLP-dependent	isozyme for GLUDC			UDPGALM	UDPgalactopyranose mutase	[c] : udpgal --> udpgalfur	forward only
ABE2d75	BCI-0004060	xylulokinase	isozyme for XYLK			NO3R1bpp	Nitrate reductase (Ubiquinol-8)	no3[p] + q8h2[c] --> h2o[p] + no2[p] + q8[c]	forward only
ABE2edf	BCI-0004236	acetolactate synthase I, large subunit	isozyme for ACLS			NO3R1bpp	Nitrate reductase (Ubiquinol-8)	no3[p] + q8h2[c] --> h2o[p] + no2[p] + q8[c]	forward only
ABH70e9	BCI-0004328	acetolactate synthase II, large subunit IlvG	isozyme for ACLS			NO3R1bpp	Nitrate reductase (Ubiquinol-8)	no3[p] + q8h2[c] --> h2o[p] + no2[p] + q8[c]	forward only
ABE31a4	BCI-0004467	formate dehydrogenase-O, Fe-S subunit FdoH	isozyme for subunit FDH4pp and FDH5pp			NO3R1bpp	Nitrate reductase (Ubiquinol-8)	no3[p] + q8h2[c] --> h2o[p] + no2[p] + q8[c]	forward only
BCI123a	BCI-0004666	predicted 2-oxoglutarate decarboxylase, thiamin-requiring	isozyme for OXGDC2			NO3R1bpp	Nitrate reductase (Ubiquinol-8)	no3[p] + q8h2[c] --> h2o[p] + no2[p] + q8[c]	forward only
AEA1223	BCI-0004669	predicted succinyl-CoA synthetase, beta subunit	isozyme for subunit for SUCOAS			NO3R1bpp	Nitrate reductase (Ubiquinol-8)	no3[p] + q8h2[c] --> h2o[p] + no2[p] + q8[c]	forward only
AEA1224	BCI-0004670	predicted succinyl-CoA synthetase, NAD(P)-binding, alpha subunit	isozyme for subunit for SUCOAS			FDH4pp	formate dehydrogenase (quinone-8) (periplasm)	for[p] + (2) h[c] + q8[c] --> co2[c] + h[p] + q8h2[c]	forward only
ABE34bd	BCI-0004746	anaerobic class I fumarate hydratase (fumaraseB)	isozyme for FUMHYD			GLUDC	Glutamate Decarboxylase	[c] : glu-L + h --> 4abut + co2	forward only
ABE375f	BCI-0004933	D-mannonate oxidoreductase, NAD-binding	isozyme for MANAO			DMSOR1	Dimethyl sulfoxide reductase (Menaquinol 8)	[c] : dmso + mql8 --> dms + h2o + mqn8	forward only
BCI1409	BCI-0005149	dihydropteroate synthase	isozyme for DHPS2			FUMHYD
BCI140a	BCI-0005129	putative glutamate:gamma-aminobutyrate antiporter	isozyme for GLUABUTt7pp
BCI141d	BCI-0005130	putative glutamate racemase	isozyme for GLUR
ABE1797	BCI-0002058	L-serine deaminase I	isozyme for SERD_L			TMAOR1	Trimethylamine N-oxide reductase (menaquinol 8)	[c] : h + mql8 + tmao --> h2o + mqn8 + tma	forward only
						UAG2E	UDP-N-acetylglucosamine 2-epimerase	[c] : uacgam <==> uacmam	reversible
	Ecoli E24377A (ETEC)					ACOATA	Acetyl-CoA ACP transacylase	[c] : ACP + accoa <==> acACP + coa	reversible
ADO17dd	ADO-0006104	D-beta-hydroxybutyrate dehydrogenase	NEW reaction DBHYDDEH			PDE1	3',5'-cyclic-nucleotide phosphodiesterase	[c] : camp + h2o --> amp + h	forward only
ADO17da	ADO-0006106	3-hydroxyacyl-CoA dehydrogenase	isozyme for ECOAH1 to ECOAH8			AKGDH	2-Oxogluterate dehydrogenase	[c] : akg + coa + nad --> co2 + nadh + succoa	forward only
ADO17d8	ADO-0006108	3-oxoacid CoA-transferase, B subunit	NEW reaction 3OXOCOAT			FDH4pp	formate dehydrogenase (quinone-8) (periplasm)	for[p] + (2) h[c] + q8[c] --> co2[c] + h[p] + q8h2[c]	forward only
ADO17dc	ADO-0006109	3-oxoadipate CoA-transferase, subunit A	NEW reaction 3OXOCOAT			METAT	methionine adenosyltransferase	[c] : atp + h2o + met-L --> amet + pi + ppi	forward only
ADO1bab	ADO-0007083	sucrose-6-phosphate hydrolase	isozyme for FFSD			GLXCL	glyoxalate carboligase	[c] : (2) glx + h --> 2h3oppan + co2	forward only
	Ecoli 4115 (EHEC)					TDPDRE	dTDP-4-dehydrorhamnose 3,5-epimerase	[c] : dtdp4d6dg --> dtdp4d6dm	forward only
BAS13ac	BAS-0005036	lysine decarboxylase, constitutive	isozyme for LYSDC			RBP4E	L-ribulose-phosphate 4-epimerase	[c] : ru5p-L <==> xu5p-D	reversible
BAS147e	BAS-0005246	mannitol-1-phosphate 5-dehydrogenase	isozyme for M1PD			UDPG4E	UDPglucose 4-epimerase	[c] : udpg <==> udpgal	reversible
BAS15f9	BAS-0005625	ornithine decarboxylase, inducible	isozyme for ORNDC	http://biocyc.org/META/NEW-IMAGE?type=PATHWAY&object=3-HYDROXYPHENYLACETATE-DEGRADATION-PWY
BAS1708	BAS-0005896	anaerobic dimethyl sulfoxide reductase, A subunit	component for isozyme DMSOR1	http://biocyc.org/META/NEW-IMAGE?type=PATHWAY&object=3-HYDROXYPHENYLACETATE-DEGRADATION-PWY
BAS1710	BAS-0005904	formate acetyltransferase	isozyme for PFL	http://biocyc.org/META/NEW-IMAGE?type=PATHWAY&object=3-HYDROXYPHENYLACETATE-DEGRADATION-PWY
BAS17b9	BAS-0006073	trimethylamine-N-oxide reductase	isozyme for TMAOR1	http://biocyc.org/META/NEW-IMAGE?type=PATHWAY&object=3-HYDROXYPHENYLACETATE-DEGRADATION-PWY
BAS1993	BAS-0006547	nitrite extrusion protein 1	isozyme for NO3R1bpp or NO3R1bp and NO3R2bpp or NO2R1bpp	http://biocyc.org/META/NEW-IMAGE?type=PATHWAY&object=3-HYDROXYPHENYLACETATE-DEGRADATION-PWY
BAS1994	BAS-0006548	nitrate reductase 1, alpha subunit	isozyme for NO3R1bpp or NO3R1bp and NO3R2bpp or NO2R1bpp	http://biocyc.org/META/NEW-IMAGE?type=PATHWAY&object=3-HYDROXYPHENYLACETATE-DEGRADATION-PWY
BAS1995	BAS-0006549	nitrate reductase 1, beta subunit	isozyme for NO3R1bpp or NO3R1bp and NO3R2bpp or NO2R1bpp	http://biocyc.org/META/NEW-IMAGE?type=PATHWAY&object=3-HYDROXYPHENYLACETATE-DEGRADATION-PWY
BAS1b05	BAS-0006917	nitrate reductase 2, beta subunit	isozyme for NO3R1bpp or NO3R1bp and NO3R2bpp or NO2R1bpp	http://biocyc.org/META/NEW-IMAGE?type=PATHWAY&object=3-HYDROXYPHENYLACETATE-DEGRADATION-PWY
BAS1b06	BAS-0006918	nitrate reductase 2, alpha subunit	isozyme for NO3R1bpp or NO3R1bp and NO3R2bpp or NO2R1bpp	http://biocyc.org/META/NEW-IMAGE?type=PATHWAY&object=3-HYDROXYPHENYLACETATE-DEGRADATION-PWY
BAS1b07	BAS-0006919	nitrite extrusion protein 2	isozyme for NO3R1bpp or NO3R1bp and NO3R2bpp or NO2R1bpp	http://biocyc.org/META/NEW-IMAGE?type=PATHWAY&object=3-HYDROXYPHENYLACETATE-DEGRADATION-PWY
ABE1337	BAS-0006927	formate dehydrogenase, nitrate-inducible, iron-sulfur subunit	isozyme for subunit FDH4pp and FDH5pp
BAS1b22	BAS-0006946	glutamate decarboxylase GadA	isozyme for GLUDC
BAS1bfa	BAS-0007162	fumarate hydratase	isozyme for FUMHYD
ABE16c0	BAS-0007306	succinylornithine transaminase	isozyme for SOTA
BAS1d18	BAS-0007448	trimethylamine N-oxide reductase III, subunit TorZ	isozyme for TMAOR1
BAS1e7c	BAS-0007804	phosphomannomutase	isozyme for PMANM			DHDPS	dihydrodipicolinate synthase	[c] : aspsa + pyr --> 23dhdp + h + (2) h2o	forward only
ABH6927	BAS-0007805	mannose-1-phosphate guanylyltransferase/mannose-6-phosphate isomerase	isozyme for MAN1PT2			PHEt2rpp	L-phenylalanine reversible transport via proton symport (periplasm)	h[p] + phe-L[p] <==> h[c] + phe-L[c]	reversible
BAS1e7f	BAS-0007807	GDP-L-fucose synthetase	isozyme for GOFUCR			CITt7pp	Citrate transport via succinate antiport (periplasm)	cit[p] + succ[c] --> cit[c] + succ[p]	forward only
BAS1e80	BAS-0007808	GDP-mannose 4,6-dehydratase	isozyme for GMAND			4HTHRS	4-Hydroxy-L-threonine synthase	[c] : h2o + phthr --> 4hthr + pi	forward only
BAS1e8e	BAS-0007822	phosphomannomutase	isozyme for PMANM			OXGDC2	2-oxoglutarate decarboxylase	[c] : akg + h + thmpp --> co2 + ssaltpp	forward only
ABE1a87	BAS-0007824	mannose-1-phosphate guanylyltransferase	isozyme for MAN1PT2			PFL	pyruvate formate lyase	[c] : coa + pyr --> accoa + for	forward only
ABE1a91	BAS-0007827	GDP-L-fucose synthetase	isozyme for GOFUCR			PFL	pyruvate formate lyase	[c] : coa + pyr --> accoa + for	forward only
BAS1e94	BAS-0007828	GDP-mannose 4,6-dehydratase	isozyme for GMAND			HYD1pp	hydrogenase (ubiquinone-8: 2 protons) (periplasm)	(2) h[c] + h2[c] + q8[c] --> (2) h[p] + q8h2[c]	forward only
BAS214e	BAS-0008526	transketolase	isozyme for TKT1 and TKT2			TMAOR1	Trimethylamine N-oxide reductase (menaquinol 8)	[c] : h + mql8 + tmao --> h2o + mqn8 + tma	forward only
BAS218b	BAS-0008587	anaerobic dimethyl sulfoxide reductase, A subunit, DmsA/YnfE family	component for isozyme DMSOR1			NO3R1bpp	Nitrate reductase (Ubiquinol-8)	no3[p] + q8h2[c] --> h2o[p] + no2[p] + q8[c]	forward only
BAS2268	BAS-0008808	formate hydrogenlyase, subunit E	isozyme subunit for FDH4pp or FDH5pp			NO3R1bpp	Nitrate reductase (Ubiquinol-8)	no3[p] + q8h2[c] --> h2o[p] + no2[p] + q8[c]	forward only
ABE23b3	BAS-0008886	glucarate permease	isozyme for GLCRt2rpp			NO3R1bpp	Nitrate reductase (Ubiquinol-8)	no3[p] + q8h2[c] --> h2o[p] + no2[p] + q8[c]	forward only
BAS2334	BAS-0009012	glutamate synthase, small subunit	isozyme for subunit of GLUSy			NO3R1bpp	Nitrate reductase (Ubiquinol-8)	no3[p] + q8h2[c] --> h2o[p] + no2[p] + q8[c]	forward only
BAS2371	BAS-0009073	transketolase	isozyme for TKT1 and TKT2			FDH4pp	formate dehydrogenase (quinone-8) (periplasm)	for[p] + (2) h[c] + q8[c] --> co2[c] + h[p] + q8h2[c]	forward only
BAS2391	BAS-0009105	ornithine decarboxylase, constitutive	isozyme for ORNDC			GLUDC	Glutamate Decarboxylase	[c] : glu-L + h --> 4abut + co2	forward only
BAS249c	BAS-0009372	glutamate synthase (NADPH), small subunit	isozyme for subunit of GLUSy			MANAO	Mannonate oxidoreductase	[c] : mana + nad <==> fruur + h + nadh	reversible
ABE2ae0	BAS-0009503	acetylornithine/succinyldiaminopimelate aminotransferase	isozyme for ACOTA			SOTA	Succinylornithine transaminase	[c] : akg + sucorn --> glu-L + sucgsa	forward only
BAS2556	BAS-0009558	maltodextrin phosphorylase	isozyme for MLTP1, MLTP2, MLTP3	S-Propane-1,2-diol facilitated transport	12ppd-S[e] <==> 12ppd-S[c]	this is found in Salmonella
BAS25f1	BAS-0009713	glutamate decarboxylase GadB	isozyme for GLUDC	Propanediol dehydratase	[c] : 12ppd-S --> h2o + ppal	this is found in Salmonella
ABE2edf	BAS-0009938	acetolactate synthase, large subunit, isozyme I	isozyme for ACLS	Propanediol dehydratase	[c] : 12ppd-S --> h2o + ppal	this is found in Salmonella
ABE2fc0	BAS-0010009	ATP synthase F0, I subunit	isozyme for subunit ATPS4rpp	Propanediol dehydratase	[c] : 12ppd-S --> h2o + ppal	this is found in Salmonella
ABH70e9	BAS-0010035	acetolactate synthase, large subunit, isozyme II	isozyme for ACLS	methylmalonate-semialdehyde dehydrogenase (propanol)	[c] : coa + nad + ppal --> h + nadh + ppcoa	this is found in Salmonella
ABE31a4	BAS-0010175	formate dehydrogenase-O, iron-sulfur subunit	isozyme for subunit FDH4pp and FDH5pp	alcohol dehydrogenase (propanol: NAD)	[c] : h + nadh + ppal --> nad + ppoh	this is found in Salmonella
BAS27fb	BAS-0010235	catalase/peroxidase HPI	isozyme for CAT			GDPMNP	GDP-mannose phyrophosphatase	[c] : gdpmann + h2o --> gmp + (2) h + man1p	forward only
ABE34ab	BAS-0010461	biodegradative arginine decarboxylase	isozyme for ARGDC			GDPMNH	GDP-mannose mannosyl hydrolase	[c] : gdpmann + h2o --> gdp + h + man	forward only
BAS28e2	BAS-0010466	fumarate hydratase	isozyme for FUMHYD			GDMANE	GDP-4-dehydro-6-deoxy-D-mannose epimerase	[c] : gdpddman --> gdpofuc	forward only
ABE375f	BAS-0010659	fructuronate reductase	isozyme for MANAO			UDPG4E	UDPglucose 4-epimerase	[c] : udpg <==> udpgal	reversible
BAS2a4f	BAS-0010831	catalase/peroxidase HPI	isozyme for CAT			PMANM	phosphomannomutase	[c] : man1p <==> man6p	reversible
						MAN1PT2	mannose-1-phosphate guanylyltransferase (GDP)	[c] : gdp + h + man1p --> gdpmann + pi	forward only
	Ecoli HS					GDMANE	GDP-4-dehydro-6-deoxy-D-mannose epimerase	[c] : gdpddman --> gdpofuc	forward only
ADR1abd	ADR-0006845	mannose-1-phosphate guanylyltransferase	isozyme for MAN1PT2
ADR1ac4	ADR-0006852	dTDP-4-dehydrorhamnose reductase	isozyme for TDPDRR			XYLK	xylulokinase	[c] : atp + xylu-D --> adp + h + xu5p-D	forward only
ABE305b	ADR-0006853	glucose-1-phosphate thymidylyltransferase	isozyme for G1PTT	D-arabinitol + NAD+ D-xylulose + NADH + H+
ABE3058	ADR-0006854	dTDP-glucose 4,6-dehydratase	isozyme for TDPGDH			HYD1pp	hydrogenase (ubiquinone-8: 2 protons) (periplasm)	(2) h[c] + h2[c] + q8[c] --> (2) h[p] + q8h2[c]	forward only
ADR233b	ADR-0009019	ribose-5-phosphate isomerase B, truncation	isozyme for RPI			PFK	phosphofructokinase	[c] : atp + f6p --> adp + fdp + h	forward only
						FFSD	beta-fructofuranosidase	[c] : h2o + suc6p --> fru + g6p	forward only
	Ecoli SE11					GLCRD	glucarate dehydratase	[c] : glcr --> 5dh4dglc + h2o	forward only
AFS11a	AFS-0000282	putative 3-oxoacyl-[acyl-carrier-protein] reductase	isozyme for 3OAR100 to 3OAR80			GLCRt2rpp	D-glucarate transport via proton symport, reversible (periplasm)	glcr[p] + h[p] <==> glcr[c] + h[c]	reversible
ABE1320	AFS-0001585	cryptic nitrate reductase 2 beta subunit	isozyme for NO3R1bpp or NO3R1bp and NO3R2bpp or NO2R1bpp			GALabcpp	D-galactose transport via ABC system (periplasm)	atp[c] + gal[p] + h2o[c] --> adp[c] + gal[c] + h[c] + pi[c]	forward only
ABE1322	AFS-0001586	cryptic nitrate reductase 2 alpha subunit	isozyme for NO3R1bpp or NO3R1bp and NO3R2bpp or NO2R1bpp			GALabcpp	D-galactose transport via ABC system (periplasm)	atp[c] + gal[p] + h2o[c] --> adp[c] + gal[c] + h[c] + pi[c]	forward only
ABE1325	AFS-0001587	nitrate extrusion protein	isozyme for NO3R1bpp or NO3R1bp and NO3R2bpp or NO2R1bpp			HYD1pp	hydrogenase (ubiquinone-8: 2 protons) (periplasm)	(2) h[c] + h2[c] + q8[c] --> (2) h[p] + q8h2[c]	forward only
ABE1370	AFS-0001612	glutamate decarboxylase isozyme	isozyme for GLUDC			PFL	pyruvate formate lyase	[c] : coa + pyr --> accoa + for	forward only
ABE14b6	AFS-0001737	putative dimethyl sulfoxide reductase major subunit	component for isozyme DMSOR1			GLUSy	glutamate synthase (NADPH)	[c] : akg + gln-L + h + nadph --> (2) glu-L + nadp	forward only
ABE14bb	AFS-0001738	putative dimethyl sulfoxide reductase major subunit	component for isozyme DMSOR1			ACOTA	acetylornithine transaminase	[c] : acorn + akg <==> acg5sa + glu-L	reversible
ABE1510	AFS-0001762	fumarase class I	isozyme for isozyme for FUMHYD			GLUDC	Glutamate Decarboxylase	[c] : glu-L + h --> 4abut + co2	forward only
ABE1864	AFS-0002139	biotin sulfoxide reductase	isozyme for BSORx and BSORy			XYLK	xylulokinase	[c] : atp + xylu-D --> adp + h + xu5p-D	forward only
AFS92c	AFS-0002348	phosphomannomutase	isozyme for PMANM			ACLS	acetolactate synthase	[c] : h + (2) pyr --> alac-S + co2	forward only
AFS92f	AFS-0002351	GDP-mannose-4-keto-6-D epimerase	isozyme for GDMANE			ACLS	acetolactate synthase	[c] : h + (2) pyr --> alac-S + co2	forward only
AFS930	AFS-0002352	GDP-mannose 4,6-dehydratase	isozyme for GMAND			FDH4pp	formate dehydrogenase (quinone-8) (periplasm)	for[p] + (2) h[c] + q8[c] --> co2[c] + h[p] + q8h2[c]	forward only
ABE1a84	AFS-0002362	phosphomannomutase	isozyme for PMANM			OXGDC2	2-oxoglutarate decarboxylase	[c] : akg + h + thmpp --> co2 + ssaltpp	forward only
ABE1a91	AFS-0002366	GDP-4-dehydro-6-deoxy-D-mannose epimerase	isozyme for GDMANE			SUCOAS	succinyl-CoA synthetase (ADP-forming)	[c] : atp + coa + succ <==> adp + pi + succoa	reversible
ABE1a93	AFS-0002367	GDP-mannose 4,6-dehydratase	isozyme for GMAND			SUCOAS	succinyl-CoA synthetase (ADP-forming)	[c] : atp + coa + succ <==> adp + pi + succoa	reversible
ABE34bd	AFS-0004520	fumarase B	isozyme for isozyme for FUMHYD			FUMHYD
AFS124b	AFS-0004683	putative 3'-phosphoadenosine 5'-phosphosulfate sulfotransferase	isozyme for SADT2			MANAO	Mannonate oxidoreductase	[c] : mana + nad <==> fruur + h + nadh	reversible
ABU17f1f	AFS-0005027	anaerobic sulfite reductase subunit A	component for isozyme SULRi			DHPS2	dihydropteroate synthase	[c] : 4abz + 6hmhptpp --> dhpt + ppi	forward only
ABU17f22	AFS-0005028	anaerobic sulfite reductase subunit B	component for isozyme SULRi			GLUABUTt7pp	4-aminobutyrate/glutamate antiport (periplasm)	4abut[c] + glu-L[p] <==> 4abut[p] + glu-L[c]	reversible
ABU17f25	AFS-0005029	anaerobic sulfite reductase subunit C	component for isozyme SULRi			GLUR	glutamate racemase	[c] : glu-D <==> glu-L	reversible
ABU1796b	AFS-0005050	thiosulfate reductase subunit A	NEW reaction TSULR			SERD_L	L-serine deaminase	[c] : ser-L --> nh4 + pyr	forward only
ABU17967	AFS-0005051	thiosulfate reductase iron-sulfur subunit	NEW reaction TSULR
ABU17965	AFS-0005052	thiosulfate reductase cytochrome b subunit	NEW reaction TSULR
AFS13cf	AFS-0005071	NAD-linked malate dehydrogenase	isozyme for MDH	(R)-3-hydroxybutanoate + NAD+ acetoacetate + NADH + H+
AFS13d0	AFS-0005072	choloylglycine hydrolase	NEW reaction CHOLGLYR	isozyme for ECOAH1		ECOAH1	3-hydroxyacyl-CoA dehydratase (3-hydroxybutanoyl-CoA)	[c] : 3hbcoa <==> b2coa + h2o	reversible
				succinyl-CoA + 3-oxoadipate succinate + 3-oxoadipyl-CoA
	Ecoli SMS-3-5			succinyl-CoA + 3-oxoadipate succinate + 3-oxoadipyl-CoA
ABE279	AFT-0000198	lysine decarboxylase, constitutive	isozyme for LYSDC			FFSD	beta-fructofuranosidase	[c] : h2o + suc6p --> fru + g6p	forward only
ABE6da	AFT-0000549	glyoxylate carboligase	isozyme for GLXCL
ABE93a	AFT-0000714	ornithine decarboxylase, inducible	isozyme for ORNDC
AFT441	AFT-0001089	aspartate racemase	New reaction ASPR
ABE2f28	AFT-0001093	d-galactonate transporter	isozyme for one of three GALCTNL reactions			LYSDC	lysine decarboxylase	[c] : h + lys-L --> 15dap + co2	forward only
ADYe55	AFT-0001095	2-dehydro-3-deoxyphosphogluconate aldolase/4-hydroxy-2-oxoglutarate aldolase homolog	NEW reaction 2DPPGA3D			M1PD	mannitol-1-phosphate 5-dehydrogenase	[c] : mnl1p + nad <==> f6p + h + nadh	reversible
ABE2f2c	AFT-0001096	2-dehydro-3-deoxygalactonokinase	isozyme for DDGALK			ORNDC	Ornithine Decarboxylase	[c] : h + orn --> co2 + ptrc	forward only
AFT45b	AFT-0001115	putative aspartate ammonia-lyase	Isozyme for ASPT			DMSOR1	Dimethyl sulfoxide reductase (Menaquinol 8)	[c] : dmso + mql8 --> dms + h2o + mqn8	forward only
ABE1864	AFT-0001313	trimethylamine N-oxide reductase III, subunit TorZ	isozyme for TMAOR1			PFL	pyruvate formate lyase	[c] : coa + pyr --> accoa + for	forward only
ABE1797	AFT-0001373	L-serine ammonia-lyase 1	isozyme for SERD_L			TMAOR1	Trimethylamine N-oxide reductase (menaquinol 8)	[c] : h + mql8 + tmao --> h2o + mqn8 + tma	forward only
ABE1510	AFT-0001586	fumarate hydratase	isozyme for FUMHYD			NO3R1bpp	Nitrate reductase (Ubiquinol-8)	no3[p] + q8h2[c] --> h2o[p] + no2[p] + q8[c]	forward only
ABE1370	AFT-0001679	glutamate decarboxylase GadA	isozyme for GLUDC			NO3R1bpp	Nitrate reductase (Ubiquinol-8)	no3[p] + q8h2[c] --> h2o[p] + no2[p] + q8[c]	forward only
ABE1322	AFT-0001705	nitrate reductase 2, alpha subunit	isozyme for NO3R1bpp or NO3R1bp and NO3R2bpp or NO2R1bpp			NO3R1bpp	Nitrate reductase (Ubiquinol-8)	no3[p] + q8h2[c] --> h2o[p] + no2[p] + q8[c]	forward only
ABE1320	AFT-0001706	nitrate reductase 2, beta subunit	isozyme for NO3R1bpp or NO3R1bp and NO3R2bpp or NO2R1bpp			NO3R1bpp	Nitrate reductase (Ubiquinol-8)	no3[p] + q8h2[c] --> h2o[p] + no2[p] + q8[c]	forward only
ABE1019	AFT-0001913	nitrate reductase 1, beta subunit	isozyme for NO3R1bpp or NO3R1bp and NO3R2bpp or NO2R1bpp			NO3R1bpp	Nitrate reductase (Ubiquinol-8)	no3[p] + q8h2[c] --> h2o[p] + no2[p] + q8[c]	forward only
ABE1017	AFT-0001914	nitrate reductase 1, alpha subunit	isozyme for NO3R1bpp or NO3R1bp and NO3R2bpp or NO2R1bpp			NO3R1bpp	Nitrate reductase (Ubiquinol-8)	no3[p] + q8h2[c] --> h2o[p] + no2[p] + q8[c]	forward only
ABEd2c	AFT-0002126	trimethylamine-N-oxide reductase	isozyme for TMAOR1			FDH4pp	formate dehydrogenase (quinone-8) (periplasm)	for[p] + (2) h[c] + q8[c] --> co2[c] + h[p] + q8h2[c]	forward only
ABEbe4	AFT-0002225	anaerobic dimethyl sulfoxide reductase, A subunit	component for isozyme DMSOR1			GLUDC	Glutamate Decarboxylase	[c] : glu-L + h --> 4abut + co2	forward only
ABU16a28	AFT-0002264	UDP-galactopyranose mutase	isozyme for UDPGALM			FUMHYD
ABE1fb5	AFT-0002610	transketolase	isozyme for TKT1 and TKT2			SOTA	Succinylornithine transaminase	[c] : akg + sucorn --> glu-L + sucgsa	forward only
ABE2002	AFT-0002633	hydrogenase-4, G subunit	isozyme for subunit of HYD1pp, HYD2PP, HYD3PP			TMAOR1	Trimethylamine N-oxide reductase (menaquinol 8)	[c] : h + mql8 + tmao --> h2o + mqn8 + tma	forward only
ABE22f0	AFT-0002844	formate hydrogenlyase, subunit E	isozyme subunit for FDH4pp or FDH5pp			PMANM	phosphomannomutase	[c] : man1p <==> man6p	reversible
ABE2599	AFT-0003075	transketolase	isozyme for TKT1 and TKT2			MAN1PT2	mannose-1-phosphate guanylyltransferase (GDP)	[c] : gdp + h + man1p --> gdpmann + pi	forward only
ABE2602	AFT-0003107	ornithine decarboxylase, constitutive	isozyme for ORNDC			GOFUCR	GDP-4-oxo-L-fucose reductase	[c] : gdpofuc + h + nadph --> gdpfuc + nadp	forward only
AFTc61	AFT-0003169	iron/manganese transport system inner membrane protein SitB	isozyme for FE2abcpp and MNt2pp			GMAND	GDP-D-mannose dehydratase	[c] : gdpmann --> gdpddman + h2o	forward only
AFTc62	AFT-0003170	iron/manganese transport system inner membrane protein SitC	isozyme for FE2abcpp and MNt2pp			PMANM	phosphomannomutase	[c] : man1p <==> man6p	reversible
AFTc63	AFT-0003171	iron/manganese transport system membrane protein SitD	isozyme for FE2abcpp and MNt2pp			MAN1PT2	mannose-1-phosphate guanylyltransferase (GDP)	[c] : gdp + h + man1p --> gdpmann + pi	forward only
AFTdb3	AFT-0003507	glutamate synthase (NADPH), small subunit	isozyme for subunit of GLUSy			GOFUCR	GDP-4-oxo-L-fucose reductase	[c] : gdpofuc + h + nadph --> gdpfuc + nadp	forward only
ABE2b92	AFT-0003695	maltodextrin phosphorylase	isozyme for MLTP1, MLTP2, MLTP3			GMAND	GDP-D-mannose dehydratase	[c] : gdpmann --> gdpddman + h2o	forward only
ABE2bbe	AFT-0003707	glycogen phosphorylase	isozyme for GLCP and GLCP2			TKT1	transketolase	[c] : r5p + xu5p-D <==> g3p + s7p	reversible
ABE2ce2	AFT-0003817	glutamate decarboxylase GadB	isozyme for GLUDC			DMSOR1	Dimethyl sulfoxide reductase (Menaquinol 8)	[c] : dmso + mql8 --> dms + h2o + mqn8	forward only
ABE2f28	AFT-0004053	d-galactonate transporter	isozyme for one of three GALCTNL reactions			FDH4pp	formate dehydrogenase (quinone-8) (periplasm)	for[p] + (2) h[c] + q8[c] --> co2[c] + h[p] + q8h2[c]	forward only
ADYe55	AFT-0004055	2-dehydro-3-deoxyphosphogluconate aldolase/4-hydroxy-2-oxoglutarate aldolase homolog	isozyme for my added new reaction listed above line 490			GLCRt2rpp	D-glucarate transport via proton symport, reversible (periplasm)	glcr[p] + h[p] <==> glcr[c] + h[c]	reversible
ABE34bd	AFT-0004580	fumarate hydratase class I, anaerobic	isozyme for FUMHYD			GLUSy	glutamate synthase (NADPH)	[c] : akg + gln-L + h + nadph --> (2) glu-L + nadp	forward only
ABE34d6	AFT-0004592	lysine decarboxylase, constitutive	isozyme for LYSDC			TKT1	transketolase	[c] : r5p + xu5p-D <==> g3p + s7p	reversible
AFT12f9	AFT-0004857	glyoxylate carboligase GcxC	isozyme for GLXCL			ORNDC	Ornithine Decarboxylase	[c] : h + orn --> co2 + ptrc	forward only
AFT13ca	AFT-0005066	dihydrofolate reductase type 5	isozyme for DHFR			GLUSy	glutamate synthase (NADPH)	[c] : akg + gln-L + h + nadph --> (2) glu-L + nadp	forward only
						ACOTA	acetylornithine transaminase	[c] : acorn + akg <==> acg5sa + glu-L	reversible
						MLTP1	Maltodextrin phosphorylase (maltopentaose)	[c] : maltpt + pi <==> g1p + maltttr	reversible
						GLUDC	Glutamate Decarboxylase	[c] : glu-L + h --> 4abut + co2	forward only
						ACLS	acetolactate synthase	[c] : h + (2) pyr --> alac-S + co2	forward only
						ATPS4rpp	ATP synthase (four protons for one ATP) (periplasm)	adp[c] + (4) h[p] + pi[c] <==> atp[c] + (3) h[c] + h2o[c]	reversible
						ACLS	acetolactate synthase	[c] : h + (2) pyr --> alac-S + co2	forward only
						FDH4pp	formate dehydrogenase (quinone-8) (periplasm)	for[p] + (2) h[c] + q8[c] --> co2[c] + h[p] + q8h2[c]	forward only
						CAT	catalase	[c] : (2) h2o2 --> (2) h2o + o2	forward only
						ARGDC	arginine decarboxylase	[c] : arg-L + h --> agm + co2	forward only
						FUMHYD
						MANAO	Mannonate oxidoreductase	[c] : mana + nad <==> fruur + h + nadh	reversible
						CAT	catalase	[c] : (2) h2o2 --> (2) h2o + o2	forward only
						MAN1PT2	mannose-1-phosphate guanylyltransferase (GDP)	[c] : gdp + h + man1p --> gdpmann + pi	forward only
						TDPDRR	dTDP-4-dehydrorhamnose reductase	[c] : dtdp4d6dm + h + nadph --> dtdprmn + nadp	forward only
						G1PTT	glucose-1-phosphate thymidylyltransferase	[c] : dttp + g1p + h --> dtdpglu + ppi	forward only
						TDPGDH	dTDPglucose 4,6-dehydratase	[c] : dtdpglu --> dtdp4d6dg + h2o	forward only
						RPI	ribose-5-phosphate isomerase	[c] : r5p <==> ru5p-D	reversible
						3OAR100	3-oxoacyl-[acyl-carrier-protein] reductase (n-C10:0)	[c] : 3odecACP + h + nadph <==> 3hdecACP + nadp	reversible
						NO3R1bpp	Nitrate reductase (Ubiquinol-8)	no3[p] + q8h2[c] --> h2o[p] + no2[p] + q8[c]	forward only
						NO3R1bpp	Nitrate reductase (Ubiquinol-8)	no3[p] + q8h2[c] --> h2o[p] + no2[p] + q8[c]	forward only
						NO3R1bpp	Nitrate reductase (Ubiquinol-8)	no3[p] + q8h2[c] --> h2o[p] + no2[p] + q8[c]	forward only
						GLUDC	Glutamate Decarboxylase	[c] : glu-L + h --> 4abut + co2	forward only
						DMSOR1	Dimethyl sulfoxide reductase (Menaquinol 8)	[c] : dmso + mql8 --> dms + h2o + mqn8	forward only
						DMSOR1	Dimethyl sulfoxide reductase (Menaquinol 8)	[c] : dmso + mql8 --> dms + h2o + mqn8	forward only
						FUMHYD
						BSORx	Biotin sulfoxide reductase	[c] : btnso + h + nadh --> btn + h2o + nad	forward only
						PMANM	phosphomannomutase	[c] : man1p <==> man6p	reversible
						GDMANE	GDP-4-dehydro-6-deoxy-D-mannose epimerase	[c] : gdpddman --> gdpofuc	forward only
						GMAND	GDP-D-mannose dehydratase	[c] : gdpmann --> gdpddman + h2o	forward only
						PMANM	phosphomannomutase	[c] : man1p <==> man6p	reversible
						GDMANE	GDP-4-dehydro-6-deoxy-D-mannose epimerase	[c] : gdpddman --> gdpofuc	forward only
						GMAND	GDP-D-mannose dehydratase	[c] : gdpmann --> gdpddman + h2o	forward only
						FUMHYD
						SADT2	Sulfate adenyltransferase	[c] : atp + gtp + h2o + so4 --> aps + gdp + pi + ppi	forward only
						SULRi	sulfite reductase (NADPH2)	[c] : (5) h + (3) nadph + so3 --> (3) h2o + h2s + (3) nadp	forward only
						SULRi	sulfite reductase (NADPH2)	[c] : (5) h + (3) nadph + so3 --> (3) h2o + h2s + (3) nadp	forward only
						SULRi	sulfite reductase (NADPH2)	[c] : (5) h + (3) nadph + so3 --> (3) h2o + h2s + (3) nadp	forward only
						MDH	malate dehydrogenase	[c] : mal-L + nad <==> h + nadh + oaa	reversible
				3alpha,7alpha,12alpha-trihydroxy-5beta-cholan-24-oylglycine + H2O 3alpha,7alpha,12alpha-trihydroxy-5beta-cholanate + glycine
						LYSDC	lysine decarboxylase	[c] : h + lys-L --> 15dap + co2	forward only
						GLXCL	glyoxalate carboligase	[c] : (2) glx + h --> 2h3oppan + co2	forward only
						ORNDC	Ornithine Decarboxylase	[c] : h + orn --> co2 + ptrc	forward only
						GALCTNL
					2-dehydro-3-deoxy-D-gluconate-6-phosphate
						DDGALK	2-dehydro-3-deoxygalactonokinase	[c] : 2dh3dgal + atp --> 2dh3dgal6p + adp + h	forward only
						ASPT	L-aspartase	[c] : asp-L --> fum + nh4	forward only
						TMAOR1	Trimethylamine N-oxide reductase (menaquinol 8)	[c] : h + mql8 + tmao --> h2o + mqn8 + tma	forward only
						SERD_L	L-serine deaminase	[c] : ser-L --> nh4 + pyr	forward only
						FUMHYD
						GLUDC	Glutamate Decarboxylase	[c] : glu-L + h --> 4abut + co2	forward only
						NO3R1bpp	Nitrate reductase (Ubiquinol-8)	no3[p] + q8h2[c] --> h2o[p] + no2[p] + q8[c]	forward only
						NO3R1bpp	Nitrate reductase (Ubiquinol-8)	no3[p] + q8h2[c] --> h2o[p] + no2[p] + q8[c]	forward only
						NO3R1bpp	Nitrate reductase (Ubiquinol-8)	no3[p] + q8h2[c] --> h2o[p] + no2[p] + q8[c]	forward only
						NO3R1bpp	Nitrate reductase (Ubiquinol-8)	no3[p] + q8h2[c] --> h2o[p] + no2[p] + q8[c]	forward only
						TMAOR1	Trimethylamine N-oxide reductase (menaquinol 8)	[c] : h + mql8 + tmao --> h2o + mqn8 + tma	forward only
						DMSOR1	Dimethyl sulfoxide reductase (Menaquinol 8)	[c] : dmso + mql8 --> dms + h2o + mqn8	forward only
						UDPGALM	UDPgalactopyranose mutase	[c] : udpgal --> udpgalfur	forward only
						TKT1	transketolase	[c] : r5p + xu5p-D <==> g3p + s7p	reversible
						HYD1pp	hydrogenase (ubiquinone-8: 2 protons) (periplasm)	(2) h[c] + h2[c] + q8[c] --> (2) h[p] + q8h2[c]	forward only
						FDH4pp	formate dehydrogenase (quinone-8) (periplasm)	for[p] + (2) h[c] + q8[c] --> co2[c] + h[p] + q8h2[c]	forward only
						TKT1	transketolase	[c] : r5p + xu5p-D <==> g3p + s7p	reversible
						ORNDC	Ornithine Decarboxylase	[c] : h + orn --> co2 + ptrc	forward only
						FE2abcpp	iron (II) transport via ABC system (periplasm)	atp[c] + fe2[p] + h2o[c] --> adp[c] + fe2[c] + h[c] + pi[c]	forward only
						FE2abcpp	iron (II) transport via ABC system (periplasm)	atp[c] + fe2[p] + h2o[c] --> adp[c] + fe2[c] + h[c] + pi[c]	forward only
						FE2abcpp	iron (II) transport via ABC system (periplasm)	atp[c] + fe2[p] + h2o[c] --> adp[c] + fe2[c] + h[c] + pi[c]	forward only
						GLUSy	glutamate synthase (NADPH)	[c] : akg + gln-L + h + nadph --> (2) glu-L + nadp	forward only
						MLTP1	Maltodextrin phosphorylase (maltopentaose)	[c] : maltpt + pi <==> g1p + maltttr	reversible
						GLCP	glycogen phosphorylase	[c] : glycogen + pi --> g1p	forward only
						GLUDC	Glutamate Decarboxylase	[c] : glu-L + h --> 4abut + co2	forward only
						GALCTNL
						FUMHYD
						LYSDC	lysine decarboxylase	[c] : h + lys-L --> 15dap + co2	forward only
						GLXCL	glyoxalate carboligase	[c] : (2) glx + h --> 2h3oppan + co2	forward only
						DHFR	dihydrofolate reductase	[c] : dhf + h + nadph <==> nadp + thf	reversible

## Sheet: new pan metabolites
Metabolite additions
metabolite abrev	full metabolite name	Chemical formula
hoacoa	3-hydroxyadipyl-CoA	C27H39N7O20P3S
ketacoa	β-ketoadipyl-CoA	C27H37N7O20P3S
dhdpacoa	cis-dihydrodiol derivative of phenylacetyl-CoA	C29H40N7O19P3S
aaatbc	3-alpha,7-alpha,12-alpha-trihydroxy-5-beta-cholanate	C24H39O5
aadobc	3-alpha,12-alpha-dihydroxy-7-oxo-5-beta-cholanate	C24H37O5
1c24dnb	1-chloro-2,4-dinitrobenzene	C6H3N2O4Cl
24dnpsg	2,4-dinitrophenyl-S-glutathione	C16H18N5O10S
hcl	hydrochloric acid	hcl
oxcoa	oxalyl-CoA	C23H31N7O19P3S
forcoa	formyl-CoA	C22H32N7O17P3S
oxal	oxalate	C2O4
pyrtht	6-pyruvoyl tetrahydropterin	C9H13N5O3
2doglu	2-deoxygluconate	C6H11O6
32ddog	3-dehydro-2-deoxy-D-gluconate	C6H9O6
45dthu	5-dehydro-4-deoxy-D-glucuronate	C6H7O6
325dgh	3-deoxy-D-glycero-2,5-hexodiulosonate	C6H7O6
kdr	2-keto-3-deoxy-L-rhamnonate (KDR)	C6H9O5
ipv	isoprimeverose	C11H20O10
galam6P	galactosamine-6-P	C6H14NO8P
2m3hppa	2-methyl-3-hydroxypropionic acid	C4H8O3
n5mg	N5-methyl-L-glutamine	C6H12N2O3
2dg6p	2-deoxy-D-glucose 6-phosphate	C6H11O8P
2dg	2-deoxy-D-glucose	C6H12O5
sephchc	2-succinyl-5-enolpyruvyl-6-hydroxy-3-cyclohexene-1-carboxylate	C14H14O9
shchc	(1R,6R)-6-hydroxy-2-succinylcyclohexa-2,4-diene-1-carboxylate	C11H10O6
selna	selenate	SeO4H2
selni	selenite	SeO3
rhama	L-rhamnonate	C6H11O6
2hydog	2-hydroxyglutarate	C5H6O5
udpacgal	UDP-galactose	C15H22N2O17P2
25dhb	2,5-dihydroxybenzoate	C7H6O4
malpy	maleylpyruvate or Maleylpyruvic acid, 3-Maleylpyruvate	C7H6O6
to3	tellurite	TeO3
te	tellurium	Te
gdpdpa	GDP-D-perosamine	C16H26N6O15P2
gal6p	D-galactose 6-phosphate	C6H11O9P
5ca2ox3en	5-carboxy-2-oxohept-3-enedioate	C8H5O7
2hyhe24d	2-hydroxyhepta-2,4-dienedioate	C7H6O5
4hyphac	4-hydroxyphenylacetate	C8H7O3
34dihypha	3,4-dihydroxyphenylacetate	C8H7O4
2hy5cmms	2-hydroxy-5-carboxymethylmuconate semialdehyde	C8H6O6
5cm2hom	5-carboxymethyl-2-hydroxymuconate	C8H5O7
2o4h17d	2-oxo-4-hydroxyhepta-1,7-dioate / 4-hydroxy-2-ketopimelate	C7H8O6
ppoh	propanol	C3H8O
arabo_D	D-arabitol	C5H12O5
R3hydbut	(R)-3-hydroxybutanoate	C4H8O3
3oxoadi	3-oxoadipate	C6H6O5
3oxoadicoa	3-oxoadipyl-CoA	C27H37N7O20P3S
tsulfi	thiosulfite	O2S2
glycocho	glycocholic acid	C26H42NO6
cho	cholic acid	C24H39O5
asp-D	D-aspartate	C4H6NO4
2d3dg6p	2-dehydro-3-deoxy-D-gluconate-6-phosphate	C6H8O9P
glyald3p	D-glyceraldehyde-3-phosphate	C3H5O6P

## Sheet: new pan reactions
New Reactions for Eco1339_MG1655	Product	Reaction		locus tag
BETA	Choline dehydrogenase	[c]: chol + nad or nadp <==> betald + nadh or nadph	reversible	b0311
GLCTR4	glucosyltransferase IV (LPS core synthesis)	[c]: sucr_p + pi <==> g1p + fru	forward	b1309
HBCD	3-hydroxybutyryl-CoA dehydrogenase	[c]: hoacoa <=> ketocoa + 2 h +2e-	forward	b1393 or b1395
ACOAH	acyl-CoA hydratase	[c]: dhdpacoa + coa + 2h2o<==> hoacoa + accoa + 3h	forward	b1394 or b1387
PHACOAO	predicted multicomponent oxygenase/reductase subunit for phenylacetic acid degradation	[c]: phaccoa + 2h + o2 --> dhdpacoa	forward	b1392 and b1388 and b1389 and b1390 and b1391
KACOAT	Beta-ketoadipyl-CoA thiolase	[c]: ketacoa +coa -->succoa + accoa	forward	b1397
AHDODH	7-alpha-hydroxysteroid dehydrogenase, NAD-dependent	[c]: nad + aaatbc -->nadh + aadobc + H+	forward	b1619
GST	glutathione S-transferase	[c]: 1c24dnb + gthrd --> 24dnpsg + hcl + H	reversible	b1635 or b2301 or b2302
OXCOAC	oxalyl-CoA carboxylase	[c]: oxcoa + H <==> forcoa + co2	reversible	b2373
FORCOAT	formyl-CoA transferase	[c]: forcoa + oxal --> formate + oxcoa	forward	b2374
DHMPTPS	6-pyruvoyl tetrahydrobiopterin synthase (PTPS)	[c]: dhmptp +H <==> pppi + pyrtht + H	reversible	b2765
DOGDH	2-deoxy-D-gluconate 3-dehydrogenase	[c]: nad + 2doglu <==> nadh + 32ddog + H	reversible	b2842
KDONI	5-keto 4-deoxyuronate isomerase	[c]: 45dthu <==> 325dgh	reversible	b2843
24DCOAR	2,4-dienoyl-CoA reductase, NADH and FMN-linked	[c]: dc2coa + nadp <==> dcacoa + nadph + H	reversible	b3081
R15BPP	phosphoribulokinase	[c]: atp + r5p ==> adp + 2h + r15bp	forward	b3355
FRUP	fructose-1-phosphatase	[c]: h2o + f1p --> pi + fru	forward	b3697
RAC	retro-aldol cleavage	[c]:kdr <==> lald-D + pyr	reversible	b2245
XYLSD	alpha-xylosidase	[c]:ipv --> xyl-D + glc-D	forward	b3656
6PGCNP	6-phosphogluconate phosphatase	[c]: 6pgc + h2o -->pi + glcn	forward	b3715
CRBETR	crotonobetaine reducatase	[c]: h + ctbtcoa <==> bbtcoa	reversible	b0039
FMNP	FMN phosphatase	[c]: fmn + h2o + H --> ribflv + pi	forward	b0844 or b3812
PYDG2	new pyrimidine degradation pathway	[c]: ura --> 2 nh3 + co2 + 2m3hppa	forward	b1012 and b1011 and b1010 and b1009 and b1008 and b1007 and b1006
N5GLMT	N5-glutamine methyltransferase	[c]: amet + gln-L --> ahcys + n5mg + H	forward	b2330
2DG6P	2-deoxyglucose-6-phosphatase	[c]: h20 + 2dg6p --> 2dg + pi	forward	b1727
SEHCCS	2-succinyl-5-enolpyruvyl-6-hydroxy-3-cyclohexene-1-carboxylate synthase	[c]: ichor + akg + 2H --> sephchc + co2	forward	b2264
SHCHCS	(1R,6R)-2-succinyl-6-hydroxy-2,4-cyclohexadiene-1-carboxylate synthase	[c]: sephchc --> pyr + shchc + H	forward	b2263
SELRED	selenate reductase	[c]: selna + H(reduced electron acceptor) --> selni + h2o + (oxidized electron acceptor)	forward	b2881 and b2880 and b2878			note this reaction does not have the identified electron acceptor, hence I added as a H to balance the charge of the reaction
GALAMDA	Galactosamine-6-phosphate deaminase	[c]: galam6P + h2o --> tag6p-D + nh4 + H	forward	b3141
MANISO	mannose isomerase	[c]: man <==> fru	reversible	b3880
RHAMD	L-rhamnonate dehydratase	[c]: rhama <--> kdr + h2o	reversible	b2247
KACOAT2	Beta-ketoadipyl-CoA thiolase	[c]: dhdpacoa + coa + 2h2o --> accoa + hoacoa + 3H	forward	b1397
2HYOGS	predicted 2-hydroxyglutarate synthase (2-succinyl-5-enolpyruvyl-6-hydroxy-3-cyclohexene-1-carboxylate synthase)	[c]: ppcoa + glx + h2o --> 2hydog + coa + H	forward	b2264
PSUDS	pseudouridylate synthase	[c] : r5p + ura --> h2o + psd5p	forward	b1086 and b2594	( STM2662 or STM1187 )	( RluD ) or ( RluC )	PSUDS	pseudouridylate synthase	[c] : r5p + ura --> h2o + psd5p	Nucleotide Salvage Pathways
THDPO	thiol peroxidase	[c] : h2o2 + trdrd --> (2) h2o + trdox	forward	b1324	STM1682	Tpx	THDPO	thiol peroxidase	[c] : h2o2 + trdrd --> (2) h2o + trdox	Oxidative phosphorylation
PFOR	pyruvate flavodoxin oxidoreducatse	[c] : coa + fldox + h + pyr --> accoa + co2 + fldrd	forward	b1378	( ( STM0694 and STM1651 ) or ( STM3045 and STM1651 ) )	( FldA and NifJ ) or ( FldB and NifJ )	PFOR	pyruvate flavodoxin oxidoreducatse	[c] : coa + fldox + h + pyr --> accoa + co2 + fldrd	Pyruvate Metabolism
GSHPO	glutathione peroxidase	[c] : (2) gthrd + h2o2 --> gthox + (2) h2o	forward	b1710	STM1341	BsaA	GSHPO	glutathione peroxidase	[c] : (2) gthrd + h2o2 --> gthox + (2) h2o	Cofactor and Prosthetic Group Biosynthesis
PGGH	6-phospho-beta-glucosidase	[c] : 6pgg + h2o --> g6p + glc-D	forward	b1734	( STM3051 or STM1316 )	( BglA ) or ( ChbF )	PGGH	6-phospho-beta-glucosidase	[c] : 6pgg + h2o --> g6p + glc-D	Alternate Carbon Metabolism
UNK4	2-keto-4-methylthiobutyrate transamination	[c] : 2kmb + gln-L + h + nadh --> glu-L + met-L + nad	forward	b2379	STM2402	YkrV	UNK3 4	2-keto-4-methylthiobutyrate transamination	[c] : 2kmb + gln-L + h + nadh --> glu-L + met-L + nad	Arginine and Proline Metabolism
HIBD	3-hydroxyisobutyrate dehydrogenase	[c] : 3hmp + nad --> 2mop + h + nadh	forward	b2736	STM2918	YgbJ	HIBD	3-hydroxyisobutyrate dehydrogenase	[c] : 3hmp + nad --> 2mop + h + nadh	Alternate Carbon Metabolism
FMETDF	formylmethionine deformylase	[c] : fmet + h2o --> for + met-L	forward	b3287	STM3406	Def	FMETDF	formylmethionine deformylase	[c] : fmet + h2o --> for + met-L	Amino acids and related molecules
CHCOAL	6-carboxyhexanoate-CoA ligase	[c] : atp + coa + pime --> amp + pmcoa + ppi	forward	b3412	STM3509	BioW	CHCOAL	6-carboxyhexanoate-CoA ligase	[c] : atp + coa + pime --> amp + pmcoa + ppi	Cofactor and Prosthetic Group Biosynthesis
LYSAM	lysine 2,3-aminomutase	[c] : lys-L <==> 36dahx	reversible	b4146	STM4333	KamA	LYSAM	lysine 2,3-aminomutase	[c] : lys-L <==> 36dahx	Amino acids and related molecules
Reactions that didn’t have locus tags in iAF1260
SSALx	succinate-semialdehyde dehydrogenase (NAD)	[c] : h2o + nad + sucsal --> (2) h + nadh + succ	forward	b1525
PYDXPP	Pyridoxal 5-phosphate phosphatase	[c] : h2o + pydx5p --> pi + pydx	forward	b0766
R1PK	ribose 1-phosphokinase	[c] : atp + r1p --> adp + 2h + r15bp	forward	b3355
New isozymes for Eco1339_MG1655
PGMT	phosphoglucomutase	[c] : g1p <==> g6p	reversible	( b2690 or b0688 or b1317 )
X5PL3E	L-xylulose 5-phosphate 3-epimerase	[c] : xu5p-L --> ru5p-L	forward only	b4197 or b3582
MCPST	3-mercaptopyruvate sulfurtransferase	[c] : cyan + mercppyr --> h + pyr + tcynt	forward only	b2521 or b1757
R5PP	ribose 5-phosphate phosphatase	[c] : h2o + r5p --> pi + rib-D	forward only	b0822 or b3697
AGM3PA	N-Acetyl-D-glucosamine(anhydrous)N-Acetylmuramyl-tripeptide amidase	[c] : anhgm3p + h2o --> LalaDgluMdap + anhgm	forward only	b0110 or b0867
AGM4PA	N-Acetyl-D-glucosamine(anhydrous)N-Acetylmuramyl-tetrapeptide amidase	[c] : anhgm4p + h2o --> LalaDgluMdapDala + anhgm	forward only	b0110 or b0867
AM3PA	anhydrous-N-Acetylmuramyl-tripeptide amidase	[c] : anhm3p + h2o --> LalaDgluMdap + anhm	forward only	b0110 or b0867
AM4PA	anhydrous-N-Acetylmuramyl-tetrapeptide amidase	[c] : anhm4p + h2o --> LalaDgluMdapDala + anhm	forward only	b0110 or b0867
FBP	fructose-bisphosphatase	[c] : fdp + h2o --> f6p + pi	forward only	( b4232 or b3925 or b0766 )
G1PPpp	Glucose-1-phosphatase	[p] : g1p + h2o --> glc-D + pi	forward only	b1002 or b3885 or b3697
GSPMDS	Glutathionylspermidine synthetase	[c] : atp + gthrd + spmd --> adp + gtspmd + h + pi	forward only	b2988 or b3003
PGL	6-phosphogluconolactonase	[c] : 6pgl + h2o --> 6pgc + h	forward only	b0767 or b3718
ACS	acetyl-CoA synthetase	[c] : ac + atp + coa --> accoa + amp + ppi	forward only	b4069 or b2584
ACALD	acetaldehyde dehydrogenase (acetylating)	[c] : acald + coa + nad <==> accoa + h + nadh	reversible	( b1241 or b0351 or b2455)
FE2abcpp	iron (II) transport via ABC system (periplasm)	atp[c] + fe2[p] + h2o[c] --> adp[c] + fe2[c] + h[c] + pi[c]	forward only	b3409 and b3408
ACOAD1f	acyl-CoA dehydrogenase (butanoyl-CoA)	[c] : btcoa + fad <==> b2coa + fadh2	reversible	b0221 or b4187 or b1695
ACOAD2f	acyl-CoA dehydrogenase (hexanoyl-CoA)	[c] : fad + hxcoa <==> fadh2 + hx2coa	reversible	b0221 or b4187 or b1695
ACOAD3f	acyl-CoA dehydrogenase (octanoyl-CoA)	[c] : fad + occoa <==> fadh2 + oc2coa	reversible	b0221 or b4187 or b1695
ACOAD4f	acyl-CoA dehydrogenase (decanoyl-CoA)	[c] : dcacoa + fad <==> dc2coa + fadh2	reversible	b0221 or b4187 or b1695
ACOAD5f	acyl-CoA dehydrogenase (dodecanoyl-CoA)	[c] : ddcacoa + fad <==> dd2coa + fadh2	reversible	b0221 or b4187 or b1695
ACOAD6f	acyl-CoA dehydrogenase (tetradecanoyl-CoA)	[c] : fad + tdcoa <==> fadh2 + td2coa	reversible	b0221 or b4187 or b1695
ACOAD7f	acyl-CoA dehydrogenase (hexadecanoyl-CoA)	[c] : fad + pmtcoa <==> fadh2 + hdd2coa	reversible	b0221 or b4187 or b1695
ACOAD8f	acyl-CoA dehydrogenase (octadecanoyl-CoA)	[c] : fad + stcoa <==> fadh2 + od2coa	reversible	b0221 or b4187 or b1695
E4PD	Erythrose 4-phosphate dehydrogenase	[c] : e4p + h2o + nad <==> 4per + (2) h + nadh	reversible	b2927 or b3697
ADPRDP	ADPribose diphosphatase	[c] : adprib + h2o --> amp + (2) h + r5p	forward only	b3397 or b3034
PFL	pyruvate formate lyase	[c] : coa + pyr --> accoa + for	forward only	( ( ( b0902 and b0903 ) and b2579 ) or ( b0902 and b0903 ) or ( b0902 and b3114 ) or ( b3951 and b3952 ) ) or (b0823 and b0824)
SSALy	succinate-semialdehyde dehydrogenase (NADP)	[c] : h2o + nadp + sucsal --> (2) h + nadph + succ	forward only	b2661 or b1525
LGTHL	lactoylglutathione lyase	[c] : gthrd + mthgxl --> lgt-S	forward only	b0187	( STM1435 or STM0235 )	( GloA ) or ( YaeR )	LGTHL	lactoylglutathione lyase	[c] : gthrd + mthgxl --> lgt-S	Methylglyoxal Metabolism
DBTS	dethiobiotin synthase	[c] : atp + co2 + dann --> adp + dtbt + (3) h + pi	forward only	b1593	( STM1489 or STM0797 )	( YnfK ) or ( BioD )	DBTS	dethiobiotin synthase	[c] : atp + co2 + dann --> adp + dtbt + (3) h + pi	Cofactor and Prosthetic Group Biosynthesis
ALCD2x	alcohol dehydrogenase (ethanol: NAD)	[c] : etoh + nad <==> acald + h + nadh	reversible	b2453	( STM1749 or STM2461 or STM1567 )	( AdhE ) or ( EutG ) or ( AdhP )	ALCD2x	alcohol dehydrogenase (ethanol: NAD)	[c] : etoh + nad <==> acald + h + nadh	Pyruvate Metabolism
CBLAT	cob(I)alamin adenosyltransferase	[c] : atp + cbl1 + h <==> cobamcoa + pppi	reversible	b2459	( STM1718 or STM2467 )	( BtuR ) or ( EutT )	CBLAT2	cob(I)alamin adenosyltransferase	[c] : atp + cbl1 + h <==> cobamcoa + pppi	Cofactor and Prosthetic Group Biosynthesis
ACHBS	2-aceto-2-hydroxybutanoate synthase	[c] : 2obut + h + pyr --> 2ahbut + co2	forward only	b3769	( ( STM3795 and STM3796 ) or ( STM3901 and STM3902 ) or ( STM0116 and STM0117 ) )	( IlvB ) or ( IlvG ) or ( IlvH )	ACHBS	2-aceto-2-hydroxybutanoate synthase	[c] : 2obut + h + pyr --> 2ahbut + co2	Valine, leucine, and isoleucine metabolism
Pangenome additions based on order of strain specific genome listing
EDL933
New reactions
UREASE	urease	[c]: h2o + urea --> 2nh4 + co2	forward only
UDPNAG4E	UDP-N-acetylglucosamine 4-epimerase	[c]: gam <==> udpacgal	reversible
HQNHO	putative salicylate hydroxylase	[c]: 4hbz + nadh + o2 --> hqn + h2o + nad + co2	forward only
GT12DOG	gentisate 1,2-dioxygenase	[c]: 25dhb + o2 --> malpy	forward only
SUCRtran	sucrose transport system not PEP	pi + sucr[e] --> suc6p[c]	forward only
TERED	tellurite reduction	[c]: to3 + 3 nadph + 3 h --> te + 3 nadp + 2 o2 + 3 h2o	forward only
FUCSYN	fucose synthetase	[c]: gdpddman + nadph ==> nadp + gdpfuc	forward only
PEROSYN	perosamine synthetase	[c]: gdpddman + glu-L + h2o ==> akg + gdpdpa	forward only
Sakai
no new reaction additions
CFTO73
GALISCO	galactose isomerase	[c]: gal6p <==> tag6p-D	reversible
PPCOAT	Putative propionate CoA-transferase	[c]: ppa + accoa <==> ac + ppcoa	reversible
UTI89
HYDPYRED	hydroxypyruvate reductase	[c]: dglycer + nad <==> hpyr + nadh + h	reversible
53638 (EIEC)
4HPAC3MO	4-hydroxyphenylacetate 3-monooxygenase	[c]: 4hyphac + fadh2 + o2 --> 34dihypha + fad + h2o + h	forward only
34DHPAC23D	3,4-dihydroxyphenylacetate 2,3-dioxygenase	[c]: 34dihypha + o2 --> h + 2hy5cmms	forward only
5CM2HOMSD	5-carboxymethyl-2-hydroxymuconate semialdehyde dehydrogenase	[c]: 2hy5cmms + h2o + nad --> nadh + 2h + 5cm2hom	forward only
5CM2HOMI	5-carboxymethyl-2-hydroxymuconate delta-isomerase	[c]: 5cm2hom --> 5ca2ox3en	forward only
5CMDECA	5-carboxymethyl-2-oxo-hex-3-ene-1,7-dioate decarboxylase	[c]: h + 5ca2ox3en --> 2hyhe24d + co2	forward only
2HH24D17I	2-hydroxyhepta-2,4-diene-1,7-dioate isomerase / 5-carboxymethyl-2-oxo-hex-3- ene-1,7-dioate decarboxylase	[c]: 2hyhe24d + h2o --> 2o4h17d	forward only
24DDHALD	2,4-dihydroxyhept-2-ene-1,7-dioic acid aldolase	[c]: 2o4h17d --> sucsal + pyr	forward only
Ecoli APECO1
no new reaction additions
Ecoli ATCC8739
no new reaction additions
Ecoli E2348/69
PPDD	Propanediol dehydratase	[c] : 12ppd-S --> h2o + ppal	forward only
MMSAD2	methylmalonate-semialdehyde dehydrogenase (propanol)	[c] : coa + nad + ppal --> h + nadh + ppcoa	forward only
ALCD2z	alcohol dehydrogenase (propanol: NAD)	[c] : h + nadh + ppal --> nad + ppoh	forward only
EX_arabo_D	D-arabitol exchange	[e]: arabo_D <==>	reversible
ARABOtex	D-arabitol transport via diffusion	arabo_D_[e] <==> arabo_D_[p]	reversible
ARABOtpp	D-arabitol membrane transporter	arabo_D_[p] <==> arabo_D_[c]	reversible
ARABODEHY	D-arabitol dehydrogenase	[c]: arabo_D + nad <==> xylu_D + nadh + h	reversible
Ecoli E24377A (ETEC)
DBHYDDEH	D-beta-hydroxybutyrate dehydrogenase	R3hydbut + nad <==> acac + nadh + h	reversible
3OXOCOAT	3-oxoacid CoA-transferase	succoa + 3oxoadi <==> succ + 3oxoadicoa	reversible
Ecoli 4115 (EHEC)
no new reaction additions
Ecoli HS
no new reaction additions
Ecoli SE11
TSULR	thiosulfate reductase	tsul + 2h ==> tsulfi	forward only
CHOGLYHY	choloylglycine hydrolase	glycocho + h2o <==> gly + cho	reversible
Ecoli SMS-3-5
ASPR	aspartate racemase	asp-L <==> asp-D	reversible
2DPPGA3D	2-dehydro-3-deoxyphosphogluconate aldolase	2d3dg6p <==> pyr + glyald3p	reversible

## Sheet: Eco1712_pan_OPR
RXN abbreviation	Metabolic role	Reaction	reconstruction directionality	subSystem	Ortho Cluster Group association	Gene association
12DGR120tipp	1,2 diacylglycerol transport via flipping (periplasm to cytoplasm, n-C12:0)	12dgr120[p] --> 12dgr120[c]	forward only	Transport, Inner Membrane
12DGR140tipp	1,2 diacylglycerol transport via flipping (periplasm to cytoplasm, n-C14:0)	12dgr140[p] --> 12dgr140[c]	forward only	Transport, Inner Membrane
12DGR141tipp	1,2 diacylglycerol transport via flipping (periplasm to cytoplasm, n-C14:1)	12dgr141[p] --> 12dgr141[c]	forward only	Transport, Inner Membrane
12DGR160tipp	1,2 diacylglycerol transport via flipping (periplasm to cytoplasm, n-C16:0)	12dgr160[p] --> 12dgr160[c]	forward only	Transport, Inner Membrane
12DGR161tipp	1,2 diacylglycerol transport via flipping (periplasm to cytoplasm, n-C16:1)	12dgr161[p] --> 12dgr161[c]	forward only	Transport, Inner Membrane
12DGR180tipp	1,2 diacylglycerol transport via flipping (periplasm to cytoplasm, n-C18:0)	12dgr180[p] --> 12dgr180[c]	forward only	Transport, Inner Membrane
12DGR181tipp	1,2 diacylglycerol transport via flipping (periplasm to cytoplasm, n-C18:1)	12dgr181[p] --> 12dgr181[c]	forward only	Transport, Inner Membrane
12PPDRtex	(R)-Propane-1,2-diol transport via diffusion (extracellular to periplasm)	12ppd-R[e] <==> 12ppd-R[p]	reversible	Transport, Outer Membrane Porin	( ABE337 or ABEc51 or ABU178b0 or ABE1c99 )	( b0241 or b0929 or b1377 or b2215 )
12PPDRtpp	(R)-Propane-1,2-diol facilitated transport (periplasm)	12ppd-R[p] <==> 12ppd-R[c]	reversible	Transport, Inner Membrane
12PPDStex	(S)-Propane-1,2-diol transport via diffusion (extracellular to periplasm)	12ppd-S[e] <==> 12ppd-S[p]	reversible	Transport, Outer Membrane Porin	( ABE337 or ABEc51 or ABU178b0 or ABE1c99 )	( b0241 or b0929 or b1377 or b2215 )
12PPDStpp	(S)-Propane-1,2-diol facilitated transport (periplasm)	12ppd-S[p] <==> 12ppd-S[c]	reversible	Transport, Inner Membrane
14GLUCANabcpp	1,4-alpha-D-glucan transport via ABC system (periplasm)	14glucan[p] + atp[c] + h2o[c] --> 14glucan[c] + adp[c] + h[c] + pi[c]	forward only	Transport, Inner Membrane	( ABE3390 and ABE338b and ABE3389 and ABE33a0 )	( b4034 and b4033 and b4032 and b4035 )
14GLUCANtexi	1,4-alpha-D-glucan transport via diffusion (extracellular to periplasm) irreversible	14glucan[e] --> 14glucan[p]	forward only	Transport, Outer Membrane	ABE33a2	b4036
23CAMPtex	23cAMP transport via diffusion (extracellular to periplasm)	23camp[e] <==> 23camp[p]	reversible	Transport, Outer Membrane Porin	( ABE337 or ABEc51 or ABU178b0 or ABE1c99 )	( b0241 or b0929 or b1377 or b2215 )
23CCMPtex	23cCMP transport via diffusion (extracellular to periplasm)	23ccmp[e] <==> 23ccmp[p]	reversible	Transport, Outer Membrane Porin	( ABE337 or ABEc51 or ABU178b0 or ABE1c99 )	( b0241 or b0929 or b1377 or b2215 )
23CGMPtex	23cGMP transport via diffusion (extracellular to periplasm)	23cgmp[e] <==> 23cgmp[p]	reversible	Transport, Outer Membrane Porin	( ABE337 or ABEc51 or ABU178b0 or ABE1c99 )	( b0241 or b0929 or b1377 or b2215 )
23CUMPtex	23cUMP transport via diffusion (extracellular to periplasm)	23cump[e] <==> 23cump[p]	reversible	Transport, Outer Membrane Porin	( ABE337 or ABEc51 or ABU178b0 or ABE1c99 )	( b0241 or b0929 or b1377 or b2215 )
23DAPPAt2pp	2,3-diaminopropionate transport in via proton symport	23dappa[p] + h[p] --> 23dappa[c] + h[c]	forward only	Transport, Inner Membrane
23DAPPAtex	2,3-diaminopropionate transport via diffusion	23dappa[e] <==> 23dappa[p]	reversible	Transport, Outer Membrane Porin	( ABE337 or ABEc51 or ABU178b0 or ABE1c99 )	( b0241 or b0929 or b1377 or b2215 )
23PDE2pp	2',3'-cyclic-nucleotide phosphodiesterase (UMP) (periplasm)	[p] : 23cump + h2o --> 3ump + h	forward only	Nucleotide Salvage Pathway	ABE35d6	b4213
23PDE4pp	2',3'-cyclic-nucleotide phosphodiesterase (CMP) (periplasm)	[p] : 23ccmp + h2o --> 3cmp + h	forward only	Nucleotide Salvage Pathway	ABE35d6	b4213
23PDE7pp	2',3'-cyclic-nucleotide phosphodiesterase (AMP) (periplasm)	[p] : 23camp + h2o --> 3amp + h	forward only	Nucleotide Salvage Pathway	ABE35d6	b4213
23PDE9pp	2',3'-cyclic-nucleotide phosphodiesterase (GMP) (periplasm)	[p] : 23cgmp + h2o --> 3gmp + h	forward only	Nucleotide Salvage Pathway	ABE35d6	b4213
26DAHtex	meso-2,6-Diaminoheptanedioate transport via diffusion (extracellular to periplasm)	26dap-M[e] <==> 26dap-M[p]	reversible	Transport, Outer Membrane Porin	( ABE337 or ABEc51 or ABU178b0 or ABE1c99 )	( b0241 or b0929 or b1377 or b2215 )
2AGPA120tipp	2-Acyl-sn-glycero-3-phosphatidate (n-C12:0) transporter via facilitated diffusion (periplasm)	2ddecg3p[p] --> 2ddecg3p[c]	forward only	Transport, Inner Membrane	ABE2454	b2835
2AGPA140tipp	2-Acyl-sn-glycero-3-phosphatidate (n-C14:0) transporter via facilitated diffusion (periplasm)	2tdecg3p[p] --> 2tdecg3p[c]	forward only	Transport, Inner Membrane	ABE2454	b2835
2AGPA141tipp	2-Acyl-sn-glycero-3-phosphatidate (n-C14:1) transporter via facilitated diffusion (periplasm)	2tdec7eg3p[p] --> 2tdec7eg3p[c]	forward only	Transport, Inner Membrane	ABE2454	b2835
2AGPA160tipp	2-Acyl-sn-glycero-3-phosphatidate (n-C16:0) transporter via facilitated diffusion (periplasm)	2hdecg3p[p] --> 2hdecg3p[c]	forward only	Transport, Inner Membrane	ABE2454	b2835
2AGPA161tipp	2-Acyl-sn-glycero-3-phosphatidate (n-C16:1) transporter via facilitated diffusion (periplasm)	2hdec9eg3p[p] --> 2hdec9eg3p[c]	forward only	Transport, Inner Membrane	ABE2454	b2835
2AGPA180tipp	2-Acyl-sn-glycero-3-phosphatidate (n-C18:0) transporter via facilitated diffusion (periplasm)	2odecg3p[p] --> 2odecg3p[c]	forward only	Transport, Inner Membrane	ABE2454	b2835
2AGPA181tipp	2-Acyl-sn-glycero-3-phosphatidate (n-C18:1) transporter via facilitated diffusion (periplasm)	2odec11eg3p[p] --> 2odec11eg3p[c]	forward only	Transport, Inner Membrane	ABE2454	b2835
2AGPE120tipp	2-Acyl-sn-glycero-3-phosphoethanolamine (n-C12:0) transporter via facilitated diffusion (periplasm)	2agpe120[p] --> 2agpe120[c]	forward only	Transport, Inner Membrane	ABE2454	b2835
2AGPE140tipp	2-Acyl-sn-glycero-3-phosphoethanolamine (n-C14:0) transporter via facilitated diffusion (periplasm)	2agpe140[p] --> 2agpe140[c]	forward only	Transport, Inner Membrane	ABE2454	b2835
2AGPE141tipp	2-Acyl-sn-glycero-3-phosphoethanolamine (n-C14:1) transporter via facilitated diffusion (periplasm)	2agpe141[p] --> 2agpe141[c]	forward only	Transport, Inner Membrane	ABE2454	b2835
2AGPE160tipp	2-Acyl-sn-glycero-3-phosphoethanolamine (n-C16:0) transporter via facilitated diffusion (periplasm)	2agpe160[p] --> 2agpe160[c]	forward only	Transport, Inner Membrane	ABE2454	b2835
2AGPE161tipp	2-Acyl-sn-glycero-3-phosphoethanolamine (n-C16:1) transporter via facilitated diffusion (periplasm)	2agpe161[p] --> 2agpe161[c]	forward only	Transport, Inner Membrane	ABE2454	b2835
2AGPE180tipp	2-Acyl-sn-glycero-3-phosphoethanolamine (n-C18:0) transporter via facilitated diffusion (periplasm)	2agpe180[p] --> 2agpe180[c]	forward only	Transport, Inner Membrane	ABE2454	b2835
2AGPE181tipp	2-Acyl-sn-glycero-3-phosphoethanolamine (n-C18:1) transporter via facilitated diffusion (periplasm)	2agpe181[p] --> 2agpe181[c]	forward only	Transport, Inner Membrane	ABE2454	b2835
2AGPEAT120	2-acyl-glycerophospho-ethanolamine acyltransferase (n-C12:0)	[c] : 2agpe120 + atp + ddca --> amp + pe120 + ppi	forward only	Glycerophospholipid Metabolism	ABE2456	b2836
2AGPEAT140	2-acyl-glycerophospho-ethanolamine acyltransferase (n-C14:0)	[c] : 2agpe140 + atp + ttdca --> amp + pe140 + ppi	forward only	Glycerophospholipid Metabolism	ABE2456	b2836
2AGPEAT141	2-acyl-glycerophospho-ethanolamine acyltransferase (n-C14:1)	[c] : 2agpe141 + atp + ttdcea --> amp + pe141 + ppi	forward only	Glycerophospholipid Metabolism	ABE2456	b2836
2AGPEAT160	2-acyl-glycerophospho-ethanolamine acyltransferase (n-C16:0)	[c] : 2agpe160 + atp + hdca --> amp + pe160 + ppi	forward only	Glycerophospholipid Metabolism	ABE2456	b2836
2AGPEAT161	2-acyl-glycerophospho-ethanolamine acyltransferase (n-C16:1)	[c] : 2agpe161 + atp + hdcea --> amp + pe161 + ppi	forward only	Glycerophospholipid Metabolism	ABE2456	b2836
2AGPEAT180	2-acyl-glycerophospho-ethanolamine acyltransferase (n-C18:0)	[c] : 2agpe180 + atp + ocdca --> amp + pe180 + ppi	forward only	Glycerophospholipid Metabolism	ABE2456	b2836
2AGPEAT181	2-acyl-glycerophospho-ethanolamine acyltransferase (n-C18:1)	[c] : 2agpe181 + atp + ocdcea --> amp + pe181 + ppi	forward only	Glycerophospholipid Metabolism	ABE2456	b2836
2AGPG120tipp	2-Acyl-sn-glycero-3-phosphoglycerol (n-C12:0) transporter via facilitated diffusion (periplasm)	2agpg120[p] --> 2agpg120[c]	forward only	Transport, Inner Membrane	ABE2454	b2835
2AGPG140tipp	2-Acyl-sn-glycero-3-phosphoglycerol (n-C14:0) transporter via facilitated diffusion (periplasm)	2agpg140[p] --> 2agpg140[c]	forward only	Transport, Inner Membrane	ABE2454	b2835
2AGPG141tipp	2-Acyl-sn-glycero-3-phosphoglycerol (n-C14:1) transporter via facilitated diffusion (periplasm)	2agpg141[p] --> 2agpg141[c]	forward only	Transport, Inner Membrane	ABE2454	b2835
2AGPG160tipp	2-Acyl-sn-glycero-3-phosphoglycerol (n-C16:0) transporter via facilitated diffusion (periplasm)	2agpg160[p] --> 2agpg160[c]	forward only	Transport, Inner Membrane	ABE2454	b2835
2AGPG161tipp	2-Acyl-sn-glycero-3-phosphoglycerol (n-C16:1) transporter via facilitated diffusion (periplasm)	2agpg161[p] --> 2agpg161[c]	forward only	Transport, Inner Membrane	ABE2454	b2835
2AGPG180tipp	2-Acyl-sn-glycero-3-phosphoglycerol (n-C18:0) transporter via facilitated diffusion (periplasm)	2agpg180[p] --> 2agpg180[c]	forward only	Transport, Inner Membrane	ABE2454	b2835
2AGPG181tipp	2-Acyl-sn-glycero-3-phosphoglycerol (n-C18:1) transporter via facilitated diffusion (periplasm)	2agpg181[p] --> 2agpg181[c]	forward only	Transport, Inner Membrane	ABE2454	b2835
2AGPGAT120	2-acyl-glycerophospho-glycerol acyltransferase (n-C12:0)	[c] : 2agpg120 + atp + ddca --> amp + pg120 + ppi	forward only	Glycerophospholipid Metabolism	ABE2456	b2836
2AGPGAT140	2-acyl-glycerophospho-glycerol acyltransferase (n-C14:0)	[c] : 2agpg140 + atp + ttdca --> amp + pg140 + ppi	forward only	Glycerophospholipid Metabolism	ABE2456	b2836
2AGPGAT141	2-acyl-glycerophospho-glycerol acyltransferase (n-C14:1)	[c] : 2agpg141 + atp + ttdcea --> amp + pg141 + ppi	forward only	Glycerophospholipid Metabolism	ABE2456	b2836
2AGPGAT160	2-acyl-glycerophospho-glycerol acyltransferase (n-C16:0)	[c] : 2agpg160 + atp + hdca --> amp + pg160 + ppi	forward only	Glycerophospholipid Metabolism	ABE2456	b2836
2AGPGAT161	2-acyl-glycerophospho-glycerol acyltransferase (n-C16:1)	[c] : 2agpg161 + atp + hdcea --> amp + pg161 + ppi	forward only	Glycerophospholipid Metabolism	ABE2456	b2836
2AGPGAT180	2-acyl-glycerophospho-glycerol acyltransferase (n-C18:0)	[c] : 2agpg180 + atp + ocdca --> amp + pg180 + ppi	forward only	Glycerophospholipid Metabolism	ABE2456	b2836
2AGPGAT181	2-acyl-glycerophospho-glycerol acyltransferase (n-C18:1)	[c] : 2agpg181 + atp + ocdcea --> amp + pg181 + ppi	forward only	Glycerophospholipid Metabolism	ABE2456	b2836
2DGLCNRx	2-dehydro-D-gluconate reductase (NADH)	[c] : 2dhglcn + h + nadh --> glcn + nad	forward only	Alternate Carbon Metabolism	ABE2d54	b3553
2DGLCNRy	2-dehydro-D-gluconate reductase (NADPH)	[c] : 2dhglcn + h + nadph --> glcn + nadp	forward only	Alternate Carbon Metabolism	ABE2d54	b3553
2DGULRx	2-dehydro-L-gulonate reductase (NADH)	[c] : 2dhguln + h + nadh --> idon-L + nad	forward only	Alternate Carbon Metabolism	ABE2d54	b3553
2DGULRy	2-dehydro-L-gulonate reductase (NADPH)	[c] : 2dhguln + h + nadph --> idon-L + nadp	forward only	Alternate Carbon Metabolism	ABE2d54	b3553
2MAHMP	2-Methyl-4-amino-5-hydroxymethylpyrimidine diphosphatase	[c] : 2mahmp + h2o --> 4ampm + h + pi	forward only	Cofactor and Prosthetic Group Biosynthesis	( ABE60c or ABEeea )	( b0446 or b1134 )
34dhpactex	dihydroxyphenylacetaldehyde transport via diffusion (extracellular to periplasm)	34dhpac[e] <==> 34dhpac[p]	reversible	Transport, Outer Membrane Porin	( ABE337 or ABEc51 or ABU178b0 or ABE1c99 )	( b0241 or b0929 or b1377 or b2215 )
3AMPtex	3AMP transport via diffusion (extracellular to periplasm)	3amp[e] <==> 3amp[p]	reversible	Transport, Outer Membrane Porin	( ABE337 or ABEc51 or ABU178b0 or ABE1c99 )	( b0241 or b0929 or b1377 or b2215 )
3CMPtex	3CMP transport via diffusion (extracellular to periplasm)	3cmp[e] <==> 3cmp[p]	reversible	Transport, Outer Membrane Porin	( ABE337 or ABEc51 or ABU178b0 or ABE1c99 )	( b0241 or b0929 or b1377 or b2215 )
3GMPtex	3GMP transport via diffusion (extracellular to periplasm)	3gmp[e] <==> 3gmp[p]	reversible	Transport, Outer Membrane Porin	( ABE337 or ABU178b0 or ABE1c99 or ABEc51 )	( b0241 or b1377 or b2215 or b0929 )
3HAD100	3-hydroxyacyl-[acyl-carrier-protein] dehydratase (n-C10:0)	[c] : 3hdecACP --> h2o + tdec2eACP	forward only	Cell Envelope Biosynthesis	( ABEc9d or ABE265 )	( b0954 or b0180 )
3HAD120	3-hydroxyacyl-[acyl-carrier-protein] dehydratase (n-C12:0)	[c] : 3hddecACP --> h2o + tddec2eACP	forward only	Cell Envelope Biosynthesis	( ABEc9d or ABE265 )	( b0954 or b0180 )
3HAD121	3-hydroxyacyl-[acyl-carrier-protein] dehydratase (n-C12:1)	[c] : 3hcddec5eACP --> h2o + t3c5ddeceACP	forward only	Cell Envelope Biosynthesis	( ABEc9d or ABE265 )	( b0954 or b0180 )
3HAD140	3-hydroxyacyl-[acyl-carrier-protein] dehydratase (n-C14:0)	[c] : 3hmrsACP --> h2o + tmrs2eACP	forward only	Cell Envelope Biosynthesis	( ABEc9d or ABE265 )	( b0954 or b0180 )
3HAD141	3-hydroxyacyl-[acyl-carrier-protein] dehydratase (n-C14:1)	[c] : 3hcmrs7eACP --> h2o + t3c7mrseACP	forward only	Cell Envelope Biosynthesis	( ABEc9d or ABE265 )	( b0954 or b0180 )
3HAD160	3-hydroxyacyl-[acyl-carrier-protein] dehydratase (n-C16:0)	[c] : 3hpalmACP --> h2o + tpalm2eACP	forward only	Cell Envelope Biosynthesis	( ABEc9d or ABE265 )	( b0954 or b0180 )
3HAD161	3-hydroxyacyl-[acyl-carrier-protein] dehydratase (n-C16:1)	[c] : 3hcpalm9eACP --> h2o + t3c9palmeACP	forward only	Cell Envelope Biosynthesis	( ABEc9d or ABE265 )	( b0954 or b0180 )
3HAD180	3-hydroxyacyl-[acyl-carrier-protein] dehydratase (n-C18:0)	[c] : 3hoctaACP --> h2o + toctd2eACP	forward only	Cell Envelope Biosynthesis	( ABEc9d or ABE265 )	( b0954 or b0180 )
3HAD181	3-hydroxyacyl-[acyl-carrier-protein] dehydratase (n-C18:1)	[c] : 3hcvac11eACP --> h2o + t3c11vaceACP	forward only	Cell Envelope Biosynthesis	( ABE265 or ABEc9d )	( b0180 or b0954 )
3HAD40	3-hydroxyacyl-[acyl-carrier-protein] dehydratase (n-C4:0)	[c] : 3haACP --> but2eACP + h2o	forward only	Cell Envelope Biosynthesis	( ABEc9d or ABE265 )	( b0954 or b0180 )
3HAD60	3-hydroxyacyl-[acyl-carrier-protein] dehydratase (n-C6:0)	[c] : 3hhexACP --> h2o + thex2eACP	forward only	Cell Envelope Biosynthesis	( ABEc9d or ABE265 )	( b0954 or b0180 )
3HAD80	3-hydroxyacyl-[acyl-carrier-protein] dehydratase (n-C8:0)	[c] : 3hoctACP --> h2o + toct2eACP	forward only	Cell Envelope Biosynthesis	( ABEc9d or ABE265 )	( b0954 or b0180 )
3HCINNMH	3-hydroxycinnamate hydroxylase	[c] : 3hcinnm + h + nadh + o2 --> dhcinnm + h2o + nad	forward only	Alternate Carbon Metabolism	ABE4ac	b0347
3HPPPNH	3-(3-hydroxy-phenyl)propionate hydroxylase	[c] : 3hpppn + h + nadh + o2 --> dhpppn + h2o + nad	forward only	Alternate Carbon Metabolism	ABE4ac	b0347
3KGK	3-keto-L-gulonate kinase	[c] : 3dhguln + atp --> 3dhgulnp + adp + h	forward only	Alternate Carbon Metabolism	ABE2db0	b3580
3NTD2pp	3'-nucleotidase (UMP) (periplasm)	[p] : 3ump + h2o --> pi + uri	forward only	Nucleotide Salvage Pathway	ABE35d6	b4213
3NTD4pp	3'-nucleotidase (CMP) (periplasm)	[p] : 3cmp + h2o --> cytd + pi	forward only	Nucleotide Salvage Pathway	ABE35d6	b4213
3NTD7pp	3'-nucleotidase (AMP) (periplasm)	[p] : 3amp + h2o --> adn + pi	forward only	Nucleotide Salvage Pathway	ABE35d6	b4213
3NTD9pp	3'-nucleotidase (GMP) (periplasm)	[p] : 3gmp + h2o --> gsn + pi	forward only	Nucleotide Salvage Pathway	ABE35d6	b4213
3OAR100	3-oxoacyl-[acyl-carrier-protein] reductase (n-C10:0)	[c] : 3odecACP + h + nadph <==> 3hdecACP + nadp	reversible	Cell Envelope Biosynthesis	ABEe74	b1093
3OAR120	3-oxoacyl-[acyl-carrier-protein] reductase (n-C12:0)	[c] : 3oddecACP + h + nadph <==> 3hddecACP + nadp	reversible	Cell Envelope Biosynthesis	ABEe74	b1093
3OAR121	3-oxoacyl-[acyl-carrier-protein] reductase (n-C12:1)	[c] : 3ocddec5eACP + h + nadph --> 3hcddec5eACP + nadp	forward only	Cell Envelope Biosynthesis	ABEe74	b1093
3OAR140	3-oxoacyl-[acyl-carrier-protein] reductase (n-C14:0)	[c] : 3omrsACP + h + nadph <==> 3hmrsACP + nadp	reversible	Cell Envelope Biosynthesis	ABEe74	b1093
3OAR141	3-oxoacyl-[acyl-carrier-protein] reductase (n-C14:1)	[c] : 3ocmrs7eACP + h + nadph --> 3hcmrs7eACP + nadp	forward only	Cell Envelope Biosynthesis	ABEe74	b1093
3OAR160	3-oxoacyl-[acyl-carrier-protein] reductase (n-C16:0)	[c] : 3opalmACP + h + nadph <==> 3hpalmACP + nadp	reversible	Cell Envelope Biosynthesis	ABEe74	b1093
3OAR161	3-oxoacyl-[acyl-carrier-protein] reductase (n-C16:1)	[c] : 3ocpalm9eACP + h + nadph --> 3hcpalm9eACP + nadp	forward only	Cell Envelope Biosynthesis	ABEe74	b1093
3OAR180	3-oxoacyl-[acyl-carrier-protein] reductase (n-C18:0)	[c] : 3ooctdACP + h + nadph <==> 3hoctaACP + nadp	reversible	Cell Envelope Biosynthesis	ABEe74	b1093
3OAR181	3-oxoacyl-[acyl-carrier-protein] reductase (n-C18:1)	[c] : 3ocvac11eACP + h + nadph --> 3hcvac11eACP + nadp	forward only	Cell Envelope Biosynthesis	ABEe74	b1093
3OAR40	3-oxoacyl-[acyl-carrier-protein] reductase (n-C4:0)	[c] : actACP + h + nadph <==> 3haACP + nadp	reversible	Cell Envelope Biosynthesis	ABEe74	b1093
3OAR60	3-oxoacyl-[acyl-carrier-protein] reductase (n-C6:0)	[c] : 3ohexACP + h + nadph <==> 3hhexACP + nadp	reversible	Cell Envelope Biosynthesis	ABEe74	b1093
3OAR80	3-oxoacyl-[acyl-carrier-protein] reductase (n-C8:0)	[c] : 3ooctACP + h + nadph <==> 3hoctACP + nadp	reversible	Cell Envelope Biosynthesis	ABEe74	b1093
3OAS100	3-oxoacyl-[acyl-carrier-protein] synthase (n-C10:0)	[c] : h + malACP + ocACP --> 3odecACP + ACP + co2	forward only	Cell Envelope Biosynthesis	( ABE1dfb or ABEe79 )	( b2323 or b1095 )
3OAS120	3-oxoacyl-[acyl-carrier-protein] synthase (n-C12:0)	[c] : dcaACP + h + malACP --> 3oddecACP + ACP + co2	forward only	Cell Envelope Biosynthesis	( ABE1dfb or ABEe79 )	( b2323 or b1095 )
3OAS121	3-oxoacyl-[acyl-carrier-protein] synthase (n-C12:1)	[c] : cdec3eACP + h + malACP --> 3ocddec5eACP + ACP + co2	forward only	Cell Envelope Biosynthesis	ABE1dfb	b2323
3OAS140	3-oxoacyl-[acyl-carrier-protein] synthase (n-C14:0)	[c] : ddcaACP + h + malACP --> 3omrsACP + ACP + co2	forward only	Cell Envelope Biosynthesis	( ABE1dfb or ABEe79 )	( b2323 or b1095 )
3OAS141	3-oxoacyl-[acyl-carrier-protein] synthase (n-C14:1)	[c] : cddec5eACP + h + malACP --> 3ocmrs7eACP + ACP + co2	forward only	Cell Envelope Biosynthesis	ABE1dfb	b2323
3OAS160	3-oxoacyl-[acyl-carrier-protein] synthase (n-C16:0)	[c] : h + malACP + myrsACP --> 3opalmACP + ACP + co2	forward only	Cell Envelope Biosynthesis	( ABE1dfb or ABEe79 )	( b2323 or b1095 )
3OAS161	3-oxoacyl-[acyl-carrier-protein] synthase (n-C16:1)	[c] : h + malACP + tdeACP --> 3ocpalm9eACP + ACP + co2	forward only	Cell Envelope Biosynthesis	ABE1dfb	b2323
3OAS180	3-oxoacyl-[acyl-carrier-protein] synthase (n-C18:0)	[c] : h + malACP + palmACP --> 3ooctdACP + ACP + co2	forward only	Cell Envelope Biosynthesis	( ABEe79 or ABE1dfb )	( b1095 or b2323 )
3OAS181	3-oxoacyl-[acyl-carrier-protein] synthase (n-C18:1)	[c] : h + hdeACP + malACP --> 3ocvac11eACP + ACP + co2	forward only	Cell Envelope Biosynthesis	ABEe79	b1095
3OAS60	3-oxoacyl-[acyl-carrier-protein] synthase (n-C6:0)	[c] : butACP + h + malACP --> 3ohexACP + ACP + co2	forward only	Cell Envelope Biosynthesis	( ABE1dfb or ABEe79 )	( b2323 or b1095 )
3OAS80	3-oxoacyl-[acyl-carrier-protein] synthase (n-C8:0)	[c] : h + hexACP + malACP --> 3ooctACP + ACP + co2	forward only	Cell Envelope Biosynthesis	( ABE1dfb or ABEe79 )	( b2323 or b1095 )
3PEPTabcpp	tripeptide (LalaDgluMdap) transport via ABC system (periplasm)	LalaDgluMdap[p] + atp[c] + h2o[c] --> LalaDgluMdap[c] + adp[c] + h[c] + pi[c]	forward only	Murein Recycling	( ABE116c and ABE104e and ABE1050 and ABE1052 and ABE1056 )	( b1329 and b1244 and b1245 and b1246 and b1247 )
3PEPTtex	LalaDgluMdap (tripeptide) transport via diffusion (extracellular to periplasm)	LalaDgluMdap[e] <==> LalaDgluMdap[p]	reversible	Transport, Outer Membrane Porin	( ABE337 or ABEc51 or ABU178b0 or ABE1c99 )	( b0241 or b0929 or b1377 or b2215 )
3UMPtex	3UMP transport via diffusion (extracellular to periplasm)	3ump[e] <==> 3ump[p]	reversible	Transport, Outer Membrane Porin	( ABE337 or ABEc51 or ABU178b0 or ABE1c99 )	( b0241 or b0929 or b1377 or b2215 )
42A12BOOXpp	4-(2-Aminoethyl)-1,2-benzenediol:oxygen oxidoreductase(deaminating)(flavin-containing)	[p] : dopa + h2o + o2 --> 34dhpac + h2o2 + nh4	forward only	Nitrogen Metabolism	ADY58d	b1386
4HOXPACDtex	4-hydroxyphenylacetaldehyde transport via diffusion (extracellular to periplasm)	4hoxpacd[e] <==> 4hoxpacd[p]	reversible	Transport, Outer Membrane Porin	( ABE337 or ABEc51 or ABU178b0 or ABE1c99 )	( b0241 or b0929 or b1377 or b2215 )
4HTHRS	4-Hydroxy-L-threonine synthase	[c] : h2o + phthr --> 4hthr + pi	forward only	Cofactor and Prosthetic Group Biosynthesis	ABEc	b0004
4PCP	tetrapeptide L,D-carboxypeptidase	[c] : LalaDgluMdapDala + h2o --> LalaDgluMdap + ala-D	forward only	Murein Recycling	ABEfa2	b1192
4PCPpp	tetrapeptide L,D-carboxypeptidase (periplasm)	[p] : LalaDgluMdapDala + h2o --> LalaDgluMdap + ala-D	forward only	Murein Recycling
4PEPTabcpp	tetrapeptide (LalaDgluMdapDala) transport via ABC system (periplasm)	LalaDgluMdapDala[p] + atp[c] + h2o[c] --> LalaDgluMdapDala[c] + adp[c] + h[c] + pi[c]	forward only	Murein Recycling	( ABE104c and ABE104e and ABE1050 and ABE1052 and ABE1056 )	( b1243 and b1244 and b1245 and b1246 and b1247 )
4PEPTtex	LalaDgluMdapDala (pentapeptide) transport via diffusion (extracellular to periplasm)	LalaDgluMdapDala[e] <==> LalaDgluMdapDala[p]	reversible	Transport, Outer Membrane Porin	( ABE337 or ABEc51 or ABU178b0 or ABE1c99 )	( b0241 or b0929 or b1377 or b2215 )
5DGLCNR	5-dehydro-D-gluconate reductase	[c] : 5dglcn + h + nadph <==> glcn + nadp	reversible	Alternate Carbon Metabolism	ABE3693	b4266
5DGLCNt2rpp	5-Dehydro-D-gluconate transport via proton symport, reversible (periplasm)	5dglcn[p] + h[p] <==> 5dglcn[c] + h[c]	reversible	Transport, Inner Membrane	ABE3691	b4265
5DGLCNtex	5-Dehydro-D-gluconate transport via diffusion (extracellular to periplasm)	5dglcn[e] <==> 5dglcn[p]	reversible	Transport, Outer Membrane Porin	( ABE337 or ABU178b0 or ABEc51 or ABE1c99 )	( b0241 or b1377 or b0929 or b2215 )
5DOAN	5'-deoxyadenosine nuclosidase	[c] : dad-5 + h2o --> 5drib + ade	forward only	Cofactor and Prosthetic Group Biosynthesis	ABE221	b0159
A5PISO	arabinose-5-phosphate isomerase	[c] : ru5p-D <==> ara5p	reversible	Alternate Carbon Metabolism	( ABE22c6 or ABE2908 )	( b2708 or b3197 )
AACPS1	acyl-[acyl-carrier-protein] synthetase (n-C14:0)	[c] : ACP + atp + ttdca --> amp + myrsACP + ppi	forward only	Cell Envelope Biosynthesis	( ABE2456 and ABEe77 )	( b2836 and b1094 )
AACPS2	acyl-[acyl-carrier-protein] synthetase (n-C14:1)	[c] : ACP + atp + ttdcea --> amp + ppi + tdeACP	forward only	Cell Envelope Biosynthesis	( ABE2456 and ABEe77 )	( b2836 and b1094 )
AACPS3	acyl-[acyl-carrier-protein] synthetase (n-C16:0)	[c] : ACP + atp + hdca --> amp + palmACP + ppi	forward only	Cell Envelope Biosynthesis	( ABE2456 and ABEe77 )	( b2836 and b1094 )
AACPS4	acyl-[acyl-carrier-protein] synthetase (n-C16:1)	[c] : ACP + atp + hdcea --> amp + hdeACP + ppi	forward only	Cell Envelope Biosynthesis	( ABE2456 and ABEe77 )	( b2836 and b1094 )
AACPS5	acyl-[acyl-carrier-protein] synthetase (n-C18:1)	[c] : ACP + atp + ocdcea --> amp + octeACP + ppi	forward only	Cell Envelope Biosynthesis	( ABE2456 and ABEe77 )	( b2836 and b1094 )
AACPS6	acyl-[acyl-carrier-protein] synthetase (n-C18:0)	[c] : ACP + atp + ocdca --> amp + ocdcaACP + ppi	forward only	Cell Envelope Biosynthesis	( ABE2456 and ABEe77 )	( b2836 and b1094 )
AACPS7	acyl-[acyl-carrier-protein] synthetase (n-C12:0)	[c] : ACP + atp + ddca --> amp + ddcaACP + ppi	forward only	Cell Envelope Biosynthesis	( ABE2456 and ABEe77 )	( b2836 and b1094 )
AACPS8	acyl-[acyl-carrier-protein] synthetase (n-C10:0)	[c] : ACP + atp + dca --> amp + dcaACP + ppi	forward only	Cell Envelope Biosynthesis	( ABE2456 and ABEe77 )	( b2836 and b1094 )
AACPS9	acyl-[acyl-carrier-protein] synthetase (n-C8:0)	[c] : ACP + atp + octa --> amp + ocACP + ppi	forward only	Cell Envelope Biosynthesis	( ABE2456 and ABEe77 )	( b2836 and b1094 )
AACTOOR	Aminoacetone:oxygen oxidoreductase(deaminating)(flavin-containing)	[c] : aact + h2o + o2 --> h2o2 + mthgxl + nh4	forward only	Methylglyoxal Metabolism
AADDGT	dTDP-N-4-acetamido-4,6-dideoxy-D-galactose transferase	[c] : dtdp4aaddg + unagamu --> dtdp + h + unagamuf	forward only	Cell Envelope Biosynthesis	ABH7102	b4481
AAMYL	alpha-amylase	[c] : 14glucan --> malthx	forward only	Alternate Carbon Metabolism	ABE190e	b1927
AAMYLpp	alpha-amylase (periplasm)	[p] : 14glucan --> malthx	forward only	Alternate Carbon Metabolism	ABE2d94	b3571
AB6PGH	Arbutin 6-phosphate glucohydrolase	[c] : arbt6p + h2o --> g6p + hqn	forward only	Alternate Carbon Metabolism	ABE2533	b2901
ABTA	4-aminobutyrate transaminase	[c] : 4abut + akg --> glu-L + sucsal	forward only	Arginine and Proline Metabolism	( ABE2238 or ABE111c )	( b2662 or b1302 )
ABUTD	Aminobutyraldehyde dehydrogenase	[c] : 4abutn + h2o + nad --> 4abut + (2) h + nadh	forward only	Arginine and Proline Metabolism	ABE12cd	b1444
ABUTt2pp	4-aminobutyrate transport in via proton symport (periplasm)	4abut[p] + h[p] --> 4abut[c] + h[c]	forward only	Transport, Inner Membrane	ABE223b	b2663
ABUTtex	4-aminobutyrate transport via diffusion (extracellular to periplasm)	4abut[e] <==> 4abut[p]	reversible	Transport, Outer Membrane Porin	( ABE337 or ABEc51 or ABU178b0 or ABE1c99 )	( b0241 or b0929 or b1377 or b2215 )
ACACCT	acetyl-CoA:acetoacetyl-CoA transferase	[c] : acac + accoa --> aacoa + ac	forward only	Alternate Carbon Metabolism	( ABE1cb3 and ABE1cb5 )	( b2221 and b2222 )
ACACT1r	acetyl-CoA C-acetyltransferase	[c] : (2) accoa <==> aacoa + coa	reversible	Membrane Lipid Metabolism	ABE1cbb	b2224
ACACt2pp	acetoacetate transport via proton symport (periplasm)	acac[p] + h[p] <==> acac[c] + h[c]	reversible	Transport, Inner Membrane	ABE1cb9	b2223
ACACtex	acetoacetate transport via diffusion (extracellular to periplasm)	acac[e] <==> acac[p]	reversible	Transport, Outer Membrane Porin	( ABE337 or ABEc51 or ABU178b0 or ABE1c99 )	( b0241 or b0929 or b1377 or b2215 )
ACALD	acetaldehyde dehydrogenase (acetylating)	[c] : acald + coa + nad <==> accoa + h + nadh	reversible	Pyruvate Metabolism	( ABE1044 or ABE4b7 or ABE1f9b )	( b1241 or b0351 or b2455 )
ACALDtex	acetaldehyde transport via diffusion (extracellular to periplasm)	acald[e] <==> acald[p]	reversible	Transport, Outer Membrane Porin	( ABE337 or ABEc51 or ABU178b0 or ABE1c99 )	( b0241 or b0929 or b1377 or b2215 )
ACALDtpp	acetaldehyde reversible transport (periplasm)	acald[p] <==> acald[c]	reversible	Transport, Inner Membrane		s0001
ACANTHAT	acetyl-CoA:anthranilate acetyltransferase	[c] : accoa + anth --> acanth + coa	forward only	Tyrosine, Tryptophan, and Phenylalanine Metabolism	ABE1312	b1463
ACBIPGT	Adenosyl cobinamide phosphate guanyltransferase	[c] : adocbip + gtp + h --> agdpcbi + ppi	forward only	Cofactor and Prosthetic Group Biosynthesis	ABE19d8	b1993
ACCOAC	acetyl-CoA carboxylase	[c] : accoa + atp + hco3 --> adp + h + malcoa + pi	forward only	Membrane Lipid Metabolism	( ABE276 and ABE1de0 and ABE29b3 and ABE29b5 )	( b0185 and b2316 and b3255 and b3256 )
ACCOAL	acetate-CoA ligase (ADP-forming)	[c] : atp + coa + ppa --> adp + pi + ppcoa	forward only	Alternate Carbon Metabolism	ABE482	b0335
ACGAL1PPpp	N-acetyl-D-galactosamine 1-phosphatase (periplasm)	[p] : acgal1p + h2o --> acgal + pi	forward only	Alternate Carbon Metabolism
ACGAL1Ptex	N-acetyl-D-galactosamine 1-phosphate transport via diffusion (extracellular to periplasm)	acgal1p[e] <==> acgal1p[p]	reversible	Transport, Outer Membrane Porin	( ABE337 or ABEc51 or ABU178b0 or ABE1c99 )	( b0241 or b0929 or b1377 or b2215 )
ACGALtex	N-acetyl-D-galactosamine transport via diffusion (extracellular to periplasm)	acgal[e] <==> acgal[p]	reversible	Transport, Outer Membrane Porin	( ABE337 or ABEc51 or ABU178b0 or ABE1c99 )	( b0241 or b0929 or b1377 or b2215 )
ACGAM1PPpp	N-acetyl-D-glucosamine 1-phosphatase (periplasm)	[p] : acgam1p + h2o --> acgam + pi	forward only	Alternate Carbon Metabolism
ACGAM1Ptex	N-acetyl-D-glucosamine 1-phosphate transport via diffusion (extracellular to periplasm)	acgam1p[e] <==> acgam1p[p]	reversible	Transport, Outer Membrane Porin	( ABE337 or ABEc51 or ABU178b0 or ABE1c99 )	( b0241 or b0929 or b1377 or b2215 )
ACGAMK	N-acetylglucosamine kinase	[c] : acgam + atp --> acgam6p + adp + h	forward only	Murein Recycling	ABEec2	b1119
ACGAMT	UDP-N-acetylglucosamine:undecaprenylphosphate N-acetylglucosamine -1-phosphate transferase	[c] : uacgam + udcpp --> ump + unaga	forward only	Cell Envelope Biosynthesis	ABE304e	b3784
ACGAptspp	N-Acetyl-D-glucosamine transport via PEP:Pyr PTS (periplasm)	acgam[p] + pep[c] --> acgam6p[c] + pyr[c]	forward only	Transport, Inner Membrane	( ( ABE1f23 and ABEe8a and ABE1f1a and ABE1f1f ) or ( ABE908 and ABE1f1a and ABE1f1f ) )	( ( b2417 and b1101 and b2415 and b2416 ) or ( b0679 and b2415 and b2416 ) )
ACGAtex	N-Acetyl-D-glucosamine transport via diffusion (extracellular to periplasm)	acgam[e] <==> acgam[p]	reversible	Transport, Outer Membrane Porin	( ABE337 or ABEc51 or ABU178b0 or ABE1c99 )	( b0241 or b0929 or b1377 or b2215 )
ACGK	acetylglutamate kinase	[c] : acglu + atp --> acg5p + adp	forward only	Arginine and Proline Metabolism	ABE32a7	b3959
ACGS	N-acetylglutamate synthase	[c] : accoa + glu-L --> acglu + coa + h	forward only	Arginine and Proline Metabolism	ABE241d	b2818
ACHBS	2-aceto-2-hydroxybutanoate synthase	[c] : 2obut + h + pyr --> 2ahbut + co2	forward only	Valine, Leucine, and Isoleucine Metabolism	( ( ABE2edd and ABE2edf ) or ( ABE122 and ABE126 ) )	( ( b3670 and b3671 ) or ( b0077 and b0078 ) )
ACKr	acetate kinase	[c] : ac + atp <==> actp + adp	reversible	Pyruvate Metabolism	( ABE2805 or ABE1d9b or ABE1812 )	( b3115 or b2296 or b1849 )
ACLS	acetolactate synthase	[c] : h + (2) pyr --> alac-S + co2	forward only	Valine, Leucine, and Isoleucine Metabolism	( ( ABE122 and ABE126 ) or ( ABE2edd and ABE2edf ) )	( ( b0077 and b0078 ) or ( b3670 and b3671 ) )
ACM6PH	N-acetylmuramate 6-phosphate hydrolase	[c] : acmum6p + h2o --> acgam6p + lac-D	forward only	Alternate Carbon Metabolism
ACMAMUT	UDP-N-acetyl-D-mannosaminuronic acid transferase	[c] : uacmamu + unaga --> h + udp + unagamu	forward only	Cell Envelope Biosynthesis	ABE306a	b3794
ACMANAptspp	N-acetyl-D-mannosamine transport via PTS (periplasm)	acmana[p] + pep[c] --> acmanap[c] + pyr[c]	forward only	Transport, Inner Membrane	( ABE17a6 and ABE17a8 and ABE17aa and ABE1f1a and ABE1f1f )	( b1817 and b1818 and b1819 and b2415 and b2416 )
ACMANAtex	N-acetyl-D-mannosamine transport via diffusion (extracellular to periplasm)	acmana[e] <==> acmana[p]	reversible	Transport, Outer Membrane Porin	( ABE337 or ABEc51 or ABU178b0 or ABE1c99 )	( b0241 or b0929 or b1377 or b2215 )
ACMUMptspp	N-acetylmuramate transport via PEP:Pyr PTS (periplasm)	acmum[p] + pep[c] --> acmum6p[c] + pyr[c]	forward only	Transport, Inner Membrane	( ABE1f23 and ABE1f49 and ABE1f1a and ABE1f1f )	( b2417 and b2429 and b2415 and b2416 )
ACMUMtex	N-acetylmuramate transport via diffusion (extracellular to periplasm)	acmum[e] --> acmum[p]	forward only	Transport, Outer Membrane Porin	( ABE337 or ABEc51 or ABU178b0 or ABE1c99 )	( b0241 or b0929 or b1377 or b2215 )
ACNAMt2pp	N-acetylneuraminate proton symport (periplasm)	acnam[p] + h[p] --> acnam[c] + h[c]	forward only	Transport, Inner Membrane	ABE2951	b3224
ACNAMtex	N-acetylneuraminate transport via diffusion (extracellular to periplasm)	acnam[e] <==> acnam[p]	reversible	Transport, Outer Membrane	( ABE3738 or ABEc51 or ABE1c99 )	( b4311 or b0929 or b2215 )
ACNML	N-Acetylneuraminate lyase	[c] : acnam --> acmana + pyr	forward only	Alternate Carbon Metabolism	ABE2953	b3225
ACOAD1f	acyl-CoA dehydrogenase (butanoyl-CoA)	[c] : btcoa + fad <==> b2coa + fadh2	reversible	Membrane Lipid Metabolism	( ABE2e7 or ABE3585 or ABE161a )	( b0221 or b4187 or b1695 )
ACOAD2f	acyl-CoA dehydrogenase (hexanoyl-CoA)	[c] : fad + hxcoa <==> fadh2 + hx2coa	reversible	Membrane Lipid Metabolism	( ABE2e7 or ABE3585 or ABE161a )	( b0221 or b4187 or b1695 )
ACOAD3f	acyl-CoA dehydrogenase (octanoyl-CoA)	[c] : fad + occoa <==> fadh2 + oc2coa	reversible	Membrane Lipid Metabolism	( ABE2e7 or ABE3585 or ABE161a )	( b0221 or b4187 or b1695 )
ACOAD4f	acyl-CoA dehydrogenase (decanoyl-CoA)	[c] : dcacoa + fad <==> dc2coa + fadh2	reversible	Membrane Lipid Metabolism	( ABE2e7 or ABE3585 or ABE161a )	( b0221 or b4187 or b1695 )
ACOAD5f	acyl-CoA dehydrogenase (dodecanoyl-CoA)	[c] : ddcacoa + fad <==> dd2coa + fadh2	reversible	Membrane Lipid Metabolism	( ABE2e7 or ABE3585 or ABE161a )	( b0221 or b4187 or b1695 )
ACOAD6f	acyl-CoA dehydrogenase (tetradecanoyl-CoA)	[c] : fad + tdcoa <==> fadh2 + td2coa	reversible	Membrane Lipid Metabolism	( ABE2e7 or ABE3585 or ABE161a )	( b0221 or b4187 or b1695 )
ACOAD7f	acyl-CoA dehydrogenase (hexadecanoyl-CoA)	[c] : fad + pmtcoa <==> fadh2 + hdd2coa	reversible	Membrane Lipid Metabolism	( ABE2e7 or ABE3585 or ABE161a )	( b0221 or b4187 or b1695 )
ACOAD8f	acyl-CoA dehydrogenase (octadecanoyl-CoA)	[c] : fad + stcoa <==> fadh2 + od2coa	reversible	Membrane Lipid Metabolism	( ABE2e7 or ABE3585 or ABE161a )	( b0221 or b4187 or b1695 )
ACOATA	Acetyl-CoA ACP transacylase	[c] : ACP + accoa <==> acACP + coa	reversible	Membrane Lipid Metabolism	( ABEe77 and ABEe70 )	( b1094 and b1091 )
ACODA	acetylornithine deacetylase	[c] : acorn + h2o --> ac + orn	forward only	Arginine and Proline Metabolism	ABE329b	b3957
ACOLIPAtex	arabinose modified core oligosaccharide lipid A transport via vector (periplasm to extracellular)	acolipa[p] --> acolipa[e]	forward only	Lipopolysaccharide Biosynthesis / Recycling
ACONIs	aconitate isomerase (spontaneous)	[c] : acon-T <==> acon-C	reversible	Unassigned		s0001
ACONMT	Trans-aconitate methyltransferase	[c] : acon-T + amet --> aconm + ahcys	forward only	Unassigned	ABE13ce	b1519
ACONTa	aconitase (half-reaction A, Citrate hydro-lyase)	[c] : cit <==> acon-C + h2o	reversible	Citric Acid Cycle	( ABE10bb or ABE19b )	( b1276 or b0118 )
ACONTb	aconitase (half-reaction B, Isocitrate hydro-lyase)	[c] : acon-C + h2o <==> icit	reversible	Citric Acid Cycle	( ABE19b or ABE10bb )	( b0118 or b1276 )
ACOTA	acetylornithine transaminase	[c] : acorn + akg <==> acg5sa + glu-L	reversible	Arginine and Proline Metabolism	( ABE2ae0 or ABE16c0 )	( b3359 or b1748 )
ACPS1	acyl-carrier protein synthase	[c] : apoACP + coa --> ACP + h + pap	forward only	Cofactor and Prosthetic Group Biosynthesis	( ABE20f1 or ABE2c57 )	( b2563 or b3475 )
ACS	acetyl-CoA synthetase	[c] : ac + atp + coa --> accoa + amp + ppi	forward only	Pyruvate Metabolism	( ABE3419 or ABE213a )	( b4069 or b2584 )
ACSERtex	O-Acetyl-L-serine transport via diffusion (extracellular to periplasm)	acser[e] <==> acser[p]	reversible	Transport, Outer Membrane Porin	( ABE337 or ABEc51 or ABU178b0 or ABE1c99 )	( b0241 or b0929 or b1377 or b2215 )
ACSERtpp	O-Acetyl-L-serine export via facilitated transport	acser[c] --> acser[p]	forward only	Transport, Inner Membrane	( ABE2127 or ABE13fc )	( b2578 or b1533 )
ACt2rpp	acetate reversible transport via proton symport (periplasm)	ac[p] + h[p] <==> ac[c] + h[c]	reversible	Transport, Inner Membrane
ACt4pp	Na+/Acetate symport (periplasm)	ac[p] + na1[p] --> ac[c] + na1[c]	forward only	Transport, Inner Membrane	ABE3410	b4067
ACtex	Acetate transport via diffusion (extracellular to periplasm)	ac[e] <==> ac[p]	reversible	Transport, Outer Membrane Porin	( ABE337 or ABEc51 or ABU178b0 or ABE1c99 )	( b0241 or b0929 or b1377 or b2215 )
ADA	Adenosine deaminase	[c] : adn + h + h2o --> ins + nh4	forward only	Nucleotide Salvage Pathway	ABE153b	b1623
ADCL	4-aminobenzoate synthase	[c] : 4adcho --> 4abz + h + pyr	forward only	Cofactor and Prosthetic Group Biosynthesis	ABEe7d	b1096
ADCS	4-amino-4-deoxychorismate synthase	[c] : chor + gln-L --> 4adcho + glu-L	forward only	Cofactor and Prosthetic Group Biosynthesis	( ABE2ae7 and ABE178f )	( b3360 and b1812 )
ADD	adenine deaminase	[c] : ade + h + h2o --> hxan + nh4	forward only	Nucleotide Salvage Pathway	ABE2ecb	b3665
ADEt2rpp	adenine transport via proton symport (reversible) (periplasm)	ade[p] + h[p] <==> ade[c] + h[c]	reversible	Transport, Inner Membrane	ABE2eaa	b3654
ADEtex	adenine transport via diffusion (extracellular to periplasm)	ade[e] <==> ade[p]	reversible	Transport, Outer Membrane Porin	( ABE337 or ABEc51 or ABU178b0 or ABE1c99 )	( b0241 or b0929 or b1377 or b2215 )
ADK1	adenylate kinase	[c] : amp + atp <==> (2) adp	reversible	Nucleotide Salvage Pathway	ABE66d	b0474
ADK3	adentylate kinase (GTP)	[c] : amp + gtp <==> adp + gdp	reversible	Nucleotide Salvage Pathway	ABE66d	b0474
ADK4	adentylate kinase (ITP)	[c] : amp + itp <==> adp + idp	reversible	Nucleotide Salvage Pathway	ABE66d	b0474
ADMDC	adenosylmethionine decarboxylase	[c] : amet + h --> ametam + co2	forward only	Arginine and Proline Metabolism	ABE1a0	b0120
ADNCYC	adenylate cyclase	[c] : atp --> camp + ppi	forward only	Nucleotide Salvage Pathway	ABE3090	b3806
ADNK1	adenosine kinase	[c] : adn + atp --> adp + amp + h	forward only	Nucleotide Salvage Pathway	ABE66d	b0474
ADNt2pp	adenosine transport in via proton symport (periplasm)	adn[p] + h[p] --> adn[c] + h[c]	forward only	Transport, Inner Membrane	( ABE2600 or ABE1ed5 )	( b2964 or b2393 )
ADNt2rpp	adenosine transport in via proton symport, reversible (periplasm)	adn[p] + h[p] <==> adn[c] + h[c]	reversible	Transport, Inner Membrane	ABE1ef5	b2406
ADNtex	adenosine transport via diffusion (extracellular to periplasm)	adn[e] <==> adn[p]	reversible	Transport, Outer Membrane	ABE591	b0411
ADNUC	adenosine hydrolase	[c] : adn + h2o --> ade + rib-D	forward only	Alternate Carbon Metabolism	ABE6d	b0030
ADOCBIK	Adenosyl cobinamide kinase	[c] : adocbi + atp --> adocbip + adp + h	forward only	Cofactor and Prosthetic Group Biosynthesis	ABE19d8	b1993
ADOCBLabcpp	Adenosylcobalamin transport via ABC system (periplasm)	adocbl[p] + atp[c] + h2o[c] --> adocbl[c] + adp[c] + h[c] + pi[c]	forward only	Transport, Inner Membrane	( ABE1650 and ABE164b and ABE21e )	( b1711 and b1709 and b0158 )
ADOCBLS	Adenosylcobalamin 5'-phosphate synthase	[c] : agdpcbi + rdmbzi --> adocbl + gmp + h	forward only	Cofactor and Prosthetic Group Biosynthesis	ABE19d5	b1992
ADOCBLtonex	Adenosylcobalimin transport via ton system (extermal)	adocbl[e] + h[p] --> adocbl[p] + h[c]	forward only	Transport, Outer Membrane	( ABE32bb and ( ABE1064 and ABE268a and ABE268d ) )	( b3966 and ( b1252 and b3005 and b3006 ) )
ADPRDP	ADPribose diphosphatase	[c] : adprib + h2o --> amp + (2) h + r5p	forward only	Nucleotide Salvage Pathway	( ABE2b4e or ABE26e9 )	( b3397 or b3034 )
ADPT	adenine phosphoribosyltransferase	[c] : ade + prpp --> amp + ppi	forward only	Nucleotide Salvage Pathway	ABE65c	b0469
ADSK	adenylyl-sulfate kinase	[c] : aps + atp --> adp + h + paps	forward only	Cysteine Metabolism	ABE233f	b2750
ADSL1r	adenylsuccinate lyase	[c] : dcamp <==> amp + fum	reversible	Purine and Pyrimidine Biosynthesis	ABEee2	b1131
ADSL2r	adenylosuccinate lyase	[c] : 25aics <==> aicar + fum	reversible	Purine and Pyrimidine Biosynthesis	ABEee2	b1131
ADSS	adenylosuccinate synthase	[c] : asp-L + gtp + imp --> dcamp + gdp + (2) h + pi	forward only	Purine and Pyrimidine Biosynthesis	ABE3568	b4177
AGDC	N-acetylglucosamine-6-phosphate deacetylase	[c] : acgam6p + h2o --> ac + gam6p	forward only	Alternate Carbon Metabolism	ABE8fd	b0677
AGM3PA	N-Acetyl-D-glucosamine(anhydrous)N-Acetylmuramyl-tripeptide amidase	[c] : anhgm3p + h2o --> LalaDgluMdap + anhgm	forward only	Murein Recycling	( ABE17c or ABEb83 )	( b0110 or b0867 )
AGM3PApp	N-Acetyl-D-glucosamine(anhydrous)N-Acetylmuramyl-tripeptide amidase (periplasm)	[p] : anhgm3p + h2o --> LalaDgluMdap + anhgm	forward only	Murein Recycling	( ABE3555 or ABE1f60 or ABE2416 )	( b4169 or b2435 or b2817 )
AGM3PH	N-Acetyl-D-glucosamine(anhydrous)N-Acetylmuramyl-tripeptide beta -1,4-N-acetylglucosaminidase	[c] : anhgm3p + h2o --> acgam + anhm3p	forward only	Murein Recycling	ABEe99	b1107
AGM3Pt2pp	GlcNAc-anhMurNAc tripeptide transport in via proton symport (periplasm)	anhgm3p[p] + h[p] --> anhgm3p[c] + h[c]	forward only	Murein Recycling	ABE5dd	b0433
AGM4PA	N-Acetyl-D-glucosamine(anhydrous)N-Acetylmuramyl-tetrapeptide amidase	[c] : anhgm4p + h2o --> LalaDgluMdapDala + anhgm	forward only	Murein Recycling	( ABE17c or ABEb83 )	( b0110 or b0867 )
AGM4PApp	N-Acetyl-D-glucosamine(anhydrous)N-Acetylmuramyl-tetrapeptide amidase (periplasm)	[p] : anhgm4p + h2o --> LalaDgluMdapDala + anhgm	forward only	Murein Recycling	( ABE2416 or ABE3555 or ABE1f60 )	( b2817 or b4169 or b2435 )
AGM4PCP	N-Acetyl-D-glucosamine(anhydrous)N-Acetylmuramyl-tetrapeptide L,D-carboxypeptidase	[c] : anhgm4p + h2o --> ala-D + anhgm3p	forward only	Murein Recycling	ABEfa2	b1192
AGM4PCPpp	N-Acetyl-D-glucosamine(anhydrous)N-Acetylmuramyl-tetrapeptide L,D-carboxypeptidase (periplasmic)	[p] : anhgm4p + h2o --> ala-D + anhgm3p	forward only	Murein Recycling
AGM4PH	N-Acetyl-D-glucosamine(anhydrous)N-Acetylmuramyl-tetrapeptide beta -1,4-N-acetylglucosaminidase	[c] : anhgm4p + h2o --> acgam + anhm4p	forward only	Murein Recycling	ABEe99	b1107
AGM4Pt2pp	GlcNAc-anhMurNAc tetrapeptide transport in via proton symport (periplasm)	anhgm4p[p] + h[p] --> anhgm4p[c] + h[c]	forward only	Murein Recycling	ABE5dd	b0433
AGMH	N-Acetyl-D-glucosamine(anhydrous)N-Acetylmuramyl beta -1,4-N-acetylglucosaminidase	[c] : anhgm + h2o --> acgam + anhm	forward only	Murein Recycling	ABEe99	b1107
AGMHE	ADP-D-glycero-D-manno-heptose epimerase	[c] : adphep-DD --> adphep-LD	forward only	Lipopolysaccharide Biosynthesis / Recycling	ABE2e43	b3619
AGMT	agmatinase	[c] : agm + h2o --> ptrc + urea	forward only	Arginine and Proline Metabolism	ABE25a0	b2937
AGMt2pp	GlcNAc-anhMurNAc transport in via proton symport (periplasm)	anhgm[p] + h[p] --> anhgm[c] + h[c]	forward only	Murein Recycling	ABE5dd	b0433
AGMtex	agmatine transport via diffusion (extracellular to periplasm)	agm[e] <==> agm[p]	reversible	Transport, Outer Membrane Porin	( ABE337 or ABEc51 or ABU178b0 or ABE1c99 )	( b0241 or b0929 or b1377 or b2215 )
AGPAT120	1-tetradecanoyl-sn-glycerol 3-phosphate O-acyltransferase (n-C12:0)	[c] : 1ddecg3p + ddcaACP --> ACP + pa120	forward only	Glycerophospholipid Metabolism	ABE26b6	b3018
AGPAT140	1-tetradecanoyl-sn-glycerol 3-phosphate O-acyltransferase (n-C14:0)	[c] : 1tdecg3p + myrsACP --> ACP + pa140	forward only	Glycerophospholipid Metabolism	ABE26b6	b3018
AGPAT141	1-tetradec-7-enoyl-sn-glycerol 3-phosphate O-acyltransferase (n-C14:1)	[c] : 1tdec7eg3p + tdeACP --> ACP + pa141	forward only	Glycerophospholipid Metabolism	ABE26b6	b3018
AGPAT160	1-hexadecanoyl-sn-glycerol 3-phosphate O-acyltransferase (n-C16:0)	[c] : 1hdecg3p + palmACP --> ACP + pa160	forward only	Glycerophospholipid Metabolism	ABE26b6	b3018
AGPAT161	1-hexadec-7-enoyl-sn-glycerol 3-phosphate O-acyltransferase (n-C16:1)	[c] : 1hdec9eg3p + hdeACP --> ACP + pa161	forward only	Glycerophospholipid Metabolism	ABE26b6	b3018
AGPAT180	1-octadecanoyl-sn-glycerol 3-phosphate O-acyltransferase (n-C18:0)	[c] : 1odecg3p + ocdcaACP --> ACP + pa180	forward only	Glycerophospholipid Metabolism	ABE26b6	b3018
AGPAT181	1-octadec-7-enoyl-sn-glycerol 3-phosphate O-acyltransferase (n-C18:1)	[c] : 1odec11eg3p + octeACP --> ACP + pa181	forward only	Glycerophospholipid Metabolism	ABE26b6	b3018
AGPR	N-acetyl-g-glutamyl-phosphate reductase	[c] : acg5sa + nadp + pi <==> acg5p + h + nadph	reversible	Arginine and Proline Metabolism	ABE32a4	b3958
AGt3	silver transport out via proton antiport	ag[c] + h[e] --> ag[e] + h[c]	forward only	Inorganic Ion Transport and Metabolism	( ABE7a6 and ABE7af and ABE7b1 and ABE7b3 )	( b0572 and b0573 and b0574 and b0575 )
AHCYSNS	S-adenosylhomocysteine nucleosidase	[c] : ahcys + h2o --> ade + rhcys	forward only	Methionine Metabolism	ABE221	b0159
AICART	phosphoribosylaminoimidazolecarboxamide formyltransferase	[c] : 10fthf + aicar <==> fprica + thf	reversible	Purine and Pyrimidine Biosynthesis	ABE3329	b4006
AIRC2	phosphoribosylaminoimidazole carboxylase	[c] : air + atp + hco3 --> 5caiz + adp + h + pi	forward only	Purine and Pyrimidine Biosynthesis	ABE702	b0522
AIRC3	phosphoribosylaminoimidazole carboxylase (mutase rxn)	[c] : 5aizc <==> 5caiz	reversible	Purine and Pyrimidine Biosynthesis	ABE704	b0523
AKGDH	2-Oxogluterate dehydrogenase	[c] : akg + coa + nad --> co2 + nadh + succoa	forward only	Citric Acid Cycle	( ABE194 and ABE9ae and ABE9b0 )	( b0116 and b0726 and b0727 )
AKGt2rpp	2-oxoglutarate reversible transport via symport (periplasm)	akg[p] + h[p] <==> akg[c] + h[c]	reversible	Transport, Inner Membrane	ABE2143	b2587
AKGtex	alpha-ketoglutarate transport via diffusion (extracellular to periplasm)	akg[e] <==> akg[p]	reversible	Transport, Outer Membrane Porin	( ABE337 or ABEc51 or ABU178b0 or ABE1c99 )	( b0241 or b0929 or b1377 or b2215 )
ALAabcpp	L-alanine transport via ABC system (periplasm)	ala-L[p] + atp[c] + h2o[c] --> adp[c] + ala-L[c] + h[c] + pi[c]	forward only	Transport, Inner Membrane	( ABE2c12 and ABE2c14 and ABE2c1a and ABE2c23 and ABE2c17 )	( b3454 and b3455 and b3457 and b3460 and b3456 )
ALAALAabcpp	D-alanyl-D-alanine (DalaDala) transport via ABC system (periplasm)	alaala[p] + atp[c] + h2o[c] --> adp[c] + alaala[c] + h[c] + pi[c]	forward only	Transport, Inner Membrane	( ( ABE2d38 and ABE2d34 and ABE2d32 and ABE2d2e and ABE2d2c ) or ( ABE135e and ADY5f7 and ABE1359 and ABE1355 and ABE1353 ) )	( ( b3544 and b3543 and b3542 and b3541 and b3540 ) or ( b1487 and b1486 and b1485 and b1484 and b1483 ) )
ALAALAD	D-alanine-D-alanine dipeptidase	[c] : alaala + h2o --> (2) ala-D	forward only	Murein Recycling	ABE1360	b1488
ALAALAr	D-alanine-D-alanine ligase (reversible)	[c] : (2) ala-D + atp <==> adp + alaala + h + pi	reversible	Cell Envelope Biosynthesis	( ABE51d or ABE146 )	( b0381 or b0092 )
ALAALAtex	D-alanyl-D-alanine (DalaDala) transport via diffusion (extracellular to periplasm)	alaala[e] <==> alaala[p]	reversible	Transport, Outer Membrane Porin	( ABE337 or ABEc51 or ABU178b0 or ABE1c99 )	( b0241 or b0929 or b1377 or b2215 )
ALAGLUE	L-alanyl-gamma-glutamate epimerase	[c] : LalaDglu <==> LalaLglu	reversible	Murein Recycling	ABE1160	b1325
ALAR	alanine racemase	[c] : ala-L <==> ala-D	reversible	Alanine and Aspartate Metabolism	( ABE33d8 or ABEf9d )	( b4053 or b1190 )
ALAt2pp	L-alanine transport in via proton symport (periplasm)	ala-L[p] + h[p] --> ala-L[c] + h[c]	forward only	Transport, Inner Membrane	ABE35c4	b4208
ALAt4pp	L-alanine transport in via sodium symport (periplasm)	ala-L[p] + na1[p] --> ala-L[c] + na1[c]	forward only	Transport, Inner Membrane	ABE14	b0007
ALATA_D2	D-alanine transaminase	[c] : ala-D + pydx5p --> pyam5p + pyr	forward only	Cofactor and Prosthetic Group Biosynthesis	( ABEb8a or ABE20c5 )	( b0870 or b2551 )
ALATA_L	L-alanine transaminase	[c] : akg + ala-L <==> glu-L + pyr	reversible	Alanine and Aspartate Metabolism
ALATA_L2	alanine transaminase	[c] : ala-L + pydx5p --> pyam5p + pyr	forward only	Cofactor and Prosthetic Group Biosynthesis	( ABE20c5 or ABEb8a )	( b2551 or b0870 )
ALAtex	L-alanine transport via diffusion (extracellular to periplasm)	ala-L[e] <==> ala-L[p]	reversible	Transport, Outer Membrane Porin	( ABE337 or ABEc51 or ABU178b0 or ABE1c99 )	( b0241 or b0929 or b1377 or b2215 )
ALATRS	Alanyl-tRNA synthetase	[c] : ala-L + atp + trnaala --> alatrna + amp + ppi	forward only	tRNA Charging	ABE22a5	b2697
ALCD19	alcohol dehydrogenase (glycerol)	[c] : glyald + h + nadh <==> glyc + nad	reversible	Alternate Carbon Metabolism	ABE4c5	b0356
ALCD2x	alcohol dehydrogenase (ethanol)	[c] : etoh + nad <==> acald + h + nadh	reversible	Pyruvate Metabolism	( ABE4c5 or ABE1044 or ABE1340 or ABE1f97 )	( b0356 or b1241 or b1478 or b2453 )
ALDD19x	aldehyde dehydrogenase (phenylacetaldehyde, NAD)	[c] : h2o + nad + pacald --> (2) h + nadh + pac	forward only	Alternate Carbon Metabolism	ADY58c	b1385
ALDD2x	aldehyde dehydrogenase (acetaldehyde, NAD)	[c] : acald + h2o + nad --> ac + (2) h + nadh	forward only	Alternate Carbon Metabolism	ABE1118	b1300
ALDD2y	aldehyde dehydrogenase (acetaldehyde, NADP)	[c] : acald + h2o + nadp --> ac + (2) h + nadph	forward only	Alternate Carbon Metabolism	ABE2dc6	b3588
ALDD3y	aldehyde dehydrogenase (propanal, NADP)	[c] : h2o + nadp + ppal --> (2) h + nadph + ppa	forward only	Alternate Carbon Metabolism	ABE2dc6	b3588
ALDD4	aldehyde dehydrogenase (butanal, NAD)	[c] : btal + h2o + nad --> but + (2) h + nadh	forward only	Alternate Carbon Metabolism
ALLabcpp	D-allose transport via ABC system (periplasm)	all-D[p] + atp[c] + h2o[c] --> adp[c] + all-D[c] + h[c] + pi[c]	forward only	Transport, Inner Membrane	( ABE3452 and ABE3456 and ABE3450 )	( b4087 and b4088 and b4086 )
ALLK	Allose kinase	[c] : all-D + atp --> adp + all6p + h	forward only	Alternate Carbon Metabolism	ABE3444	b4084
ALLPI	Allose 6-phosphate isomerase	[c] : all6p <==> allul6p	reversible	Alternate Carbon Metabolism	ABE345d	b4090
ALLTAMH	allantoate amidohydrolase	[c] : alltt + (2) h + (2) h2o --> co2 + (2) nh4 + urdglyc	forward only	Alternate Carbon Metabolism	ABE6f1	b0516
ALLtex	Allose transport via diffusion (extracellular to periplasm)	all-D[e] <==> all-D[p]	reversible	Transport, Outer Membrane Porin	( ABE337 or ABEc51 or ABU178b0 or ABE1c99 )	( b0241 or b0929 or b1377 or b2215 )
ALLTN	allantoinase	[c] : alltn + h2o --> alltt + h	forward only	Nitrogen Metabolism	ABE6e8	b0512
ALLTNt2rpp	allantoin transport in via proton symport (periplasm)	alltn[p] + h[p] <==> alltn[c] + h[c]	reversible	Transport, Inner Membrane	ABE6e4	b0511
ALLTNtex	allantoin transport via diffusion (extracellular to periplasm)	alltn[e] <==> alltn[p]	reversible	Transport, Outer Membrane Porin	( ABE337 or ABEc51 or ABU178b0 or ABE1c99 )	( b0241 or b0929 or b1377 or b2215 )
ALLULPE	Allulose 6-phosphate epimerase	[c] : allul6p <==> f6p	reversible	Alternate Carbon Metabolism	ABE3446	b4085
ALPATE160pp	apolipoprotein N-acyltransferase (phosphatidylethanolamine, periplasm)	[p] : alpp + pe160 --> 2agpe160 + lpp	forward only	Unassigned	( ABE8ca and ABE15e3 )	( b0657 and b1677 )
ALPATG160pp	apolipoprotein N-acyltransferase (phosphatidylglycerol, periplasm)	[p] : alpp + pg160 --> 2agpg160 + lpp	forward only	Unassigned	( ABE8ca and ABE15e3 )	( b0657 and b1677 )
ALR2	aldose reductase (methylglyoxal)	[c] : h + mthgxl + nadph --> acetol + nadp	forward only	Methylglyoxal Metabolism	( ABE26a4 or ABE2b4 or ABE1725 or ABE2678 )	( b3012 or b0207 or b1781 or b3001 )
ALR4x	aldose reductase (acetol)	[c] : acetol + h + nadh --> 12ppd-R + nad	forward only	Glycerophospholipid Metabolism	ABE3270	b3945
ALTRH	altronate hydrolase	[c] : altrn --> 2ddglcn + h2o	forward only	Alternate Carbon Metabolism	ABE27b4	b3091
AM3PA	anhydrous-N-Acetylmuramyl-tripeptide amidase	[c] : anhm3p + h2o --> LalaDgluMdap + anhm	forward only	Murein Recycling	( ABE17c or ABEb83 )	( b0110 or b0867 )
AM4PA	anhydrous-N-Acetylmuramyl-tetrapeptide amidase	[c] : anhm4p + h2o --> LalaDgluMdapDala + anhm	forward only	Murein Recycling	( ABE17c or ABEb83 )	( b0110 or b0867 )
AM4PCP	anhydrous-N-Acetylmuramyl-tetrapeptide L,D-carboxypeptidase	[c] : anhm4p + h2o --> ala-D + anhm3p	forward only	Murein Recycling	ABEfa2	b1192
AMALT1	Amylomaltase (maltotriose)	[c] : malt + malttr --> glc-D + maltttr	forward only	Alternate Carbon Metabolism	ABE2b8f	b3416
AMALT2	Amylomaltase (maltotetraose)	[c] : malt + maltttr --> glc-D + maltpt	forward only	Alternate Carbon Metabolism	ABE2b8f	b3416
AMALT3	Amylomaltase (maltopentaose)	[c] : malt + maltpt --> glc-D + malthx	forward only	Alternate Carbon Metabolism	ABE2b8f	b3416
AMALT4	Amylomaltase (maltohexaose)	[c] : malt + malthx --> glc-D + malthp	forward only	Alternate Carbon Metabolism	ABE2b8f	b3416
AMANAPEr	N-acetylmannosamine 6-phosphate epimerase	[c] : acmanap <==> acgam6p	reversible	Alternate Carbon Metabolism	ABE294f	b3223
AMANK	N-acetyl-D-mannosamine kinase	[c] : acmana + atp --> acmanap + adp + h	forward only	Alternate Carbon Metabolism	ABE294b	b3222
AMAOTr	adenosylmethionine-8-amino-7-oxononanoate transaminase	[c] : 8aonn + amet <==> amob + dann	reversible	Cofactor and Prosthetic Group Biosynthesis	ABEa4b	b0774
AMMQLT8	S-adenosylmethione:2-demthylmenaquinole methyltransferase (menaquinone 8)	[c] : 2dmmql8 + amet --> ahcys + h + mql8	forward only	Cofactor and Prosthetic Group Biosynthesis	ABE30f6	b3833
AMPMS2	4-amino-2-methyl-5-phosphomethylpyrimidine synthetase	[c] : air + h2o + nad --> 4ampm + (2) for + (3) h + nadh	forward only	Cofactor and Prosthetic Group Biosynthesis	ABE3301	b3994
AMPN	AMP nucleosidase	[c] : amp + h2o --> ade + r5p	forward only	Nucleotide Salvage Pathway	ABE19b3	b1982
AMPTASECG	alanyl aminopeptidase (cys-gly)	[c] : cgly + h2o --> cys-L + gly	forward only	Cysteine Metabolism	( ABE329 or ABE3681 or ABE2071 or ABEc63 )	( b0237 or b4260 or b2523 or b0932 )
AMPTASEPG	aminopeptidase (pro-gly)	[c] : h2o + progly --> gly + pro-L	forward only	Arginine and Proline Metabolism	( ABE3681 or ABE329 or ABEc63 or ABE2071 )	( b4260 or b0237 or b0932 or b2523 )
AMPtex	AMP transport via diffusion (extracellular to periplasm)	amp[e] <==> amp[p]	reversible	Transport, Outer Membrane Porin	( ABEc51 or ABU178b0 or ABE1c99 or ABE337 )	( b0929 or b1377 or b2215 or b0241 )
ANHGMtex	GlcNAc-anhMurNAc transport via diffusion (extracellular to periplasm)	anhgm[e] <==> anhgm[p]	reversible	Transport, Outer Membrane Porin	( ABE337 or ABEc51 or ABU178b0 or ABE1c99 )	( b0241 or b0929 or b1377 or b2215 )
ANHMK	1,6-anhydrous-N-Acetylmuramate kinase	[c] : anhm + atp + h2o --> acmum6p + adp + h	forward only	Murein Recycling	ABE1570	b1640
ANPRT	anthranilate phosphoribosyltransferase	[c] : anth + prpp --> ppi + pran	forward only	Tyrosine, Tryptophan, and Phenylalanine Metabolism	ABE1091	b1263
ANS	anthranilate synthase	[c] : chor + gln-L --> anth + glu-L + h + pyr	forward only	Tyrosine, Tryptophan, and Phenylalanine Metabolism	( ABE1091 and ABE1094 )	( b1263 and b1264 )
AOBUTDs	L-2-amino-3-oxobutanoate decarboxylation (spontaneous)	[c] : 2aobut + h --> aact + co2	forward only	Threonine and Lysine Metabolism		s0001
AOXSr	8-amino-7-oxononanoate synthase	[c] : ala-L + h + pmcoa <==> 8aonn + co2 + coa	reversible	Cofactor and Prosthetic Group Biosynthesis	ABEa56	b0776
AP4AH	Ap4A hydrolase	[c] : ap4a + h2o --> (2) adp + (2) h	forward only	Nucleotide Salvage Pathway	ABEa7	b0049
AP5AH	Ap5A hydrolase	[c] : ap5a + h2o --> adp + atp + (2) h	forward only	Nucleotide Salvage Pathway	ABEa7	b0049
APRAUR	5-amino-6-(5-phosphoribosylamino)uracil reductase	[c] : 5apru + h + nadph --> 5aprbu + nadp	forward only	Cofactor and Prosthetic Group Biosynthesis	ABE5a1	b0414
ARAI	L-arabinose isomerase	[c] : arab-L <==> rbl-L	reversible	Alternate Carbon Metabolism	ABEdd	b0062
ARBabcpp	L-arabinose transport via ABC system (periplasm)	arab-L[p] + atp[c] + h2o[c] --> adp[c] + arab-L[c] + h[c] + pi[c]	forward only	Transport, Inner Membrane	( ABE18ba and ABE18b8 and ABE2a80d )	( b1901 and b1900 and b4460 )
ARBt2rpp	L-arabinose transport via proton symport (periplasm)	arab-L[p] + h[p] <==> arab-L[c] + h[c]	reversible	Transport, Inner Membrane	ABE2467	b2841
ARBt3ipp	L-arabinose transport via proton antiport (periplasm)	arab-L[c] + h[p] --> arab-L[p] + h[c]	forward only	Transport, Inner Membrane	ABE13ef	b1528
ARBtex	L-arabinose transport via diffusion (extracellular to periplasm)	arab-L[e] <==> arab-L[p]	reversible	Transport, Outer Membrane Porin	( ABE337 or ABEc51 or ABU178b0 or ABE1c99 )	( b0241 or b0929 or b1377 or b2215 )
ARBTNabcpp	aerobactin transport via ABC system (periplasm)	arbtn-fe3[p] + atp[c] + h2o[c] --> adp[c] + arbtn-fe3[c] + h[c] + pi[c]	forward only	Transport, Inner Membrane	( ABE20e and ABE20a and ABE20c )	( b0153 and b0151 and b0152 )
ARBTNexs	aerobactin Fe-loading reaction (spontaneous)	[e] : arbtn + fe3 --> arbtn-fe3	forward only	Inorganic Ion Transport and Metabolism		s0001
ARBTNR1	aerobactin reductase	[c] : (2) arbtn-fe3 + fadh2 --> (2) arbtn + fad + (2) fe2 + (2) h	forward only	Inorganic Ion Transport and Metabolism
ARBTNR2	aerobactin reductase	[c] : (2) arbtn-fe3 + fmnh2 --> (2) arbtn + (2) fe2 + fmn + (2) h	forward only	Inorganic Ion Transport and Metabolism
ARBTNR3	aerobactin reductase	[c] : (2) arbtn-fe3 + rbflvrd --> (2) arbtn + (2) fe2 + (2) h + ribflv	forward only	Inorganic Ion Transport and Metabolism
ARBTNtex	aerobactin secretion (to extracellular)	arbtn[p] + h[p] --> arbtn[e] + h[c]	forward only	Transport, Outer Membrane
ARBTNtonex	aerobactin transport via ton system (extracellular)	arbtn-fe3[e] + h[p] --> arbtn-fe3[p] + h[c]	forward only	Transport, Outer Membrane
ARBTNtpp	aerobactin secretion (to periplasm)	arbtn[c] + h[p] --> arbtn[p] + h[c]	forward only	Inorganic Ion Transport and Metabolism
ARGabcpp	L-arginine transport via ABC system (periplasm)	arg-L[p] + atp[c] + h2o[c] --> adp[c] + arg-L[c] + h[c] + pi[c]	forward only	Transport, Inner Membrane	( ( ABE1dc5 and ABE1dbd and ABE1dba and ABE1dbf ) or ( ABEb79 and ABEb6f and ABEb73 and ABEb7b and ABEb75 ) )	( ( b2310 and b2307 and b2306 and b2308 ) or ( b0863 and b0860 and b0861 and b0864 and b0862 ) )
ARGAGMt7pp	Arginine/agmatine antiport (periplasm)	agm[c] + arg-L[p] <==> agm[p] + arg-L[c]	reversible	Transport, Inner Membrane	ABE34a1	b4115
ARGDC	arginine decarboxylase	[c] : arg-L + h --> agm + co2	forward only	Arginine and Proline Metabolism	ABE34ab	b4117
ARGDCpp	arginine decarboxylase	[p] : arg-L + h --> agm + co2	forward only	Arginine and Proline Metabolism	ABE25a2	b2938
ARGORNt7pp	arginine/ornithine antiporter (periplasm)	arg-L[p] + orn[c] <==> arg-L[c] + orn[p]	reversible	Transport, Inner Membrane	ABE14f2	b1605
ARGSL	argininosuccinate lyase	[c] : argsuc <==> arg-L + fum	reversible	Arginine and Proline Metabolism	ABE32a9	b3960
ARGSS	argininosuccinate synthase	[c] : asp-L + atp + citr-L --> amp + argsuc + h + ppi	forward only	Arginine and Proline Metabolism	ABE28bc	b3172
ARGt3pp	L-arginine transport out via proton antiport (cytoplasm to periplasm)	arg-L[c] + h[p] --> arg-L[p] + h[c]	forward only	Transport, Inner Membrane	ABE2577	b2923
ARGtex	L-arginine transport via diffusion (extracellular to periplasm)	arg-L[e] <==> arg-L[p]	reversible	Transport, Outer Membrane Porin	( ABE337 or ABEc51 or ABU178b0 or ABE1c99 )	( b0241 or b0929 or b1377 or b2215 )
ARGTRS	Arginyl-tRNA synthetase	[c] : arg-L + atp + trnaarg --> amp + argtrna + ppi	forward only	tRNA Charging	ABE1878	b1876
ASAD	aspartate-semialdehyde dehydrogenase	[c] : aspsa + nadp + pi <==> 4pasp + h + nadph	reversible	Threonine and Lysine Metabolism	ABE2bcb	b3433
ASCBPL	L-ascorbate 6-phosphate lactonase	[c] : ascb6p + h2o --> 3dhgulnp + h	forward only	Alternate Carbon Metabolism	ABE3595	b4192
ASCBptspp	L-ascorbate transport via PEP:Pyr PTS (periplasm)	ascb-L[p] + pep[c] --> ascb6p[c] + pyr[c]	forward only	Transport, Inner Membrane	( ABE1f1a and ABE1f1f and ABE359f and ABE359d and ABE359b )	( b2415 and b2416 and b4195 and b4194 and b4193 )
ASCBtex	L-ascorbate transport via diffusion (extracellular to periplasm)	ascb-L[e] <==> ascb-L[p]	reversible	Transport, Outer Membrane Porin	( ABE337 or ABEc51 or ABU178b0 or ABE1c99 )	( b0241 or b0929 or b1377 or b2215 )
ASNabcpp	L-asparagine transport via ABC system (periplasm)	asn-L[p] + atp[c] + h2o[c] --> adp[c] + asn-L[c] + h[c] + pi[c]	forward only	Transport, Inner Membrane
ASNN	L-asparaginase	[c] : asn-L + h2o --> asp-L + nh4	forward only	Alanine and Aspartate Metabolism	( ABE16fe or ABEb0c )	( b1767 or b0828 )
ASNNpp	L-asparaginase	[p] : asn-L + h2o --> asp-L + nh4	forward only	Alanine and Aspartate Metabolism	ABE25e4	b2957
ASNS1	asparagine synthase (glutamine-hydrolysing)	[c] : asp-L + atp + gln-L + h2o --> amp + asn-L + glu-L + h + ppi	forward only	Alanine and Aspartate Metabolism	ABE8f4	b0674
ASNS2	asparagine synthetase	[c] : asp-L + atp + nh4 --> amp + asn-L + h + ppi	forward only	Alanine and Aspartate Metabolism	ABE2fd2	b3744
ASNt2rpp	L-asparagine reversible transport via proton symport (periplasm)	asn-L[p] + h[p] <==> asn-L[c] + h[c]	reversible	Transport, Inner Membrane	ABE12ed	b1453
ASNtex	L-asparagine transport via diffusion (extracellular to periplasm)	asn-L[e] <==> asn-L[p]	reversible	Transport, Outer Membrane Porin	( ABE337 or ABEc51 or ABU178b0 or ABE1c99 )	( b0241 or b0929 or b1377 or b2215 )
ASNTRS	Asparaginyl-tRNA synthetase	[c] : asn-L + atp + trnaasn --> amp + asntrna + ppi	forward only	tRNA Charging	ABEc5a	b0930
ASO3t8pp	arsenite efflux via ATP hydrolysis (periplasm)	aso3[c] + atp[c] + h2o[c] --> adp[c] + aso3[p] + h[c] + pi[c]	forward only	Transport, Inner Membrane	ABE2cad	b3502
ASO3tex	arsenite transport via diffusion (extracellular to periplasm)	aso3[e] <==> aso3[p]	reversible	Transport, Outer Membrane Porin	( ABE337 or ABEc51 or ABU178b0 or ABE1c99 )	( b0241 or b0929 or b1377 or b2215 )
ASP1DC	aspartate 1-decarboxylase	[c] : asp-L + h --> ala-B + co2	forward only	Cofactor and Prosthetic Group Biosynthesis	ABE1cb	b0131
ASPabcpp	L-aspartate transport via ABC system (periplasm)	asp-L[p] + atp[c] + h2o[c] --> adp[c] + asp-L[c] + h[c] + pi[c]	forward only	Transport, Inner Membrane	( ABE8c1 and ABE8bf and ABE8ba and ABE8b8 )	( b0655 and b0654 and b0653 and b0652 )
ASPCT	aspartate carbamoyltransferase	[c] : asp-L + cbp --> cbasp + h + pi	forward only	Purine and Pyrimidine Biosynthesis	( ABE3641 and ABE3644 )	( b4244 and b4245 )
ASPK	aspartate kinase	[c] : asp-L + atp <==> 4pasp + adp	reversible	Threonine and Lysine Metabolism	( ABE8 or ABE3259 or ABE3364 )	( b0002 or b3940 or b4024 )
ASPO3	L-aspartate oxidase	[c] : asp-L + q8 --> h + iasp + q8h2	forward only	Cofactor and Prosthetic Group Biosynthesis	ABE2117	b2574
ASPO4	L-aspartate oxidase	[c] : asp-L + mqn8 --> h + iasp + mql8	forward only	Cofactor and Prosthetic Group Biosynthesis	ABE2117	b2574
ASPO5	L-aspartate oxidase	[c] : asp-L + fum --> h + iasp + succ	forward only	Cofactor and Prosthetic Group Biosynthesis	ABE2117	b2574
ASPO6	L-aspartate oxidase	[c] : asp-L + o2 --> h + h2o2 + iasp	forward only	Cofactor and Prosthetic Group Biosynthesis	ABE2117	b2574
ASPT	L-aspartase	[c] : asp-L --> fum + nh4	forward only	Alanine and Aspartate Metabolism	ABE34ef	b4139
ASPt2_2pp	Aspartate transport via proton symport (2 H) (periplasm)	asp-L[p] + (2) h[p] --> asp-L[c] + (2) h[c]	forward only	Transport, Inner Membrane	ABE2d07	b3528
ASPt2_3pp	L-asparate transport via proton symport (3 H) (periplasm)	asp-L[p] + (3) h[p] --> asp-L[c] + (3) h[c]	forward only	Transport, Inner Membrane	( ABE34ea or ABE34bf )	( b4138 or b4123 )
ASPt2pp	L-aspartate transport in via proton symport (periplasm)	asp-L[p] + h[p] --> asp-L[c] + h[c]	forward only	Transport, Inner Membrane	ABE342d	b4077
ASPTA	aspartate transaminase	[c] : akg + asp-L <==> glu-L + oaa	reversible	Alanine and Aspartate Metabolism	ABEc4e	b0928
ASPtex	L-aspartate transport via diffusion (extracellular to periplasm)	asp-L[e] <==> asp-L[p]	reversible	Transport, Outer Membrane Porin	( ABE337 or ABEc51 or ABU178b0 or ABE1c99 )	( b0241 or b0929 or b1377 or b2215 )
ASPTRS	Aspartyl-tRNA synthetase	[c] : asp-L + atp + trnaasp --> amp + asptrna + ppi	forward only	tRNA Charging	ABE1852	b1866
ASR	arsenate reductase	[c] : aso4 + (2) gthrd --> aso3 + gthox + h2o	forward only	Inorganic Ion Transport and Metabolism	( ABE2caf and ABEe1f )	( b3503 and b1064 )
AST	Arginine succinyltransferase	[c] : arg-L + succoa --> coa + h + sucarg	forward only	Arginine and Proline Metabolism	ABE16be	b1747
ATHRDHr	L-allo-threonine dehydrogenase	[c] : athr-L + nadp <==> 2aobut + h + nadph	reversible	Threonine and Lysine Metabolism	ABE1411	b1539
ATPHs	ATP amine hydrolysis (spontaneous)	[c] : atp + h + h2o --> itp + nh4	forward only	Nucleotide Salvage Pathway		s0001
ATPM	ATP maintenance requirement	[c] : atp + h2o --> adp + h + pi	forward only	Unassigned
ATPPRT	ATP phosphoribosyltransferase	[c] : atp + prpp --> ppi + prbatp	forward only	Histidine Metabolism	ABE1a39	b2019
ATPS4rpp	ATP synthase (four protons for one ATP) (periplasm)	adp[c] + (4) h[p] + pi[c] <==> atp[c] + (3) h[c] + h2o[c]	reversible	Oxidative Phosphorylation	( ( ( ABE2fb9 and ABE2fbc and ABE2fbe ) and ( ABE2fae and ABE2fb0 and ABE2fb3 and ABE2fb5 and ABE2fb7 ) ) or ( ( ABE2fb9 and ABE2fbc and ABE2fbe ) and ( ABE2fae and ABE2fb0 and ABE2fb3 and ABE2fb5 and ABE2fb7 ) and ABE2fc0 ) )	( ( ( b3736 and b3737 and b3738 ) and ( b3731 and b3732 and b3733 and b3734 and b3735 ) ) or ( ( b3736 and b3737 and b3738 ) and ( b3731 and b3732 and b3733 and b3734 and b3735 ) and b3739 ) )
BALAt2pp	beta-alanine transport in via proton symport (periplasm)	ala-B[p] + h[p] --> ala-B[c] + h[c]	forward only	Transport, Inner Membrane	ABE35c4	b4208
BALAtex	beta-alanine transport via diffusion (extracellular to periplasm)	ala-B[e] <==> ala-B[p]	reversible	Transport, Outer Membrane Porin	( ABE337 or ABEc51 or ABU178b0 or ABE1c99 )	( b0241 or b0929 or b1377 or b2215 )
BETALDHx	betaine-aldehyde dehydrogenase	[c] : betald + h2o + nad --> glyb + (2) h + nadh	forward only	Unassigned	ABE430	b0312
BETALDHy	betaine-aldehyde dehydrogenase	[c] : betald + h2o + nadp --> glyb + (2) h + nadph	forward only	Unassigned	ABE430	b0312
BPNT	3',5'-bisphosphate nucleotidase	[c] : h2o + pap --> amp + pi	forward only	Cysteine Metabolism
BSORx	Biotin sulfoxide reductase	[c] : btnso + h + nadh --> btn + h2o + nad	forward only	Cofactor and Prosthetic Group Biosynthesis	ABE2d4d	b3551
BSORy	Biotin sulfoxide reductase	[c] : btnso + h + nadph --> btn + h2o + nadp	forward only	Cofactor and Prosthetic Group Biosynthesis	ABE2d4d	b3551
BTS4	Biotin synthase	[c] : amet + dtbt + s --> btn + dad-5 + h + met-L	forward only	Cofactor and Prosthetic Group Biosynthesis	ABEa54	b0775
BUTCT	Acetyl-CoA:butyrate-CoA transferase	[c] : accoa + but --> ac + btcoa	forward only	Alternate Carbon Metabolism	( ABE1cb3 and ABE1cb5 )	( b2221 and b2222 )
BUTSO3abcpp	butanesulfonate transport via ABC system (periplasm)	atp[c] + butso3[p] + h2o[c] --> adp[c] + butso3[c] + h[c] + pi[c]	forward only	Transport, Inner Membrane	( ( ABEc6c and ABEc65 and ABEc67 ) or ( ABE4e8 and ABE4eb and ABE4ed ) )	( ( b0936 and b0933 and b0934 ) or ( b0365 and b0366 and b0367 ) )
BUTSO3tex	butanesulfonate transport via diffusion (extracellular to periplasm)	butso3[e] <==> butso3[p]	reversible	Transport, Outer Membrane Porin	( ABE337 or ABEc51 or ABU178b0 or ABE1c99 )	( b0241 or b0929 or b1377 or b2215 )
BUTt2rpp	Butyrate transport via proton symport, reversible (periplasm)	but[p] + h[p] <==> but[c] + h[c]	reversible	Transport, Inner Membrane	ABE1cb9	b2223
BUTtex	Butyrate transport via diffusion (extracellular to periplasm)	but[e] <==> but[p]	reversible	Transport, Outer Membrane Porin	( ABE337 or ABEc51 or ABU178b0 or ABE1c99 )	( b0241 or b0929 or b1377 or b2215 )
CA2t3pp	calcium (Ca+2) transport out via proton antiport (periplasm)	ca2[c] + h[p] --> ca2[p] + h[c]	forward only	Inorganic Ion Transport and Metabolism	ABEff2	b1216
CA2tex	calcium (Ca+2) transport via diffusion (extracellular to periplasm)	ca2[e] <==> ca2[p]	reversible	Transport, Outer Membrane Porin	( ABE337 or ABEc51 or ABU178b0 or ABE1c99 )	( b0241 or b0929 or b1377 or b2215 )
CADVtpp	Lysine/Cadaverine antiporter (periplasm)	15dap[c] + h[p] + lys-L[p] --> 15dap[p] + h[c] + lys-L[c]	forward only	Transport, Inner Membrane	ABE34da	b4132
CAT	catalase	[c] : (2) h2o2 --> (2) h2o + o2	forward only	Unassigned	( ABE1694 or ABE3265 )	( b1732 or b3942 )
CAt6pp	calcium / sodium antiporter (1:1)	ca2[c] + na1[p] <==> ca2[p] + na1[c]	reversible	Inorganic Ion Transport and Metabolism	ABE2906	b3196
CBIAT	Cobinamide adenyltransferase	[c] : atp + cbi + h <==> adocbi + pppi	reversible	Cofactor and Prosthetic Group Biosynthesis	ABE10a5	b1270
CBItonex	Cobinamide transport via ton system (extermal)	cbi[e] + h[p] --> cbi[p] + h[c]	forward only	Transport, Outer Membrane	( ABE32bb and ( ABE1064 and ABE268a and ABE268d ) )	( b3966 and ( b1252 and b3005 and b3006 ) )
CBIuabcpp	Cobinamide transport via ABC system (uptake, periplasm)	atp[c] + cbi[p] + h2o[c] --> adp[c] + cbi[c] + h[c] + pi[c]	forward only	Transport, Inner Membrane	( ABE1650 and ABE164b and ABE21e )	( b1711 and b1709 and b0158 )
CBL1abcpp	Cob(1)alamin transport via ABC system (periplasm)	atp[c] + cbl1[p] + h2o[c] --> adp[c] + cbl1[c] + h[c] + pi[c]	forward only	Transport, Inner Membrane	( ABE1650 and ABE164b and ABE21e )	( b1711 and b1709 and b0158 )
CBL1tonex	Cob(1)alamin transport via ton system (extermal)	cbl1[e] + h[p] --> cbl1[p] + h[c]	forward only	Transport, Outer Membrane	( ABE32bb and ( ABE1064 and ABE268a and ABE268d ) )	( b3966 and ( b1252 and b3005 and b3006 ) )
CBLAT	cob(I)alamin adenosyltransferase	[c] : atp + cbl1 + h <==> adocbl + pppi	reversible	Cofactor and Prosthetic Group Biosynthesis	( ABE10a5 or ABE1fa4 )	( b1270 or b2459 )
CBMKr	Carbamate kinase	[c] : atp + co2 + nh4 <==> adp + cbp + (2) h	reversible	Unassigned	( ABE6ff or ABE453 or ABE24de )	( b0521 or b0323 or b2874 )
CBPS	carbamoyl-phosphate synthase (glutamine-hydrolysing)	[c] : (2) atp + gln-L + h2o + hco3 --> (2) adp + cbp + glu-L + (2) h + pi	forward only	Arginine and Proline Metabolism	( ABE76 and ABE79 )	( b0032 and b0033 )
CD2abcpp	Cadmium (Cd+2) ABC transporter (periplasm)	atp[c] + cd2[c] + h2o[c] --> adp[c] + cd2[p] + h[c] + pi[c]	forward only	Inorganic Ion Transport and Metabolism	ABE2c44	b3469
CD2t3pp	cadmium (Cd+2) transport out via proton antiport (periplasm)	cd2[c] + h[p] --> cd2[p] + h[c]	forward only	Inorganic Ion Transport and Metabolism	( ABE9f5 or ABE31f2 )	( b0752 or b3915 )
CD2tex	cadmium (Cd+2) transport via diffusion (extracellular to periplasm)	cd2[e] <==> cd2[p]	reversible	Transport, Outer Membrane Porin	( ABE337 or ABEc51 or ABU178b0 or ABE1c99 )	( b0241 or b0929 or b1377 or b2215 )
CD2tpp	cadmium (+2) transport in via permease (no H+)	cd2[p] --> cd2[c]	forward only	Inorganic Ion Transport and Metabolism	ABE26f9	b3040
CDAPPA120	CDP-Diacylglycerol pyrophostatase (n-C12:0)	[c] : cdpdddecg + h2o --> cmp + (2) h + pa120	forward only	Glycerophospholipid Metabolism	ABE31fd	b3918
CDAPPA140	CDP-Diacylglycerol pyrophostatase (n-C14:0)	[c] : cdpdtdecg + h2o --> cmp + (2) h + pa140	forward only	Glycerophospholipid Metabolism	ABE31fd	b3918
CDAPPA141	CDP-Diacylglycerol pyrophostatase (n-C14:1)	[c] : cdpdtdec7eg + h2o --> cmp + (2) h + pa141	forward only	Glycerophospholipid Metabolism	ABE31fd	b3918
CDAPPA160	CDP-Diacylglycerol pyrophostatase (n-C16:0)	[c] : cdpdhdecg + h2o --> cmp + (2) h + pa160	forward only	Glycerophospholipid Metabolism	ABE31fd	b3918
CDAPPA161	CDP-Diacylglycerol pyrophostatase (n-C16:1)	[c] : cdpdhdec9eg + h2o --> cmp + (2) h + pa161	forward only	Glycerophospholipid Metabolism	ABE31fd	b3918
CDAPPA180	CDP-Diacylglycerol pyrophostatase (n-C18:0)	[c] : cdpdodecg + h2o --> cmp + (2) h + pa180	forward only	Glycerophospholipid Metabolism	ABE31fd	b3918
CDAPPA181	CDP-Diacylglycerol pyrophostatase (n-C18:1)	[c] : cdpdodec11eg + h2o --> cmp + (2) h + pa181	forward only	Glycerophospholipid Metabolism	ABE31fd	b3918
CDPMEK	4-(cytidine 5'-diphospho)-2-C-methyl-D-erythritol kinase	[c] : 4c2me + atp --> 2p4c2me + adp + h	forward only	Cofactor and Prosthetic Group Biosynthesis	ABEfd8	b1208
CFAS160E	cyclopropane fatty acid synthase (Phosphatidylethanolamine, n-C16:0)	[c] : (2) amet + pe161 --> (2) ahcys + cpe160 + (2) h	forward only	Glycerophospholipid Metabolism	ABE15b3	b1661
CFAS160G	cyclopropane fatty acid synthase (Phosphatidylglycerol, n-C16:0)	[c] : (2) amet + pg161 --> (2) ahcys + cpg160 + (2) h	forward only	Glycerophospholipid Metabolism	ABE15b3	b1661
CFAS180E	cyclopropane fatty acid synthase (Phosphatidylethanolamine, n-C18:0)	[c] : (2) amet + pe181 --> (2) ahcys + cpe180 + (2) h	forward only	Glycerophospholipid Metabolism	ABE15b3	b1661
CFAS180G	cyclopropane fatty acid synthase (Phosphatidylglycerol, n-C18:0)	[c] : (2) amet + pg181 --> (2) ahcys + cpg180 + (2) h	forward only	Glycerophospholipid Metabolism	ABE15b3	b1661
CGLYabcpp	L-Cysteinylglycine (Cys-Gly) transport via ABC system (periplasm)	atp[c] + cgly[p] + h2o[c] --> adp[c] + cgly[c] + h[c] + pi[c]	forward only	Transport, Inner Membrane	( ABE2d38 and ABE2d34 and ABE2d32 and ABE2d2e and ABE2d2c )	( b3544 and b3543 and b3542 and b3541 and b3540 )
CGLYtex	L-Cysteinylglycine transport via diffusion (extracellular to periplasm)	cgly[e] <==> cgly[p]	reversible	Transport, Outer Membrane Porin	( ABE337 or ABEc51 or ABU178b0 or ABE1c99 )	( b0241 or b0929 or b1377 or b2215 )
CHLabcpp	choline transport via ABC system (periplasm)	atp[c] + chol[p] + h2o[c] --> adp[c] + chol[c] + h[c] + pi[c]	forward only	Transport, Inner Membrane	( ABE1b78 and ABE1b7a and ABE1b7e and ABE1b80 )	( b2128 and b2129 and b2130 and b2131 )
CHLt2pp	choline transport via proton symport (periplasm)	chol[p] + h[p] --> chol[c] + h[c]	forward only	Transport, Inner Membrane	( ABE438 or b1801 )	( b0314 or b1801 )
CHLtex	choline transport via diffusion (extracellular to periplasm)	chol[e] <==> chol[p]	reversible	Transport, Outer Membrane Porin	( ABE337 or ABEc51 or ABU178b0 or ABE1c99 )	( b0241 or b0929 or b1377 or b2215 )
CHORM	chorismate mutase	[c] : chor --> pphn	forward only	Tyrosine, Tryptophan, and Phenylalanine Metabolism	( ABE2161 or ABE2163 )	( b2599 or b2600 )
CHORS	chorismate synthase	[c] : 3psme --> chor + pi	forward only	Tyrosine, Tryptophan, and Phenylalanine Metabolism	ABE1e0d	b2329
CHRPL	Chorismate pyruvate lyase	[c] : chor --> 4hbz + pyr	forward only	Cofactor and Prosthetic Group Biosynthesis	ABE33ab	b4039
CINNDO	Cinnamate dioxygenase	[c] : cinnm + h + nadh + o2 --> cenchddd + nad	forward only	Alternate Carbon Metabolism	( ABE20a3 and ABE20a5 and ABE20a7 and ABE20ab )	( b2538 and b2539 and b2540 and b2542 )
CITL	Citrate lyase	[c] : cit --> ac + oaa	forward only	Citric Acid Cycle	( ( ABE847 and ABE84a and ABE84c ) and ABE844 )	( ( b0615 and b0616 and b0617 ) and b0614 )
CITt7pp	Citrate transport via succinate antiport (periplasm)	cit[p] + succ[c] --> cit[c] + succ[p]	forward only	Transport, Inner Membrane	ABE83e	b0612
CITtex	citrate transport via diffusion (extracellular to periplasm)	cit[e] <==> cit[p]	reversible	Transport, Outer Membrane Porin	( ABE337 or ABEc51 or ABU178b0 or ABE1c99 )	( b0241 or b0929 or b1377 or b2215 )
CLIPAtex	cold lipid A transport via vector (periplasm to extracellular)	lipa_cold[p] --> lipa_cold[e]	forward only	Lipopolysaccharide Biosynthesis / Recycling
CLPNH120pp	cardiolipin hydrolase (periplasm, n-C12:0)	[p] : clpn120 + h2o --> h + pa120 + pg120	forward only	Glycerophospholipid Metabolism
CLPNH140pp	cardiolipin hydrolase (periplasm, n-C14:0)	[p] : clpn140 + h2o --> h + pa140 + pg140	forward only	Glycerophospholipid Metabolism
CLPNH141pp	cardiolipin hydrolase (periplasm, n-C14:1)	[p] : clpn141 + h2o --> h + pa141 + pg141	forward only	Glycerophospholipid Metabolism
CLPNH160pp	cardiolipin hydrolase (periplasm, n-C16:0)	[p] : clpn160 + h2o --> h + pa160 + pg160	forward only	Glycerophospholipid Metabolism
CLPNH161pp	cardiolipin hydrolase (periplasm, n-C16:1)	[p] : clpn161 + h2o --> h + pa161 + pg161	forward only	Glycerophospholipid Metabolism
CLPNH180pp	cardiolipin hydrolase (periplasm, n-C18:0)	[p] : clpn180 + h2o --> h + pa180 + pg180	forward only	Glycerophospholipid Metabolism
CLPNH181pp	cardiolipin hydrolase (periplasm, n-C18:1)	[p] : clpn181 + h2o --> h + pa181 + pg181	forward only	Glycerophospholipid Metabolism
CLPNS120pp	cardiolipin synthase (periplasmic, n-C12:0)	[p] : (2) pg120 <==> clpn120 + glyc	reversible	Glycerophospholipid Metabolism	( ABE105a or ABEa84 )	( b1249 or b0789 )
CLPNS140pp	cardiolipin synthase (periplasmic, n-C14:0)	[p] : (2) pg140 <==> clpn140 + glyc	reversible	Glycerophospholipid Metabolism	( ABE105a or ABEa84 )	( b1249 or b0789 )
CLPNS141pp	cardiolipin synthase (periplasmic, n-C14:1)	[p] : (2) pg141 <==> clpn141 + glyc	reversible	Glycerophospholipid Metabolism	( ABE105a or ABEa84 )	( b1249 or b0789 )
CLPNS160pp	cardiolipin synthase (periplasmic, n-C16:0)	[p] : (2) pg160 <==> clpn160 + glyc	reversible	Glycerophospholipid Metabolism	( ABE105a or ABEa84 )	( b1249 or b0789 )
CLPNS161pp	cardiolipin synthase (periplasmic, n-C16:1)	[p] : (2) pg161 <==> clpn161 + glyc	reversible	Glycerophospholipid Metabolism	( ABE105a or ABEa84 )	( b1249 or b0789 )
CLPNS180pp	cardiolipin synthase (periplasmic, n-C18:0)	[p] : (2) pg180 <==> clpn180 + glyc	reversible	Glycerophospholipid Metabolism	( ABE105a or ABEa84 )	( b1249 or b0789 )
CLPNS181pp	cardiolipin synthase (periplasmic, n-C18:1)	[p] : (2) pg181 <==> clpn181 + glyc	reversible	Glycerophospholipid Metabolism	( ABE105a or ABEa84 )	( b1249 or b0789 )
CLt3_2pp	chloride transport out via proton antiport (2:1) (periplasm)	(2) cl[p] + h[c] --> (2) cl[c] + h[p]	forward only	Inorganic Ion Transport and Metabolism	( ABE14c5 or ABE215 )	( b1592 or b0155 )
CLtex	chloride (Cl-1) transport via diffusion (extracellular to periplasm)	cl[e] <==> cl[p]	reversible	Transport, Outer Membrane Porin	( ABE337 or ABEc51 or ABU178b0 or ABE1c99 )	( b0241 or b0929 or b1377 or b2215 )
CMPN	CMP nucleosidase	[c] : cmp + h2o --> csn + r5p	forward only	Nucleotide Salvage Pathway
CMPtex	CMP transport via diffusion (extracellular to periplasm)	cmp[e] <==> cmp[p]	reversible	Transport, Outer Membrane Porin	( ABE337 or ABEc51 or ABU178b0 or ABE1c99 )	( b0241 or b0929 or b1377 or b2215 )
CO2tex	CO2 transport via diffusion (extracellular to periplasm)	co2[e] <==> co2[p]	reversible	Transport, Outer Membrane Porin	( ABE337 or ABEc51 or ABU178b0 or ABE1c99 )	( b0241 or b0929 or b1377 or b2215 )
CO2tpp	CO2 transporter via diffusion (periplasm)	co2[p] <==> co2[c]	reversible	Transport, Inner Membrane		s0001
COBALT2abcpp	Cobalt (Co+2) ABC transporter (periplasm)	atp[c] + cobalt2[c] + h2o[c] --> adp[c] + cobalt2[p] + h[c] + pi[c]	forward only	Inorganic Ion Transport and Metabolism	ABE2c44	b3469
COBALT2t3pp	cobalt (Co+2) transport out via proton antiport (periplasm)	cobalt2[c] + h[p] --> cobalt2[p] + h[c]	forward only	Inorganic Ion Transport and Metabolism	( ABE31f2 or ABE9f5 )	( b3915 or b0752 )
COBALT2tex	cobalt (Co+2) transport via diffusion (extracellular to periplasm)	cobalt2[e] <==> cobalt2[p]	reversible	Transport, Outer Membrane Porin	( ABE337 or ABEc51 or ABU178b0 or ABE1c99 )	( b0241 or b0929 or b1377 or b2215 )
COBALT2tpp	cobalt transport in via permease (no H+)	cobalt2[p] --> cobalt2[c]	forward only	Inorganic Ion Transport and Metabolism	( ABE26f9 or ABE30b0 )	( b3040 or b3816 )
COLIPAabcpp	core oligosaccharide lipid A transport via ABC system (periplasm)	atp[c] + colipa[c] + h2o[c] --> adp[c] + colipa[p] + h[c] + pi[c]	forward only	Lipopolysaccharide Biosynthesis / Recycling	ABEc29	b0914
COLIPAtex	core oligosaccharide lipid A transport via vector (periplasm to extracellular)	colipa[p] --> colipa[e]	forward only	Lipopolysaccharide Biosynthesis / Recycling
CPGNabcpp	coprogen transport via ABC system (periplasm)	atp[c] + cpgn[p] + h2o[c] --> adp[c] + cpgn[c] + h[c] + pi[c]	forward only	Transport, Inner Membrane	( ABE20e and ABE20a and ABE20c )	( b0153 and b0151 and b0152 )
CPGNexs	coprogen Fe-loading reaction (spontaneaous)	[e] : cpgn-un + fe3 --> cpgn	forward only	Inorganic Ion Transport and Metabolism		s0001
CPGNR1	coprogen(Fe(III)) reductase	[c] : (2) cpgn + fadh2 --> (2) cpgn-un + fad + (2) fe2 + (2) h	forward only	Inorganic Ion Transport and Metabolism
CPGNR2	coprogen(Fe(III)) reductase	[c] : (2) cpgn + fmnh2 --> (2) cpgn-un + (2) fe2 + fmn + (2) h	forward only	Inorganic Ion Transport and Metabolism
CPGNR3	coprogen(Fe(III)) reductase	[c] : (2) cpgn + rbflvrd --> (2) cpgn-un + (2) fe2 + (2) h + ribflv	forward only	Inorganic Ion Transport and Metabolism
CPGNtonex	Coprogen transport via ton system (extracellular)	cpgn[e] + h[p] --> cpgn[p] + h[c]	forward only	Transport, Outer Membrane	( ABEe8c and ( ABE1064 and ABE268a and ABE268d ) )	( b1102 and ( b1252 and b3005 and b3006 ) )
CPGNUtex	coprogen unloaded secretion (extracellular)	cpgn-un[p] + h[p] --> cpgn-un[e] + h[c]	forward only	Inorganic Ion Transport and Metabolism
CPGNUtpp	coprogen unloaded secretion	cpgn-un[c] + h[p] --> cpgn-un[p] + h[c]	forward only	Inorganic Ion Transport and Metabolism
CPPPGO	coproporphyrinogen oxidase (O2 required)	[c] : cpppg3 + (2) h + o2 --> (2) co2 + (2) h2o + pppg9	forward only	Cofactor and Prosthetic Group Biosynthesis	ABE1f62	b2436
CPPPGO2	Oxygen Independent coproporphyrinogen-III oxidase	[c] : (2) amet + cpppg3 --> (2) co2 + (2) dad-5 + (2) met-L + pppg9	forward only	Cofactor and Prosthetic Group Biosynthesis	ABE3155	b3867
CRNabcpp	L-carnitine transport via ABC system (periplasm)	atp[c] + crn[p] + h2o[c] --> adp[c] + crn[c] + h[c] + pi[c]	forward only	Transport, Inner Membrane	( ABE226e and ABE2270 and ABE2272 )	( b2677 and b2678 and b2679 )
CRNBTCT	gamma-butyrobetainyl-CoA: carnitine CoA transferase	[c] : bbtcoa + crn <==> crncoa + gbbtn	reversible	Oxidative Phosphorylation	ABE88	b0038
CRNCAL2	Carnitine-CoA Ligase	[c] : atp + coa + crn --> adp + crncoa + pi	forward only	Oxidative Phosphorylation	ABE85	b0037
CRNCAR	carnitine-CoA racemase	[c] : crncoa <==> crnDcoa	reversible	Oxidative Phosphorylation	ABE82	b0036
CRNCBCT	crotonobetainyl-CoA: carnitine CoA transferase	[c] : crn + ctbtcoa <==> crncoa + ctbt	reversible	Oxidative Phosphorylation	ABE88	b0038
CRNCDH	Carnityl-CoA dehydratse	[c] : crncoa <==> ctbtcoa + h2o	reversible	Oxidative Phosphorylation	ABE82	b0036
CRNDabcpp	D-carnitine transport via ABC system (periplasm)	atp[c] + crn-D[p] + h2o[c] --> adp[c] + crn-D[c] + h[c] + pi[c]	forward only	Transport, Inner Membrane	( ABE226e and ABE2270 and ABE2272 )	( b2677 and b2678 and b2679 )
CRNDCAL2	D-Carnitine-CoA Ligase	[c] : atp + coa + crn-D --> adp + crnDcoa + pi	forward only	Oxidative Phosphorylation	ABE85	b0037
CRNDt2rpp	D-carnitine outward transport (H+ antiport)	crn-D[p] + h[p] <==> crn-D[c] + h[c]	reversible	Transport, Inner Membrane	ABE3496	b4111
CRNt2rpp	L-carnitine outward transport (H+ antiport)	crn[p] + h[p] <==> crn[c] + h[c]	reversible	Transport, Inner Membrane	ABE3496	b4111
CRNt7pp	Carnitine/butyrobetaine antiporter (periplasm)	crn[p] + gbbtn[c] --> crn[c] + gbbtn[p]	forward only	Transport, Inner Membrane	ABE8d	b0040
CRNt8pp	L-carnitine/D-carnitine antiporter (periplasm)	crn[p] + crn-D[c] --> crn[c] + crn-D[p]	forward only	Transport, Inner Membrane	ABE8d	b0040
CRNtex	L-carnitine transport via diffusion (extracellular to periplasm)	crn[e] <==> crn[p]	reversible	Transport, Outer Membrane Porin	( ABE337 or ABEc51 or ABU178b0 or ABE1c99 )	( b0241 or b0929 or b1377 or b2215 )
CS	citrate synthase	[c] : accoa + h2o + oaa --> cit + coa + h	forward only	Citric Acid Cycle	ABE993	b0720
CSND	Cytosine deaminase	[c] : csn + h + h2o --> nh4 + ura	forward only	Nucleotide Salvage Pathway	ABE489	b0337
CSNt2pp	cytosine transport in via proton symport (periplasm)	csn[p] + h[p] --> csn[c] + h[c]	forward only	Transport, Inner Membrane	ABE487	b0336
CSNtex	cytosine transport via diffusion (extracellular to periplasm)	csn[e] <==> csn[p]	reversible	Transport, Outer Membrane Porin	( ABE337 or ABEc51 or ABU178b0 or ABE1c99 )	( b0241 or b0929 or b1377 or b2215 )
CTBTabcpp	crotonobetaine transport via ABC system (periplasm)	atp[c] + ctbt[p] + h2o[c] --> adp[c] + ctbt[c] + h[c] + pi[c]	forward only	Transport, Inner Membrane	( ABE226e and ABE2270 and ABE2272 )	( b2677 and b2678 and b2679 )
CTBTCAL2	Crotonobetaine-CoA Ligase	[c] : atp + coa + ctbt --> adp + ctbtcoa + pi	forward only	Oxidative Phosphorylation	ABE85	b0037
CTBTt2rpp	cronobetaine outward transport (H+ antiport)	ctbt[p] + h[p] <==> ctbt[c] + h[c]	reversible	Transport, Inner Membrane	ABE3496	b4111
CTPS2	CTP synthase (glutamine)	[c] : atp + gln-L + h2o + utp --> adp + ctp + glu-L + (2) h + pi	forward only	Purine and Pyrimidine Biosynthesis	ABE2398	b2780
CU1abcpp	Copper (Cu +1) ABC transporter (periplasm)	atp[c] + cu[c] + h2o[c] --> adp[c] + cu[p] + h[c] + pi[c]	forward only	Inorganic Ion Transport and Metabolism	ABE691	b0484
CU1Opp	Cuprous Oxidase (Cu+1)	[p] : (4) cu + (4) h + o2 --> (4) cu2 + (2) h2o	forward only	Inorganic Ion Transport and Metabolism	ABE1ae	b0123
CU2abcpp	Copper (Cu+2) ABC transporter (periplasm)	atp[c] + cu2[c] + h2o[c] --> adp[c] + cu2[p] + h[c] + pi[c]	forward only	Inorganic Ion Transport and Metabolism	ABE2c44	b3469
CU2tex	copper (Cu+2) transport via diffusion (extracellular to periplasm)	cu2[e] <==> cu2[p]	reversible	Transport, Outer Membrane Porin	( ABE1c99 or ABE337 or ABEc51 or ABU178b0 )	( b2215 or b0241 or b0929 or b1377 )
CU2tpp	copper transport in via permease (no H+)	cu2[p] --> cu2[c]	forward only	Inorganic Ion Transport and Metabolism	ABE26f9	b3040
CUt3	copper transport out via proton antiport	cu[c] + h[e] --> cu[e] + h[c]	forward only	Transport, Outer Membrane	( ABE7a6 and ABE7af and ABE7b1 and ABE7b3 )	( b0572 and b0573 and b0574 and b0575 )
CUtex	copper (Cu+1) transport via diffusion (extracellular to periplasm)	cu[e] <==> cu[p]	reversible	Transport, Outer Membrane Porin	( ABE337 or ABEc51 or ABU178b0 or ABE1c99 )	( b0241 or b0929 or b1377 or b2215 )
CYANST	Cyanide sulfurtransferase	[c] : cyan + tsul --> h + so3 + tcynt	forward only	Unassigned	ABE2bae	b3425
CYANSTpp	Cyanide sulfurtransferase (periplasmic)	[p] : cyan + tsul --> h + so3 + tcynt	forward only	Inorganic Ion Transport and Metabolism	ABE112d	b1308
CYANtex	Cyanide transport via diffusion (extracellular to periplasm)	cyan[e] <==> cyan[p]	reversible	Transport, Outer Membrane Porin	( ABE337 or ABEc51 or ABU178b0 or ABE1c99 )	( b0241 or b0929 or b1377 or b2215 )
CYNTAH	Cyanate aminohydrolase	[c] : cynt + (3) h + hco3 --> (2) co2 + nh4	forward only	Nitrogen Metabolism	ABE495	b0340
CYNTt2pp	Cyanate transport via proton symport (periplasm)	cynt[p] + h[p] --> cynt[c] + h[c]	forward only	Transport, Inner Membrane	ABE497	b0341
CYNTtex	Cyanate transport via diffusion (extracellular to periplasm)	cynt[e] <==> cynt[p]	reversible	Transport, Outer Membrane Porin	( ABE337 or ABEc51 or ABU178b0 or ABE1c99 )	( b0241 or b0929 or b1377 or b2215 )
CYSabc2pp	L-cysteine export via ABC system (cytoplasm to periplasm)	atp[c] + cys-L[c] + h2o[c] --> adp[c] + cys-L[p] + h[c] + pi[c]	forward only	Transport, Inner Membrane	( ABEbc4 and ABEbc7 )	( b0886 and b0887 )
CYSabcpp	L-cysteine uptake via ABC system (periplasm)	atp[c] + cys-L[p] + h2o[c] --> adp[c] + cys-L[c] + h[c] + pi[c]	forward only	Transport, Inner Membrane
CYSDabcpp	D-cysteine uptake via ABC system (periplasm)	atp[c] + cys-D[p] + h2o[c] --> adp[c] + cys-D[c] + h[c] + pi[c]	forward only	Transport, Inner Membrane
CYSDDS	D-cysteine desulfhydrase	[c] : cys-D + h2o --> h2s + nh4 + pyr	forward only	Cysteine Metabolism	ABE18f5	b1919
CYSDS	Cysteine Desulfhydrase	[c] : cys-L + h2o --> h2s + nh4 + pyr	forward only	Cysteine Metabolism	( ABE2f65 or ABE2696 )	( b3708 or b3008 )
CYSDtex	D-cysteine transport via diffusion (extracellular to periplasm)	cys-D[e] <==> cys-D[p]	reversible	Transport, Outer Membrane Porin	( ABE337 or ABEc51 or ABU178b0 or ABE1c99 )	( b0241 or b0929 or b1377 or b2215 )
CYSS	cysteine synthase	[c] : acser + h2s --> ac + cys-L + h	forward only	Cysteine Metabolism	( ABE1f2e or ABE1f15 )	( b2421 or b2414 )
CYSSADS	L-cysteine sulfinic acid desulfurase	[c] : 3sala + (2) h --> ala-L + so2	forward only	Cysteine Metabolism	ABE2402	b2810
CYStex	L-cysteine transport via diffusion (extracellular to periplasm)	cys-L[e] <==> cys-L[p]	reversible	Transport, Outer Membrane Porin	( ABE337 or ABEc51 or ABU178b0 or ABE1c99 )	( b0241 or b0929 or b1377 or b2215 )
CYSTL	cystathionine b-lyase	[c] : cyst-L + h2o --> hcys-L + nh4 + pyr	forward only	Methionine Metabolism	( ABE1538 or ABE2696 )	( b1622 or b3008 )
CYStpp	L-cysteine export via facilitated transport	cys-L[c] --> cys-L[p]	forward only	Transport, Inner Membrane	( ABE2127 or ABE13fc )	( b2578 or b1533 )
CYSTRS	Cysteinyl-tRNA synthetase	[c] : atp + cys-L + trnacys --> amp + cystrna + ppi	forward only	tRNA Charging	ABE712	b0526
CYTBD2pp	cytochrome oxidase bd (menaquinol-8: 2 protons) (periplasm)	(2) h[c] + mql8[c] + (0.5) o2[c] --> (2) h[p] + h2o[c] + mqn8[c]	forward only	Oxidative Phosphorylation	( ABEce4 and ABEce6 )	( b0978 and b0979 )
CYTBDpp	cytochrome oxidase bd (ubiquinol-8: 2 protons) (periplasm)	(2) h[c] + (0.5) o2[c] + q8h2[c] --> (2) h[p] + h2o[c] + q8[c]	forward only	Oxidative Phosphorylation	( ( ABEce4 and ABEce6 ) or ( ABE9c3 and ABE9c5 ) )	( ( b0978 and b0979 ) or ( b0733 and b0734 ) )
CYTBO3_4pp	cytochrome oxidase bo3 (ubiquinol-8: 4 protons) (periplasm)	(4) h[c] + (0.5) o2[c] + q8h2[c] --> (4) h[p] + h2o[c] + q8[c]	forward only	Oxidative Phosphorylation	( ABE5cf and ABE5d3 and ABE5d5 and ABE5d7 )	( b0429 and b0430 and b0431 and b0432 )
CYTD	cytidine deaminase	[c] : cytd + h + h2o --> nh4 + uri	forward only	Nucleotide Salvage Pathway	ABE1bae	b2143
CYTDH	Cytidine hydrolase	[c] : cytd + h2o --> csn + rib-D	forward only	Alternate Carbon Metabolism	( ABE1bf4 or ABE8b3 or ABE6d )	( b2162 or b0651 or b0030 )
CYTDK2	cytidine kinase (GTP)	[c] : cytd + gtp --> cmp + gdp + h	forward only	Nucleotide Salvage Pathway	ABE1ab8	b2066
CYTDt2pp	cytidine transport in via proton symport (periplasm)	cytd[p] + h[p] --> cytd[c] + h[c]	forward only	Transport, Inner Membrane	( ABE1ed5 or ABE2600 )	( b2393 or b2964 )
CYTDt2rpp	cytidine transport in via proton symport, reversible (periplasm)	cytd[p] + h[p] <==> cytd[c] + h[c]	reversible	Transport, Inner Membrane	ABE1ef5	b2406
CYTDtex	cytidine transport via diffusion (extracellular to periplasm)	cytd[e] <==> cytd[p]	reversible	Transport, Outer Membrane Porin	( ABE337 or ABEc51 or ABU178b0 or ABE1c99 )	( b0241 or b0929 or b1377 or b2215 )
CYTK1	cytidylate kinase (CMP)	[c] : atp + cmp <==> adp + cdp	reversible	Nucleotide Salvage Pathway	ABEc1d	b0910
CYTK2	cytidylate kinase (dCMP)	[c] : atp + dcmp <==> adp + dcdp	reversible	Nucleotide Salvage Pathway	ABEc1d	b0910
DAAD	D-Amino acid dehydrogenase	[c] : ala-D + fad + h2o --> fadh2 + nh4 + pyr	forward only	Alanine and Aspartate Metabolism	ABEf9b	b1189
DADA	Deoxyadenosine deaminase	[c] : dad-2 + h + h2o --> din + nh4	forward only	Nucleotide Salvage Pathway	ABE153b	b1623
DADK	deoxyadenylate kinase	[c] : atp + damp <==> adp + dadp	reversible	Nucleotide Salvage Pathway	ABE66d	b0474
DADNt2pp	deoxyadenosine transport in via proton symport (periplasm)	dad-2[p] + h[p] --> dad-2[c] + h[c]	forward only	Transport, Inner Membrane	( ABE1ed5 or ABE2600 )	( b2393 or b2964 )
DADNtex	deoxyadenosine transport via diffusion (extracellular to periplasm)	dad-2[e] <==> dad-2[p]	reversible	Transport, Outer Membrane	ABE591	b0411
DAGK120	diacylglycerol kinase (n-C12:0)	[c] : 12dgr120 + atp --> adp + h + pa120	forward only	Glycerophospholipid Metabolism	ABE33b3	b4042
DAGK140	diacylglycerol kinase (n-C14:0)	[c] : 12dgr140 + atp --> adp + h + pa140	forward only	Glycerophospholipid Metabolism	ABE33b3	b4042
DAGK141	diacylglycerol kinase (n-C14:1)	[c] : 12dgr141 + atp --> adp + h + pa141	forward only	Glycerophospholipid Metabolism	ABE33b3	b4042
DAGK160	diacylglycerol kinase (n-C16:0)	[c] : 12dgr160 + atp --> adp + h + pa160	forward only	Glycerophospholipid Metabolism	ABE33b3	b4042
DAGK161	diacylglycerol kinase (n-C16:1)	[c] : 12dgr161 + atp --> adp + h + pa161	forward only	Glycerophospholipid Metabolism	ABE33b3	b4042
DAGK180	diacylglycerol kinase (n-C18:0)	[c] : 12dgr180 + atp --> adp + h + pa180	forward only	Glycerophospholipid Metabolism	ABE33b3	b4042
DAGK181	diacylglycerol kinase (n-C18:1)	[c] : 12dgr181 + atp --> adp + h + pa181	forward only	Glycerophospholipid Metabolism	ABE33b3	b4042
DALAt2pp	D-alanine transport in via proton symport (periplasm)	ala-D[p] + h[p] --> ala-D[c] + h[c]	forward only	Transport, Inner Membrane	ABE35c4	b4208
DALAtex	D-Alanine transport via diffusion (extracellular to periplasm)	ala-D[e] <==> ala-D[p]	reversible	Transport, Outer Membrane Porin	( ABE337 or ABEc51 or ABU178b0 or ABE1c99 )	( b0241 or b0929 or b1377 or b2215 )
DAMPtex	dAMP transport via diffusion (extracellular to periplasm)	damp[e] <==> damp[p]	reversible	Transport, Outer Membrane Porin	( ABE337 or ABEc51 or ABU178b0 or ABE1c99 )	( b0241 or b0929 or b1377 or b2215 )
DAPabcpp	M-diaminopimelic acid ABC transport (periplasm)	26dap-M[p] + atp[c] + h2o[c] --> 26dap-M[c] + adp[c] + h[c] + pi[c]	forward only	Transport, Inner Membrane
DAPAL	2,3-diaminopropionate amonnia lyase	[c] : 23dappa + h2o --> (2) nh4 + pyr	forward only	Alternate Carbon Metabolism	ABE24d4	b2871
DAPDC	diaminopimelate decarboxylase	[c] : 26dap-M + h --> co2 + lys-L	forward only	Threonine and Lysine Metabolism	ABE245d	b2838
DAPE	diaminopimelate epimerase	[c] : 26dap-LL <==> 26dap-M	reversible	Threonine and Lysine Metabolism	ABE309a	b3809
DAPtex	1,5-Diaminopentane transport via diffusion (extracellular to periplasm)	15dap[e] <==> 15dap[p]	reversible	Transport, Outer Membrane Porin	( ABE337 or ABEc51 or ABU178b0 or ABE1c99 )	( b0241 or b0929 or b1377 or b2215 )
DASYN120	CDP-diacylglycerol synthetase (n-C12:0)	[c] : ctp + h + pa120 --> cdpdddecg + ppi	forward only	Glycerophospholipid Metabolism	ABE258	b0175
DASYN140	CDP-diacylglycerol synthetase (n-C14:0)	[c] : ctp + h + pa140 --> cdpdtdecg + ppi	forward only	Glycerophospholipid Metabolism	ABE258	b0175
DASYN141	CDP-diacylglycerol synthetase (n-C14:1)	[c] : ctp + h + pa141 --> cdpdtdec7eg + ppi	forward only	Glycerophospholipid Metabolism	ABE258	b0175
DASYN160	CDP-diacylglycerol synthetase (n-C16:0)	[c] : ctp + h + pa160 --> cdpdhdecg + ppi	forward only	Glycerophospholipid Metabolism	ABE258	b0175
DASYN161	CDP-diacylglycerol synthetase (n-C16:1)	[c] : ctp + h + pa161 --> cdpdhdec9eg + ppi	forward only	Glycerophospholipid Metabolism	ABE258	b0175
DASYN180	CDP-diacylglycerol synthetase (n-C18:0)	[c] : ctp + h + pa180 --> cdpdodecg + ppi	forward only	Glycerophospholipid Metabolism	ABE258	b0175
DASYN181	CDP-diacylglycerol synthetase (n-C18:1)	[c] : ctp + h + pa181 --> cdpdodec11eg + ppi	forward only	Glycerophospholipid Metabolism	ABE258	b0175
DATPHs	dATP amine hydrolysis (spontaneous)	[c] : datp + h + h2o --> ditp + nh4	forward only	Nucleotide Salvage Pathway		s0001
DB4PS	3,4-Dihydroxy-2-butanone-4-phosphate synthase	[c] : ru5p-D --> db4p + for + h	forward only	Cofactor and Prosthetic Group Biosynthesis	ABE26fc	b3041
DBTS	dethiobiotin synthase	[c] : atp + co2 + dann --> adp + dtbt + (3) h + pi	forward only	Cofactor and Prosthetic Group Biosynthesis	( ABEa5a or ABE14c7 )	( b0778 or b1593 )
DCAtex	Decanoate transport via diffusion (extracellular to periplasm)	dca[e] <==> dca[p]	reversible	Transport, Outer Membrane Porin	( ABE337 or ABEc51 or ABU178b0 or ABE1c99 )	( b0241 or b0929 or b1377 or b2215 )
DCMPtex	dCMP transport via diffusion (extracellular to periplasm)	dcmp[e] <==> dcmp[p]	reversible	Transport, Outer Membrane Porin	( ABE337 or ABEc51 or ABU178b0 or ABE1c99 )	( b0241 or b0929 or b1377 or b2215 )
DCTPD	dCTP deaminase	[c] : dctp + h + h2o --> dutp + nh4	forward only	Nucleotide Salvage Pathway	ABE1ab3	b2065
DCYTD	deoxycytidine deaminase	[c] : dcyt + h + h2o --> duri + nh4	forward only	Nucleotide Salvage Pathway	ABE1bae	b2143
DCYTt2pp	deoxycytidine transport in via proton symport (periplasm)	dcyt[p] + h[p] --> dcyt[c] + h[c]	forward only	Transport, Inner Membrane	( ABE1ed5 or ABE2600 )	( b2393 or b2964 )
DCYTtex	deoxycytidine transport via diffusion (extracellular to periplasm)	dcyt[e] <==> dcyt[p]	reversible	Transport, Outer Membrane	ABE591	b0411
DDCAtexi	Fatty acid (dodecanoate) transport via facilitated irreversible diffusion (extracellular to periplasm)	ddca[e] --> ddca[p]	forward only	Transport, Outer Membrane	ABE1e3c	b2344
DDGALK	2-dehydro-3-deoxygalactonokinase	[c] : 2dh3dgal + atp --> 2dh3dgal6p + adp + h	forward only	Alternate Carbon Metabolism	ABE2f2c	b3693
DDGLCNt2rpp	2-dehydro-3-deoxy-D-gluconate transport via proton symport, reversible (periplasm)	2ddglcn[p] + h[p] <==> 2ddglcn[c] + h[c]	reversible	Transport, Inner Membrane	ABE31dc	b3909
DDGLCNtex	2-dehydro-3-deoxy-D-gluconate transport via diffusion (extracellular to periplasm)	2ddglcn[e] <==> 2ddglcn[p]	reversible	Transport, Outer Membrane Porin	( ABE337 or ABEc51 or ABU178b0 or ABE1c99 )	( b0241 or b0929 or b1377 or b2215 )
DDGLK	2-dehydro-3-deoxygluconokinase	[c] : 2ddglcn + atp --> 2ddg6p + adp + h	forward only	Alternate Carbon Metabolism	ABE2cff	b3526
DDPA	3-deoxy-D-arabino-heptulosonate 7-phosphate synthetase	[c] : e4p + h2o + pep --> 2dda7p + pi	forward only	Tyrosine, Tryptophan, and Phenylalanine Metabolism	( ABE2165 or ABEa00 or ABE1636 )	( b2601 or b0754 or b1704 )
DDPGALA	2-dehydro-3-deoxy-6-phosphogalactonate aldolase	[c] : 2dh3dgal6p <==> g3p + pyr	reversible	Alternate Carbon Metabolism	ADYe55	b4477
DGK1	deoxyguanylate kinase (dGMP:ATP)	[c] : atp + dgmp <==> adp + dgdp	reversible	Nucleotide Salvage Pathway	ABE2e9a	b3648
DGMPtex	dGMP transport via diffusion (extracellular to periplasm)	dgmp[e] <==> dgmp[p]	reversible	Transport, Outer Membrane Porin	( ABE337 or ABEc51 or ABU178b0 or ABE1c99 )	( b0241 or b0929 or b1377 or b2215 )
DGSNt2pp	deoxyguanosine transport in via proton symport (periplasm)	dgsn[p] + h[p] --> dgsn[c] + h[c]	forward only	Transport, Inner Membrane	ABE2600	b2964
DGSNtex	deoxyguanosine transport via diffusion (extracellular to periplasm)	dgsn[e] <==> dgsn[p]	reversible	Transport, Outer Membrane Porin	( ABE337 or ABEc51 or ABU178b0 or ABE1c99 )	( b0241 or b0929 or b1377 or b2215 )
DHAD1	dihydroxy-acid dehydratase (2,3-dihydroxy-3-methylbutanoate)	[c] : 23dhmb --> 3mob + h2o	forward only	Valine, Leucine, and Isoleucine Metabolism	ABE301e	b3771
DHAD2	Dihydroxy-acid dehydratase (2,3-dihydroxy-3-methylpentanoate)	[c] : 23dhmp --> 3mop + h2o	forward only	Valine, Leucine, and Isoleucine Metabolism	ABE301e	b3771
DHAPT	Dihydroxyacetone phosphotransferase	[c] : dha + pep --> dhap + pyr	forward only	Alternate Carbon Metabolism	( ABEfbd and ABEfba and ABEfb8 and ABE1f1a and ABE1f1f )	( b1200 and b1199 and b1198 and b2415 and b2416 )
DHAtex	Dihydroxyacetone transport via diffusion (extracellular to periplasm)	dha[e] <==> dha[p]	reversible	Transport, Outer Membrane Porin	( ABE337 or ABEc51 or ABU178b0 or ABE1c99 )	( b0241 or b0929 or b1377 or b2215 )
DHAtpp	Dihydroxyacetone transport via facilitated diffusion (periplasm)	dha[p] <==> dha[c]	reversible	Transport, Inner Membrane
DHBD	2,3-dihydro-2,3-dihydroxybenzoate dehydrogenase	[c] : 23ddhb + nad <==> 23dhb + h + nadh	reversible	Cofactor and Prosthetic Group Biosynthesis	ABE806	b0596
DHBS	2,3-dihydroxybenzoate adenylate synthase	[c] : 23dhb + atp + h --> 23dhba + ppi	forward only	Cofactor and Prosthetic Group Biosynthesis	ABE801	b0594
DHBSH	2,3-dihydroxybenzoylserine hydrolase	[c] : 23dhbzs + h2o --> 23dhb + ser-L	forward only	Cofactor and Prosthetic Group Biosynthesis
DHCIND	2,3-dihydroxycinnamate dehydrogenase	[c] : cenchddd + nad --> dhcinnm + h + nadh	forward only	Alternate Carbon Metabolism	ABE20a9	b2541
DHCINDO	2,3-dihydroxycinnamate 1,2-dioxygenase	[c] : dhcinnm + o2 --> h + hkntd	forward only	Alternate Carbon Metabolism	ABE4ae	b0348
DHDPRy	dihydrodipicolinate reductase (NADPH)	[c] : 23dhdp + h + nadph --> nadp + thdp	forward only	Threonine and Lysine Metabolism	ABE70	b0031
DHDPS	dihydrodipicolinate synthase	[c] : aspsa + pyr --> 23dhdp + h + (2) h2o	forward only	Threonine and Lysine Metabolism	ABE1fe3	b2478
DHFR	dihydrofolate reductase	[c] : dhf + h + nadph <==> nadp + thf	reversible	Cofactor and Prosthetic Group Biosynthesis	( ABEa4 or ABE14f4 )	( b0048 or b1606 )
DHFS	dihydrofolate synthase	[c] : atp + dhpt + glu-L --> adp + dhf + h + pi	forward only	Cofactor and Prosthetic Group Biosynthesis	ABE1ddd	b2315
DHNAOT4	1,4-dihydroxy-2-naphthoate octaprenyltransferase	[c] : dhna + h + octdp --> 2dmmql8 + co2 + ppi	forward only	Cofactor and Prosthetic Group Biosynthesis	ABE3229	b3930
DHNPA2	dihydroneopterin aldolase	[c] : dhnpt --> 6hmhpt + gcald	forward only	Cofactor and Prosthetic Group Biosynthesis	ABE2734	b3058
DHORD2	dihydoorotic acid dehydrogenase (quinone8)	[c] : dhor-S + q8 --> orot + q8h2	forward only	Purine and Pyrimidine Biosynthesis	ABEc81	b0945
DHORD5	dihydroorotic acid (menaquinone-8)	[c] : dhor-S + mqn8 --> mql8 + orot	forward only	Purine and Pyrimidine Biosynthesis	ABEc81	b0945
DHORTS	dihydroorotase	[c] : dhor-S + h2o <==> cbasp + h	reversible	Purine and Pyrimidine Biosynthesis	ABEe17	b1062
DHPPD	2,3-dihydroxyphenylpropionate dehydrogenase	[c] : cechddd + nad --> dhpppn + h + nadh	forward only	Alternate Carbon Metabolism	ABE20a9	b2541
DHPPDA2	diaminohydroxyphosphoribosylaminopryrimidine deaminase (25drapp)	[c] : 25drapp + h + h2o --> 5apru + nh4	forward only	Cofactor and Prosthetic Group Biosynthesis	ABE5a1	b0414
DHPS2	dihydropteroate synthase	[c] : 4abz + 6hmhptpp --> dhpt + ppi	forward only	Cofactor and Prosthetic Group Biosynthesis	ABE28c9	b3177
DHPTDCs	4,5-dihydroxy-2,3-pentanedione cyclization (spontaneous)	[c] : dhptd --> h2o + hmfurn	forward only	Methionine Metabolism		s0001
DHPTPE	dihydroneopterin triphosphate 2'-epimerase	[c] : ahdt <==> dhmptp	reversible	Cofactor and Prosthetic Group Biosynthesis	ABE1db3	b2303
DHQS	3-dehydroquinate synthase	[c] : 2dda7p --> 3dhq + pi	forward only	Tyrosine, Tryptophan, and Phenylalanine Metabolism	ABE2b3b	b3389
DHQTi	3-dehydroquinate dehydratase, irreversible	[c] : 3dhq --> 3dhsk + h2o	forward only	Tyrosine, Tryptophan, and Phenylalanine Metabolism	ABE1615	b1693
DIMPtex	dIMP transport via diffusion (extracellular to periplasm)	dimp[e] <==> dimp[p]	reversible	Transport, Outer Membrane Porin	( ABE337 or ABEc51 or ABU178b0 or ABE1c99 )	( b0241 or b0929 or b1377 or b2215 )
DINSt2pp	deoxyinosine transport in via proton symport (periplasm)	din[p] + h[p] --> din[c] + h[c]	forward only	Transport, Inner Membrane	ABE2600	b2964
DINStex	deoxyinosine transport via diffusion (extracellular to periplasm)	din[e] <==> din[p]	reversible	Transport, Outer Membrane Porin	( ABE337 or ABEc51 or ABU178b0 or ABE1c99 )	( b0241 or b0929 or b1377 or b2215 )
DKGLCNR1	2,5-diketo-D-gluconate reductase	[c] : 25dkglcn + h + nadph --> 2dhguln + nadp	forward only	Alternate Carbon Metabolism	( ABE2b4 or ABE26a4 )	( b0207 or b3012 )
DKGLCNR2x	2,5-diketo-D-gluconate reductase (NADH)	[c] : 25dkglcn + h + nadh --> 5dglcn + nad	forward only	Alternate Carbon Metabolism	ABE2d54	b3553
DKGLCNR2y	2,5-diketo-D-gluconate reductase (NADPH)	[c] : 25dkglcn + h + nadph --> 5dglcn + nadp	forward only	Alternate Carbon Metabolism	ABE2d54	b3553
DKMPPD	2,3-diketo-5-methylthio-1-phosphopentane degradation reaction	[c] : dkmpp + h2o + o2 --> 2kmb + for + (2) h + pi	forward only	Arginine and Proline Metabolism
DKMPPD3	2,3-diketo-5-methylthio-1-phosphopentane degradation reaction	[c] : dkmpp + (3) h2o + (2) nad --> 2kmb + for + (4) h + (2) nadh + pi	forward only	Arginine and Proline Metabolism
D-LACt2pp	D-lactate transport via proton symport (periplasm)	h[p] + lac-D[p] <==> h[c] + lac-D[c]	reversible	Transport, Inner Membrane	( ABE2e01 or ABE2623 )	( b3603 or b2975 )
D-LACtex	D-lactate transport via diffusion (extracellular to periplasm)	lac-D[e] <==> lac-D[p]	reversible	Transport, Outer Membrane Porin	( ABE337 or ABEc51 or ABU178b0 or ABE1c99 )	( b0241 or b0929 or b1377 or b2215 )
DM_4HBA	Sink needed to allow 4-hydroxy-benzoate to leave system	[c] : 4hba -->	forward only
DM_5DRIB	Sink needed to allow 5'-deoxyribose to leave system	[c] : 5drib -->	forward only
DM_AACALD	Sink needed to allow aminoacetaldehyde to leave system	[c] : aacald -->	forward only
DM_HMFURN	Sink needed to allow 4-hydroxy-5-methyl-3(2H)-furanone to leave system	[c] : hmfurn -->	forward only
DM_OXAM	Sink needed to allow oxamate to leave system	[c] : oxam -->	forward only
DMATT	dimethylallyltranstransferase	[c] : dmpp + ipdp --> grdp + ppi	forward only	Cofactor and Prosthetic Group Biosynthesis	ABE5b7	b0421
DMPPS	1-hydroxy-2-methyl-2-(E)-butenyl 4-diphosphate reductase (dmpp)	[c] : h + h2mb4p + nadh --> dmpp + h2o + nad	forward only	Cofactor and Prosthetic Group Biosynthesis	ABE67	b0029
DMQMT	3-Dimethylubiquinonol 3-methyltransferase	[c] : 2omhmbl + amet --> ahcys + h + q8h2	forward only	Cofactor and Prosthetic Group Biosynthesis	ABE1cce	b2232
DMSOR1	Dimethyl sulfoxide reductase (Menaquinol 8)	[c] : dmso + mql8 --> dms + h2o + mqn8	forward only	Oxidative Phosphorylation	( ( ABE14b6 and ABE14bb and ABE14bd and ABE14bf ) or ( ABEbe4 and ABEbe6 and ABEbe8 ) )	( ( b1587 and b1588 and b1589 and b1590 ) or ( b0894 and b0895 and b0896 ) )
DMSOR1pp	Dimethyl sulfoxide reductase (Menaquinol 8) (periplasm)	dmso[p] + mql8[c] --> dms[p] + h2o[p] + mqn8[c]	forward only	Oxidative Phosphorylation	( ABE1864 and ABE1866 )	( b1872 and b1873 )
DMSOR2	Dimethyl sulfoxide reductase (Demethylmenaquinol 8)	[c] : 2dmmql8 + dmso --> 2dmmq8 + dms + h2o	forward only	Oxidative Phosphorylation	( ABEbe4 and ABEbe6 and ABEbe8 )	( b0894 and b0895 and b0896 )
DMSOR2pp	Dimethyl sulfoxide reductase (Demethylmenaquinol 8) (periplasm)	2dmmql8[c] + dmso[p] --> 2dmmq8[c] + dms[p] + h2o[p]	forward only	Oxidative Phosphorylation	( ABE1864 and ABE1866 )	( b1872 and b1873 )
DMSOtex	Dimethyl sulfoxide transport via diffusion (extracellular to periplasm)	dmso[e] <==> dmso[p]	reversible	Transport, Outer Membrane Porin	( ABE337 or ABEc51 or ABU178b0 or ABE1c99 )	( b0241 or b0929 or b1377 or b2215 )
DMStex	Dimethyl sulfide transport via diffusion (extracellular to periplasm)	dms[e] <==> dms[p]	reversible	Transport, Outer Membrane Porin	( ABE337 or ABEc51 or ABU178b0 or ABE1c99 )	( b0241 or b0929 or b1377 or b2215 )
DNMPPA	Dihydroneopterin monophosphate dephosphorylase	[c] : dhpmp + h2o --> dhnpt + pi	forward only	Cofactor and Prosthetic Group Biosynthesis
DNTPPA	Dihydroneopterin triphosphate pyrophosphatase	[c] : ahdt + h2o --> dhpmp + h + ppi	forward only	Cofactor and Prosthetic Group Biosynthesis	( ABE184f or ABE15a )	( b1865 or b0099 )
DOGULNR	2,3 dioxo-L-gulonate reductase	[c] : 23doguln + h + nadh --> 3dhguln + nad	forward only	Alternate Carbon Metabolism	ABE2da2	b3575
DOPAtex	dopamine transport via diffusion (extracellular to periplasm)	dopa[e] <==> dopa[p]	reversible	Transport, Outer Membrane Porin	( ABE337 or ABEc51 or ABU178b0 or ABE1c99 )	( b0241 or b0929 or b1377 or b2215 )
DPCOAK	dephospho-CoA kinase	[c] : atp + dpcoa --> adp + coa + h	forward only	Cofactor and Prosthetic Group Biosynthesis	ABE165	b0103
DPR	2-dehydropantoate 2-reductase	[c] : 2dhp + h + nadph --> nadp + pant-R	forward only	Cofactor and Prosthetic Group Biosynthesis	( ABE5c2 or ABE302b )	( b0425 or b3774 )
DRPA	deoxyribose-phosphate aldolase	[c] : 2dr5p --> acald + g3p	forward only	Alternate Carbon Metabolism	ABE3823	b4381
DSBAO1	DsbA protein reoxidation reaction (aerobic)	dsbard[p] + q8[c] --> dsbaox[p] + q8h2[c]	forward only	Unassigned	( ABE313e and ABEf8b )	( b3860 and b1185 )
DSBAO2	DsbA protein reoxidation reaction (anaerobic)	dsbard[p] + mqn8[c] --> dsbaox[p] + mql8[c]	forward only	Unassigned	( ABE313e and ABEf8b )	( b3860 and b1185 )
DSBCGT	DsbC:glutathione thiotransferase	[p] : dsbcox + (2) gthrd --> dsbcrd + gthox	forward only	Unassigned	ABE2516	b2893
DSBDR	DsbD reductase	[c] : dsbdox + trdrd --> dsbdrd + trdox	forward only	Unassigned	( ( ABE34e3 and ABE3045 ) or ( ABE34e3 and ABE2135 ) )	( ( b4136 and b3781 ) or ( b4136 and b2582 ) )
DSBGGT	DsbG:glutathione thiotransferase	[p] : dsbgox + (2) gthrd --> dsbgrd + gthox	forward only	Unassigned	ABE824	b0604
DSERDHr	D-serine dehydrogenase	[c] : nadp + ser-D <==> 2amsa + h + nadph	reversible	Glycine and Serine Metabolism	ABE1411	b1539
DSERt2pp	D-serine transport in via proton symport (periplasm)	h[p] + ser-D[p] --> h[c] + ser-D[c]	forward only	Transport, Inner Membrane	ABE35c4	b4208
DSERtex	D-serine transport via diffusion (extracellular to periplasm)	ser-D[e] <==> ser-D[p]	reversible	Transport, Outer Membrane Porin	( ABE337 or ABEc51 or ABU178b0 or ABE1c99 )	( b0241 or b0929 or b1377 or b2215 )
DTMPK	dTMP kinase	[c] : atp + dtmp <==> adp + dtdp	reversible	Nucleotide Salvage Pathway	ABEe82	b1098
DTMPtex	dTMP transport via diffusion (extracellular to periplasm)	dtmp[e] <==> dtmp[p]	reversible	Transport, Outer Membrane Porin	( ABE337 or ABEc51 or ABU178b0 or ABE1c99 )	( b0241 or b0929 or b1377 or b2215 )
DUMPtex	dUMP transport via diffusion (extracellular to periplasm)	dump[e] <==> dump[p]	reversible	Transport, Outer Membrane Porin	( ABE337 or ABEc51 or ABU178b0 or ABE1c99 )	( b0241 or b0929 or b1377 or b2215 )
DURIK1	deoxyuridine kinase (ATP:Deoxyuridine)	[c] : atp + duri --> adp + dump + h	forward only	Nucleotide Salvage Pathway	ABE103d	b1238
DURIPP	deoxyuridine phosphorylase	[c] : duri + pi <==> 2dr1p + ura	reversible	Nucleotide Salvage Pathway	( ABE3826 or ABE382b )	( b4382 or b4384 )
DURIt2pp	deoxyuridine transport in via proton symport (periplasm)	duri[p] + h[p] --> duri[c] + h[c]	forward only	Transport, Inner Membrane	( ABE1ed5 or ABE2600 )	( b2393 or b2964 )
DURItex	deoxyuridine transport via diffusion (extracellular to periplasm)	duri[e] <==> duri[p]	reversible	Transport, Outer Membrane	ABE591	b0411
DUTPDP	dUTP diphosphatase	[c] : dutp + h2o --> dump + h + ppi	forward only	Nucleotide Salvage Pathway	( ABE2e7b or ABE1d19 )	( b3640 or b2251 )
DXPRIi	1-deoxy-D-xylulose reductoisomerase	[c] : dxyl5p + h + nadph --> 2me4p + nadp	forward only	Cofactor and Prosthetic Group Biosynthesis	ABE250	b0173
DXPS	1-deoxy-D-xylulose 5-phosphate synthase	[c] : g3p + h + pyr --> co2 + dxyl5p	forward only	Cofactor and Prosthetic Group Biosynthesis	ABE5b5	b0420
DXYLK	1-Deoxy-D-xylulose kinase	[c] : atp + dxyl --> adp + dxyl5p + h	forward only	Cofactor and Prosthetic Group Biosynthesis	ABE2d75	b3564
E4PD	Erythrose 4-phosphate dehydrogenase	[c] : e4p + h2o + nad <==> 4per + (2) h + nadh	reversible	Cofactor and Prosthetic Group Biosynthesis	( ABE2587 or ABE2f36 )	( b2927 or b3697 )
EAR100x	enoyl-[acyl-carrier-protein] reductase (NADH) (n-C10:0)	[c] : h + nadh + tdec2eACP --> dcaACP + nad	forward only	Cell Envelope Biosynthesis	ABE10e7	b1288
EAR100y	enoyl-[acyl-carrier-protein] reductase (NADPH) (n-C10:0)	[c] : h + nadph + tdec2eACP --> dcaACP + nadp	forward only	Cell Envelope Biosynthesis	ABE10e7	b1288
EAR120x	enoyl-[acyl-carrier-protein] reductase (NADH) (n-C12:0)	[c] : h + nadh + tddec2eACP --> ddcaACP + nad	forward only	Cell Envelope Biosynthesis	ABE10e7	b1288
EAR120y	enoyl-[acyl-carrier-protein] reductase (NADPH) (n-C12:0)	[c] : h + nadph + tddec2eACP --> ddcaACP + nadp	forward only	Cell Envelope Biosynthesis	ABE10e7	b1288
EAR121x	enoyl-[acyl-carrier-protein] reductase (NADH) (n-C12:1)	[c] : h + nadh + t3c5ddeceACP --> cddec5eACP + nad	forward only	Cell Envelope Biosynthesis	ABE10e7	b1288
EAR121y	enoyl-[acyl-carrier-protein] reductase (NADPH) (n-C12:1)	[c] : h + nadph + t3c5ddeceACP --> cddec5eACP + nadp	forward only	Cell Envelope Biosynthesis	ABE10e7	b1288
EAR140x	enoyl-[acyl-carrier-protein] reductase (NADH) (n-C14:0)	[c] : h + nadh + tmrs2eACP --> myrsACP + nad	forward only	Cell Envelope Biosynthesis	ABE10e7	b1288
EAR140y	enoyl-[acyl-carrier-protein] reductase (NADPH) (n-C14:0)	[c] : h + nadph + tmrs2eACP --> myrsACP + nadp	forward only	Cell Envelope Biosynthesis	ABE10e7	b1288
EAR141x	enoyl-[acyl-carrier-protein] reductase (NADH) (n-C14:1)	[c] : h + nadh + t3c7mrseACP --> nad + tdeACP	forward only	Cell Envelope Biosynthesis	ABE10e7	b1288
EAR141y	enoyl-[acyl-carrier-protein] reductase (NADPH) (n-C14:1)	[c] : h + nadph + t3c7mrseACP --> nadp + tdeACP	forward only	Cell Envelope Biosynthesis	ABE10e7	b1288
EAR160x	enoyl-[acyl-carrier-protein] reductase (NADH) (n-C16:0)	[c] : h + nadh + tpalm2eACP --> nad + palmACP	forward only	Cell Envelope Biosynthesis	ABE10e7	b1288
EAR160y	enoyl-[acyl-carrier-protein] reductase (NADPH) (n-C16:0)	[c] : h + nadph + tpalm2eACP --> nadp + palmACP	forward only	Cell Envelope Biosynthesis	ABE10e7	b1288
EAR161x	enoyl-[acyl-carrier-protein] reductase (NADH) (n-C16:1)	[c] : h + nadh + t3c9palmeACP --> hdeACP + nad	forward only	Cell Envelope Biosynthesis	ABE10e7	b1288
EAR161y	enoyl-[acyl-carrier-protein] reductase (NADPH) (n-C16:1)	[c] : h + nadph + t3c9palmeACP --> hdeACP + nadp	forward only	Cell Envelope Biosynthesis	ABE10e7	b1288
EAR180x	enoyl-[acyl-carrier-protein] reductase (NADH) (n-C18:0)	[c] : h + nadh + toctd2eACP --> nad + ocdcaACP	forward only	Cell Envelope Biosynthesis	ABE10e7	b1288
EAR180y	enoyl-[acyl-carrier-protein] reductase (NADPH) (n-C18:0)	[c] : h + nadph + toctd2eACP --> nadp + ocdcaACP	forward only	Cell Envelope Biosynthesis	ABE10e7	b1288
EAR181x	enoyl-[acyl-carrier-protein] reductase (NADH) (n-C18:1)	[c] : h + nadh + t3c11vaceACP --> nad + octeACP	forward only	Cell Envelope Biosynthesis	ABE10e7	b1288
EAR181y	enoyl-[acyl-carrier-protein] reductase (NADPH) (n-C18:1)	[c] : h + nadph + t3c11vaceACP --> nadp + octeACP	forward only	Cell Envelope Biosynthesis	ABE10e7	b1288
EAR40x	enoyl-[acyl-carrier-protein] reductase (NADH) (n-C4:0)	[c] : but2eACP + h + nadh --> butACP + nad	forward only	Cell Envelope Biosynthesis	ABE10e7	b1288
EAR40y	enoyl-[acyl-carrier-protein] reductase (NADPH) (n-C4:0)	[c] : but2eACP + h + nadph --> butACP + nadp	forward only	Cell Envelope Biosynthesis	ABE10e7	b1288
EAR60x	enoyl-[acyl-carrier-protein] reductase (NADH) (n-C6:0)	[c] : h + nadh + thex2eACP --> hexACP + nad	forward only	Cell Envelope Biosynthesis	ABE10e7	b1288
EAR60y	enoyl-[acyl-carrier-protein] reductase (NADPH) (n-C6:0)	[c] : h + nadph + thex2eACP --> hexACP + nadp	forward only	Cell Envelope Biosynthesis	ABE10e7	b1288
EAR80x	enoyl-[acyl-carrier-protein] reductase (NADH) (n-C8:0)	[c] : h + nadh + toct2eACP --> nad + ocACP	forward only	Cell Envelope Biosynthesis	ABE10e7	b1288
EAR80y	enoyl-[acyl-carrier-protein] reductase (NADPH) (n-C8:0)	[c] : h + nadph + toct2eACP --> nadp + ocACP	forward only	Cell Envelope Biosynthesis	ABE10e7	b1288
ECA4COLIPAtex	enterobacterial common antigen (x4) core oligosaccharide lipid A transport (periplasm to extracellular)	eca4colipa[p] --> eca4colipa[e]	forward only	Lipopolysaccharide Biosynthesis / Recycling
ECA4OALpp	enterobacterial common antigen (x4) O-antigen ligase (periplasm)	[p] : colipa + eca4und --> eca4colipa + h + udcpdp	forward only	Lipopolysaccharide Biosynthesis / Recycling	ADYe9e	b3622
ECAP1pp	enterobacterial common antigen polymerase (periplasm)	[p] : (2) unagamuf --> eca2und + h + udcpdp	forward only	Lipopolysaccharide Biosynthesis / Recycling	( ABE3068 and ABE3052 )	( b3793 and b3785 )
ECAP2pp	enterobacterial common antigen polymerase (periplasm)	[p] : eca2und + unagamuf --> eca3und + h + udcpdp	forward only	Lipopolysaccharide Biosynthesis / Recycling	( ABE3068 and ABE3052 )	( b3793 and b3785 )
ECAP3pp	enterobacterial common antigen polymerase (periplasm)	[p] : eca3und + unagamuf --> eca4und + h + udcpdp	forward only	Lipopolysaccharide Biosynthesis / Recycling	( ABE3068 and ABE3052 )	( b3793 and b3785 )
ECAtpp	enterobacterial common antigen transferase (flippase, cytoplasm to periplasm)	unagamuf[c] --> unagamuf[p]	forward only	Lipopolysaccharide Biosynthesis / Recycling	ABE3062	b3792
ECOAH1	3-hydroxyacyl-CoA dehydratase (3-hydroxybutanoyl-CoA)	[c] : 3hbcoa <==> b2coa + h2o	reversible	Membrane Lipid Metabolism	( ABE3114 or ABE1e2b )	( b3846 or b2341 )
ECOAH2	3-hydroxyacyl-CoA dehydratase (3-hydroxyhexanoyl-CoA)	[c] : 3hhcoa <==> h2o + hx2coa	reversible	Membrane Lipid Metabolism	( ABE3114 or ABE1e2b )	( b3846 or b2341 )
ECOAH3	3-hydroxyacyl-CoA dehydratase (3-hydroxyoctanoyl-CoA)	[c] : 3hocoa <==> h2o + oc2coa	reversible	Membrane Lipid Metabolism	( ABE3114 or ABE1e2b )	( b3846 or b2341 )
ECOAH4	3-hydroxyacyl-CoA dehydratase (3-hydroxydecanoyl-CoA)	[c] : 3hdcoa <==> dc2coa + h2o	reversible	Membrane Lipid Metabolism	( ABE3114 or ABE1e2b )	( b3846 or b2341 )
ECOAH5	3-hydroxyacyl-CoA dehydratase (3-hydroxydodecanoyl-CoA)	[c] : 3hddcoa <==> dd2coa + h2o	reversible	Membrane Lipid Metabolism	( ABE3114 or ABE1e2b )	( b3846 or b2341 )
ECOAH6	3-hydroxyacyl-CoA dehydratase (3-hydroxytetradecanoyl-CoA)	[c] : 3htdcoa <==> h2o + td2coa	reversible	Membrane Lipid Metabolism	( ABE3114 or ABE1e2b )	( b3846 or b2341 )
ECOAH7	3-hydroxyacyl-CoA dehydratase (3-hydroxyhexadecanoyl-CoA)	[c] : 3hhdcoa <==> h2o + hdd2coa	reversible	Membrane Lipid Metabolism	( ABE3114 or ABE1e2b )	( b3846 or b2341 )
ECOAH8	3-hydroxyacyl-CoA dehydratase (3-hydroxyoctadecanoyl-CoA)	[c] : 3hodcoa <==> h2o + od2coa	reversible	Membrane Lipid Metabolism	( ABE3114 or ABE1e2b )	( b3846 or b2341 )
EDA	2-dehydro-3-deoxy-phosphogluconate aldolase	[c] : 2ddg6p --> g3p + pyr	forward only	Pentose Phosphate Pathway	ABE1814	b1850
EDD	6-phosphogluconate dehydratase	[c] : 6pgc --> 2ddg6p + h2o	forward only	Pentose Phosphate Pathway	ABE1816	b1851
EDTXS1	Endotoxin Synthesis (lauroyl transferase)	[c] : ddcaACP + kdo2lipid4 --> ACP + kdo2lipid4L	forward only	Lipopolysaccharide Biosynthesis / Recycling	ABEdf6	b1054
EDTXS2	Endotoxin Synthesis (myristoyl transferase)	[c] : kdo2lipid4L + myrsACP --> ACP + lipa	forward only	Lipopolysaccharide Biosynthesis / Recycling	ABE1829	b1855
EDTXS3	Endotoxin Synthesis (palmitoleoyl ACP)	[c] : hdeACP + kdo2lipid4 --> ACP + kdo2lipid4p	forward only	Lipopolysaccharide Biosynthesis / Recycling	ABE1ea8	b2378
EDTXS4	Endotoxin Synthesis (myristoyl transferase)	[c] : kdo2lipid4p + myrsACP --> ACP + lipa_cold	forward only	Lipopolysaccharide Biosynthesis / Recycling	ABE1829	b1855
ENLIPAtex	phosphoethanolamine lipid A transport via vector (periplasm to extracellular)	enlipa[p] --> enlipa[e]	forward only	Lipopolysaccharide Biosynthesis / Recycling
ENO	enolase	[c] : 2pg <==> h2o + pep	reversible	Glycolysis/Gluconeogenesis	ABE2396	b2779
ENTCS	enterochelin synthase	[c] : (3) 23dhba + (3) seramp --> (6) amp + enter + (9) h	forward only	Cofactor and Prosthetic Group Biosynthesis	ABE7d9	b0583
ENTERES	Enterochelin Esterase	[c] : enter + (3) h2o --> (3) 23dhbzs + (3) h	forward only	Inorganic Ion Transport and Metabolism	ABE7e3	b0585
ENTERES2	Enterochelin Esterase (Fe containing)	[c] : feenter + (3) h2o --> (3) 23dhbzs + fe3 + (3) h	forward only	Inorganic Ion Transport and Metabolism	ABE7e3	b0585
ETHAAL	Ethanolamine ammonia-lyase	[c] : etha --> acald + nh4	forward only	Cell Envelope Biosynthesis	( ABE1f6b and ABE1f6e )	( b2440 and b2441 )
ETHAt2pp	ethanolamine transport in via proton symport	etha[p] + h[p] --> etha[c] + h[c]	forward only	Transport, Inner Membrane
ETHAtex	ethanolamine transport via diffusion (extracellular)	etha[e] <==> etha[p]	reversible	Transport, Outer Membrane Porin	( ABE337 or ABEc51 or ABU178b0 or ABE1c99 )	( b0241 or b0929 or b1377 or b2215 )
ETHSO3abcpp	ethanesulfonate transport via ABC system (periplasm)	atp[c] + ethso3[p] + h2o[c] --> adp[c] + ethso3[c] + h[c] + pi[c]	forward only	Transport, Inner Membrane	( ABEc6c and ABEc65 and ABEc67 )	( b0936 and b0933 and b0934 )
ETHSO3tex	ethanesulfonate transport via diffusion (extracellular to periplasm)	ethso3[e] <==> ethso3[p]	reversible	Transport, Outer Membrane Porin	( ABE337 or ABEc51 or ABU178b0 or ABE1c99 )	( b0241 or b0929 or b1377 or b2215 )
ETOHt2rpp	ethanol reversible transport via proton symport (periplasm)	etoh[p] + h[p] <==> etoh[c] + h[c]	reversible	Transport, Inner Membrane
ETOHtex	ethanol transport via diffusion (extracellular to periplasm)	etoh[e] <==> etoh[p]	reversible	Transport, Outer Membrane Porin	( ABE337 or ABEc51 or ABU178b0 or ABE1c99 )	( b0241 or b0929 or b1377 or b2215 )
EX_12ppd-R(e)	(R)-Propane-1,2-diol exchange	[e] : 12ppd-R <==>	reversible
EX_12ppd-S(e)	(S)-Propane-1,2-diol exchange	[e] : 12ppd-S <==>	reversible
EX_14glucan(e)	1,4-alpha-D-glucan exchange	[e] : 14glucan <==>	reversible
EX_15dap(e)	1,5-Diaminopentane exchange	[e] : 15dap <==>	reversible
EX_23camp(e)	2',3'-Cyclic AMP exchange	[e] : 23camp <==>	reversible
EX_23ccmp(e)	2',3'-Cyclic CMP exchange	[e] : 23ccmp <==>	reversible
EX_23cgmp(e)	2',3'-Cyclic GMP exchange	[e] : 23cgmp <==>	reversible
EX_23cump(e)	2',3'-Cyclic UMP exchange	[e] : 23cump <==>	reversible
EX_23dappa(e)	2,3-diaminopropionate exchange	[e] : 23dappa <==>	reversible
EX_26dap-M(e)	meso-2,6-Diaminoheptanedioate exchange	[e] : 26dap-M <==>	reversible
EX_2ddglcn(e)	2-Dehydro-3-deoxy-D-gluconate exchange	[e] : 2ddglcn <==>	reversible
EX_34dhpac(e)	3,4-Dihydroxyphenylacetaldehyde exchange	[e] : 34dhpac <==>	reversible
EX_3amp(e)	3'-AMP exchange	[e] : 3amp <==>	reversible
EX_3cmp(e)	3'-cmp exchange	[e] : 3cmp <==>	reversible
EX_3gmp(e)	3'-GMP exchange	[e] : 3gmp <==>	reversible
EX_3hcinnm(e)	3-hydroxycinnamic acid exchange	[e] : 3hcinnm <==>	reversible
EX_3hpppn(e)	3-(3-hydroxy-phenyl)propionate exchange	[e] : 3hpppn <==>	reversible
EX_3ump(e)	3'-UMP exchange	[e] : 3ump <==>	reversible
EX_4abut(e)	4-Aminobutanoate exchange	[e] : 4abut <==>	reversible
EX_4hoxpacd(e)	4-Hydroxyphenylacetaldehyde exchange	[e] : 4hoxpacd <==>	reversible
EX_5dglcn(e)	5-Dehydro-D-gluconate exchange	[e] : 5dglcn <==>	reversible
EX_ac(e)	Acetate exchange	[e] : ac <==>	reversible
EX_acac(e)	Acetoacetate exchange	[e] : acac <==>	reversible
EX_acald(e)	Acetaldehyde exchange	[e] : acald <==>	reversible
EX_acgal(e)	N-Acetyl-D-galactosamine exchange	[e] : acgal <==>	reversible
EX_acgal1p(e)	N-Acetyl-D-galactosamine 1-phosphate exchange	[e] : acgal1p <==>	reversible
EX_acgam(e)	N-Acetyl-D-glucosamine exchange	[e] : acgam <==>	reversible
EX_acgam1p(e)	N-Acetyl-D-glucosamine 1-phosphate exchange	[e] : acgam1p <==>	reversible
EX_acmana(e)	N-Acetyl-D-mannosamine exchange	[e] : acmana <==>	reversible
EX_acmum(e)	N-Acetylmuramate exchange	[e] : acmum <==>	reversible
EX_acnam(e)	N-Acetylneuraminate exchange	[e] : acnam <==>	reversible
EX_acolipa(e)	4-Amino-4-deoxy-L-arabinose modified core oligosaccharide lipid A exchange	[e] : acolipa <==>	reversible
EX_acser(e)	O-Acetyl-L-serine exchange	[e] : acser <==>	reversible
EX_ade(e)	Adenine exchange	[e] : ade <==>	reversible
EX_adn(e)	Adenosine exchange	[e] : adn <==>	reversible
EX_adocbl(e)	Adenosylcobalamin exchange	[e] : adocbl <==>	reversible
EX_ag(e)	silver exchange	[e] : ag <==>	reversible
EX_agm(e)	Agmatine exchange	[e] : agm <==>	reversible
EX_akg(e)	2-Oxoglutarate exchange	[e] : akg <==>	reversible
EX_alaala(e)	D-Alanyl-D-alanine exchange	[e] : alaala <==>	reversible
EX_ala-B(e)	beta-Alanine exchange	[e] : ala-B <==>	reversible
EX_ala-D(e)	D-Alanine exchange	[e] : ala-D <==>	reversible
EX_ala-L(e)	L-Alanine exchange	[e] : ala-L <==>	reversible
EX_all-D(e)	D-Allose exchange	[e] : all-D <==>	reversible
EX_alltn(e)	Allantoin exchange	[e] : alltn <==>	reversible
EX_amp(e)	AMP exchange	[e] : amp <==>	reversible
EX_anhgm(e)	N-Acetyl-D-glucosamine(anhydrous)N-Acetylmuramic acid exchange	[e] : anhgm <==>	reversible
EX_arab-L(e)	L-Arabinose exchange	[e] : arab-L <==>	reversible
EX_arbtn(e)	aerobactin minus Fe3 exchange	[e] : arbtn <==>	reversible
EX_arbtn-fe3(e)	Aerobactin exchange	[e] : arbtn-fe3 <==>	reversible
EX_arg-L(e)	L-Arginine exchange	[e] : arg-L <==>	reversible
EX_ascb-L(e)	L-Ascorbate exchange	[e] : ascb-L <==>	reversible
EX_asn-L(e)	L-Asparagine exchange	[e] : asn-L <==>	reversible
EX_aso3(e)	arsenite exchange	[e] : aso3 <==>	reversible
EX_asp-L(e)	L-Aspartate exchange	[e] : asp-L <==>	reversible
EX_but(e)	Butyrate (n-C4:0) exchange	[e] : but <==>	reversible
EX_butso3(e)	butanesulfonate exchange	[e] : butso3 <==>	reversible
EX_ca2(e)	Calcium exchange	[e] : ca2 <==>	reversible
EX_cbi(e)	Cobinamide exchange	[e] : cbi <==>	reversible
EX_cbl1(e)	Cob(I)alamin exchange	[e] : cbl1 <==>	reversible
EX_cd2(e)	Cadmium exchange	[e] : cd2 <==>	reversible
EX_cgly(e)	Cys-Gly exchange	[e] : cgly <==>	reversible
EX_chol(e)	Choline exchange	[e] : chol <==>	reversible
EX_cit(e)	Citrate exchange	[e] : cit <==>	reversible
EX_cl(e)	Chloride exchange	[e] : cl <==>	reversible
EX_cmp(e)	CMP exchange	[e] : cmp <==>	reversible
EX_co2(e)	CO2 exchange	[e] : co2 <==>	reversible
EX_cobalt2(e)	Co2+ exchange	[e] : cobalt2 <==>	reversible
EX_colipa(e)	core oligosaccharide lipid A exchange	[e] : colipa <==>	reversible
EX_cpgn(e)	coprogen exchange	[e] : cpgn <==>	reversible
EX_cpgn-un(e)	coprogen unloaded (no Fe(III)) exchange	[e] : cpgn-un <==>	reversible
EX_crn(e)	L-Carnitine exchange	[e] : crn <==>	reversible
EX_csn(e)	Cytosine exchange	[e] : csn <==>	reversible
EX_cu(e)	Cu+ exchange	[e] : cu <==>	reversible
EX_cu2(e)	Cu2+ exchange	[e] : cu2 <==>	reversible
EX_cyan(e)	Hydrogen cyanide exchange	[e] : cyan <==>	reversible
EX_cynt(e)	Cyanate exchange	[e] : cynt <==>	reversible
EX_cys-D(e)	D-Cysteine exchange	[e] : cys-D <==>	reversible
EX_cys-L(e)	L-Cysteine exchange	[e] : cys-L <==>	reversible
EX_cytd(e)	Cytidine exchange	[e] : cytd <==>	reversible
EX_dad-2(e)	Deoxyadenosine exchange	[e] : dad-2 <==>	reversible
EX_damp(e)	dAMP exchange	[e] : damp <==>	reversible
EX_dca(e)	Decanoate (n-C10:0) exchange	[e] : dca <==>	reversible
EX_dcmp(e)	dCMP exchange	[e] : dcmp <==>	reversible
EX_dcyt(e)	Deoxycytidine exchange	[e] : dcyt <==>	reversible
EX_ddca(e)	Dodecanoate (n-C12:0) exchange	[e] : ddca <==>	reversible
EX_dgmp(e)	dGMP exchange	[e] : dgmp <==>	reversible
EX_dgsn(e)	Deoxyguanosine exchange	[e] : dgsn <==>	reversible
EX_dha(e)	Dihydroxyacetone exchange	[e] : dha <==>	reversible
EX_dimp(e)	dIMP exchange	[e] : dimp <==>	reversible
EX_din(e)	Deoxyinosine exchange	[e] : din <==>	reversible
EX_dms(e)	Dimethyl sulfide exchange	[e] : dms <==>	reversible
EX_dmso(e)	Dimethyl sulfoxide exchange	[e] : dmso <==>	reversible
EX_dopa(e)	Dopamine exchange	[e] : dopa <==>	reversible
EX_dtmp(e)	dTMP exchange	[e] : dtmp <==>	reversible
EX_dump(e)	dUMP exchange	[e] : dump <==>	reversible
EX_duri(e)	Deoxyuridine exchange	[e] : duri <==>	reversible
EX_eca4colipa(e)	(enterobacterial common antigen)x4 core oligosaccharide lipid A exchange	[e] : eca4colipa <==>	reversible
EX_enlipa(e)	phosphoethanolamine KDO(2)-lipid (A) exchange	[e] : enlipa <==>	reversible
EX_enter(e)	Enterochelin exchange	[e] : enter <==>	reversible
EX_etha(e)	Ethanolamine exchange	[e] : etha <==>	reversible
EX_ethso3(e)	ethanesulfonate exchange	[e] : ethso3 <==>	reversible
EX_etoh(e)	Ethanol exchange	[e] : etoh <==>	reversible
EX_f6p(e)	D-fructose 6-phosphate exchange	[e] : f6p <==>	reversible
EX_fald(e)	Formaldehyde exchange	[e] : fald <==>	reversible
EX_fe2(e)	Fe2+ exchange	[e] : fe2 <==>	reversible
EX_fe3(e)	Fe3+ exchange	[e] : fe3 <==>	reversible
EX_fe3dcit(e)	Fe(III)dicitrate exchange	[e] : fe3dcit <==>	reversible
EX_fe3dhbzs(e)	ferric 2,3-dihydroxybenzoylserine exchange	[e] : fe3dhbzs <==>	reversible
EX_fe3hox(e)	Fe(III)hydroxamate exchange	[e] : fe3hox <==>	reversible
EX_fe3hox-un(e)	Fe(III)hydoxamate, unloaded exchange	[e] : fe3hox-un <==>	reversible
EX_fecrm(e)	Ferrichrome exchange	[e] : fecrm <==>	reversible
EX_fecrm-un(e)	Ferrichrome minus Fe(III) exchange	[e] : fecrm-un <==>	reversible
EX_feenter(e)	Fe-enterobactin exchange	[e] : feenter <==>	reversible
EX_feoxam(e)	ferroxamine exchange	[e] : feoxam <==>	reversible
EX_feoxam-un(e)	ferroxamine minus Fe(3) exchange	[e] : feoxam-un <==>	reversible
EX_for(e)	Formate exchange	[e] : for <==>	reversible
EX_fru(e)	D-Fructose exchange	[e] : fru <==>	reversible
EX_frulys(e)	fructoselysine exchange	[e] : frulys <==>	reversible
EX_fruur(e)	D-Fructuronate exchange	[e] : fruur <==>	reversible
EX_fuc-L(e)	L-Fucose exchange	[e] : fuc-L <==>	reversible
EX_fum(e)	Fumarate exchange	[e] : fum <==>	reversible
EX_g1p(e)	D-Glucose 1-phosphate exchange	[e] : g1p <==>	reversible
EX_g3pc(e)	sn-Glycero-3-phosphocholine exchange	[e] : g3pc <==>	reversible
EX_g3pe(e)	sn-Glycero-3-phosphoethanolamine exchange	[e] : g3pe <==>	reversible
EX_g3pg(e)	Glycerophosphoglycerol exchange	[e] : g3pg <==>	reversible
EX_g3pi(e)	sn-Glycero-3-phospho-1-inositol exchange	[e] : g3pi <==>	reversible
EX_g3ps(e)	Glycerophosphoserine exchange	[e] : g3ps <==>	reversible
EX_g6p(e)	D-Glucose 6-phosphate exchange	[e] : g6p <==>	reversible
EX_gal(e)	D-Galactose exchange	[e] : gal <==>	reversible
EX_gal1p(e)	alpha-D-Galactose 1-phosphate exchange	[e] : gal1p <==>	reversible
EX_gal-bD(e)	beta D-Galactose exchange	[e] : gal-bD <==>	reversible
EX_galct-D(e)	D-Galactarate exchange	[e] : galct-D <==>	reversible
EX_galctn-D(e)	D-Galactonate exchange	[e] : galctn-D <==>	reversible
EX_galctn-L(e)	L-Galactonate exchange	[e] : galctn-L <==>	reversible
EX_galt(e)	Galactitol exchange	[e] : galt <==>	reversible
EX_galur(e)	D-Galacturonate exchange	[e] : galur <==>	reversible
EX_gam(e)	D-Glucosamine exchange	[e] : gam <==>	reversible
EX_gam6p(e)	D-Glucosamine 6-phosphate exchange	[e] : gam6p <==>	reversible
EX_gbbtn(e)	gamma-butyrobetaine exchange	[e] : gbbtn <==>	reversible
EX_gdp(e)	GDP exchange	[e] : gdp <==>	reversible
EX_glc(e)	D-Glucose exchange	[e] : glc-D <==>	reversible
EX_glcn(e)	D-Gluconate exchange	[e] : glcn <==>	reversible
EX_glcr(e)	D-Glucarate exchange	[e] : glcr <==>	reversible
EX_glcur(e)	D-Glucuronate exchange	[e] : glcur <==>	reversible
EX_glcur1p(e)	D-Glucuronate 1-phosphate exchange	[e] : glcur1p <==>	reversible
EX_gln-L(e)	L-Glutamine exchange	[e] : gln-L <==>	reversible
EX_glu-L(e)	L-Glutamate exchange	[e] : glu-L <==>	reversible
EX_gly(e)	Glycine exchange	[e] : gly <==>	reversible
EX_glyald(e)	D-Glyceraldehyde exchange	[e] : glyald <==>	reversible
EX_glyb(e)	Glycine betaine exchange	[e] : glyb <==>	reversible
EX_glyc(e)	Glycerol exchange	[e] : glyc <==>	reversible
EX_glyc2p(e)	Glycerol 2-phosphate exchange	[e] : glyc2p <==>	reversible
EX_glyc3p(e)	Glycerol 3-phosphate exchange	[e] : glyc3p <==>	reversible
EX_glyclt(e)	Glycolate exchange	[e] : glyclt <==>	reversible
EX_glyc-R(e)	(R)-Glycerate exchange	[e] : glyc-R <==>	reversible
EX_gmp(e)	GMP exchange	[e] : gmp <==>	reversible
EX_gsn(e)	Guanosine exchange	[e] : gsn <==>	reversible
EX_gthox(e)	Oxidized glutathione exchange	[e] : gthox <==>	reversible
EX_gthrd(e)	Reduced glutathione exchange	[e] : gthrd <==>	reversible
EX_gtp(e)	GTP exchange	[e] : gtp <==>	reversible
EX_gua(e)	Guanine exchange	[e] : gua <==>	reversible
EX_h(e)	H+ exchange	[e] : h <==>	reversible
EX_h2(e)	H2 exchange	[e] : h2 <==>	reversible
EX_h2o(e)	H2O exchange	[e] : h2o <==>	reversible
EX_h2o2(e)	Hydrogen peroxide exchange	[e] : h2o2 <==>	reversible
EX_h2s(e)	Hydrogen sulfide exchange	[e] : h2s <==>	reversible
EX_hacolipa(e)	hepta-acylated core oligosaccharide lipid A (E. coli) exchange	[e] : hacolipa <==>	reversible
EX_halipa(e)	hepta-acylated KDO(2)-lipid (A) exchange	[e] : halipa <==>	reversible
EX_hdca(e)	Hexadecanoate (n-C16:0) exchange	[e] : hdca <==>	reversible
EX_hdcea(e)	hexadecenoate (n-C16:1) exchange	[e] : hdcea <==>	reversible
EX_hg2(e)	Hg2+ exchange	[e] : hg2 <==>	reversible
EX_his-L(e)	L-Histidine exchange	[e] : his-L <==>	reversible
EX_hom-L(e)	L-Homoserine exchange	[e] : hom-L <==>	reversible
EX_hxa(e)	Hexanoate (n-C6:0) exchange	[e] : hxa <==>	reversible
EX_hxan(e)	Hypoxanthine exchange	[e] : hxan <==>	reversible
EX_idon-L(e)	L-Idonate exchange	[e] : idon-L <==>	reversible
EX_ile-L(e)	L-Isoleucine exchange	[e] : ile-L <==>	reversible
EX_imp(e)	IMP exchange	[e] : imp <==>	reversible
EX_indole(e)	Indole exchange	[e] : indole <==>	reversible
EX_inost(e)	myo-Inositol exchange	[e] : inost <==>	reversible
EX_ins(e)	Inosine exchange	[e] : ins <==>	reversible
EX_isetac(e)	Isethionic acid exchange	[e] : isetac <==>	reversible
EX_k(e)	K+ exchange	[e] : k <==>	reversible
EX_kdo2lipid4(e)	KDO(2)-lipid IV(A) exchange	[e] : kdo2lipid4 <==>	reversible
EX_lac-D(e)	D-lactate exchange	[e] : lac-D <==>	reversible
EX_lac-L(e)	L-Lactate exchange	[e] : lac-L <==>	reversible
EX_LalaDgluMdap(e)	L-alanine-D-glutamate-meso-2,6-diaminoheptanedioate exchange	[e] : LalaDgluMdap <==>	reversible
EX_LalaDgluMdapDala(e)	L-alanine-D-glutamate-meso-2,6-diaminoheptanedioate-D-alanine exchange	[e] : LalaDgluMdapDala <==>	reversible
EX_lcts(e)	Lactose exchange	[e] : lcts <==>	reversible
EX_leu-L(e)	L-Leucine exchange	[e] : leu-L <==>	reversible
EX_lipa(e)	KDO(2)-lipid (A) exchange	[e] : lipa <==>	reversible
EX_lipa_cold(e)	cold adapted KDO(2)-lipid (A) exchange	[e] : lipa_cold <==>	reversible
EX_lys-L(e)	L-Lysine exchange	[e] : lys-L <==>	reversible
EX_lyx-L(e)	L-Lyxose exchange	[e] : lyx-L <==>	reversible
EX_mal-D(e)	D-Malate exchange	[e] : mal-D <==>	reversible
EX_mal-L(e)	L-Malate exchange	[e] : mal-L <==>	reversible
EX_malt(e)	Maltose exchange	[e] : malt <==>	reversible
EX_malthx(e)	Maltohexaose exchange	[e] : malthx <==>	reversible
EX_maltpt(e)	Maltopentaose exchange	[e] : maltpt <==>	reversible
EX_malttr(e)	Maltotriose exchange	[e] : malttr <==>	reversible
EX_maltttr(e)	Maltotetraose exchange	[e] : maltttr <==>	reversible
EX_man(e)	D-Mannose exchange	[e] : man <==>	reversible
EX_man6p(e)	D-Mannose 6-phosphate exchange	[e] : man6p <==>	reversible
EX_manglyc(e)	2(alpha-D-Mannosyl)-D-glycerate exchange	[e] : manglyc <==>	reversible
EX_melib(e)	Melibiose exchange	[e] : melib <==>	reversible
EX_met-D(e)	D-Methionine exchange	[e] : met-D <==>	reversible
EX_met-L(e)	L-Methionine exchange	[e] : met-L <==>	reversible
EX_metsox-R-L(e)	L-methionine-R-sulfoxide exchange	[e] : metsox-R-L <==>	reversible
EX_metsox-S-L(e)	L-Methionine S-oxide exchange	[e] : metsox-S-L <==>	reversible
EX_mg2(e)	Mg exchange	[e] : mg2 <==>	reversible
EX_minohp(e)	myo-Inositol hexakisphosphate exchange	[e] : minohp <==>	reversible
EX_mmet(e)	S-Methyl-L-methionine exchange	[e] : mmet <==>	reversible
EX_mn2(e)	Mn2+ exchange	[e] : mn2 <==>	reversible
EX_mnl(e)	D-Mannitol exchange	[e] : mnl <==>	reversible
EX_mobd(e)	Molybdate exchange	[e] : mobd <==>	reversible
EX_mso3(e)	methanesulfonate exchange	[e] : mso3 <==>	reversible
EX_n2o(e)	Nitrous oxide exchange	[e] : n2o <==>	reversible
EX_na1(e)	Sodium exchange	[e] : na1 <==>	reversible
EX_nac(e)	Nicotinate exchange	[e] : nac <==>	reversible
EX_nh4(e)	Ammonia exchange	[e] : nh4 <==>	reversible
EX_ni2(e)	Ni2+ exchange	[e] : ni2 <==>	reversible
EX_nmn(e)	NMN exchange	[e] : nmn <==>	reversible
EX_no(e)	Nitric oxide exchange	[e] : no <==>	reversible
EX_no2(e)	Nitrite exchange	[e] : no2 <==>	reversible
EX_no3(e)	Nitrate exchange	[e] : no3 <==>	reversible
EX_o16a4colipa(e)	(O16 antigen)x4 core oligosaccharide lipid A exchange	[e] : o16a4colipa <==>	reversible
EX_o2(e)	O2 exchange	[e] : o2 <==>	reversible
EX_o2s(e)	Superoxide anion exchange	[e] : o2s <==>	reversible
EX_ocdca(e)	octadecanoate (n-C18:0) exchange	[e] : ocdca <==>	reversible
EX_ocdcea(e)	octadecenoate (n-C18:1) exchange	[e] : ocdcea <==>	reversible
EX_octa(e)	octanoate (n-C8:0) exchange	[e] : octa <==>	reversible
EX_orn(e)	Ornithine exchange	[e] : orn <==>	reversible
EX_orot(e)	Orotate exchange	[e] : orot <==>	reversible
EX_pacald(e)	Phenylacetaldehyde exchange	[e] : pacald <==>	reversible
EX_peamn(e)	Phenethylamine exchange	[e] : peamn <==>	reversible
EX_phe-L(e)	L-Phenylalanine exchange	[e] : phe-L <==>	reversible
EX_pheme(e)	Protoheme exchange	[e] : pheme <==>	reversible
EX_pi(e)	Phosphate exchange	[e] : pi <==>	reversible
EX_pnto-R(e)	(R)-Pantothenate exchange	[e] : pnto-R <==>	reversible
EX_ppa(e)	Propionate exchange	[e] : ppa <==>	reversible
EX_ppal(e)	Propanal exchange	[e] : ppal <==>	reversible
EX_pppn(e)	Phenylpropanoate exchange	[e] : pppn <==>	reversible
EX_ppt(e)	Phosphonate exchange	[e] : ppt <==>	reversible
EX_progly(e)	L-Prolinylglycine exchange	[e] : progly <==>	reversible
EX_pro-L(e)	L-Proline exchange	[e] : pro-L <==>	reversible
EX_psclys(e)	psicoselysine exchange	[e] : psclys <==>	reversible
EX_pser-L(e)	O-Phospho-L-serine exchange	[e] : pser-L <==>	reversible
EX_ptrc(e)	Putrescine exchange	[e] : ptrc <==>	reversible
EX_pyr(e)	Pyruvate exchange	[e] : pyr <==>	reversible
EX_r5p(e)	alpha-D-Ribose 5-phosphate exchange	[e] : r5p <==>	reversible
EX_rib-D(e)	D-Ribose exchange	[e] : rib-D <==>	reversible
EX_rmn(e)	L-Rhamnose exchange	[e] : rmn <==>	reversible
EX_sbt-D(e)	D-Sorbitol exchange	[e] : sbt-D <==>	reversible
EX_ser-D(e)	D-Serine exchange	[e] : ser-D <==>	reversible
EX_ser-L(e)	L-Serine exchange	[e] : ser-L <==>	reversible
EX_skm(e)	Shikimate exchange	[e] : skm <==>	reversible
EX_so2(e)	sulfur dioxide exchange	[e] : so2 <==>	reversible
EX_so3(e)	Sulfite exchange	[e] : so3 <==>	reversible
EX_so4(e)	Sulfate exchange	[e] : so4 <==>	reversible
EX_spmd(e)	Spermidine exchange	[e] : spmd <==>	reversible
EX_succ(e)	Succinate exchange	[e] : succ <==>	reversible
EX_sucr(e)	Sucrose exchange	[e] : sucr <==>	reversible
EX_sulfac(e)	sulfoacetate exchange	[e] : sulfac <==>	reversible
EX_tartr-L(e)	L-tartrate exchange	[e] : tartr-L <==>	reversible
EX_taur(e)	Taurine exchange	[e] : taur <==>	reversible
EX_tcynt(e)	Thiocyanate exchange	[e] : tcynt <==>	reversible
EX_thm(e)	Thiamin exchange	[e] : thm <==>	reversible
EX_thr-L(e)	L-Threonine exchange	[e] : thr-L <==>	reversible
EX_thrp(e)	L-Threonine O-3-phosphate exchange	[e] : thrp <==>	reversible
EX_thym(e)	Thymine exchange	[e] : thym <==>	reversible
EX_thymd(e)	Thymidine exchange	[e] : thymd <==>	reversible
EX_tma(e)	Trimethylamine exchange	[e] : tma <==>	reversible
EX_tmao(e)	Trimethylamine N-oxide exchange	[e] : tmao <==>	reversible
EX_tre(e)	Trehalose exchange	[e] : tre <==>	reversible
EX_trp-L(e)	L-Tryptophan exchange	[e] : trp-L <==>	reversible
EX_tsul(e)	Thiosulfate exchange	[e] : tsul <==>	reversible
EX_ttdca(e)	tetradecanoate (n-C14:0) exchange	[e] : ttdca <==>	reversible
EX_ttdcea(e)	tetradecenoate (n-C14:1) exchange	[e] : ttdcea <==>	reversible
EX_tungs(e)	tungstate exchange	[e] : tungs <==>	reversible
EX_tym(e)	Tyramine exchange	[e] : tym <==>	reversible
EX_tyr-L(e)	L-Tyrosine exchange	[e] : tyr-L <==>	reversible
EX_tyrp(e)	Phosphotyrosine exchange	[e] : tyrp <==>	reversible
EX_uacgam(e)	UDP-N-acetyl-D-glucosamine exchange	[e] : uacgam <==>	reversible
EX_udpacgal(e)	UDP-N-acetyl-D-galactosamine exchange	[e] : udpacgal <==>	reversible
EX_udpg(e)	UDPglucose exchange	[e] : udpg <==>	reversible
EX_udpgal(e)	UDPgalactose exchange	[e] : udpgal <==>	reversible
EX_udpglcur(e)	UDP-D-glucuronate exchange	[e] : udpglcur <==>	reversible
EX_ump(e)	UMP exchange	[e] : ump <==>	reversible
EX_ura(e)	Uracil exchange	[e] : ura <==>	reversible
EX_urea(e)	Urea exchange	[e] : urea <==>	reversible
EX_uri(e)	Uridine exchange	[e] : uri <==>	reversible
EX_val-L(e)	L-Valine exchange	[e] : val-L <==>	reversible
EX_xan(e)	Xanthine exchange	[e] : xan <==>	reversible
EX_xmp(e)	Xanthosine 5'-phosphate exchange	[e] : xmp <==>	reversible
EX_xtsn(e)	Xanthosine exchange	[e] : xtsn <==>	reversible
EX_xyl-D(e)	D-Xylose exchange	[e] : xyl-D <==>	reversible
EX_xylu-L(e)	L-Xylulose exchange	[e] : xylu-L <==>	reversible
EX_zn2(e)	Zinc exchange	[e] : zn2 <==>	reversible
F6PA	fructose 6-phosphate aldolase	[c] : f6p <==> dha + g3p	reversible	Glycolysis/Gluconeogenesis	( ABEb02 or ABE3273 )	( b0825 or b3946 )
F6PP	D-fructose 6-phosphate phosphatase	[c] : f6p + h2o --> fru + pi	forward only	Alternate Carbon Metabolism	ABEaf7	b0822
F6Pt6_2pp	Fructose-6-phosphate transport via phosphate antiport (periplasm)	f6p[p] + (2) pi[c] --> f6p[c] + (2) pi[p]	forward only	Transport, Inner Membrane	ABE2ecd	b3666
F6Ptex	fructose 6-phosphate transport via diffusion (extracellular to periplasm)	f6p[e] <==> f6p[p]	reversible	Transport, Outer Membrane Porin	( ABE337 or ABEc51 or ABU178b0 or ABE1c99 )	( b0241 or b0929 or b1377 or b2215 )
FA100ACPHi	fatty-acyl-ACP hydrolase	[c] : dcaACP + h2o --> ACP + dca + h	forward only	Cell Envelope Biosynthesis	ABE57c	b0404
FA120ACPHi	fatty-acyl-ACP hydrolase	[c] : ddcaACP + h2o --> ACP + ddca + h	forward only	Cell Envelope Biosynthesis	ABE57c	b0404
FA140ACPHi	fatty-acyl-ACP hydrolase	[c] : h2o + myrsACP --> ACP + h + ttdca	forward only	Cell Envelope Biosynthesis	ABE57c	b0404
FA141ACPHi	fatty-acyl-ACP hydrolase	[c] : h2o + tdeACP --> ACP + h + ttdcea	forward only	Cell Envelope Biosynthesis	ABE57c	b0404
FA160ACPHi	fatty-acyl-ACP hydrolase	[c] : h2o + palmACP --> ACP + h + hdca	forward only	Cell Envelope Biosynthesis	ABE57c	b0404
FA161ACPHi	fatty-acyl-ACP hydrolase	[c] : h2o + hdeACP --> ACP + h + hdcea	forward only	Cell Envelope Biosynthesis	ABE57c	b0404
FA80ACPHi	fatty-acyl-ACP hydrolase	[c] : h2o + ocACP --> ACP + h + octa	forward only	Cell Envelope Biosynthesis	ABE57c	b0404
FACOAE100	fatty-acid-CoA thioesterase (decanoate)	[c] : dcacoa + h2o --> coa + dca + h	forward only	Cell Envelope Biosynthesis	ABE61e	b0452
FACOAE120	fatty-acid-CoA thioesterase (dodecanoate)	[c] : ddcacoa + h2o --> coa + ddca + h	forward only	Cell Envelope Biosynthesis	ABE61e	b0452
FACOAE140	fatty-acid-CoA thioesterase (tetradecanoate)	[c] : h2o + tdcoa --> coa + h + ttdca	forward only	Cell Envelope Biosynthesis	ABE61e	b0452
FACOAE141	fatty-acid-CoA thioesterase (tetradecenoate)	[c] : h2o + tdecoa --> coa + h + ttdcea	forward only	Cell Envelope Biosynthesis	ABE61e	b0452
FACOAE160	fatty-acid-CoA thioesterase (hexadecanoate)	[c] : h2o + pmtcoa --> coa + h + hdca	forward only	Cell Envelope Biosynthesis	ABE61e	b0452
FACOAE161	fatty-acid-CoA thioesterase (hexadecenoate)	[c] : h2o + hdcoa --> coa + h + hdcea	forward only	Cell Envelope Biosynthesis	ABE61e	b0452
FACOAE180	fatty-acid-CoA thioesterase (octadecanoate)	[c] : h2o + stcoa --> coa + h + ocdca	forward only	Cell Envelope Biosynthesis	ABE61e	b0452
FACOAE181	fatty-acid-CoA thioesterase (octadecenoate)	[c] : h2o + odecoa --> coa + h + ocdcea	forward only	Cell Envelope Biosynthesis	ABE61e	b0452
FACOAE60	fatty-acid-CoA thioesterase (hexanoate)	[c] : h2o + hxcoa --> coa + h + hxa	forward only	Cell Envelope Biosynthesis	ABE61e	b0452
FACOAE80	fatty-acid-CoA thioesterase (octanoate)	[c] : h2o + occoa --> coa + h + octa	forward only	Cell Envelope Biosynthesis	ABE61e	b0452
FACOAL100t2pp	fatty-acid-CoA ligase (decanoate transport via vectoral Co-A coupling)	atp[c] + coa[c] + dca[p] + h[p] --> amp[c] + dcacoa[c] + h[c] + ppi[c]	forward only	Cell Envelope Biosynthesis	( ABE1775 or ABE162c )	( b1805 or b1701 )
FACOAL120t2pp	fatty-acid-CoA ligase (dodecanoate transport via vectoral Co-A coupling)	atp[c] + coa[c] + ddca[p] + h[p] --> amp[c] + ddcacoa[c] + h[c] + ppi[c]	forward only	Cell Envelope Biosynthesis	( ABE162c or ABE1775 )	( b1701 or b1805 )
FACOAL140t2pp	fatty-acid-CoA ligase (tetradecanoate transport via vectoral Co-A coupling)	atp[c] + coa[c] + h[p] + ttdca[p] --> amp[c] + h[c] + ppi[c] + tdcoa[c]	forward only	Cell Envelope Biosynthesis	( ABE1775 or ABE162c )	( b1805 or b1701 )
FACOAL141t2pp	fatty-acid-CoA ligase (tetradecenoate transport via vectoral Co-A coupling)	atp[c] + coa[c] + h[p] + ttdcea[p] --> amp[c] + h[c] + ppi[c] + tdecoa[c]	forward only	Cell Envelope Biosynthesis	( ABE162c or ABE1775 )	( b1701 or b1805 )
FACOAL160t2pp	fatty-acid-CoA ligase (hexadecanoate transport via vectoral Co-A coupling)	atp[c] + coa[c] + h[p] + hdca[p] --> amp[c] + h[c] + pmtcoa[c] + ppi[c]	forward only	Cell Envelope Biosynthesis	( ABE162c or ABE1775 )	( b1701 or b1805 )
FACOAL161t2pp	fatty-acid-CoA ligase (hexadecenoate transport via vectoral Co-A coupling)	atp[c] + coa[c] + h[p] + hdcea[p] --> amp[c] + h[c] + hdcoa[c] + ppi[c]	forward only	Cell Envelope Biosynthesis	( ABE1775 or ABE162c )	( b1805 or b1701 )
FACOAL180t2pp	fatty-acid-CoA ligase (octadecanoate transport via vectoral Co-A coupling)	atp[c] + coa[c] + h[p] + ocdca[p] --> amp[c] + h[c] + ppi[c] + stcoa[c]	forward only	Cell Envelope Biosynthesis	( ABE1775 or ABE162c )	( b1805 or b1701 )
FACOAL181t2pp	fatty-acid-CoA ligase (octadecenoate transport via vectoral Co-A coupling)	atp[c] + coa[c] + h[p] + ocdcea[p] --> amp[c] + h[c] + odecoa[c] + ppi[c]	forward only	Cell Envelope Biosynthesis	( ABE1775 or ABE162c )	( b1805 or b1701 )
FACOAL60t2pp	fatty-acid-CoA ligase (hexanoate transport via vectoral Co-A coupling)	atp[c] + coa[c] + h[p] + hxa[p] --> amp[c] + h[c] + hxcoa[c] + ppi[c]	forward only	Cell Envelope Biosynthesis	( ABE1775 or ABE162c )	( b1805 or b1701 )
FACOAL80t2pp	fatty-acid-CoA ligase (octanoate transport via vectoral Co-A coupling)	atp[c] + coa[c] + h[p] + octa[p] --> amp[c] + h[c] + occoa[c] + ppi[c]	forward only	Cell Envelope Biosynthesis	( ABE1775 or ABE162c )	( b1805 or b1701 )
FADRx	FAD reductase	[c] : fad + h + nadh --> fadh2 + nad	forward only	Cofactor and Prosthetic Group Biosynthesis	ABE310f	b3844
FADRx2	FAD reductase	[c] : fad + h + nadph --> fadh2 + nadp	forward only	Cofactor and Prosthetic Group Biosynthesis	( ABE2365 and ABE2367 )	( b2763 and b2764 )
FALDH2	formaldehyde dehydrogenase	[c] : hmgth + nad <==> Sfglutth + h + nadh	reversible	Cofactor and Prosthetic Group Biosynthesis	ABE4c5	b0356
FALDtex	formaldehyde transport via diffusion (extracellular to periplasm)	fald[e] <==> fald[p]	reversible	Transport, Outer Membrane Porin	( ABE337 or ABEc51 or ABU178b0 or ABE1c99 )	( b0241 or b0929 or b1377 or b2215 )
FALDtpp	formaldehyde transport via diffusion (periplasm)	fald[p] <==> fald[c]	reversible	Transport, Inner Membrane		s0001
FALGTHLs	formaldehyde glutathione ligase (spontaneous)	[c] : fald + gthrd <==> hmgth	reversible	Cofactor and Prosthetic Group Biosynthesis		s0001
FBA	fructose-bisphosphate aldolase	[c] : fdp <==> dhap + g3p	reversible	Glycolysis/Gluconeogenesis	( ABE1b1d or ABE2580 or ABE1712 )	( b2097 or b2925 or b1773 )
FBP	fructose-bisphosphatase	[c] : fdp + h2o --> f6p + pi	forward only	Glycolysis/Gluconeogenesis	( ABE3612 or ABE3215 or ABEa2f )	( b4232 or b3925 or b0766 )
FCI	L-fucose isomerase	[c] : fuc-L <==> fcl-L	reversible	Alternate Carbon Metabolism	ABE23e5	b2802
FCLK	L-fuculokinase	[c] : atp + fcl-L --> adp + fc1p + h	forward only	Alternate Carbon Metabolism	ABE23e7	b2803
FCLPA	L-fuculose 1-phosphate aldolase	[c] : fc1p <==> dhap + lald-L	reversible	Alternate Carbon Metabolism	( ABE23db or ABE2322 )	( b2800 or b2738 )
FCLT	Ferrochelatase	[c] : fe2 + ppp9 --> (2) h + pheme	forward only	Cofactor and Prosthetic Group Biosynthesis	ABE671	b0475
FDH4pp	formate dehydrogenase (quinone-8) (periplasm)	for[p] + (2) h[c] + q8[c] --> co2[c] + h[p] + q8h2[c]	forward only	Oxidative Phosphorylation	( ( ABE31a1 and ABE31a4 and ABE31a6 ) or ( ABE1335 and ABE1337 and ABE1339 ) )	( ( b3892 and b3893 and b3894 ) or ( b1474 and b1475 and b1476 ) )
FDH5pp	Formate Dehydrogenase (menaquinone-8) (periplasm)	for[p] + (2) h[c] + mqn8[c] --> co2[c] + h[p] + mql8[c]	forward only	Oxidative Phosphorylation	( ( ABE1335 and ABE1337 and ABE1339 ) or ( ABE31a1 and ABE31a4 and ABE31a6 ) )	( ( b1474 and b1475 and b1476 ) or ( b3892 and b3893 and b3894 ) )
FDMO	FMNH2-dependent monooxygenase	[c] : fmnh2 + isetac + o2 --> fmn + gcald + h + h2o + so3	forward only	Inorganic Ion Transport and Metabolism	ABEc6a	b0935
FDMO2	FMNH2-dependent monooxygenase (methanesulfonate)	[c] : fmnh2 + mso3 + o2 --> fald + fmn + h + h2o + so3	forward only	Inorganic Ion Transport and Metabolism	ABEc6a	b0935
FDMO3	FMNH2-dependent monooxygenase (ethanesulfonate)	[c] : ethso3 + fmnh2 + o2 --> acald + fmn + h + h2o + so3	forward only	Inorganic Ion Transport and Metabolism	ABEc6a	b0935
FDMO4	FMNH2-dependent monooxygenase (butanesulfonate)	[c] : butso3 + fmnh2 + o2 --> btal + fmn + h + h2o + so3	forward only	Inorganic Ion Transport and Metabolism	ABEc6a	b0935
FDMO6	FMNH2-dependent monooxygenase (sulfoacetate)	[c] : fmnh2 + o2 + sulfac --> fmn + glx + h + h2o + so3	forward only	Inorganic Ion Transport and Metabolism	ABEc6a	b0935
FE2abcpp	iron (II) transport via ABC system (periplasm)	atp[c] + fe2[p] + h2o[c] --> adp[c] + fe2[c] + h[c] + pi[c]	forward only	Inorganic Ion Transport and Metabolism	( ABE2b76 or ABE2b74 )	( b3409 or b3408 )
FE2t2pp	iron (II) transport in via proton symport (periplasm)	fe2[p] + h[p] --> fe2[c] + h[c]	forward only	Inorganic Ion Transport and Metabolism	ABE1ed1	b2392
FE2t3pp	iron (Fe+2) transport out via proton antiport (periplasm)	fe2[c] + h[p] --> fe2[p] + h[c]	forward only	Inorganic Ion Transport and Metabolism	ABE31f2	b3915
FE2tex	iron (II) transport via diffusion (extracellular to periplasm)	fe2[e] <==> fe2[p]	reversible	Transport, Outer Membrane Porin	( ABE337 or ABEc51 or ABU178b0 or ABE1c99 )	( b0241 or b0929 or b1377 or b2215 )
FE2tpp	iron (+2) transport in via permease (no H+)	fe2[p] --> fe2[c]	forward only	Inorganic Ion Transport and Metabolism	ABE26f9	b3040
FE3abcpp	iron (III) transport via ABC system (periplasm to cytoplasm)	atp[c] + fe3[p] + h2o[c] --> adp[c] + fe3[c] + h[c] + pi[c]	forward only	Inorganic Ion Transport and Metabolism
FE3DCITabcpp	iron transport from ferric-dicitrate via ABC system (periplasm)	atp[c] + fe3dcit[p] + h2o[c] --> adp[c] + (2) cit[c] + fe3[c] + h[c] + pi[c]	forward only	Inorganic Ion Transport and Metabolism	( ADY111f and ADY111e and ADY111d and ADY111c )	( b4290 and b4289 and b4288 and b4287 )
FE3DCITtonex	ferric-dicitrate transport via ton system (extracellular)	fe3dcit[e] + h[p] --> fe3dcit[p] + h[c]	forward only	Transport, Outer Membrane	( ADY1120 and ( ABE1064 and ABE268a and ABE268d ) )	( b4291 and ( b1252 and b3005 and b3006 ) )
FE3DHBZR	release of Fe(III) from ferric 2,3-dihydroxybenzoylserine	[c] : fe3dhbzs --> 23dhbzs + fe3	forward only	Inorganic Ion Transport and Metabolism
FE3DHBZSabcpp	ferric 2,3-dihydroxybenzoylserine transport via ABC system (periplasm)	atp[c] + fe3dhbzs[p] + h2o[c] --> adp[c] + fe3dhbzs[c] + h[c] + pi[c]	forward only	Inorganic Ion Transport and Metabolism	( ABE7f6 and ABE7e9 and ABE7ef and ABE7eb )	( b0592 and b0588 and b0590 and b0589 )
FE3DHBZStonex	ferric 2,3-dihydroxybenzoylserine transport via ton system (extracellular)	fe3dhbzs[e] + h[p] --> fe3dhbzs[p] + h[c]	forward only	Transport, Outer Membrane	( ( ABEabd and ( ABE1064 and ABE268a and ABE268d ) ) or ( ABE1bd6 and ( ABE1064 and ABE268a and ABE268d ) ) )	( ( b0805 and ( b1252 and b3005 and b3006 ) ) or ( b2155 and ( b1252 and b3005 and b3006 ) ) )
FE3HOXabcpp	ferric-dicitrate transport via ABC system (periplasm)	atp[c] + fe3hox[p] + h2o[c] --> adp[c] + fe3hox[c] + h[c] + pi[c]	forward only	Inorganic Ion Transport and Metabolism	( ABE20e and ABE20a and ABE20c )	( b0153 and b0151 and b0152 )
FE3HOXexs	Fe(III) hydroxamate Fe-loading reaction (spontaneaous)	[e] : fe3 + fe3hox-un --> fe3hox	forward only	Inorganic Ion Transport and Metabolism		s0001
FE3HOXR1	Fe(III)hydroxamate reductase	[c] : fadh2 + (2) fe3hox --> fad + (2) fe2 + (2) fe3hox-un + (2) h	forward only	Inorganic Ion Transport and Metabolism
FE3HOXR2	Fe(III)hydroxamate reductase	[c] : (2) fe3hox + fmnh2 --> (2) fe2 + (2) fe3hox-un + fmn + (2) h	forward only	Inorganic Ion Transport and Metabolism
FE3HOXR3	Fe(III)hydroxamate reductase	[c] : (2) fe3hox + rbflvrd --> (2) fe2 + (2) fe3hox-un + (2) h + ribflv	forward only	Inorganic Ion Transport and Metabolism
FE3HOXtonex	Fe(III)hydroxamine transport via ton system (extracellular)	fe3hox[e] + h[p] --> fe3hox[p] + h[c]	forward only	Transport, Outer Membrane	( ABE208 and ( ABE1064 and ABE268a and ABE268d ) )	( b0150 and ( b1252 and b3005 and b3006 ) )
FE3HOXUtex	Fe(III)hydroxamate unloaded secretion	fe3hox-un[c] + h[p] --> fe3hox-un[p] + h[c]	forward only	Inorganic Ion Transport and Metabolism
FE3HOXUtpp	Fe(III)hydroxamate unloaded secretion (extracellular)	fe3hox-un[p] + h[p] --> fe3hox-un[e] + h[c]	forward only	Inorganic Ion Transport and Metabolism
FE3Ri	Fe(III) reduction	[c] : fadh2 + (2) fe3 --> fad + (2) fe2 + (2) h	forward only	Cofactor and Prosthetic Group Biosynthesis	ABE310f	b3844
FE3tex	iron (III) transport via diffusion (extracellular to periplasm)	fe3[e] <==> fe3[p]	reversible	Transport, Outer Membrane Porin	( ABE337 or ABEc51 or ABU178b0 or ABE1c99 )	( b0241 or b0929 or b1377 or b2215 )
FECRMabcpp	ferrichrome transport via ABC system (periplasm)	atp[c] + fecrm[p] + h2o[c] --> adp[c] + fecrm[c] + h[c] + pi[c]	forward only	Inorganic Ion Transport and Metabolism	( ABE20e and ABE20a and ABE20c )	( b0153 and b0151 and b0152 )
FECRMexs	ferrichrome Fe(III)-loading reaction (spontaneous)	[e] : fe3 + fecrm-un --> fecrm	forward only	Inorganic Ion Transport and Metabolism		s0001
FECRMR1	Ferrichrome reductase	[c] : fadh2 + (2) fecrm --> fad + (2) fe2 + (2) fecrm-un + (2) h	forward only	Inorganic Ion Transport and Metabolism
FECRMR2	Ferrichrome reductase	[c] : (2) fecrm + fmnh2 --> (2) fe2 + (2) fecrm-un + fmn + (2) h	forward only	Inorganic Ion Transport and Metabolism
FECRMR3	Ferrichrome reductase	[c] : (2) fecrm + rbflvrd --> (2) fe2 + (2) fecrm-un + (2) h + ribflv	forward only	Inorganic Ion Transport and Metabolism
FECRMtonex	ferrichrome transport via ton system (extracellular)	fecrm[e] + h[p] --> fecrm[p] + h[c]	forward only	Transport, Outer Membrane	( ABE208 and ( ABE1064 and ABE268a and ABE268d ) )	( b0150 and ( b1252 and b3005 and b3006 ) )
FECRMUtex	ferrichrome (minus Fe) secretion (to extracellular)	fecrm-un[p] + h[p] --> fecrm-un[e] + h[c]	forward only	Inorganic Ion Transport and Metabolism
FECRMUtpp	ferrichrome (minus Fe) secretion (to periplasm)	fecrm-un[c] + h[p] --> fecrm-un[p] + h[c]	forward only	Inorganic Ion Transport and Metabolism
FEENTERabcpp	Fe-enterobactin transport via ABC system (periplasm)	atp[c] + feenter[p] + h2o[c] --> adp[c] + feenter[c] + h[c] + pi[c]	forward only	Inorganic Ion Transport and Metabolism	( ABE7f6 and ABE7e9 and ABE7ef and ABE7eb )	( b0592 and b0588 and b0590 and b0589 )
FEENTERexs	enterobactin Fe(III) binding (spontaneous)	[e] : enter + fe3 --> feenter	forward only	Inorganic Ion Transport and Metabolism		s0001
FEENTERR1	Fe-enterobactin reduction (Fe(III)-unloading)	[c] : fadh2 + (2) feenter --> (2) enter + fad + (2) fe2 + (2) h	forward only	Inorganic Ion Transport and Metabolism
FEENTERR2	Fe-enterobactin reduction (Fe(III)-unloading)	[c] : (2) feenter + fmnh2 --> (2) enter + (2) fe2 + fmn + (2) h	forward only	Inorganic Ion Transport and Metabolism
FEENTERR3	Fe-enterobactin reduction (Fe(III)-unloading)	[c] : (2) feenter + rbflvrd --> (2) enter + (2) fe2 + (2) h + ribflv	forward only	Inorganic Ion Transport and Metabolism
FEENTERtex	enterochelin transport (secretion periplasm)	enter[p] + h[p] --> enter[e] + h[c]	forward only	Inorganic Ion Transport and Metabolism
FEENTERtonex	Fe-enterobactin transport via ton system (extracellular)	feenter[e] + h[p] --> feenter[p] + h[c]	forward only	Transport, Outer Membrane	( ABE7de and ( ABE1064 and ABE268a and ABE268d ) )	( b0584 and ( b1252 and b3005 and b3006 ) )
FEENTERtpp	enterochelin transport (secretion)	enter[c] + h[p] --> enter[p] + h[c]	forward only	Transport, Inner Membrane	ABE7f4	b0591
FEOXAMabcpp	ferroxamine transport via ABC system (periplasm)	atp[c] + feoxam[p] + h2o[c] --> adp[c] + feoxam[c] + h[c] + pi[c]	forward only	Inorganic Ion Transport and Metabolism	( ABE20e and ABE20a and ABE20c )	( b0153 and b0151 and b0152 )
FEOXAMexs	ferroxamine Fe3-loading reaction (spontaneous)	[e] : fe3 + feoxam-un --> feoxam	forward only	Inorganic Ion Transport and Metabolism		s0001
FEOXAMR1	ferroxamine reductase	[c] : fadh2 + (2) feoxam --> fad + (2) fe2 + (2) feoxam-un + (2) h	forward only	Inorganic Ion Transport and Metabolism
FEOXAMR2	ferroxamine reductase	[c] : (2) feoxam + fmnh2 --> (2) fe2 + (2) feoxam-un + fmn + (2) h	forward only	Inorganic Ion Transport and Metabolism
FEOXAMR3	ferroxamine reductase	[c] : (2) feoxam + rbflvrd --> (2) fe2 + (2) feoxam-un + (2) h + ribflv	forward only	Inorganic Ion Transport and Metabolism
FEOXAMtonex	ferroxamine transport via ton system (extracellular)	feoxam[e] + h[p] --> feoxam[p] + h[c]	forward only	Transport, Outer Membrane	( ABE208 and ( ABE1064 and ABE268a and ABE268d ) )	( b0150 and ( b1252 and b3005 and b3006 ) )
FEOXAMUtex	ferroxamine (minus Fe3) secretion (to extracellular)	feoxam-un[p] + h[p] --> feoxam-un[e] + h[c]	forward only	Inorganic Ion Transport and Metabolism
FEOXAMUtpp	ferroxamine (minus Fe3) secretion (to periplasm)	feoxam-un[c] + h[p] --> feoxam-un[p] + h[c]	forward only	Inorganic Ion Transport and Metabolism
FEROpp	ferroxidase	[p] : (4) fe2 + (4) h + o2 --> (4) fe3 + (2) h2o	forward only	Inorganic Ion Transport and Metabolism	ABE1ae	b0123
FFSD	beta-fructofuranosidase	[c] : h2o + suc6p --> fru + g6p	forward only	Alternate Carbon Metabolism
FHL	Formate-hydrogen lyase	[c] : for + h --> co2 + h2	forward only	Pyruvate Metabolism	( ( ABE3433 and ( ABE1ff3 and ABE1ff5 and ABE1ff7 and ABE1ff9 and ABE1ffc and ABE1fff and ABE2002 and ABE2004 and ABE2006 and ABE2008 ) ) or ( ABE3433 and ( ABE22e8 and ABE22ee and ABE22f0 and ABE22f2 and ABE22f4 and ABE22f6 ) ) )	( ( b4079 and ( b2481 and b2482 and b2483 and b2484 and b2485 and b2486 and b2487 and b2488 and b2489 and b2490 ) ) or ( b4079 and ( b2719 and b2720 and b2721 and b2722 and b2723 and b2724 ) ) )
FLDR	flavodoxin reductase (NADPH)	[c] : fldox + h + nadph --> fldrd + nadp	forward only	Unassigned	( ( ABE91c and ABE3212 ) or ( ABE251f and ABE3212 ) )	( ( b0684 and b3924 ) or ( b2895 and b3924 ) )
FLVR	flavin reductase	[c] : h + nadph + ribflv --> nadp + rbflvrd	forward only	Cofactor and Prosthetic Group Biosynthesis	( ( ABE2365 and ABE2367 ) or ABE310f )	( ( b2763 and b2764 ) or b3844 )
FLVRx	flavin reductase (NAD)	[c] : h + nadh + ribflv --> nad + rbflvrd	forward only	Cofactor and Prosthetic Group Biosynthesis	ABE310f	b3844
FMETTRS	Methionyl-tRNA formyltransferase	[c] : 10fthf + mettrna --> fmettrna + h + thf	forward only	tRNA Charging	ABE2a1d	b3288
FMNAT	FMN adenylyltransferase	[c] : atp + fmn + h --> fad + ppi	forward only	Cofactor and Prosthetic Group Biosynthesis	ABE5b	b0025
FMNRx	FMN reductase	[c] : fmn + h + nadh --> fmnh2 + nad	forward only	Cofactor and Prosthetic Group Biosynthesis	( ABEc6e or ABE310f )	( b0937 or b3844 )
FMNRx2	FMN reductase	[c] : fmn + h + nadph --> fmnh2 + nadp	forward only	Cofactor and Prosthetic Group Biosynthesis	( ABEc6e or ( ABE2365 and ABE2367 ) or ABE310f )	( b0937 or ( b2763 and b2764 ) or b3844 )
FORt2pp	formate transport via proton symport (uptake only, periplasm)	for[p] + h[p] --> for[c] + h[c]	forward only	Transport, Inner Membrane	( ABEc01 or ABE200e )	( b0904 or b2492 )
FORtex	formate transport via diffusion (extracellular to periplasm)	for[e] <==> for[p]	reversible	Transport, Outer Membrane Porin	( ABE337 or ABEc51 or ABU178b0 or ABE1c99 )	( b0241 or b0929 or b1377 or b2215 )
FORtppi	formate transport via diffusion (cytoplasm to periplasm)	for[c] --> for[p]	forward only	Transport, Inner Membrane	( ABEc01 or ABE200e )	( b0904 or b2492 )
FRD2	fumarate reductase	[c] : fum + mql8 --> mqn8 + succ	forward only	Citric Acid Cycle	( ABE351b and ABE351e and ABE3522 and ABE3524 )	( b4151 and b4152 and b4153 and b4154 )
FRD3	fumarate reductase	[c] : 2dmmql8 + fum --> 2dmmq8 + succ	forward only	Citric Acid Cycle	( ABE351b and ABE351e and ABE3522 and ABE3524 )	( b4151 and b4152 and b4153 and b4154 )
FRUK	fructose-1-phosphate kinase	[c] : atp + f1p --> adp + fdp + h	forward only	Alternate Carbon Metabolism	ABE1c06	b2168
FRULYSDG	Fructoselysine phosphate deglycase	[c] : frulysp + h2o <==> g6p + lys-L	reversible	Alternate Carbon Metabolism	ABE2b0d	b3371
FRULYSE	fructoselysine 3-epimerase	[c] : psclys <==> frulys	reversible	Alternate Carbon Metabolism	ABH6ee6	b4474
FRULYSK	Fructoselysine Kinase	[c] : atp + frulys --> adp + frulysp + h	forward only	Alternate Carbon Metabolism	ADYf9c	b3374
FRULYSt2pp	Fructoselysine transport via proton symport (periplasm)	frulys[p] + h[p] --> frulys[c] + h[c]	forward only	Transport, Inner Membrane	ABE2b0b	b3370
FRULYStex	fructoselysine transporter via diffusion (extracellular)	frulys[e] <==> frulys[p]	reversible	Transport, Outer Membrane Porin	( ABE337 or ABEc51 or ABU178b0 or ABE1c99 )	( b0241 or b0929 or b1377 or b2215 )
FRUpts2pp	Fructose transport via PEP:Pyr PTS (f6p generating) (periplasm)	fru[p] + pep[c] --> f6p[c] + pyr[c]	forward only	Transport, Inner Membrane	( ABE17a6 and ABE17a8 and ABE17aa and ABE1f1a and ABE1f1f )	( b1817 and b1818 and b1819 and b2415 and b2416 )
FRUptspp	D-fructose transport via PEP:Pyr PTS (periplasm)	fru[p] + pep[c] --> f1p[c] + pyr[c]	forward only	Transport, Inner Membrane	( ABE1c04 and ABE1c0c and ABE1f1a and ABE1f1f )	( b2167 and b2169 and b2415 and b2416 )
FRUtex	D-fructose transport via diffusion (extracellular to periplasm)	fru[e] <==> fru[p]	reversible	Transport, Outer Membrane Porin	( ABE337 or ABEc51 or ABU178b0 or ABE1c99 )	( b0241 or b0929 or b1377 or b2215 )
FRUURt2rpp	D-fructuronate transport via proton symport, reversible (periplasm)	fruur[p] + h[p] <==> fruur[c] + h[c]	reversible	Transport, Inner Membrane	ABE3751	b4321
FRUURtex	D-fructuronate transport via diffusion (extracellular)	fruur[e] <==> fruur[p]	reversible	Transport, Outer Membrane Porin	( ABE337 or ABEc51 or ABU178b0 or ABE1c99 )	( b0241 or b0929 or b1377 or b2215 )
FTHFD	formyltetrahydrofolate deformylase	[c] : 10fthf + h2o --> for + h + thf	forward only	Folate Metabolism	ABE102a	b1232
FUCtex	L-fucose transport via diffusion (extracellular to periplasm)	fuc-L[e] <==> fuc-L[p]	reversible	Transport, Outer Membrane Porin	( ABE337 or ABEc51 or ABU178b0 or ABE1c99 )	( b0241 or b0929 or b1377 or b2215 )
FUCtpp	L-fucose transport via proton symport (periplasm)	fuc-L[p] + h[p] <==> fuc-L[c] + h[c]	reversible	Transport, Inner Membrane	ABE23e3	b2801
FUM	fumarase	[c] : fum + h2o <==> mal-L	reversible	Citric Acid Cycle	( ABE1510 or ABE34bd or ABE1504 )	( b1612 or b4122 or b1611 )
FUMt2_2pp	Fumarate transport via proton symport (2 H) (periplasm)	fum[p] + (2) h[p] --> fum[c] + (2) h[c]	forward only	Transport, Inner Membrane	ABE2d07	b3528
FUMt2_3pp	Fumarate transport via proton symport (3 H) (periplasm)	fum[p] + (3) h[p] --> fum[c] + (3) h[c]	forward only	Transport, Inner Membrane	( ABE34ea or ABE34bf or ABE855 )	( b4138 or b4123 or b0621 )
FUMtex	Fumarate transport via diffusion (extracellular to periplasm)	fum[e] <==> fum[p]	reversible	Transport, Outer Membrane Porin	( ABE337 or ABEc51 or ABU178b0 or ABE1c99 )	( b0241 or b0929 or b1377 or b2215 )
G1PACT	glucosamine-1-phosphate N-acetyltransferase	[c] : accoa + gam1p --> acgam1p + coa + h	forward only	Cell Envelope Biosynthesis	ABE2fa9	b3730
G1PPpp	Glucose-1-phosphatase	[p] : g1p + h2o --> glc-D + pi	forward only	Glycolysis/Gluconeogenesis	( ABEd3c or ABE318e or ABE2f36 )	( b1002 or b3885 or b3697 )
G1Ptex	D-glucose 1-phosphate transport via diffusion	g1p[e] <==> g1p[p]	reversible	Transport, Outer Membrane Porin	( ABE337 or ABEc51 or ABU178b0 or ABE1c99 )	( b0241 or b0929 or b1377 or b2215 )
G1PTT	glucose-1-phosphate thymidylyltransferase	[c] : dttp + g1p + h --> dtdpglu + ppi	forward only	Cell Envelope Biosynthesis	( ABE305b or ABE305b )	( b2039 or b3789 )
G1SAT	glutamate-1-semialdehyde aminotransferase	[c] : glu1sa <==> 5aop	reversible	Cofactor and Prosthetic Group Biosynthesis	ABE211	b0154
G2PPpp	glycerol 2-phosphate phosphatase (periplasmic)	[p] : glyc2p + h2o --> glyc + pi	forward only	Alternate Carbon Metabolism	ABE33e3	b4055
G3PAT120	glycerol-3-phosphate acyltransferase (C12:0)	[c] : ddcaACP + glyc3p --> 1ddecg3p + ACP	forward only	Glycerophospholipid Metabolism	ABE33b0	b4041
G3PAT140	glycerol-3-phosphate acyltransferase (C14:0)	[c] : glyc3p + myrsACP --> 1tdecg3p + ACP	forward only	Glycerophospholipid Metabolism	ABE33b0	b4041
G3PAT141	glycerol-3-phosphate acyltransferase (C14:1)	[c] : glyc3p + tdeACP --> 1tdec7eg3p + ACP	forward only	Glycerophospholipid Metabolism	ABE33b0	b4041
G3PAT160	glycerol-3-phosphate acyltransferase (C16:0)	[c] : glyc3p + palmACP --> 1hdecg3p + ACP	forward only	Glycerophospholipid Metabolism	ABE33b0	b4041
G3PAT161	glycerol-3-phosphate acyltransferase (C16:1)	[c] : glyc3p + hdeACP --> 1hdec9eg3p + ACP	forward only	Glycerophospholipid Metabolism	ABE33b0	b4041
G3PAT180	glycerol-3-phosphate acyltransferase (C18:0)	[c] : glyc3p + ocdcaACP --> 1odecg3p + ACP	forward only	Glycerophospholipid Metabolism	ABE33b0	b4041
G3PAT181	glycerol-3-phosphate acyltransferase (C18:1)	[c] : glyc3p + octeACP --> 1odec11eg3p + ACP	forward only	Glycerophospholipid Metabolism	ABE33b0	b4041
G3PCabcpp	sn-glycerol-3-phosphocholine transport via ABC system (periplasm)	atp[c] + g3pc[p] + h2o[c] --> adp[c] + g3pc[c] + h[c] + pi[c]	forward only	Transport, Inner Membrane	( ABE2c08 and ABE2c0a and ABE2c02 and ABE2c06 )	( b3452 and b3453 and b3450 and b3451 )
G3PCtex	glycero-3-phosphocholine transport via diffusion (extracellular to periplasm)	g3pc[e] <==> g3pc[p]	reversible	Transport, Outer Membrane Porin	( ABE337 or ABEc51 or ABU178b0 or ABE1c99 )	( b0241 or b0929 or b1377 or b2215 )
G3PD2	glycerol-3-phosphate dehydrogenase (NADP)	[c] : glyc3p + nadp <==> dhap + h + nadph	reversible	Alternate Carbon Metabolism	ABE2e13	b3608
G3PD5	glycerol-3-phosphate dehydrogenase (ubiquinone-8)	[c] : glyc3p + q8 --> dhap + q8h2	forward only	Oxidative Phosphorylation	( ( ABE1cfe and ABE1d00 and ABE1d02 ) or ABE2bb7 )	( ( b2241 and b2242 and b2243 ) or b3426 )
G3PD6	glycerol-3-phosphate dehydrogenase (menaquinone-8)	[c] : glyc3p + mqn8 --> dhap + mql8	forward only	Oxidative Phosphorylation	( ABE1cfe and ABE1d00 and ABE1d02 )	( b2241 and b2242 and b2243 )
G3PD7	glycerol-3-phosphate dehydrogenase (demethylmenaquinone-8)	[c] : 2dmmq8 + glyc3p --> 2dmmql8 + dhap	forward only	Oxidative Phosphorylation	( ABE1cfe and ABE1d00 and ABE1d02 )	( b2241 and b2242 and b2243 )
G3PEabcpp	sn-glycerol-3-phosphoethanolamine transport via ABC system (periplasm)	atp[c] + g3pe[p] + h2o[c] --> adp[c] + g3pe[c] + h[c] + pi[c]	forward only	Transport, Inner Membrane	( ABE2c08 and ABE2c0a and ABE2c02 and ABE2c06 )	( b3452 and b3453 and b3450 and b3451 )
G3PEtex	glycero-3-phosphoethanolamine transport via diffusion (extracellular to periplasm)	g3pe[e] <==> g3pe[p]	reversible	Transport, Outer Membrane Porin	( ABE337 or ABEc51 or ABU178b0 or ABE1c99 )	( b0241 or b0929 or b1377 or b2215 )
G3PGabcpp	sn-glycerol-3-phosphoglycerol transport via ABC system (periplasm)	atp[c] + g3pg[p] + h2o[c] --> adp[c] + g3pg[c] + h[c] + pi[c]	forward only	Transport, Inner Membrane	( ABE2c08 and ABE2c0a and ABE2c02 and ABE2c06 )	( b3452 and b3453 and b3450 and b3451 )
G3PGtex	glycerophoglycerol transport via diffusion (extracellular to periplasm)	g3pg[e] <==> g3pg[p]	reversible	Transport, Outer Membrane Porin	( ABE337 or ABEc51 or ABU178b0 or ABE1c99 )	( b0241 or b0929 or b1377 or b2215 )
G3PIabcpp	sn-glycerol-3-phosphoethanolamine transport via ABC system (periplasm)	atp[c] + g3pi[p] + h2o[c] --> adp[c] + g3pi[c] + h[c] + pi[c]	forward only	Transport, Inner Membrane	( ABE2c08 and ABE2c0a and ABE2c02 and ABE2c06 )	( b3452 and b3453 and b3450 and b3451 )
G3PItex	glycero-3-phospho-1-inositol transport via diffusion (extracellular to periplasm)	g3pi[e] <==> g3pi[p]	reversible	Transport, Outer Membrane Porin	( ABE337 or ABEc51 or ABU178b0 or ABE1c99 )	( b0241 or b0929 or b1377 or b2215 )
G3PSabcpp	sn-glycerol-3-phosphoserine transport via ABC system (periplasm)	atp[c] + g3ps[p] + h2o[c] --> adp[c] + g3ps[c] + h[c] + pi[c]	forward only	Transport, Inner Membrane	( ABE2c08 and ABE2c0a and ABE2c02 and ABE2c06 )	( b3452 and b3453 and b3450 and b3451 )
G3PStex	glycerophosphserine transport via diffusion (extracellular to periplasm)	g3ps[e] <==> g3ps[p]	reversible	Transport, Outer Membrane Porin	( ABE337 or ABEc51 or ABU178b0 or ABE1c99 )	( b0241 or b0929 or b1377 or b2215 )
G3PT	glycerol-3-phosphatase	[c] : glyc3p + h2o --> glyc + pi	forward only	Alternate Carbon Metabolism	ABEaf7	b0822
G5SADs	L-glutamate 5-semialdehyde dehydratase (spontaneous)	[c] : glu5sa --> 1pyr5c + h + h2o	forward only	Arginine and Proline Metabolism		s0001
G5SD	glutamate-5-semialdehyde dehydrogenase	[c] : glu5p + h + nadph --> glu5sa + nadp + pi	forward only	Arginine and Proline Metabolism	ABE340	b0243
G6PDA	glucosamine-6-phosphate deaminase	[c] : gam6p + h2o --> f6p + nh4	forward only	Alternate Carbon Metabolism	ABE900	b0678
G6PDH2r	glucose 6-phosphate dehydrogenase	[c] : g6p + nadp <==> 6pgl + h + nadph	reversible	Pentose Phosphate Pathway	ABE181b	b1852
G6PP	glucose-6-phosphate phosphatase	[c] : g6p + h2o --> glc-D + pi	forward only	Glycolysis/Gluconeogenesis	ABEaf7	b0822
G6Pt6_2pp	Glucose-6-phosphate transport via phosphate antiport (periplasm)	g6p[p] + (2) pi[c] --> g6p[c] + (2) pi[p]	forward only	Transport, Inner Membrane	ABE2ecd	b3666
G6Ptex	glucose 6-phosphate transport via diffusion (extracellular to periplasm)	g6p[e] <==> g6p[p]	reversible	Transport, Outer Membrane Porin	( ABE337 or ABEc51 or ABU178b0 or ABE1c99 )	( b0241 or b0929 or b1377 or b2215 )
GAL1PPpp	D-galactose 1-phosphatase	[p] : gal1p + h2o --> gal + pi	forward only	Alternate Carbon Metabolism	ABEd3c	b1002
GAL1Ptex	D-galactose 1-phosphate transport via diffusion (extracellular to periplasm)	gal1p[e] <==> gal1p[p]	reversible	Transport, Outer Membrane Porin	( ABE337 or ABEc51 or ABU178b0 or ABE1c99 )	( b0241 or b0929 or b1377 or b2215 )
GALabcpp	D-galactose transport via ABC system (periplasm)	atp[c] + gal[p] + h2o[c] --> adp[c] + gal[c] + h[c] + pi[c]	forward only	Transport, Inner Membrane	( ABE1bbf and ABE1bc4 and ABE1bbd )	( b2149 and b2150 and b2148 )
GALBDtex	beta D-galactose transport via diffusion (extracellular to periplasm)	gal-bD[e] <==> gal-bD[p]	reversible	Transport, Outer Membrane Porin	( ABE337 or ABEc51 or ABU178b0 or ABE1c99 )	( b0241 or b0929 or b1377 or b2215 )
GALCTD	galactarate dehydratase	[c] : galct-D --> 5dh4dglc + h2o	forward only	Alternate Carbon Metabolism	ABE282c	b3128
GALCTLO	L-galactonate oxidoreductase	[c] : galctn-L + nad --> h + nadh + tagur	forward only	Alternate Carbon Metabolism	ABE37d6	b4358
GALCTND	galactonate dehydratase	[c] : galctn-D --> 2dh3dgal + h2o	forward only	Alternate Carbon Metabolism	ABU18dc2	b4478
GALCTNLt2pp	L-galactonate transport via proton symport (periplasm)	galctn-L[p] + h[p] --> galctn-L[c] + h[c]	forward only	Transport, Inner Membrane	ABE37cc	b4356
GALCTNLtex	L-galactonate transport via diffusion (extracellular to periplasm)	galctn-L[e] <==> galctn-L[p]	reversible	Transport, Outer Membrane Porin	( ABE1c99 or ABU178b0 or ABEc51 or ABE337 )	( b2215 or b1377 or b0929 or b0241 )
GALCTNt2pp	D-galactonate transport via proton symport (periplasm)	galctn-D[p] + h[p] --> galctn-D[c] + h[c]	forward only	Transport, Inner Membrane	ABE2f28	b3691
GALCTNtex	D-galactonate transport via diffusion (extracellular to periplasm)	galctn-D[e] <==> galctn-D[p]	reversible	Transport, Outer Membrane Porin	( ABE337 or ABEc51 or ABU178b0 or ABE1c99 )	( b0241 or b0929 or b1377 or b2215 )
GALCTt2rpp	D-galactarte transport via proton symport, reversible (periplasm)	galct-D[p] + h[p] <==> galct-D[c] + h[c]	reversible	Transport, Inner Membrane	( ABE23b3 or ABE2827 )	( b2789 or b3127 )
GALCTtex	D-galactarte transport via diffusion (extracellular to periplasm)	galct-D[e] <==> galct-D[p]	reversible	Transport, Outer Membrane Porin	( ABE337 or ABEc51 or ABU178b0 or ABE1c99 )	( b0241 or b0929 or b1377 or b2215 )
GALKr	galactokinase	[c] : atp + gal <==> adp + gal1p + h	reversible	Alternate Carbon Metabolism	( ABE1a7c or ABEa08 )	( b2045 or b0757 )
GALM2pp	aldose-1-epimerase	[p] : gal-bD --> gal	forward only	Alternate Carbon Metabolism	ABEa06	b0756
GALS3	a-galactosidase (melibiose)	[c] : h2o + melib --> gal + glc-D	forward only	Alternate Carbon Metabolism	ABE34b5	b4119
GALT1	galactosyltransferase I (LPS core synthesis)	[c] : gicolipa + udpg --> gagicolipa + h + udp	forward only	Lipopolysaccharide Biosynthesis / Recycling	ABE2e56	b3628
GALt2pp	D-galactose transport in via proton symport (periplasm)	gal[p] + h[p] --> gal[c] + h[c]	forward only	Transport, Inner Membrane	ABE25b6	b2943
GALtex	D-galactose transport via diffusion (extracellular to periplasm)	gal[e] <==> gal[p]	reversible	Transport, Outer Membrane Porin	( ABE337 or ABEc51 or ABU178b0 or ABE1c99 )	( b0241 or b0929 or b1377 or b2215 )
GALTptspp	Galactitol transport via PEP:Pyr PTS (periplasm)	galt[p] + pep[c] --> galt1p[c] + pyr[c]	forward only	Transport, Inner Membrane	( ABE1b14 and ABE1b12 and ABE1b10 and ABE1f1a and ABE1f1f )	( b2094 and b2093 and b2092 and b2415 and b2416 )
GALTtex	Galactitol transport via diffusion (extracellular to periplasm)	galt[e] <==> galt[p]	reversible	Transport, Outer Membrane Porin	( ABE337 or ABEc51 or ABU178b0 or ABE1c99 )	( b0241 or b0929 or b1377 or b2215 )
GALUi	UTP-glucose-1-phosphate uridylyltransferase (irreversible)	[c] : g1p + h + utp --> ppi + udpg	forward only	Cell Envelope Biosynthesis	ABE1036	b1236
GALURt2rpp	D-galacturonate transport via proton symport, reversible (periplasm)	galur[p] + h[p] <==> galur[c] + h[c]	reversible	Transport, Inner Membrane	ABE27bb	b3093
GALURtex	D-galacturonate transport via diffusion (extracellular to periplasm)	galur[e] <==> galur[p]	reversible	Transport, Outer Membrane Porin	( ABE337 or ABEc51 or ABU178b0 or ABE1c99 )	( b0241 or b0929 or b1377 or b2215 )
GAM6Pt6_2pp	D-Glucosamine 6-phosphate transport via phosphate antiport (periplasm)	gam6p[p] + (2) pi[c] --> gam6p[c] + (2) pi[p]	forward only	Transport, Inner Membrane	ABE2ecd	b3666
GAMAN6Ptex	D-glucosamine 6-phosphate transport via diffusion (extracellular to periplasm)	gam6p[e] <==> gam6p[p]	reversible	Transport, Outer Membrane Porin	( ABE337 or ABEc51 or ABU178b0 or ABE1c99 )	( b0241 or b0929 or b1377 or b2215 )
GAMptspp	D-glucosamine transport via PEP:Pyr PTS (periplasm)	gam[p] + pep[c] --> gam6p[c] + pyr[c]	forward only	Transport, Inner Membrane	( ABE17a6 and ABE17a8 and ABE17aa and ABE1f1a and ABE1f1f )	( b1817 and b1818 and b1819 and b2415 and b2416 )
GAMtex	D-glucosamine transport via diffusion (extracellular to periplasm)	gam[e] <==> gam[p]	reversible	Transport, Outer Membrane Porin	( ABE337 or ABEc51 or ABU178b0 or ABE1c99 )	( b0241 or b0929 or b1377 or b2215 )
GAPD	glyceraldehyde-3-phosphate dehydrogenase	[c] : g3p + nad + pi <==> 13dpg + h + nadh	reversible	Glycolysis/Gluconeogenesis	ABE1720	b1779
GARFT	phosphoribosylglycinamide formyltransferase	[c] : 10fthf + gar <==> fgam + h + thf	reversible	Purine and Pyrimidine Biosynthesis	ABE2028	b2500
GART	GAR transformylase-T	[c] : atp + for + gar --> adp + fgam + h + pi	forward only	Purine and Pyrimidine Biosynthesis	ABE1812	b1849
GBBTNtex	gamma-butyrobetaine transport via diffusion (extracellular to periplasm)	gbbtn[e] <==> gbbtn[p]	reversible	Transport, Outer Membrane Porin	( ABE337 or ABEc51 or ABU178b0 or ABE1c99 )	( b0241 or b0929 or b1377 or b2215 )
GCALDD	Glycolaldehyde dehydrogenase	[c] : gcald + h2o + nad --> glyclt + (2) h + nadh	forward only	Folate Metabolism	ABE1275	b1415
GDMANE	GDP-4-dehydro-6-deoxy-D-mannose epimerase	[c] : gdpddman --> gdpofuc	forward only	Cell Envelope Biosynthesis	ABE1a91	b2052
GDPDPK	GDP diphosphokinase	[c] : atp + gdp --> amp + h + ppgpp	forward only	Cofactor and Prosthetic Group Biosynthesis	( ABE23a5 or ABE2e9f )	( b2784 or b3650 )
GDPMNH	GDP-mannose mannosyl hydrolase	[c] : gdpmann + h2o --> gdp + h + man	forward only	Cell Envelope Biosynthesis	ABE1a8c	b2051
GDPMNP	GDP-mannose phyrophosphatase	[c] : gdpmann + h2o --> gmp + (2) h + man1p	forward only	Cell Envelope Biosynthesis	ABE1fbb	b2467
GDPtex	GDP transport via diffusion (extracellular to periplasm)	gdp[e] <==> gdp[p]	reversible	Transport, Outer Membrane Porin	( ABE337 or ABU178b0 or ABE1c99 or ABEc51 )	( b0241 or b1377 or b2215 or b0929 )
GF6PTA	glutamine-fructose-6-phosphate transaminase	[c] : f6p + gln-L --> gam6p + glu-L	forward only	Cell Envelope Biosynthesis	ABE2fa6	b3729
GGGABADr	gamma-glutamyl-gamma aminobutyric acid dehydrogenase	[c] : ggbutal + h2o + nadp <==> gg4abut + (2) h + nadph	reversible	Alternate Carbon Metabolism	ABE1118	b1300
GGGABAH	gamma-glutamyl-gamma-aminobutyric acid hydrolase	[c] : gg4abut + h2o --> 4abut + glu-L	forward only	Alternate Carbon Metabolism	ABE1111	b1298
GGPTRCO	gamma glutamyl putrescine oxidase	[c] : ggptrc + h2o + o2 --> ggbutal + h2o2 + nh4	forward only	Alternate Carbon Metabolism	ABE111a	b1301
GGPTRCS	gamma glutamyl putrescine synthase	[c] : atp + glu-L + ptrc --> adp + ggptrc + h + pi	forward only	Alternate Carbon Metabolism	ABE110d	b1297
GHMT2r	glycine hydroxymethyltransferase, reversible	[c] : ser-L + thf <==> gly + h2o + mlthf	reversible	Glycine and Serine Metabolism	ABE20c5	b2551
GK1	guanylate kinase (GMP:ATP)	[c] : atp + gmp <==> adp + gdp	reversible	Nucleotide Salvage Pathway	ABE2e9a	b3648
GLBRAN2	1,4-alpha-glucan branching enzyme (glycogen -> bglycogen)	[c] : glycogen --> bglycogen	forward only	Glycolysis/Gluconeogenesis	ABE2bc9	b3432
GLCabcpp	D-glucose transport via ABC system (periplasm)	atp[c] + glc-D[p] + h2o[c] --> adp[c] + glc-D[c] + h[c] + pi[c]	forward only	Transport, Inner Membrane	( ABE1bbf and ABE1bc4 and ABE1bbd )	( b2149 and b2150 and b2148 )
GLCATr	D-glucose O-acetyltransferase	[c] : accoa + glc-D <==> acglc-D + coa	reversible	Alternate Carbon Metabolism	ABE637	b0459
GLCDpp	Glucose dehydrogenase (ubiquinone-8 as acceptor) (periplasm)	glc-D[p] + h2o[p] + q8[c] --> glcn[p] + h[p] + q8h2[c]	forward only	Oxidative Phosphorylation	( ABE1b1 or ABEb24 )	( b0124 or b0837 )
GLCNt2rpp	D-gluconate transport via proton symport, reversible (periplasm)	glcn[p] + h[p] <==> glcn[c] + h[c]	reversible	Transport, Inner Membrane	( ABE2b8c or ABE3691 or ABE3751 or ABH6f2a )	( b3415 or b4265 or b4321 or b4476 )
GLCNtex	D-gluconate transport via diffusion (extracellular to periplasm)	glcn[e] <==> glcn[p]	reversible	Transport, Outer Membrane Porin	( ABE337 or ABEc51 or ABU178b0 or ABE1c99 )	( b0241 or b0929 or b1377 or b2215 )
GLCP	glycogen phosphorylase	[c] : glycogen + pi --> g1p	forward only	Glycolysis/Gluconeogenesis	( ABE2bbe or ABE2b92 )	( b3428 or b3417 )
GLCP2	glycogen phosphorylase	[c] : bglycogen + pi --> g1p	forward only	Glycolysis/Gluconeogenesis	( ABE2bbe or ABE2b92 )	( b3428 or b3417 )
GLCptspp	D-glucose transport via PEP:Pyr PTS (periplasm)	glc-D[p] + pep[c] --> g6p[c] + pyr[c]	forward only	Transport, Inner Membrane	( ( ABE1f23 and ABEe8a and ABE1f1a and ABE1f1f ) or ( ABE17a6 and ABE17a8 and ABE17aa and ABE1f1a and ABE1f1f ) or ( ABE1f23 and ABE1535 and ABE1f1a and ABE1f1f ) )	( ( b2417 and b1101 and b2415 and b2416 ) or ( b1817 and b1818 and b1819 and b2415 and b2416 ) or ( b2417 and b1621 and b2415 and b2416 ) )
GLCRAL	5-dehydro-4-deoxyglucarate aldolase	[c] : 5dh4dglc --> 2h3oppan + pyr	forward only	Alternate Carbon Metabolism	ABE2824	b3126
GLCRD	glucarate dehydratase	[c] : glcr --> 5dh4dglc + h2o	forward only	Alternate Carbon Metabolism	( ABE23ae or ABE23b0 )	( b2787 or b2788 )
GLCRt2rpp	D-glucarate transport via proton symport, reversible (periplasm)	glcr[p] + h[p] <==> glcr[c] + h[c]	reversible	Transport, Inner Membrane	( ABE2827 or ABE23b3 )	( b3127 or b2789 )
GLCRtex	D-glucarate transport via diffusion (extracellular to periplasm)	glcr[e] <==> glcr[p]	reversible	Transport, Outer Membrane Porin	( ABE337 or ABEc51 or ABU178b0 or ABE1c99 )	( b0241 or b0929 or b1377 or b2215 )
GLCS1	glycogen synthase (ADPGlc)	[c] : adpglc --> adp + glycogen + h	forward only	Glycolysis/Gluconeogenesis	ABE2bc0	b3429
GLCt2pp	D-glucose transport in via proton symport (periplasm)	glc-D[p] + h[p] --> glc-D[c] + h[c]	forward only	Transport, Inner Membrane	ABE25b6	b2943
GLCtex	glucose transport via diffusion (extracellular to periplasm)	glc-D[e] <==> glc-D[p]	reversible	Transport, Outer Membrane Porin	( ABE337 or ABEc51 or ABU178b0 or ABE1c99 )	( b0241 or b0929 or b1377 or b2215 )
GLCtexi	D-glucoseMaltotriose transport via diffusion (extracellular to periplasm) irreversible	glc-D[e] --> glc-D[p]	forward only	Transport, Outer Membrane	ABE33a2	b4036
GLCTR1	glucosyltransferase I (LPS core synthesis)	[c] : icolipa + udpg --> gicolipa + h + udp	forward only	Lipopolysaccharide Biosynthesis / Recycling	ABE2e5c	b3631
GLCTR2	glucosyltransferase II (LPS core synthesis)	[c] : gagicolipa + udpg --> ggagicolipa + h + udp	forward only	Lipopolysaccharide Biosynthesis / Recycling	ADYe99	b3627
GLCTR3	glucosyltransferase III (LPS core synthesis)	[c] : ggagicolipa + udpg --> gggagicolipa + h + udp	forward only	Lipopolysaccharide Biosynthesis / Recycling	ABE2e52	b3626
GLCUR1Ptex	D-glucuronate 1-phosphate transport via diffusion (extracellular to periplasm)	glcur1p[e] <==> glcur1p[p]	reversible	Transport, Outer Membrane Porin	( ABE337 or ABEc51 or ABU178b0 or ABE1c99 )	( b0241 or b0929 or b1377 or b2215 )
GLCURt2rpp	D-glucuronate transport via proton symport, reversible (periplasm)	glcur[p] + h[p] <==> glcur[c] + h[c]	reversible	Transport, Inner Membrane	( ABE31dc or ABE27bb )	( b3909 or b3093 )
GLCURtex	D-glucuronat transport via diffusion (extracellular to periplasm)	glcur[e] <==> glcur[p]	reversible	Transport, Outer Membrane Porin	( ABE337 or ABEc51 or ABU178b0 or ABE1c99 )	( b0241 or b0929 or b1377 or b2215 )
GLDBRAN2	glycogen debranching enzyme (bglycogen -> glycogen)	[c] : bglycogen --> glycogen	forward only	Glycolysis/Gluconeogenesis	ABE2bc6	b3431
GLGC	glucose-1-phosphate adenylyltransferase	[c] : atp + g1p + h --> adpglc + ppi	forward only	Glycolysis/Gluconeogenesis	ABE2bc4	b3430
GLNabcpp	L-glutamine transport via ABC system (periplasm)	atp[c] + gln-L[p] + h2o[c] --> adp[c] + gln-L[c] + h[c] + pi[c]	forward only	Transport, Inner Membrane	( ABEad3 and ABEace and ABEacc )	( b0811 and b0810 and b0809 )
GLNS	glutamine synthetase	[c] : atp + glu-L + nh4 --> adp + gln-L + h + pi	forward only	Glutamate metabolism	( ABE3160 or ABE110d )	( b3870 or b1297 )
GLNtex	L-glutamine transport via diffusion (extracellular to periplasm)	gln-L[e] <==> gln-L[p]	reversible	Transport, Outer Membrane Porin	( ABEc51 or ABU178b0 or ABE1c99 or ABE337 )	( b0929 or b1377 or b2215 or b0241 )
GLNTRS	Glutaminyl-tRNA synthetase	[c] : atp + gln-L + trnagln --> amp + glntrna + ppi	forward only	tRNA Charging	ABE90d	b0680
GLTPD	Galactitol-1-phosphate dehydrogenase	[c] : galt1p + nad <==> h + nadh + tag6p-D	reversible	Alternate Carbon Metabolism	ABE1b0c	b2091
GLU5K	glutamate 5-kinase	[c] : atp + glu-L --> adp + glu5p	forward only	Arginine and Proline Metabolism	ABE33e	b0242
GLUabcpp	L-glutamate transport via ABC system (periplasm)	atp[c] + glu-L[p] + h2o[c] --> adp[c] + glu-L[c] + h[c] + pi[c]	forward only	Transport, Inner Membrane	( ABE8c1 and ABE8bf and ABE8ba and ABE8b8 )	( b0655 and b0654 and b0653 and b0652 )
GLUABUTt7pp	4-aminobutyrate/glutamate antiport (periplasm)	4abut[c] + glu-L[p] <==> 4abut[p] + glu-L[c]	reversible	Transport, Inner Membrane	ABE136d	b1492
GLUCYS	gamma-glutamylcysteine synthetase	[c] : atp + cys-L + glu-L --> adp + glucys + h + pi	forward only	Cofactor and Prosthetic Group Biosynthesis	ABE228d	b2688
GLUDC	Glutamate Decarboxylase	[c] : glu-L + h --> 4abut + co2	forward only	Glutamate Metabolism	( ABE2ce2 or ABE1370 )	( b3517 or b1493 )
GLUDy	glutamate dehydrogenase (NADP)	[c] : glu-L + h2o + nadp <==> akg + h + nadph + nh4	reversible	Glutamate Metabolism	ABE16e9	b1761
GLUN	glutaminase	[c] : gln-L + h2o --> glu-L + nh4	forward only	Glutamate Metabolism	( ABE178f or ABE698 or ABE13de )	( b1812 or b0485 or b1524 )
GLUNpp	glutaminase	[p] : gln-L + h2o --> glu-L + nh4	forward only	Glutamate Metabolism	ABE25e4	b2957
GLUPRT	glutamine phosphoribosyldiphosphate amidotransferase	[c] : gln-L + h2o + prpp --> glu-L + ppi + pram	forward only	Purine and Pyrimidine Biosynthesis	ABE1dcf	b2312
GLUR	glutamate racemase	[c] : glu-D <==> glu-L	reversible	Cell Envelope Biosynthesis	ABE32bd	b3967
GLUSy	glutamate synthase (NADPH)	[c] : akg + gln-L + h + nadph --> (2) glu-L + nadp	forward only	Glutamate metabolism	( ABE2931 and ABE2933 )	( b3212 and b3213 )
GLUt2rpp	L-glutamate transport via proton symport, reversible (periplasm)	glu-L[p] + h[p] <==> glu-L[c] + h[c]	reversible	Transport, Inner Membrane	ABE342d	b4077
GLUt4pp	Na+/glutamate symport (periplasm)	glu-L[p] + na1[p] --> glu-L[c] + na1[c]	forward only	Transport, Inner Membrane	ABE2ea5	b3653
GLUtex	L-glutamate transport via diffusion (extracellular to periplasm)	glu-L[e] <==> glu-L[p]	reversible	Transport, Outer Membrane Porin	( ABE337 or ABEc51 or ABU178b0 or ABE1c99 )	( b0241 or b0929 or b1377 or b2215 )
GLUTRR	glutamyl-tRNA reductase	[c] : glutrna + h + nadph --> glu1sa + nadp + trnaglu	forward only	Cofactor and Prosthetic Group Biosynthesis	ABEfe0	b1210
GLUTRS	Glutamyl-tRNA synthetase	[c] : atp + glu-L + trnaglu --> amp + glutrna + ppi	forward only	Cofactor and Prosthetic Group Biosynthesis	ABE1ee7	b2400
GLXCL	glyoxalate carboligase	[c] : (2) glx + h --> 2h3oppan + co2	forward only	Glyoxylate Metabolism	ABE6da	b0507
GLYALDtex	Glyceraldehyde transport via diffusion (extracellular to periplasm)	glyald[e] <==> glyald[p]	reversible	Transport, Outer Membrane Porin	( ABE337 or ABEc51 or ABU178b0 or ABE1c99 )	( b0241 or b0929 or b1377 or b2215 )
GLYALDtpp	Glyceraldehyde facilitated diffusion (periplasm)	glyald[p] <==> glyald[c]	reversible	Transport, Inner Membrane	ABE321c	b3927
GLYAT	glycine C-acetyltransferase	[c] : accoa + gly <==> 2aobut + coa	reversible	Glycine and Serine Metabolism	ABE2e38	b3617
GLYBabcpp	Glycine betaine transport via ABC system (periplasm)	atp[c] + glyb[p] + h2o[c] --> adp[c] + glyb[c] + h[c] + pi[c]	forward only	Transport, Inner Membrane	( ABE1b78 and ABE1b7a and ABE1b7e and ABE1b80 )	( b2128 and b2129 and b2130 and b2131 )
GLYBt2pp	Glycine betaine transport via proton symport (periplasm)	glyb[p] + h[p] --> glyb[c] + h[c]	forward only	Transport, Inner Membrane	b1801	b1801
GLYBtex	Glycine betaine transport via diffusion (extracellular to periplasm)	glyb[e] <==> glyb[p]	reversible	Transport, Outer Membrane Porin	( ABE337 or ABEc51 or ABU178b0 or ABE1c99 )	( b0241 or b0929 or b1377 or b2215 )
GLYC2Ptex	Glycerol-2-phosphate transport via diffusion (extracellular to periplasm)	glyc2p[e] <==> glyc2p[p]	reversible	Transport, Outer Membrane Porin	( ABE337 or ABEc51 or ABU178b0 or ABE1c99 )	( b0241 or b0929 or b1377 or b2215 )
GLYC3Pabcpp	sn-Glycerol 3-phosphate transport via ABC system (periplasm)	atp[c] + glyc3p[p] + h2o[c] --> adp[c] + glyc3p[c] + h[c] + pi[c]	forward only	Transport, Inner Membrane	( ABE2c08 and ABE2c0a and ABE2c02 and ABE2c06 )	( b3452 and b3453 and b3450 and b3451 )
GLYC3Pt6pp	Glycerol-3-phosphate : phosphate antiporter (periplasm)	glyc3p[p] + pi[c] --> glyc3p[c] + pi[p]	forward only	Transport, Inner Membrane	ABE1ce9	b2240
GLYC3Ptex	Glycerol-3-phosphate transport via diffusion (extracellular to periplasm)	glyc3p[e] <==> glyc3p[p]	reversible	Transport, Outer Membrane Porin	( ABE337 or ABEc51 or ABU178b0 or ABE1c99 )	( b0241 or b0929 or b1377 or b2215 )
GLYCAt2rpp	D-glycerate transport via proton symport, reversible (periplasm)	glyc-R[p] + h[p] <==> glyc-R[c] + h[c]	reversible	Transport, Inner Membrane	( ABE2827 or ABE23b3 )	( b3127 or b2789 )
GLYCAtex	D-glycerate transport via diffusion (extracellular to periplasm)	glyc-R[e] <==> glyc-R[p]	reversible	Transport, Outer Membrane Porin	( ABE337 or ABEc51 or ABU178b0 or ABE1c99 )	( b0241 or b0929 or b1377 or b2215 )
GLYCDx	Glycerol dehydrogenase	[c] : glyc + nad --> dha + h + nadh	forward only	Alternate Carbon Metabolism	ABE3270	b3945
GLYCK	glycerate kinase	[c] : atp + glyc-R --> 3pg + adp + h	forward only	Glyoxylate Metabolism	ABE6ed	b0514
GLYCK2	glycerate kinase	[c] : atp + glyc-R --> 2pg + adp + h	forward only	Glycine and Serine Metabolism	ABE281f	b3124
GLYCL	Glycine Cleavage System	[c] : gly + nad + thf --> co2 + mlthf + nadh + nh4	forward only	Folate Metabolism	( ABE253e and ABE253b and ABE2540 and ABE194 )	( b2904 and b2903 and b2905 and b0116 )
GLYCLTDx	Glycolate dehydrogenase (NAD)	[c] : glx + h + nadh --> glyclt + nad	forward only	Glyoxylate Metabolism	( ABE2d54 or ABEdaf )	( b3553 or b1033 )
GLYCLTDy	Glycolate dehydrogenase (NADP)	[c] : glx + h + nadph --> glyclt + nadp	forward only	Glyoxylate Metabolism	( ABEdaf or ABE2d54 )	( b1033 or b3553 )
GLYCLTt2rpp	glycolate transport via proton symport, reversible (periplasm)	glyclt[p] + h[p] <==> glyclt[c] + h[c]	reversible	Transport, Inner Membrane	( ABE2e01 or ABE2623 )	( b3603 or b2975 )
GLYCLTt4pp	glycolate transport via sodium symport (periplasm)	glyclt[p] + na1[p] --> glyclt[c] + na1[c]	forward only	Transport, Inner Membrane	ABE3410	b4067
GLYCLTtex	glycolate transport via diffusion (extracellular to periplasm)	glyclt[e] <==> glyclt[p]	reversible	Transport, Outer Membrane Porin	( ABE337 or ABEc51 or ABU178b0 or ABE1c99 )	( b0241 or b0929 or b1377 or b2215 )
GLYCtex	glycerol transport via diffusion (extracellular to periplasm)	glyc[e] <==> glyc[p]	reversible	Transport, Outer Membrane Porin	( ABE337 or ABEc51 or ABU178b0 or ABE1c99 )	( b0241 or b0929 or b1377 or b2215 )
GLYCTO2	Glycolate oxidase	[c] : glyclt + q8 --> glx + q8h2	forward only	Alternate Carbon Metabolism	( ABE262d and ABE2a811 and ABE2a812 )	( b2979 and b4467 and b4468 )
GLYCTO3	Glycolate oxidase	[c] : glyclt + mqn8 --> glx + mql8	forward only	Alternate Carbon Metabolism	( ABE262d and ABE2a811 and ABE2a812 )	( b2979 and b4467 and b4468 )
GLYCTO4	Glycolate oxidase	[c] : 2dmmq8 + glyclt --> 2dmmql8 + glx	forward only	Alternate Carbon Metabolism	( ABE262d and ABE2a811 and ABE2a812 )	( b2979 and b4467 and b4468 )
GLYCtpp	glycerol transport via channel (periplasm)	glyc[c] <==> glyc[p]	reversible	Transport, Inner Membrane	( ABE321c or s0001 )	( b3927 or s0001 )
GLYK	glycerol kinase	[c] : atp + glyc --> adp + glyc3p + h	forward only	Alternate Carbon Metabolism	ABE3219	b3926
GLYOX	hydroxyacylglutathione hydrolase	[c] : h2o + lgt-S --> gthrd + h + lac-D	forward only	Methylglyoxal Metabolism	ABE2c3	b0212
GLYOX3	glyoxalase III	[c] : h2o + mthgxl --> h + lac-D	forward only	Methylglyoxal Metabolism
GLYt2pp	glycine transport in via proton symport (periplasm)	gly[p] + h[p] --> gly[c] + h[c]	forward only	Transport, Inner Membrane	( b1801 or ABE35c4 )	( b1801 or b4208 )
GLYt4pp	glycine transport in via sodium symport (periplasm)	gly[p] + na1[p] --> gly[c] + na1[c]	forward only	Transport, Inner Membrane	ABE14	b0007
GLYtex	Glycine transport via diffusion (extracellular to periplasm)	gly[e] <==> gly[p]	reversible	Transport, Outer Membrane Porin	( ABE337 or ABEc51 or ABU178b0 or ABE1c99 )	( b0241 or b0929 or b1377 or b2215 )
GLYTRS	Glycyl-tRNA synthetase	[c] : atp + gly + trnagly --> amp + glytrna + ppi	forward only	tRNA Charging	( ABE2d68 and ABE2d6a )	( b3559 and b3560 )
GMAND	GDP-D-mannose dehydratase	[c] : gdpmann --> gdpddman + h2o	forward only	Cell Envelope Biosynthesis	ABE1a93	b2053
GMHEPAT	D-glycero-D-manno-hepose 1-phosphate adenyltransferase	[c] : atp + gmhep1p + h --> adphep-DD + ppi	forward only	Lipopolysaccharide Biosynthesis / Recycling	ABE271f	b3052
GMHEPK	D-glycero-D-manno-heptose 7-phosphate kinase	[c] : atp + gmhep7p --> adp + gmhep17bp + h	forward only	Lipopolysaccharide Biosynthesis / Recycling	ABE271f	b3052
GMHEPPA	D-glycero-D-manno-heptose 1,7-bisphosphate phosphatase	[c] : gmhep17bp + h2o --> gmhep1p + pi	forward only	Lipopolysaccharide Biosynthesis / Recycling	ABE2a3	b0200
GMPR	GMP reductase	[c] : gmp + (2) h + nadph --> imp + nadp + nh4	forward only	Purine and Pyrimidine Biosynthesis	ABE16a	b0104
GMPS2	GMP synthase	[c] : atp + gln-L + h2o + xmp --> amp + glu-L + gmp + (2) h + ppi	forward only	Purine and Pyrimidine Biosynthesis	ABE203e	b2507
GMPtex	GMP transport via diffusion (extracellular to periplasm)	gmp[e] <==> gmp[p]	reversible	Transport, Outer Membrane Porin	( ABE337 or ABEc51 or ABU178b0 or ABE1c99 )	( b0241 or b0929 or b1377 or b2215 )
GND	phosphogluconate dehydrogenase	[c] : 6pgc + nadp --> co2 + nadph + ru5p-D	forward only	Pentose Phosphate Pathway	ABE1a51	b2029
GNK	gluconokinase	[c] : atp + glcn --> 6pgc + adp + h	forward only	Alternate Carbon Metabolism	( ABE369c or ABE2bd8 )	( b4268 or b3437 )
GOFUCR	GDP-4-oxo-L-fucose reductase	[c] : gdpofuc + h + nadph --> gdpfuc + nadp	forward only	Cell Envelope Biosynthesis	ABE1a91	b2052
GP4GH	Gp4G hydrolase	[c] : gp4g + h2o --> (2) gdp + (2) h	forward only	Nucleotide Salvage Pathway	ABEa7	b0049
GPDDA1	Glycerophosphodiester phosphodiesterase (Glycerophosphocholine)	[c] : g3pc + h2o --> chol + glyc3p + h	forward only	Glycerophospholipid Metabolism	ABE2c00	b3449
GPDDA1pp	Glycerophosphodiester phosphodiesterase (Glycerophosphocholine)	[p] : g3pc + h2o --> chol + glyc3p + h	forward only	Glycerophospholipid Metabolism	ABE1ce7	b2239
GPDDA2	Glycerophosphodiester phosphodiesterase (Glycerophosphoethanolamine)	[c] : g3pe + h2o --> etha + glyc3p + h	forward only	Glycerophospholipid Metabolism	ABE2c00	b3449
GPDDA2pp	Glycerophosphodiester phosphodiesterase (Glycerophosphoethanolamine)	[p] : g3pe + h2o --> etha + glyc3p + h	forward only	Glycerophospholipid Metabolism	ABE1ce7	b2239
GPDDA3	Glycerophosphodiester phosphodiesterase (Glycerophosphoserine)	[c] : g3ps + h2o --> glyc3p + h + ser-L	forward only	Glycerophospholipid Metabolism	ABE2c00	b3449
GPDDA3pp	Glycerophosphodiester phosphodiesterase (Glycerophosphoserine)	[p] : g3ps + h2o --> glyc3p + h + ser-L	forward only	Glycerophospholipid Metabolism	ABE1ce7	b2239
GPDDA4	Glycerophosphodiester phosphodiesterase (Glycerophosphoglycerol)	[c] : g3pg + h2o --> glyc + glyc3p + h	forward only	Glycerophospholipid Metabolism	ABE2c00	b3449
GPDDA4pp	Glycerophosphodiester phosphodiesterase (Glycerophosphoglycerol)	[p] : g3pg + h2o --> glyc + glyc3p + h	forward only	Glycerophospholipid Metabolism	ABE1ce7	b2239
GPDDA5	Glycerophosphodiester phosphodiesterase (Glycerophosphoinositol)	[c] : g3pi + h2o --> glyc3p + h + inost	forward only	Glycerophospholipid Metabolism	ABE2c00	b3449
GPDDA5pp	Glycerophosphodiester phosphodiesterase (Glycerophosphoinositol)	[p] : g3pi + h2o --> glyc3p + h + inost	forward only	Glycerophospholipid Metabolism	ABE1ce7	b2239
GRTT	geranyltranstransferase	[c] : grdp + ipdp --> frdp + ppi	forward only	Cofactor and Prosthetic Group Biosynthesis	ABE5b7	b0421
GRXR	glutaredoxin reductase	[c] : grxox + (2) gthrd --> grxrd + gthox	forward only	Unassigned	( ABE2e19 or ABEb4d or ABE1597 or ABEe1f )	( b3610 or b0849 or b1654 or b1064 )
GSNK	guanosine kinase	[c] : atp + gsn --> adp + gmp + h	forward only	Nucleotide Salvage Pathway	ABE677	b0477
GSNt2pp	guanosine transport in via proton symport (periplasm)	gsn[p] + h[p] --> gsn[c] + h[c]	forward only	Transport, Inner Membrane	ABE2600	b2964
GSNtex	guanosine transport via diffusion (extracellular to periplasm)	gsn[e] <==> gsn[p]	reversible	Transport, Outer Membrane Porin	( ABE337 or ABEc51 or ABU178b0 or ABE1c99 )	( b0241 or b0929 or b1377 or b2215 )
GSPMDA	Glutathionylspermidine amidase	[c] : gtspmd + h2o --> gthrd + spmd	forward only	Arginine and Proline Metabolism	ABE264c	b2988
GSPMDS	Glutathionylspermidine synthetase	[c] : atp + gthrd + spmd --> adp + gtspmd + h + pi	forward only	Arginine and Proline Metabolism	( ABE264c or ABE2683 )	( b2988 or b3003 )
GTHOr	glutathione oxidoreductase	[c] : gthox + h + nadph <==> (2) gthrd + nadp	reversible	Cofactor and Prosthetic Group Biosynthesis	ABE2ca8	b3500
GTHOXtex	glutathione (ox) transport via diffusion (extracellular to periplasm)	gthox[e] <==> gthox[p]	reversible	Transport, Outer Membrane Porin	( ABE337 or ABEc51 or ABU178b0 or ABE1c99 )	( b0241 or b0929 or b1377 or b2215 )
GTHRDabc2pp	glutathione export via ABC system (cytoplasm to periplasm)	atp[c] + gthrd[c] + h2o[c] --> adp[c] + gthrd[p] + h[c] + pi[c]	forward only	Transport, Inner Membrane	( ABEbc4 and ABEbc7 )	( b0886 and b0887 )
GTHRDabcpp	Reduced glutathione via ABC system (periplasm)	atp[c] + gthrd[p] + h2o[c] --> adp[c] + gthrd[c] + h[c] + pi[c]	forward only	Transport, Inner Membrane	( ABEb0e and ABEb10 and ABEb12 and ABEb14 )	( b0829 and b0830 and b0831 and b0832 )
GTHRDHpp	glutathione hydralase (periplasmic)	[p] : gthrd + h2o --> cgly + glu-L	forward only	Cofactor and Prosthetic Group Biosynthesis	ABE2bf9	b3447
GTHRDtex	glutathione transport via diffusion (extracellular to periplasm)	gthrd[e] <==> gthrd[p]	reversible	Transport, Outer Membrane Porin	( ABE337 or ABEc51 or ABU178b0 or ABE1c99 )	( b0241 or b0929 or b1377 or b2215 )
GTHS	glutathione synthetase	[c] : atp + glucys + gly --> adp + gthrd + h + pi	forward only	Cofactor and Prosthetic Group Biosynthesis	ABE25c3	b2947
GTPCI	GTP cyclohydrolase I	[c] : gtp + h2o --> ahdt + for + h	forward only	Cofactor and Prosthetic Group Biosynthesis	ABE1bcd	b2153
GTPCII2	GTP cyclohydrolase II (25drapp)	[c] : gtp + (3) h2o --> 25drapp + for + (2) h + ppi	forward only	Cofactor and Prosthetic Group Biosynthesis	ABE10bd	b1277
GTPDPDP	guanosine-5'-triphosphate,3'-diphosphate diphosphatase	[c] : gdptp + h2o --> h + pi + ppgpp	forward only	Cofactor and Prosthetic Group Biosynthesis	ABE303b	b3779
GTPDPK	GTP diphosphokinase	[c] : atp + gtp --> amp + gdptp + h	forward only	Cofactor and Prosthetic Group Biosynthesis	ABE23a5	b2784
GTPHs	GTP amine hydrolysis (spontaneous)	[c] : gtp + h + h2o --> nh4 + xtp	forward only	Nucleotide Salvage Pathway		s0001
GTPtex	GTP transport via diffusion (extracellular to periplasm)	gtp[e] <==> gtp[p]	reversible	Transport, Outer Membrane Porin	( ABE337 or ABEc51 or ABU178b0 or ABE1c99 )	( b0241 or b0929 or b1377 or b2215 )
GUAD	guanine deaminase	[c] : gua + h + h2o --> nh4 + xan	forward only	Nucleotide Salvage Pathway	ABE24f9	b2883
GUAPRT	guanine phosphoribosyltransferase	[c] : gua + prpp --> gmp + ppi	forward only	Nucleotide Salvage Pathway	( ABE32e or ABE1b8 )	( b0238 or b0125 )
GUAt2pp	guanine transport in via proton symport (periplasm)	gua[p] + h[p] --> gua[c] + h[c]	forward only	Transport, Inner Membrane	ABE2eaa	b3654
GUAtex	Guanine transport via diffusion (extracellular to periplasm)	gua[e] <==> gua[p]	reversible	Transport, Outer Membrane	ABE591	b0411
GUAtpp	Guanine transport via diffusion (periplasm)	gua[p] <==> gua[c]	reversible	Transport, Inner Membrane
GUI1	glucuronate isomerase (D-glucuronate)	[c] : glcur <==> fruur	reversible	Alternate Carbon Metabolism	ABE27b7	b3092
GUI2	glucuronate isomerase (D-galacturonate)	[c] : galur <==> tagur	reversible	Alternate Carbon Metabolism	ABE27b7	b3092
GUR1PPpp	Glucuronate 1-phosphate phosphatase (periplasm)	[p] : glcur1p + h2o --> glcur + pi	forward only	Alternate Carbon Metabolism
H2O2tex	hydrogen peroxide transport via diffusion (external)	h2o2[e] <==> h2o2[p]	reversible	Transport, Outer Membrane Porin	( ABE337 or ABEc51 or ABU178b0 or ABE1c99 )	( b0241 or b0929 or b1377 or b2215 )
H2Otex	H2O transport via diffusion (extracellular to periplasm)	h2o[e] <==> h2o[p]	reversible	Transport, Outer Membrane	( ABU178b0 or ABEc51 or ABE1c99 or ABE337 or ABE3173 or ABE1149 or ABEca8 or s0001 )	( b1377 or b0929 or b2215 or b0241 or b3875 or b1319 or b0957 or s0001 )
H2Otpp	H2O transport via diffusion (periplasm)	h2o[p] <==> h2o[c]	reversible	Transport, Inner Membrane	( ABEba0 or s0001 )	( b0875 or s0001 )
H2SO	Hydrogen sulfide oxidation	[c] : h2s + (2) o2 --> (2) h + so4	forward only	Inorganic Ion Transport and Metabolism
H2St1pp	h2s transport (periplasm)	h2s[c] --> h2s[p]	forward only	Transport, Inner Membrane		s0001
H2Stex	h2s transport via diffusion (extracellular to periplasm)	h2s[e] <==> h2s[p]	reversible	Transport, Outer Membrane Porin	( ABE337 or ABEc51 or ABU178b0 or ABE1c99 )	( b0241 or b0929 or b1377 or b2215 )
H2tex	hydrogen transport via diffusion (extracellular to periplasm)	h2[e] <==> h2[p]	reversible	Transport, Outer Membrane Porin	( ABE337 or ABEc51 or ABU178b0 or ABE1c99 )	( b0241 or b0929 or b1377 or b2215 )
H2tpp	hydrogen transport diffusion (periplasm)	h2[p] <==> h2[c]	reversible	Transport, Inner Membrane		s0001
HACD1i	3-hydroxyacyl-CoA dehydrogenase (acetoacetyl-CoA)	[c] : 3hbcoa + nad --> aacoa + h + nadh	forward only	Membrane Lipid Metabolism	( ABE3114 or ABE1e2b )	( b3846 or b2341 )
HACD2i	3-hydroxyacyl-CoA dehydrogenase (3-oxohexanoyl-CoA)	[c] : 3hhcoa + nad --> 3ohcoa + h + nadh	forward only	Membrane Lipid Metabolism	( ABE3114 or ABE1e2b )	( b3846 or b2341 )
HACD3i	3-hydroxyacyl-CoA dehydrogenase (3-oxooctanoyl-CoA)	[c] : 3hocoa + nad --> 3oocoa + h + nadh	forward only	Membrane Lipid Metabolism	( ABE3114 or ABE1e2b )	( b3846 or b2341 )
HACD4i	3-hydroxyacyl-CoA dehydrogenase (3-oxodecanoyl-CoA)	[c] : 3hdcoa + nad --> 3odcoa + h + nadh	forward only	Membrane Lipid Metabolism	( ABE3114 or ABE1e2b )	( b3846 or b2341 )
HACD5i	3-hydroxyacyl-CoA dehydrogenase (3-oxododecanoyl-CoA)	[c] : 3hddcoa + nad --> 3oddcoa + h + nadh	forward only	Membrane Lipid Metabolism	( ABE3114 or ABE1e2b )	( b3846 or b2341 )
HACD6i	3-hydroxyacyl-CoA dehydrogenase (3-oxotetradecanoyl-CoA)	[c] : 3htdcoa + nad --> 3otdcoa + h + nadh	forward only	Membrane Lipid Metabolism	( ABE3114 or ABE1e2b )	( b3846 or b2341 )
HACD7i	3-hydroxyacyl-CoA dehydrogenase (3-oxohexadecanoyl-CoA)	[c] : 3hhdcoa + nad --> 3ohdcoa + h + nadh	forward only	Membrane Lipid Metabolism	( ABE3114 or ABE1e2b )	( b3846 or b2341 )
HACD8i	3-hydroxyacyl-CoA dehydrogenase (3-oxooctadecanoyl-CoA)	[c] : 3hodcoa + nad --> 3oodcoa + h + nadh	forward only	Membrane Lipid Metabolism	( ABE3114 or ABE1e2b )	( b3846 or b2341 )
HBZOPT	Hydroxybenzoate octaprenyltransferase	[c] : 4hbz + octdp --> 3ophb + ppi	forward only	Cofactor and Prosthetic Group Biosynthesis	ABE33ad	b4040
HCINNMt2rpp	3-hydroxycinnamic acid transport via proton symport, reversible (periplasm)	3hcinnm[p] + h[p] <==> 3hcinnm[c] + h[c]	reversible	Transport, Inner Membrane	ABE4bd	b0353
HCINNMtex	3-hydroxycinnamic acid transport via diffusion (extracellular to periplasm)	3hcinnm[e] <==> 3hcinnm[p]	reversible	Transport, Outer Membrane Porin	( ABE337 or ABEc51 or ABU178b0 or ABE1c99 )	( b0241 or b0929 or b1377 or b2215 )
HCO3E	HCO3 equilibration reaction	[c] : co2 + h2o <==> h + hco3	reversible	Unassigned	( ABE493 or ABE1ba )	( b0339 or b0126 )
HCYSMT	homocysteine S-methyltransferase	[c] : amet + hcys-L --> ahcys + h + met-L	forward only	Methionine Metabolism	ADY108	b0261
HCYSMT2	Homocysteine Methyltransferase	[c] : hcys-L + mmet --> h + (2) met-L	forward only	Methionine Metabolism	ADY108	b0261
HDCAtexi	Hexadecanoate transport via facilitated irreversible diffusion (extracellular to periplasm)	hdca[e] --> hdca[p]	forward only	Transport, Outer Membrane	ABE1e3c	b2344
HDCEAtexi	Hexadecenoate transport via facilitated irreversible diffusion (extracellular to periplasm)	hdcea[e] --> hdcea[p]	forward only	Transport, Outer Membrane	ABE1e3c	b2344
HDCOAI	hexadecenoyl-coa cis-trans isomerization	[c] : hdcoa --> hdd2coa	forward only	Membrane Lipid Metabolism	ABE3114	b3846
HEMEOS	Heme O synthase	[c] : frdp + h2o + pheme --> hemeO + ppi	forward only	Cofactor and Prosthetic Group Biosynthesis	ABE5cc	b0428
HEPK1	LPS heptose kinase I (LPS core synthesis)	[c] : atp + hhlipa --> adp + h + phhlipa	forward only	Lipopolysaccharide Biosynthesis / Recycling	ABE2e5a	b3630
HEPK2	LPS heptose kinase II (LPS core synthesis)	[c] : atp + hphhlipa --> adp + h + phphhlipa	forward only	Lipopolysaccharide Biosynthesis / Recycling	ABE2e50	b3625
HEPT1	heptosyltransferase I (LPS core synthesis)	[c] : adphep-LD + lipa --> adp + h + hlipa	forward only	Lipopolysaccharide Biosynthesis / Recycling	ABE2e47	b3621
HEPT2	heptosyltransferase II (LPS core synthesis)	[c] : adphep-LD + hlipa --> adp + h + hhlipa	forward only	Lipopolysaccharide Biosynthesis / Recycling	ABE2e45	b3620
HEPT3	heptosyltransferase III (LPS core synthesis)	[c] : adphep-LD + phhlipa --> adp + h + hphhlipa	forward only	Lipopolysaccharide Biosynthesis / Recycling	ABE2e5e	b3632
HEPT4	heptosyltransferase IV (LPS core synthesis)	[c] : adphep-LD + gggagicolipa --> adp + colipa + h	forward only	Lipopolysaccharide Biosynthesis / Recycling	ADYe9d	b3623
HETZK	hydroxyethylthiazole kinase	[c] : 4mhetz + atp --> 4mpetz + adp + h	forward only	Cofactor and Prosthetic Group Biosynthesis	ABE1b30	b2104
HEX1	hexokinase (D-glucose:ATP)	[c] : atp + glc-D --> adp + g6p + h	forward only	Glycolysis/Gluconeogenesis	ABE1ec3	b2388
HEX4	hexokinase (D-mannose:ATP)	[c] : atp + man --> adp + h + man6p	forward only	Alternate Carbon Metabolism
HEX7	hexokinase (D-fructose:ATP)	[c] : atp + fru --> adp + f6p + h	forward only	Alternate Carbon Metabolism	ABE55c	b0394
HEXt2rpp	hexanoate transport via proton symport, reversible (periplasm)	h[p] + hxa[p] <==> h[c] + hxa[c]	reversible	Transport, Inner Membrane	ABE1cb9	b2223
HG2abcpp	Mercury (Hg+2) ABC transporter (periplasm)	atp[c] + h2o[c] + hg2[c] --> adp[c] + h[c] + hg2[p] + pi[c]	forward only	Inorganic Ion Transport and Metabolism	ABE2c44	b3469
HG2t3pp	mercury (Hg+2) transport out via proton antiport (periplasm)	h[p] + hg2[c] --> h[c] + hg2[p]	forward only	Inorganic Ion Transport and Metabolism	ABE31f2	b3915
HG2tex	mercury (Hg+2) transport via diffusion (extracellular to periplasm)	hg2[e] <==> hg2[p]	reversible	Transport, Outer Membrane Porin	( ABE337 or ABEc51 or ABU178b0 or ABE1c99 )	( b0241 or b0929 or b1377 or b2215 )
HISabcpp	L-histidine transport via ABC system (periplasm)	atp[c] + h2o[c] + his-L[p] --> adp[c] + h[c] + his-L[c] + pi[c]	forward only	Transport, Inner Membrane	( ABE1dc1 and ABE1dbd and ABE1dba and ABE1dbf )	( b2309 and b2307 and b2306 and b2308 )
HISt2rpp	L-histidine reversible transport via proton symport (periplasm)	h[p] + his-L[p] <==> h[c] + his-L[c]	reversible	Transport, Inner Membrane	ABE180	b0112
HISTD	histidinol dehydrogenase	[c] : h2o + histd + (2) nad --> (3) h + his-L + (2) nadh	forward only	Histidine Metabolism	ABE1a3b	b2020
HIStex	L-histidine transport via diffusion (extracellular to periplasm)	his-L[e] <==> his-L[p]	reversible	Transport, Outer Membrane Porin	( ABE337 or ABEc51 or ABU178b0 or ABE1c99 )	( b0241 or b0929 or b1377 or b2215 )
HISTP	histidinol-phosphatase	[c] : h2o + hisp --> histd + pi	forward only	Histidine Metabolism	ABE1a40	b2022
HISTRS	Histidyl-tRNA synthetase	[c] : atp + his-L + trnahis --> amp + histrna + ppi	forward only	tRNA Charging	ABE2056	b2514
HKNDDH	2-hydroxy-6-ketonona-2,4-dienedioic acid hydrolase	[c] : h2o + hkndd --> h + op4en + succ	forward only	Alternate Carbon Metabolism	ABE4b1	b0349
HKNTDH	2-hydroxy-6-ketononotrienedioate hydrolase	[c] : h2o + hkntd --> fum + h + op4en	forward only	Alternate Carbon Metabolism	ABE4b1	b0349
HMBS	hydroxymethylbilane synthase	[c] : h2o + (4) ppbng --> hmbil + (4) nh4	forward only	Cofactor and Prosthetic Group Biosynthesis	ABE308b	b3805
HMPK1	hydroxymethylpyrimidine kinase (ATP)	[c] : 4ahmmp + atp --> 4ampm + adp + h	forward only	Cofactor and Prosthetic Group Biosynthesis	( ABE1b2e or ABE1f25 )	( b2103 or b2418 )
HOMt2pp	L-homoserineserine efflux via proton symport	h[p] + hom-L[c] --> h[c] + hom-L[p]	forward only	Transport, Inner Membrane	( ABEadb or ABE30ca )	( b0813 or b3824 )
HOMtex	L-homoserine transport via diffusion (extracellular to periplasm)	hom-L[e] <==> hom-L[p]	reversible	Transport, Outer Membrane Porin	( ABE337 or ABEc51 or ABU178b0 or ABE1c99 )	( b0241 or b0929 or b1377 or b2215 )
HOPNTAL	4-hydroxy-2-oxopentanoate aldolase	[c] : 4h2opntn --> acald + pyr	forward only	Alternate Carbon Metabolism	ABE4b9	b0352
HPPK2	6-hydroxymethyl-dihydropterin pyrophosphokinase	[c] : 6hmhpt + atp --> 6hmhptpp + amp + h	forward only	Cofactor and Prosthetic Group Biosynthesis	ABE1eb	b0142
HPPPNDO	2,3-dihydroxypheylpropionate 1,2-dioxygenase	[c] : dhpppn + o2 --> h + hkndd	forward only	Alternate Carbon Metabolism	ABE4ae	b0348
HPPPNt2rpp	3-(3-hydroxyphenyl)propionate transport via proton symport, reversible (periplasm)	3hpppn[p] + h[p] <==> 3hpppn[c] + h[c]	reversible	Transport, Inner Membrane	ABE4bd	b0353
HPPPNtex	3-(3-hydroxyphenyl)propionate transport via diffusion (extracellular to periplasm)	3hpppn[e] <==> 3hpppn[p]	reversible	Transport, Outer Membrane Porin	( ABE337 or ABEc51 or ABU178b0 or ABE1c99 )	( b0241 or b0929 or b1377 or b2215 )
HPYRI	hydroxypyruvate isomerase	[c] : hpyr <==> 2h3oppan	reversible	Alternate Carbon Metabolism	ABE6dc	b0508
HPYRRx	Hydroxypyruvate reductase (NADH)	[c] : h + hpyr + nadh --> glyc-R + nad	forward only	Alternate Carbon Metabolism	( ABEdaf or ABE2d54 )	( b1033 or b3553 )
HPYRRy	Hydroxypyruvate reductase (NADPH)	[c] : h + hpyr + nadph --> glyc-R + nadp	forward only	Alternate Carbon Metabolism	( ABEdaf or ABE2d54 )	( b1033 or b3553 )
HSDy	homoserine dehydrogenase (NADPH)	[c] : hom-L + nadp <==> aspsa + h + nadph	reversible	Threonine and Lysine Metabolism	( ABE3259 or ABE8 )	( b3940 or b0002 )
HSK	homoserine kinase	[c] : atp + hom-L --> adp + h + phom	forward only	Threonine and Lysine Metabolism	ABEa	b0003
HSST	homoserine O-succinyltransferase	[c] : hom-L + succoa --> coa + suchms	forward only	Methionine Metabolism	ABE3341	b4013
HSTPT	histidinol-phosphate transaminase	[c] : glu-L + imacp --> akg + hisp	forward only	Histidine Metabolism	ABE1a3d	b2021
Htex	proton transport via diffusion (extracellular to periplasm)	h[e] <==> h[p]	reversible	Transport, Outer Membrane Porin	( ABEc51 or ABU178b0 or ABE1c99 or ABE337 )	( b0929 or b1377 or b2215 or b0241 )
HXAND	hypoxanthine dehydrogenase	[c] : h2o + hxan + nad --> h + nadh + xan	forward only	Nucleotide Salvage Pathway	( ABE24c5 and ABE24c8 and ABE24ca )	( b2866 and b2867 and b2868 )
HXAtex	Hexanoate transport via diffusion (extracellular to periplasm)	hxa[e] <==> hxa[p]	reversible	Transport, Outer Membrane Porin	( ABE337 or ABEc51 or ABU178b0 or ABE1c99 )	( b0241 or b0929 or b1377 or b2215 )
HXCT	Acetyl-CoA:hexanoate-CoA transferase	[c] : accoa + hxa --> ac + hxcoa	forward only	Alternate Carbon Metabolism	( ABE1cb3 and ABE1cb5 )	( b2221 and b2222 )
HXPRT	hypoxanthine phosphoribosyltransferase (Hypoxanthine)	[c] : hxan + prpp --> imp + ppi	forward only	Nucleotide Salvage Pathway	( ABE32e or ABE1b8 )	( b0238 or b0125 )
HYD1pp	hydrogenase (ubiquinone-8: 2 protons) (periplasm)	(2) h[c] + h2[c] + q8[c] --> (2) h[p] + q8h2[c]	forward only	Oxidative Phosphorylation	( ( ABEcd6 and ABEcd8 and ABEcda ) or ( ABE2664 and ABE266a ) or ( ABE22e8 and ABE22ee and ABE22f0 and ABE22f2 and ABE22f4 and ABE22f6 ) )	( ( b0972 and b0973 and b0974 ) or ( b2994 and b2997 ) or ( b2719 and b2720 and b2721 and b2722 and b2723 and b2724 ) )
HYD2pp	Hydrogenase (menaquinone8: 2 protons) (periplasm)	(2) h[c] + h2[c] + mqn8[c] --> (2) h[p] + mql8[c]	forward only	Oxidative Phosphorylation	( ( ABEcd6 and ABEcd8 and ABEcda ) or ( ABE2664 and ABE266a ) )	( ( b0972 and b0973 and b0974 ) or ( b2994 and b2997 ) )
HYD3pp	Hydrogenase (Demethylmenaquinone-8: 2 protons) (periplasm)	2dmmq8[c] + (2) h[c] + h2[c] --> 2dmmql8[c] + (2) h[p]	forward only	Oxidative Phosphorylation	( ( ABEcd6 and ABEcd8 and ABEcda ) or ( ABE2664 and ABE266a ) )	( ( b0972 and b0973 and b0974 ) or ( b2994 and b2997 ) )
HYPOE	hypothetical enyme	[c] : h2o + pyam5p --> pi + pydam	forward only	Cofactor and Prosthetic Group Biosynthesis
HYXNtex	Hypoxanthine transport via diffusion (extracellular to periplasm)	hxan[e] <==> hxan[p]	reversible	Transport, Outer Membrane Porin	( ABE337 or ABEc51 or ABU178b0 or ABE1c99 )	( b0241 or b0929 or b1377 or b2215 )
HYXNtpp	Hypoxanthine transport (periplasm)	hxan[p] <==> hxan[c]	reversible	Transport, Inner Membrane
ICDHyr	isocitrate dehydrogenase (NADP)	[c] : icit + nadp <==> akg + co2 + nadph	reversible	Citric Acid Cycle	ABEeef	b1136
ICHORS	isochorismate synthase	[c] : chor <==> ichor	reversible	Cofactor and Prosthetic Group Biosynthesis	ABE1d3d	b2265
ICHORSi	Isochorismate Synthase	[c] : chor --> ichor	forward only	Cofactor and Prosthetic Group Biosynthesis	ABE7ff	b0593
ICHORT	isochorismatase	[c] : h2o + ichor --> 23ddhb + pyr	forward only	Cofactor and Prosthetic Group Biosynthesis	ABE804	b0595
ICL	Isocitrate lyase	[c] : icit --> glx + succ	forward only	Anaplerotic Reactions	ABE3348	b4015
IDOND	L-idonate 5-dehydrogenase	[c] : 5dglcn + h + nadh <==> idon-L + nad	reversible	Alternate Carbon Metabolism	ABE3697	b4267
IDOND2	L-indonate 5-dehydrogenase (NADP)	[c] : 5dglcn + h + nadph --> idon-L + nadp	forward only	Alternate Carbon Metabolism	ABE3697	b4267
IDONt2rpp	L-idonate transport via proton symport, reversible (periplasm)	h[p] + idon-L[p] <==> h[c] + idon-L[c]	reversible	Transport, Inner Membrane	ABE3691	b4265
IDONtex	L-idonate transport via diffusion (extracellular to periplasm)	idon-L[e] <==> idon-L[p]	reversible	Transport, Outer Membrane Porin	( ABE337 or ABEc51 or ABU178b0 or ABE1c99 )	( b0241 or b0929 or b1377 or b2215 )
IG3PS	Imidazole-glycerol-3-phosphate synthase	[c] : gln-L + prlp --> aicar + eig3p + glu-L + h	forward only	Histidine Metabolism	( ABE1a42 and ABE1a47 )	( b2023 and b2025 )
IGPDH	imidazoleglycerol-phosphate dehydratase	[c] : eig3p --> h2o + imacp	forward only	Histidine Metabolism	ABE1a40	b2022
IGPS	indole-3-glycerol-phosphate synthase	[c] : 2cpr5p + h --> 3ig3p + co2 + h2o	forward only	Tyrosine, Tryptophan, and Phenylalanine Metabolism	ABE108e	b1262
ILEabcpp	L-isoleucine transport via ABC system (periplasm)	atp[c] + h2o[c] + ile-L[p] --> adp[c] + h[c] + ile-L[c] + pi[c]	forward only	Transport, Inner Membrane	( ABE2c12 and ABE2c14 and ABE2c1a and ABE2c23 and ABE2c17 )	( b3454 and b3455 and b3457 and b3460 and b3456 )
ILEt2rpp	L-isoleucine reversible transport via proton symport (periplasm)	h[p] + ile-L[p] <==> h[c] + ile-L[c]	reversible	Transport, Inner Membrane	ABE572	b0401
ILETA	isoleucine transaminase	[c] : akg + ile-L <==> 3mop + glu-L	reversible	Valine, Leucine, and Isoleucine Metabolism	ABE301c	b3770
ILEtex	L-isoleucine transport via diffusion (extracellular to periplasm)	ile-L[e] <==> ile-L[p]	reversible	Transport, Outer Membrane Porin	( ABE337 or ABEc51 or ABU178b0 or ABE1c99 )	( b0241 or b0929 or b1377 or b2215 )
ILETRS	Isoleucyl-tRNA synthetase	[c] : atp + ile-L + trnaile --> amp + iletrna + ppi	forward only	tRNA Charging	ABE5e	b0026
IMPC	IMP cyclohydrolase	[c] : h2o + imp <==> fprica	reversible	Purine and Pyrimidine Biosynthesis	ABE3329	b4006
IMPD	IMP dehydrogenase	[c] : h2o + imp + nad --> h + nadh + xmp	forward only	Purine and Pyrimidine Biosynthesis	ABE2041	b2508
IMPtex	IMP transport via diffusion (extracellular to periplasm)	imp[e] <==> imp[p]	reversible	Transport, Outer Membrane Porin	( ABE337 or ABEc51 or ABU178b0 or ABE1c99 )	( b0241 or b0929 or b1377 or b2215 )
INDOLEt2pp	Indole transport via proton symport, irreversible (periplasm)	h[c] + indole[c] --> h[p] + indole[p]	forward only	Transport, Inner Membrane	( ABE29e2 and ABE29e4 )	( b3265 and b3266 )
INDOLEt2rpp	Indole transport via proton symport, reversible (periplasm)	h[p] + indole[p] <==> h[c] + indole[c]	reversible	Transport, Inner Membrane	ABE2893	b3161
INDOLEtex	Indole transport via diffusion (extracellular to periplasm)	indole[e] <==> indole[p]	reversible	Transport, Outer Membrane Porin	( ABE337 or ABEc51 or ABU178b0 or ABE1c99 )	( b0241 or b0929 or b1377 or b2215 )
INOSTt4pp	Na+/myo-inositol symporter (periplasm)	inost[p] + na1[p] --> inost[c] + na1[c]	forward only	Transport, Inner Membrane	ABE2efa	b3679
INSH	Inosine hydrolase	[c] : h2o + ins --> hxan + rib-D	forward only	Nucleotide Salvage Pathway	ABE6d	b0030
INSK	insosine kinase	[c] : atp + ins --> adp + h + imp	forward only	Nucleotide Salvage Pathway	ABE677	b0477
INSt2pp	inosine transport in via proton symport (periplasm)	h[p] + ins[p] --> h[c] + ins[c]	forward only	Transport, Inner Membrane	ABE2600	b2964
INSt2rpp	inosine transport in via proton symport, reversible (periplasm)	h[p] + ins[p] <==> h[c] + ins[c]	reversible	Transport, Inner Membrane	ABE1ef5	b2406
INStex	inosine transport via diffusion (extracellular to periplasm)	ins[e] <==> ins[p]	reversible	Transport, Outer Membrane	ABE591	b0411
INSTtex	inositol transport via diffusion (extracellular to periplasm)	inost[e] <==> inost[p]	reversible	Transport, Outer Membrane Porin	( ABE337 or ABEc51 or ABU178b0 or ABE1c99 )	( b0241 or b0929 or b1377 or b2215 )
IPDDI	isopentenyl-diphosphate D-isomerase	[c] : ipdp <==> dmpp	reversible	Cofactor and Prosthetic Group Biosynthesis	ABE250c	b2889
IPDPS	1-hydroxy-2-methyl-2-(E)-butenyl 4-diphosphate reductase (ipdp)	[c] : h + h2mb4p + nadh --> h2o + ipdp + nad	forward only	Cofactor and Prosthetic Group Biosynthesis	ABE67	b0029
IPMD	3-isopropylmalate dehydrogenase	[c] : 3c2hmp + nad --> 3c4mop + h + nadh	forward only	Valine, Leucine, and Isoleucine Metabolism	ABE109	b0073
IPPMIa	3-isopropylmalate dehydratase	[c] : 3c2hmp <==> 2ippm + h2o	reversible	Valine, Leucine, and Isoleucine Metabolism	( ABE103 and ABE105 )	( b0071 and b0072 )
IPPMIb	2-isopropylmalate hydratase	[c] : 2ippm + h2o <==> 3c3hmp	reversible	Valine, Leucine, and Isoleucine Metabolism	( ABE103 and ABE105 )	( b0071 and b0072 )
IPPS	2-isopropylmalate synthase	[c] : 3mob + accoa + h2o --> 3c3hmp + coa + h	forward only	Valine, Leucine, and Isoleucine Metabolism	ABE10b	b0074
ISETACabcpp	isethionate transport via ABC system (periplasm)	atp[c] + h2o[c] + isetac[p] --> adp[c] + h[c] + isetac[c] + pi[c]	forward only	Transport, Inner Membrane	( ( ABE4e8 and ABE4eb and ABE4ed ) or ( ABEc6c and ABEc65 and ABEc67 ) )	( ( b0365 and b0366 and b0367 ) or ( b0936 and b0933 and b0934 ) )
ISETACtex	isethionate transport via diffusion (extracellular to periplasm)	isetac[e] <==> isetac[p]	reversible	Transport, Outer Membrane Porin	( ABE337 or ABEc51 or ABU178b0 or ABE1c99 )	( b0241 or b0929 or b1377 or b2215 )
K2L4Aabcpp	KDO(2)-lipid IV A transport via ABC system (periplasm)	atp[c] + h2o[c] + kdo2lipid4[c] --> adp[c] + h[c] + kdo2lipid4[p] + pi[c]	forward only	Transport, Inner Membrane	ABEc29	b0914
K2L4Atex	KDO(2)-lipid IV A transport via vector (periplasm to extracellular)	kdo2lipid4[p] --> kdo2lipid4[e]	forward only	Transport, Outer Membrane
Kabcpp	Potassium ABC transporter (periplasm)	atp[c] + h2o[c] + k[p] --> adp[c] + h[c] + k[c] + pi[c]	forward only	Inorganic Ion Transport and Metabolism	( ABE94d and ABE948 and ABE946 )	( b0698 and b0697 and b0696 )
KARA1	ketol-acid reductoisomerase (2,3-dihydroxy-3-methylbutanoate)	[c] : 23dhmb + nadp <==> alac-S + h + nadph	reversible	Valine, Leucine, and Isoleucine Metabolism	ABE302b	b3774
KARA2	ketol-acid reductoisomerase (2-Acetolactate)	[c] : 2ahbut + h + nadph <==> 23dhmp + nadp	reversible	Valine, Leucine, and Isoleucine Metabolism	ABE302b	b3774
KAS14	beta-ketoacyl-ACP synthase	[c] : acACP + h + malACP --> ACP + actACP + co2	forward only	Membrane Lipid Metabolism	( ABE1dfb or ABEe79 )	( b2323 or b1095 )
KAS15	beta-ketoacyl-ACP synthase (2)	[c] : accoa + h + malACP --> actACP + co2 + coa	forward only	Membrane Lipid Metabolism	ABEe70	b1091
KAT1	3-ketoacyl-CoA thiolase	[c] : aacoa + coa --> (2) accoa	forward only	Membrane Lipid Metabolism	( ABE3112 or ABE1e2d )	( b3845 or b2342 )
KAT2	3-ketoacyl-CoA thiolase	[c] : 3ohcoa + coa --> accoa + btcoa	forward only	Membrane Lipid Metabolism	( ABE3112 or ABE1e2d )	( b3845 or b2342 )
KAT3	3-ketoacyl-CoA thiolase	[c] : 3oocoa + coa --> accoa + hxcoa	forward only	Membrane Lipid Metabolism	( ABE3112 or ABE1e2d )	( b3845 or b2342 )
KAT4	3-ketoacyl-CoA thiolase	[c] : 3odcoa + coa --> accoa + occoa	forward only	Membrane Lipid Metabolism	( ABE3112 or ABE1e2d )	( b3845 or b2342 )
KAT5	3-ketoacyl-CoA thiolase	[c] : 3oddcoa + coa --> accoa + dcacoa	forward only	Membrane Lipid Metabolism	( ABE3112 or ABE1e2d )	( b3845 or b2342 )
KAT6	3-ketoacyl-CoA thiolase	[c] : 3otdcoa + coa --> accoa + ddcacoa	forward only	Membrane Lipid Metabolism	( ABE3112 or ABE1e2d )	( b3845 or b2342 )
KAT7	3-ketoacyl-CoA thiolase	[c] : 3ohdcoa + coa --> accoa + tdcoa	forward only	Membrane Lipid Metabolism	( ABE3112 or ABE1e2d )	( b3845 or b2342 )
KAT8	3-ketoacyl-CoA thiolase	[c] : 3oodcoa + coa --> accoa + pmtcoa	forward only	Membrane Lipid Metabolism	( ABE3112 or ABE1e2d )	( b3845 or b2342 )
KDOCT2	3-deoxy-manno-octulosonate cytidylyltransferase	[c] : ctp + kdo --> ckdo + ppi	forward only	Lipopolysaccharide Biosynthesis / Recycling	ABEc32	b0918
KDOPP	3-deoxy-manno-octulosonate-8-phosphatase	[c] : h2o + kdo8p --> kdo + pi	forward only	Lipopolysaccharide Biosynthesis / Recycling	ABE290a	b3198
KDOPS	3-deoxy -D-manno-octulosonic -acid 8-phosphate synthase	[c] : ara5p + h2o + pep --> kdo8p + pi	forward only	Lipopolysaccharide Biosynthesis / Recycling	ABEfed	b1215
KG6PDC	3-keto-L-gulonate 6-phosphate decarboxylase	[c] : 3dhgulnp + h --> co2 + xu5p-L	forward only	Alternate Carbon Metabolism	( ABE35a1 or ABE2db2 )	( b4196 or b3581 )
Kt2pp	potassium transport in via proton symport (periplasm)	h[p] + k[p] --> h[c] + k[c]	forward only	Inorganic Ion Transport and Metabolism	( ABE105d or ( ABE10f6 and ABE2a23 and ADY575 ) or ABE2fdb or ( ABE10f6 and ABE2a23 and ABE311e ) )	( b1250 or ( b1291 and b3290 and b1363 ) or b3747 or ( b1291 and b3290 and b3849 ) )
Kt3pp	potassium transport out via proton antiport (periplasm)	h[p] + k[c] --> h[c] + k[p]	forward only	Inorganic Ion Transport and Metabolism	( ABEff2 or ABEb37 or ABE2ac5 or ABEa1 )	( b1216 or b0842 or b3350 or b0047 )
Ktex	potassium transport via diffusion (extracellular to periplasm)	k[e] <==> k[p]	reversible	Transport, Outer Membrane Porin	( ABE337 or ABEc51 or ABU178b0 or ABE1c99 )	( b0241 or b0929 or b1377 or b2215 )
LA4NTpp	4-amino-4-deoxy-L-arabinotransferase (LPS lipid A modification, periplasmic face of membrane))	[p] : colipa + uLa4n --> acolipa + udcpp	forward only	Lipopolysaccharide Biosynthesis / Recycling	ABE1d28	b2257
LACZ	b-galactosidase	[c] : h2o + lcts --> gal + glc-D	forward only	Alternate Carbon Metabolism	ABE49f	b0344
LACZpp	b-galactosidase	[p] : h2o + lcts --> gal + glc-D	forward only	Alternate Carbon Metabolism	ABE1b83	b2132
LADGMDH	L-alanyl-gamma-D-glutamyl-meso-diaminopimelate hydrolase	[c] : LalaDgluMdap + h2o --> 26dap-M + LalaDglu	forward only	Murein Recycling	ABE1162	b1326
LALDO2x	D-Lactaldehyde:NAD+ 1-oxidoreductase	[c] : h + mthgxl + nadh --> lald-D + nad	forward only	Methylglyoxal Metabolism	ABE3270	b3945
LALGP	L-alanyl-gamma-L-glutamate peptidase	[c] : LalaLglu + h2o --> ala-L + glu-L	forward only	Murein Recycling	ABE329	b0237
LCADi	lactaldehyde dehydrogenase	[c] : h2o + lald-L + nad --> (2) h + lac-L + nadh	forward only	Alternate Carbon Metabolism	ABE1275	b1415
LCARR	lacaldehyde reductase (R-propane-1,2-diol forming)	[c] : h + lald-D + nadh <==> 12ppd-R + nad	reversible	Methylglyoxal Metabolism
LCARS	lacaldehyde reductase (S-propane-1,2-diol forming)	[c] : h + lald-L + nadh <==> 12ppd-S + nad	reversible	Alternate Carbon Metabolism	ABE23d9	b2799
LCTSt3ipp	Lactose transport via proton aniport (periplasm)	h[p] + lcts[c] --> h[c] + lcts[p]	forward only	Transport, Inner Membrane	( ABE1c10 or ADY49 or ABE13ef )	( b2170 or b0070 or b1528 )
LCTStex	Lactose transport via diffusion (extracellular to periplasm)	lcts[e] <==> lcts[p]	reversible	Transport, Outer Membrane Porin	( ABE337 or ABEc51 or ABU178b0 or ABE1c99 )	( b0241 or b0929 or b1377 or b2215 )
LCTStpp	Lactose transport via proton symport (periplasm)	h[p] + lcts[p] <==> h[c] + lcts[c]	reversible	Transport, Inner Membrane	ABE49d	b0343
LDH_D	D-lactate dehydrogenase	[c] : lac-D + nad <==> h + nadh + pyr	reversible	Pyruvate Metabolism	( ABE1b88 or ABE120b )	( b2133 or b1380 )
LDH_D2	D-lactate dehydrogenase	[c] : lac-D + q8 --> pyr + q8h2	forward only	Oxidative Phosphorylation	ABE1b88	b2133
LEUabcpp	L-leucine transport via ABC system (periplasm)	atp[c] + h2o[c] + leu-L[p] --> adp[c] + h[c] + leu-L[c] + pi[c]	forward only	Transport, Inner Membrane	( ( ABE2c12 and ABE2c14 and ABE2c1a and ABE2c1c and ABE2c17 ) or ( ABE2c12 and ABE2c14 and ABE2c1a and ABE2c23 and ABE2c17 ) )	( ( b3454 and b3455 and b3457 and b3458 and b3456 ) or ( b3454 and b3455 and b3457 and b3460 and b3456 ) )
LEUt2rpp	L-leucine reversible transport via proton symport (periplasm)	h[p] + leu-L[p] <==> h[c] + leu-L[c]	reversible	Transport, Inner Membrane	ABE572	b0401
LEUTAi	leucine transaminase (irreversible)	[c] : 4mop + glu-L --> akg + leu-L	forward only	Valine, Leucine, and Isoleucine Metabolism	( ABE301c or ABE33de )	( b3770 or b4054 )
LEUtex	L-leucine transport via diffusion (extracellular to periplasm)	leu-L[e] <==> leu-L[p]	reversible	Transport, Outer Membrane Porin	( ABE337 or ABEc51 or ABU178b0 or ABE1c99 )	( b0241 or b0929 or b1377 or b2215 )
LEUTRS	Leucyl-tRNA synthetase	[c] : atp + leu-L + trnaleu --> amp + leutrna + ppi	forward only	tRNA Charging	ABE894	b0642
LGTHL	lactoylglutathione lyase	[c] : gthrd + mthgxl --> lgt-S	forward only	Methylglyoxal Metabolism	( ABE1590 or ABE27b )	( b1651 or b0187 )
LIPAabcpp	lipid A transport via ABC system (periplasm)	atp[c] + h2o[c] + lipa[c] --> adp[c] + h[c] + lipa[p] + pi[c]	forward only	Lipopolysaccharide Biosynthesis / Recycling	ABEc29	b0914
LIPACabcpp	lipid (cold) A transport via ABC system (periplasm)	atp[c] + h2o[c] + lipa_cold[c] --> adp[c] + h[c] + lipa_cold[p] + pi[c]	forward only	Lipopolysaccharide Biosynthesis / Recycling	ABEc29	b0914
LIPAHT2ex	core oligosaccharide lipid A:hexadecanoate transferase (n-C16:0) (extracellular membrane)	[e] : colipa + h + hdca --> h2o + hacolipa	forward only	Lipopolysaccharide Biosynthesis / Recycling	ABE85b	b0622
LIPAHTex	Lipid A:hexadecanoate transferase (n-C16:0) (extracellular membrane)	[e] : h + hdca + lipa --> h2o + halipa	forward only	Lipopolysaccharide Biosynthesis / Recycling	ABE85b	b0622
LIPAtex	lipid A transport via vector (periplasm to extracellular)	lipa[p] --> lipa[e]	forward only	Lipopolysaccharide Biosynthesis / Recycling
L-LACD2	L-Lactate dehydrogenase (ubiquinone)	[c] : lac-L + q8 --> pyr + q8h2	forward only	Oxidative Phosphorylation	ABE2e08	b3605
L-LACD3	L-Lactate dehydrogenase (menaquinone)	[c] : lac-L + mqn8 --> mql8 + pyr	forward only	Oxidative Phosphorylation	ABE2e08	b3605
L-LACt2rpp	L-lactate reversible transport via proton symport (periplasm)	h[p] + lac-L[p] <==> h[c] + lac-L[c]	reversible	Transport, Inner Membrane	( ABE2e01 or ABE2623 )	( b3603 or b2975 )
L-LACtex	L-lactate transport via diffusion (extracellular to periplasm)	lac-L[e] <==> lac-L[p]	reversible	Transport, Outer Membrane Porin	( ABE337 or ABEc51 or ABU178b0 or ABE1c99 )	( b0241 or b0929 or b1377 or b2215 )
LPADSS	Lipid A disaccaride synthase	[c] : lipidX + u23ga --> h + lipidAds + udp	forward only	Lipopolysaccharide Biosynthesis / Recycling	ABE26c	b0182
LPLIPAL1A120pp	Lysophospholipase L1 (2-acylglycerophosphotidate, n-C12:0) (periplasm)	[p] : 1ddecg3p + h2o --> ddca + glyc3p + h	forward only	Glycerophospholipid Metabolism	ABE6b1	b0494
LPLIPAL1A140pp	Lysophospholipase L1 (2-acylglycerophosphotidate, n-C14:0) (periplasm)	[p] : 1tdecg3p + h2o --> glyc3p + h + ttdca	forward only	Glycerophospholipid Metabolism	ABE6b1	b0494
LPLIPAL1A141pp	Lysophospholipase L1 (2-acylglycerophosphotidate, n-C14:1) (periplasm)	[p] : 1tdec7eg3p + h2o --> glyc3p + h + ttdcea	forward only	Glycerophospholipid Metabolism	ABE6b1	b0494
LPLIPAL1A160pp	Lysophospholipase L1 (2-acylglycerophosphotidate, n-C16:0) (periplasm)	[p] : 1hdecg3p + h2o --> glyc3p + h + hdca	forward only	Glycerophospholipid Metabolism	ABE6b1	b0494
LPLIPAL1A161pp	Lysophospholipase L1 (2-acylglycerophosphotidate, n-C16:1) (periplasm)	[p] : 1hdec9eg3p + h2o --> glyc3p + h + hdcea	forward only	Glycerophospholipid Metabolism	ABE6b1	b0494
LPLIPAL1A180pp	Lysophospholipase L1 (2-acylglycerophosphotidate, n-C18:0) (periplasm)	[p] : 1odecg3p + h2o --> glyc3p + h + ocdca	forward only	Glycerophospholipid Metabolism	ABE6b1	b0494
LPLIPAL1A181pp	Lysophospholipase L1 (2-acylglycerophosphotidate, n-C18:1) (periplasm)	[p] : 1odec11eg3p + h2o --> glyc3p + h + ocdcea	forward only	Glycerophospholipid Metabolism	ABE6b1	b0494
LPLIPAL1E120pp	Lysophospholipase L1 (2-acylglycerophosphoethanolamine, n-C12:0) (periplasm)	[p] : 1agpe120 + h2o --> ddca + g3pe + h	forward only	Glycerophospholipid Metabolism	ABE6b1	b0494
LPLIPAL1E140pp	Lysophospholipase L1 (2-acylglycerophosphoethanolamine, n-C14:0) (periplasm)	[p] : 1agpe140 + h2o --> g3pe + h + ttdca	forward only	Glycerophospholipid Metabolism	ABE6b1	b0494
LPLIPAL1E141pp	Lysophospholipase L1 (2-acylglycerophosphoethanolamine, n-C14:1) (periplasm)	[p] : 1agpe141 + h2o --> g3pe + h + ttdcea	forward only	Glycerophospholipid Metabolism	ABE6b1	b0494
LPLIPAL1E160pp	Lysophospholipase L1 (2-acylglycerophosphoethanolamine, n-C16:0) (periplasm)	[p] : 1agpe160 + h2o --> g3pe + h + hdca	forward only	Glycerophospholipid Metabolism	ABE6b1	b0494
LPLIPAL1E161pp	Lysophospholipase L1 (2-acylglycerophosphoethanolamine, n-C16:1) (periplasm)	[p] : 1agpe161 + h2o --> g3pe + h + hdcea	forward only	Glycerophospholipid Metabolism	ABE6b1	b0494
LPLIPAL1E180pp	Lysophospholipase L1 (2-acylglycerophosphoethanolamine, n-C18:0) (periplasm)	[p] : 1agpe180 + h2o --> g3pe + h + ocdca	forward only	Glycerophospholipid Metabolism	ABE6b1	b0494
LPLIPAL1E181pp	Lysophospholipase L1 (2-acylglycerophosphoethanolamine, n-C18:1) (periplasm)	[p] : 1agpe181 + h2o --> g3pe + h + ocdcea	forward only	Glycerophospholipid Metabolism	ABE6b1	b0494
LPLIPAL1G120pp	Lysophospholipase L1 (2-acylglycerophosphoglycerol, n-C12:0) (periplasm)	[p] : 1agpg120 + h2o --> ddca + g3pg + h	forward only	Glycerophospholipid Metabolism	ABE6b1	b0494
LPLIPAL1G140pp	Lysophospholipase L1 (2-acylglycerophosphoglycerol, n-C14:0) (periplasm)	[p] : 1agpg140 + h2o --> g3pg + h + ttdca	forward only	Glycerophospholipid Metabolism	ABE6b1	b0494
LPLIPAL1G141pp	Lysophospholipase L1 (2-acylglycerophosphoglycerol, n-C14:1) (periplasm)	[p] : 1agpg141 + h2o --> g3pg + h + ttdcea	forward only	Glycerophospholipid Metabolism	ABE6b1	b0494
LPLIPAL1G160pp	Lysophospholipase L1 (2-acylglycerophosphoglycerol, n-C16:0) (periplasm)	[p] : 1agpg160 + h2o --> g3pg + h + hdca	forward only	Glycerophospholipid Metabolism	ABE6b1	b0494
LPLIPAL1G161pp	Lysophospholipase L1 (2-acylglycerophosphoglycerol, n-C16:1) (periplasm)	[p] : 1agpg161 + h2o --> g3pg + h + hdcea	forward only	Glycerophospholipid Metabolism	ABE6b1	b0494
LPLIPAL1G180pp	Lysophospholipase L1 (2-acylglycerophosphoglycerol, n-C18:0) (periplasm)	[p] : 1agpg180 + h2o --> g3pg + h + ocdca	forward only	Glycerophospholipid Metabolism	ABE6b1	b0494
LPLIPAL1G181pp	Lysophospholipase L1 (2-acylglycerophosphoglycerol, n-C18:1) (periplasm)	[p] : 1agpg181 + h2o --> g3pg + h + ocdcea	forward only	Glycerophospholipid Metabolism	ABE6b1	b0494
LPLIPAL2A120	Lysophospholipase L2 (2-acylglycerophosphotidate, n-C12:0)	[c] : 2ddecg3p + h2o --> ddca + glyc3p + (2) h	forward only	Glycerophospholipid Metabolism	ABE30ce	b3825
LPLIPAL2A140	Lysophospholipase L2 (2-acylglycerophosphotidate, n-C14:0)	[c] : 2tdecg3p + h2o --> glyc3p + (2) h + ttdca	forward only	Glycerophospholipid Metabolism	ABE30ce	b3825
LPLIPAL2A141	Lysophospholipase L2 (2-acylglycerophosphotidate, n-C14:1)	[c] : 2tdec7eg3p + h2o --> glyc3p + (2) h + ttdcea	forward only	Glycerophospholipid Metabolism	ABE30ce	b3825
LPLIPAL2A160	Lysophospholipase L2 (2-acylglycerophosphotidate, n-C16:0)	[c] : 2hdecg3p + h2o --> glyc3p + (2) h + hdca	forward only	Glycerophospholipid Metabolism	ABE30ce	b3825
LPLIPAL2A161	Lysophospholipase L2 (2-acylglycerophosphotidate, n-C16:1)	[c] : 2hdec9eg3p + h2o --> glyc3p + (2) h + hdcea	forward only	Glycerophospholipid Metabolism	ABE30ce	b3825
LPLIPAL2A180	Lysophospholipase L2 (2-acylglycerophosphotidate, n-C18:0)	[c] : 2odecg3p + h2o --> glyc3p + (2) h + ocdca	forward only	Glycerophospholipid Metabolism	ABE30ce	b3825
LPLIPAL2A181	Lysophospholipase L2 (2-acylglycerophosphotidate, n-C18:1)	[c] : 2odec11eg3p + h2o --> glyc3p + (2) h + ocdcea	forward only	Glycerophospholipid Metabolism	ABE30ce	b3825
LPLIPAL2ATE120	Lysophospholipase L2 (acyltransferase, 2-acyl-glycerophosphoethanolamine, n-C12:0)	[c] : 2agpe120 + pg120 --> apg120 + g3pe	forward only	Glycerophospholipid Metabolism	ABE30ce	b3825
LPLIPAL2ATE140	Lysophospholipase L2 (acyltransferase, 2-acyl-glycerophosphoethanolamine, n-C14:0)	[c] : 2agpe140 + pg140 --> apg140 + g3pe	forward only	Glycerophospholipid Metabolism	ABE30ce	b3825
LPLIPAL2ATE141	Lysophospholipase L2 (acyltransferase, 2-acyl-glycerophosphoethanolamine, n-C14:1)	[c] : 2agpe141 + pg141 --> apg141 + g3pe	forward only	Glycerophospholipid Metabolism	ABE30ce	b3825
LPLIPAL2ATE160	Lysophospholipase L2 (acyltransferase, 2-acyl-glycerophosphoethanolamine, n-C16:0)	[c] : 2agpe160 + pg160 --> apg160 + g3pe	forward only	Glycerophospholipid Metabolism	ABE30ce	b3825
LPLIPAL2ATE161	Lysophospholipase L2 (acyltransferase, 2-acyl-glycerophosphoethanolamine, n-C16:1)	[c] : 2agpe161 + pg161 --> apg161 + g3pe	forward only	Glycerophospholipid Metabolism	ABE30ce	b3825
LPLIPAL2ATE180	Lysophospholipase L2 (acyltransferase, 2-acyl-glycerophosphoethanolamine, n-C18:0)	[c] : 2agpe180 + pg180 --> apg180 + g3pe	forward only	Glycerophospholipid Metabolism	ABE30ce	b3825
LPLIPAL2ATE181	Lysophospholipase L2 (acyltransferase, 2-acyl-glycerophosphoethanolamine, n-C18:1)	[c] : 2agpe181 + pg181 --> apg181 + g3pe	forward only	Glycerophospholipid Metabolism	ABE30ce	b3825
LPLIPAL2ATG120	Lysophospholipase L2 (acyltransferase, 2-acyl-glycerophosphoglycerol, n-C12:0)	[c] : 2agpg120 + pg120 --> apg120 + g3pg	forward only	Glycerophospholipid Metabolism	ABE30ce	b3825
LPLIPAL2ATG140	Lysophospholipase L2 (acyltransferase, 2-acyl-glycerophosphoglycerol, n-C14:0)	[c] : 2agpg140 + pg140 --> apg140 + g3pg	forward only	Glycerophospholipid Metabolism	ABE30ce	b3825
LPLIPAL2ATG141	Lysophospholipase L2 (acyltransferase, 2-acyl-glycerophosphoglycerol, n-C14:1)	[c] : 2agpg141 + pg141 --> apg141 + g3pg	forward only	Glycerophospholipid Metabolism	ABE30ce	b3825
LPLIPAL2ATG160	Lysophospholipase L2 (acyltransferase, 2-acyl-glycerophosphoglycerol, n-C16:0)	[c] : 2agpg160 + pg160 --> apg160 + g3pg	forward only	Glycerophospholipid Metabolism	ABE30ce	b3825
LPLIPAL2ATG161	Lysophospholipase L2 (acyltransferase, 2-acyl-glycerophosphoglycerol, n-C16:1)	[c] : 2agpg161 + pg161 --> apg161 + g3pg	forward only	Glycerophospholipid Metabolism	ABE30ce	b3825
LPLIPAL2ATG180	Lysophospholipase L2 (acyltransferase, 2-acyl-glycerophosphoglycerol, n-C18:0)	[c] : 2agpg180 + pg180 --> apg180 + g3pg	forward only	Glycerophospholipid Metabolism	ABE30ce	b3825
LPLIPAL2ATG181	Lysophospholipase L2 (acyltransferase, 2-acyl-glycerophosphoglycerol, n-C18:1)	[c] : 2agpg181 + pg181 --> apg181 + g3pg	forward only	Glycerophospholipid Metabolism	ABE30ce	b3825
LPLIPAL2E120	Lysophospholipase L2 (2-acylglycerophosphoethanolamine, n-C12:0)	[c] : 2agpe120 + h2o --> ddca + g3pe + h	forward only	Glycerophospholipid Metabolism	ABE30ce	b3825
LPLIPAL2E140	Lysophospholipase L2 (2-acylglycerophosphoethanolamine, n-C14:0)	[c] : 2agpe140 + h2o --> g3pe + h + ttdca	forward only	Glycerophospholipid Metabolism	ABE30ce	b3825
LPLIPAL2E141	Lysophospholipase L2 (2-acylglycerophosphoethanolamine, n-C14:1)	[c] : 2agpe141 + h2o --> g3pe + h + ttdcea	forward only	Glycerophospholipid Metabolism	ABE30ce	b3825
LPLIPAL2E160	Lysophospholipase L2 (2-acylglycerophosphoethanolamine, n-C16:0)	[c] : 2agpe160 + h2o --> g3pe + h + hdca	forward only	Glycerophospholipid Metabolism	ABE30ce	b3825
LPLIPAL2E161	Lysophospholipase L2 (2-acylglycerophosphoethanolamine, n-C16:1)	[c] : 2agpe161 + h2o --> g3pe + h + hdcea	forward only	Glycerophospholipid Metabolism	ABE30ce	b3825
LPLIPAL2E180	Lysophospholipase L2 (2-acylglycerophosphoethanolamine, n-C18:0)	[c] : 2agpe180 + h2o --> g3pe + h + ocdca	forward only	Glycerophospholipid Metabolism	ABE30ce	b3825
LPLIPAL2E181	Lysophospholipase L2 (2-acylglycerophosphoethanolamine, n-C18:1)	[c] : 2agpe181 + h2o --> g3pe + h + ocdcea	forward only	Glycerophospholipid Metabolism	ABE30ce	b3825
LPLIPAL2G120	Lysophospholipase L2 (2-acylglycerophosphoglycerol, n-C12:0)	[c] : 2agpg120 + h2o --> ddca + g3pg + h	forward only	Glycerophospholipid Metabolism	ABE30ce	b3825
LPLIPAL2G140	Lysophospholipase L2 (2-acylglycerophosphoglycerol, n-C14:0)	[c] : 2agpg140 + h2o --> g3pg + h + ttdca	forward only	Glycerophospholipid Metabolism	ABE30ce	b3825
LPLIPAL2G141	Lysophospholipase L2 (2-acylglycerophosphoglycerol, n-C14:1)	[c] : 2agpg141 + h2o --> g3pg + h + ttdcea	forward only	Glycerophospholipid Metabolism	ABE30ce	b3825
LPLIPAL2G160	Lysophospholipase L2 (2-acylglycerophosphoglycerol, n-C16:0)	[c] : 2agpg160 + h2o --> g3pg + h + hdca	forward only	Glycerophospholipid Metabolism	ABE30ce	b3825
LPLIPAL2G161	Lysophospholipase L2 (2-acylglycerophosphoglycerol, n-C16:1)	[c] : 2agpg161 + h2o --> g3pg + h + hdcea	forward only	Glycerophospholipid Metabolism	ABE30ce	b3825
LPLIPAL2G180	Lysophospholipase L2 (2-acylglycerophosphoglycerol, n-C18:0)	[c] : 2agpg180 + h2o --> g3pg + h + ocdca	forward only	Glycerophospholipid Metabolism	ABE30ce	b3825
LPLIPAL2G181	Lysophospholipase L2 (2-acylglycerophosphoglycerol, n-C18:1)	[c] : 2agpg181 + h2o --> g3pg + h + ocdcea	forward only	Glycerophospholipid Metabolism	ABE30ce	b3825
LSERDHr	L-serine dehydrogenase	[c] : nadp + ser-L <==> 2amsa + h + nadph	reversible	Glycine and Serine Metabolism	ABE1411	b1539
LYSabcpp	L-lysine transport via ABC system (periplasm)	atp[c] + h2o[c] + lys-L[p] --> adp[c] + h[c] + lys-L[c] + pi[c]	forward only	Transport, Inner Membrane	( ABE1dc5 and ABE1dbd and ABE1dba and ABE1dbf )	( b2310 and b2307 and b2306 and b2308 )
LYSDC	lysine decarboxylase	[c] : h + lys-L --> 15dap + co2	forward only	Threonine and Lysine Metabolism	( ABE279 or ABE34d6 )	( b0186 or b4131 )
LYSt2pp	L-lysine transport in via proton symport (periplasm)	h[p] + lys-L[p] --> h[c] + lys-L[c]	forward only	Transport, Inner Membrane	ABE1bdb	b2156
LYSt3pp	L-lysine transport out via proton antiport (cytoplasm to periplasm)	h[p] + lys-L[c] --> h[c] + lys-L[p]	forward only	Transport, Inner Membrane	ABE2577	b2923
LYStex	L-lysine transport via diffusion (extracellular to periplasm)	lys-L[e] <==> lys-L[p]	reversible	Transport, Outer Membrane Porin	( ABE337 or ABEc51 or ABU178b0 or ABE1c99 )	( b0241 or b0929 or b1377 or b2215 )
LYSTRS	Lysyl-tRNA synthetase	[c] : atp + lys-L + trnalys --> amp + lystrna + ppi	forward only	tRNA Charging	( ABE250e or ABE34d0 )	( b2890 or b4129 )
LYXI	Lyxose isomerase	[c] : lyx-L --> xylu-L	forward only	Alternate Carbon Metabolism	ABE31c0	b3903
LYXt2pp	L-Lyxose transport via proton symport (periplasm)	h[p] + lyx-L[p] --> h[c] + lyx-L[c]	forward only	Transport, Inner Membrane	ABE31cd	b3907
LYXtex	L-Lyxose transport via diffusion (extracellular to periplasm)	lyx-L[e] <==> lyx-L[p]	reversible	Transport, Outer Membrane Porin	( ABE337 or ABEc51 or ABU178b0 or ABE1c99 )	( b0241 or b0929 or b1377 or b2215 )
M1PD	mannitol-1-phosphate 5-dehydrogenase	[c] : mnl1p + nad <==> f6p + h + nadh	reversible	Alternate Carbon Metabolism	ABE2df7	b3600
MACPD	Malonyl-ACP decarboxylase	[c] : h + malACP --> acACP + co2	forward only	Membrane Lipid Metabolism	ABE1dfb	b2323
MALDDH	malate decarboxylating oxidoreductase (decarboxylating)	[c] : mal-D + nad --> co2 + nadh + pyr	forward only	Alternate Carbon Metabolism	ABE1767	b1800
MALDt2_2pp	D-Malate transport via proton symport (2 H) (periplasm)	(2) h[p] + mal-D[p] --> (2) h[c] + mal-D[c]	forward only	Transport, Inner Membrane	ABE2d07	b3528
MALDtex	D-Malate transport via diffusion (extracellular to periplasm)	mal-D[e] <==> mal-D[p]	reversible	Transport, Outer Membrane Porin	( ABU178b0 or ABEc51 or ABE1c99 or ABE337 )	( b1377 or b0929 or b2215 or b0241 )
MALS	malate synthase	[c] : accoa + glx + h2o --> coa + h + mal-L	forward only	Anaplerotic Reactions	( ABE3345 or ABE2627 )	( b4014 or b2976 )
MALt2_2pp	Malate transport via proton symport (2 H) (periplasm)	(2) h[p] + mal-L[p] --> (2) h[c] + mal-L[c]	forward only	Transport, Inner Membrane	ABE2d07	b3528
MALt2_3pp	Malate transport via proton symport (3 H) (periplasm)	(3) h[p] + mal-L[p] --> (3) h[c] + mal-L[c]	forward only	Transport, Inner Membrane	( ABE34ea or ABE34bf )	( b4138 or b4123 )
MALTabcpp	maltose transport via ABC system (periplasm)	atp[c] + h2o[c] + malt[p] --> adp[c] + h[c] + malt[c] + pi[c]	forward only	Transport, Inner Membrane	( ABE3390 and ABE338b and ABE3389 and ABE33a0 )	( b4034 and b4033 and b4032 and b4035 )
MALTATr	maltose O-acetyltransferase	[c] : accoa + malt <==> acmalt + coa	reversible	Alternate Carbon Metabolism	ABE637	b0459
MALtex	Malate transport via diffusion (extracellular to periplasm)	mal-L[e] <==> mal-L[p]	reversible	Transport, Outer Membrane Porin	( ABE337 or ABEc51 or ABU178b0 or ABE1c99 )	( b0241 or b0929 or b1377 or b2215 )
MALTHXabcpp	maltohexaose transport via ABC system (periplasm)	atp[c] + h2o[c] + malthx[p] --> adp[c] + h[c] + malthx[c] + pi[c]	forward only	Transport, Inner Membrane	( ABE3390 and ABE338b and ABE3389 and ABE33a0 )	( b4034 and b4033 and b4032 and b4035 )
MALTHXtexi	maltohexaose transport via diffusion (extracellular to periplasm) irreversible	malthx[e] --> malthx[p]	forward only	Transport, Outer Membrane	ABE33a2	b4036
MALTPTabcpp	maltopentaose transport via ABC system (periplasm)	atp[c] + h2o[c] + maltpt[p] --> adp[c] + h[c] + maltpt[c] + pi[c]	forward only	Transport, Inner Membrane	( ABE3390 and ABE338b and ABE3389 and ABE33a0 )	( b4034 and b4033 and b4032 and b4035 )
MALTptspp	maltose transport via PEP:Pyr PTS (periplasm)	malt[p] + pep[c] --> malt6p[c] + pyr[c]	forward only	Transport, Inner Membrane	( ABE1f23 and ABE1535 and ABE1f1a and ABE1f1f )	( b2417 and b1621 and b2415 and b2416 )
MALTPTtexi	maltopentaoseMaltotriose transport via diffusion (extracellular to periplasm) irreversible	maltpt[e] --> maltpt[p]	forward only	Transport, Outer Membrane	ABE33a2	b4036
MALTtexi	maltoseMaltotriose transport via diffusion (extracellular to periplasm) irreversible	malt[e] --> malt[p]	forward only	Transport, Outer Membrane	ABE33a2	b4036
MALTTRabcpp	Maltotriose transport via ABC system (periplasm)	atp[c] + h2o[c] + malttr[p] --> adp[c] + h[c] + malttr[c] + pi[c]	forward only	Transport, Inner Membrane	( ABE3390 and ABE338b and ABE3389 and ABE33a0 )	( b4034 and b4033 and b4032 and b4035 )
MALTTRtexi	Maltotriose transport via diffusion (extracellular to periplasm) irreversible	malttr[e] --> malttr[p]	forward only	Transport, Outer Membrane	ABE33a2	b4036
MALTTTRabcpp	maltotetraose transport via ABC system (periplasm)	atp[c] + h2o[c] + maltttr[p] --> adp[c] + h[c] + maltttr[c] + pi[c]	forward only	Transport, Inner Membrane	( ABE3390 and ABE338b and ABE3389 and ABE33a0 )	( b4034 and b4033 and b4032 and b4035 )
MALTTTRtexi	maltotetraoseMaltotriose transport via diffusion (extracellular to periplasm) irreversible	maltttr[e] --> maltttr[p]	forward only	Transport, Outer Membrane	ABE33a2	b4036
MAN1PT2	mannose-1-phosphate guanylyltransferase (GDP)	[c] : gdp + h + man1p --> gdpmann + pi	forward only	Cell Envelope Biosynthesis	ABE1a87	b2049
MAN6PI	mannose-6-phosphate isomerase	[c] : man6p <==> f6p	reversible	Alternate Carbon Metabolism	ABE1516	b1613
MAN6Pt6_2pp	Mannose-6-phosphate transport via phosphate antiport (periplasm)	man6p[p] + (2) pi[c] --> man6p[c] + (2) pi[p]	forward only	Transport, Inner Membrane	ABE2ecd	b3666
MAN6Ptex	Mannose 6-phosphate transport via diffusion (extracellular to periplasm)	man6p[e] <==> man6p[p]	reversible	Transport, Outer Membrane Porin	( ABE337 or ABEc51 or ABU178b0 or ABE1c99 )	( b0241 or b0929 or b1377 or b2215 )
MANAO	Mannonate oxidoreductase	[c] : mana + nad <==> fruur + h + nadh	reversible	Alternate Carbon Metabolism	ABE375f	b4323
MANGLYCptspp	2-O-alpha-mannosyl-D-glycerate transport via PEP:Pyr PTS (periplasm)	manglyc[p] + pep[c] --> man6pglyc[c] + pyr[c]	forward only	Transport, Inner Membrane	( ADY2e1 and ABE1f1a and ABE1f1f )	( b0731 and b2415 and b2416 )
MANGLYCtex	2-O-alpha-mannosyl-D-glycerate transport via diffusion (extracellular to periplasm)	manglyc[e] <==> manglyc[p]	reversible	Transport, Outer Membrane Porin	( ABE337 or ABEc51 or ABU178b0 or ABE1c99 )	( b0241 or b0929 or b1377 or b2215 )
MANPGH	2-O-alpha-mannosyl-6-phosphate-D-glycerate hydrolase	[c] : h2o + man6pglyc --> glyc-R + man6p	forward only	Alternate Carbon Metabolism	ADY2e2	b0732
MANptspp	D-mannose transport via PEP:Pyr PTS (periplasm)	man[p] + pep[c] --> man6p[c] + pyr[c]	forward only	Transport, Inner Membrane	( ABE17a6 and ABE17a8 and ABE17aa and ABE1f1a and ABE1f1f )	( b1817 and b1818 and b1819 and b2415 and b2416 )
MANtex	D-mannose transport via diffusion (extracellular to periplasm)	man[e] <==> man[p]	reversible	Transport, Outer Membrane Porin	( ABE337 or ABEc51 or ABU178b0 or ABE1c99 )	( b0241 or b0929 or b1377 or b2215 )
MCITD	2-methylcitrate dehydratase	[c] : 2mcit --> 2mcacn + h2o	forward only	Alternate Carbon Metabolism	ABE480	b0334
MCITL2	methylisocitrate lyase	[c] : micit <==> pyr + succ	reversible	Alternate Carbon Metabolism	ABE472	b0331
MCITS	2-methylcitrate synthase	[c] : h2o + oaa + ppcoa --> 2mcit + coa + h	forward only	Alternate Carbon Metabolism	ABE47c	b0333
MCOATA	Malonyl-CoA-ACP transacylase	[c] : ACP + malcoa <==> coa + malACP	reversible	Membrane Lipid Metabolism	( ABEe77 and ABEe72 )	( b1094 and b1092 )
MCPST	3-mercaptopyruvate sulfurtransferase	[c] : cyan + mercppyr --> h + pyr + tcynt	forward only	Cysteine Metabolism	( ABE206b or ABE16d8 )	( b2521 or b1757 )
MCTP1App	murein crosslinking transpeptidase 1A:(A2pm->D-ala) (periplasm)	[p] : murein5p5p --> ala-D + murein5px4p	forward only	Murein Biosynthesis	( ABE135 or ABE882 or ABE204 or ABE2b4a )	( b0084 or b0635 or b0149 or b3396 )
MCTP1Bpp	murein crosslinking transpeptidase 1B:(A2pm->A2pm) (periplasm)	[p] : murein5p5p --> alaala + murein5px3p	forward only	Murein Biosynthesis	( ABE204 or ABE2b4a )	( b0149 or b3396 )
MCTP2App	murein crosslinking transpeptidase 1A:(A2pm->D-ala) (periplasm)	[p] : murein5p5p5p --> (2) ala-D + murein5px4px4p	forward only	Murein Biosynthesis	( ABE135 or ABE882 or ABE2b4a or ABE204 )	( b0084 or b0635 or b3396 or b0149 )
MDDCP1pp	murein D,D-carboxypeptidase (murein5px4p) (periplasm)	[p] : h2o + murein5px4p --> ala-D + murein4px4p	forward only	Murein Biosynthesis	( ABE878 or ABE28da or ABEb2c or ABE1a18 )	( b0632 or b3182 or b0839 or b2010 )
MDDCP2pp	murein D,D-carboxypeptidase (murein5px4px4p) (periplasm)	[p] : h2o + murein5px4px4p --> ala-D + murein4px4px4p	forward only	Murein Biosynthesis	( ABE878 or ABE28da or ABEb2c or ABE1a18 )	( b0632 or b3182 or b0839 or b2010 )
MDDCP3pp	murein D,D-carboxypeptidase (murein5p5p) (periplasm)	[p] : h2o + murein5p5p --> ala-D + murein5p4p	forward only	Murein Biosynthesis	( ABE878 or ABE28da or ABEb2c or ABE1a18 )	( b0632 or b3182 or b0839 or b2010 )
MDDCP4pp	murein D,D-carboxypeptidase (murein5p4p) (periplasm)	[p] : h2o + murein5p4p --> ala-D + murein4p4p	forward only	Murein Biosynthesis	( ABE878 or ABE28da or ABEb2c or ABE1a18 )	( b0632 or b3182 or b0839 or b2010 )
MDDCP5pp	murein D,D-carboxypeptidase (murein5p3p) (periplasm)	[p] : h2o + murein5p3p --> ala-D + murein4p3p	forward only	Murein Biosynthesis	( ABE878 or ABE28da or ABEb2c or ABE1a18 )	( b0632 or b3182 or b0839 or b2010 )
MDDEP1pp	murein D,D-endopeptidase (murein4px4p) (periplasm)	[p] : h2o + murein4px4p --> murein4p4p	forward only	Murein Recycling	( ABE28da or ABE1e0b or ABE1b8a )	( b3182 or b2328 or b2134 )
MDDEP2pp	murein D,D-endopeptidase (murein3px4p) (periplasm)	[p] : h2o + murein3px4p --> murein4p3p	forward only	Murein Recycling	( ABE28da or ABE1e0b or ABE1b8a )	( b3182 or b2328 or b2134 )
MDDEP3pp	murein D,D-endopeptidase (murein5px4p) (periplasm)	[p] : h2o + murein5px4p --> murein5p4p	forward only	Murein Recycling	( ABE28da or ABE1e0b or ABE1b8a )	( b3182 or b2328 or b2134 )
MDDEP4pp	murein D,D-endopeptidase (murein4px4px4p) (periplasm)	[p] : h2o + murein4px4px4p --> murein4px4p4p	forward only	Murein Recycling	( ABE28da or ABE1e0b or ABE1b8a )	( b3182 or b2328 or b2134 )
MDH	malate dehydrogenase	[c] : mal-L + nad <==> h + nadh + oaa	reversible	Citric Acid Cycle	ABE2975	b3236
MDH2	Malate dehydrogenase (ubiquinone 8 as acceptor)	[c] : mal-L + q8 --> oaa + q8h2	forward only	Citric Acid Cycle	ABE1c84	b2210
MDH3	Malate dehydrogenase (menaquinone 8 as acceptor)	[c] : mal-L + mqn8 --> mql8 + oaa	forward only	Citric Acid Cycle	ABE1c84	b2210
MDRPD	5-Methylthio-5-deoxy-D-ribulose 1-phosphate dehydratase	[c] : 5mdru1p --> dkmpp + h2o	forward only	Arginine and Proline Metabolism
ME1	malic enzyme (NAD)	[c] : mal-L + nad --> co2 + nadh + pyr	forward only	Anaplerotic Reactions	ABE1343	b1479
ME2	malic enzyme (NADP)	[c] : mal-L + nadp --> co2 + nadph + pyr	forward only	Anaplerotic Reactions	ABE1faf	b2463
MECDPDH2	2C-methyl-D-erythritol 2,4 cyclodiphosphate dehydratase	[c] : 2mecdp + nadh --> h2mb4p + h2o + nad	forward only	Cofactor and Prosthetic Group Biosynthesis	ABE2059	b2515
MECDPS	2-C-methyl-D-erythritol 2,4-cyclodiphosphate synthase	[c] : 2p4c2me --> 2mecdp + cmp	forward only	Cofactor and Prosthetic Group Biosynthesis	ABE2335	b2746
MELIBt2pp	melibiose transport in via symport (periplasm)	h[p] + melib[p] --> h[c] + melib[c]	forward only	Transport, Inner Membrane	ABE34b7	b4120
MELIBt3ipp	melibiose transport in via antiport (periplasm)	h[p] + melib[c] --> h[c] + melib[p]	forward only	Transport, Inner Membrane	ABE13ef	b1528
MELIBtex	melibiose transport via diffusion (extracellular to periplasm)	melib[e] <==> melib[p]	reversible	Transport, Outer Membrane Porin	( ABE337 or ABEc51 or ABU178b0 or ABE1c99 )	( b0241 or b0929 or b1377 or b2215 )
MEPCT	2-C-methyl-D-erythritol 4-phosphate cytidylyltransferase	[c] : 2me4p + ctp + h --> 4c2me + ppi	forward only	Cofactor and Prosthetic Group Biosynthesis	ABE2339	b2747
METabcpp	L-methionine transport via ABC system (periplasm)	atp[c] + h2o[c] + met-L[p] --> adp[c] + h[c] + met-L[c] + pi[c]	forward only	Transport, Inner Membrane	( ABE29c and ABE29f and ABE29a )	( b0198 and b0199 and b0197 )
METAT	methionine adenosyltransferase	[c] : atp + h2o + met-L --> amet + pi + ppi	forward only	Methionine Metabolism	ABE25b2	b2942
METDabcpp	D-methionine transport via ABC system (periplasm)	atp[c] + h2o[c] + met-D[p] --> adp[c] + h[c] + met-D[c] + pi[c]	forward only	Transport, Inner Membrane	( ABE29c and ABE29f and ABE29a )	( b0198 and b0199 and b0197 )
METDtex	D-methionine transport via diffusion (extracellular to periplasm)	met-D[e] <==> met-D[p]	reversible	Transport, Outer Membrane Porin	( ABE337 or ABEc51 or ABU178b0 or ABE1c99 )	( b0241 or b0929 or b1377 or b2215 )
METOX1s	methionine oxidation (spontaneous)	[c] : h2o2 + met-L --> h2o + metsox-S-L	forward only	Methionine Metabolism		s0001
METOX2s	methionine oxidation 2 (spontaneous)	[c] : h2o2 + met-L --> h2o + metsox-R-L	forward only	Methionine Metabolism		s0001
METS	methionine synthase	[c] : 5mthf + hcys-L --> h + met-L + thf	forward only	Methionine Metabolism	( ABE3354 or ABE30e8 )	( b4019 or b3829 )
METSOX1abcpp	L-methionine S-oxide transport via ABC system (periplasm)	atp[c] + h2o[c] + metsox-S-L[p] --> adp[c] + h[c] + metsox-S-L[c] + pi[c]	forward only	Transport, Inner Membrane
METSOX1tex	L-methionine S-oxide diffusion (extracellular)	metsox-S-L[e] <==> metsox-S-L[p]	reversible	Transport, Outer Membrane Porin	( ABE337 or ABEc51 or ABU178b0 or ABE1c99 )	( b0241 or b0929 or b1377 or b2215 )
METSOX2abcpp	L-methionine R-oxide transport via ABC system (periplasm)	atp[c] + h2o[c] + metsox-R-L[p] --> adp[c] + h[c] + metsox-R-L[c] + pi[c]	forward only	Transport, Inner Membrane
METSOX2tex	L-methionine R-oxide diffusion (extracellular)	metsox-R-L[e] <==> metsox-R-L[p]	reversible	Transport, Outer Membrane Porin	( ABE337 or ABEc51 or ABU178b0 or ABE1c99 )	( b0241 or b0929 or b1377 or b2215 )
METSOXR1	L-methionine-S-oxide reductase	[c] : metsox-S-L + trdrd --> h2o + met-L + trdox	forward only	Methionine Metabolism	( ( ABE35ec and ABE2135 ) or ( ABE35ec and ABE3045 ) )	( ( b4219 and b2582 ) or ( b4219 and b3781 ) )
METSOXR2	L-methionine-R-sulfoxide reductase	[c] : metsox-R-L + trdrd --> h2o + met-L + trdox	forward only	Methionine Metabolism	( ( ABE171c and ABE2135 ) or ( ABE171c and ABE3045 ) )	( ( b1778 and b2582 ) or ( b1778 and b3781 ) )
METtex	L-methionine transport via diffusion (extracellular to periplasm)	met-L[e] <==> met-L[p]	reversible	Transport, Outer Membrane Porin	( ABE337 or ABEc51 or ABU178b0 or ABE1c99 )	( b0241 or b0929 or b1377 or b2215 )
METTRS	Methionyl-tRNA synthetase	[c] : atp + met-L + trnamet --> amp + mettrna + ppi	forward only	tRNA Charging	ABE1b4f	b2114
MG2t3_2pp	magnesium (Mg+2) transport in/out via proton antiport (periplasm)	(2) h[c] + mg2[p] <==> (2) h[p] + mg2[c]	reversible	Inorganic Ion Transport and Metabolism
MG2tex	magnesium (Mg+2) transport via diffusion (extracellular to periplasm)	mg2[e] <==> mg2[p]	reversible	Transport, Outer Membrane Porin	( ABE337 or ABEc51 or ABU178b0 or ABE1c99 )	( b0241 or b0929 or b1377 or b2215 )
MG2tpp	magnesium (+2) transport in via diffusion	mg2[p] --> mg2[c]	forward only	Inorganic Ion Transport and Metabolism	ABE30b0	b3816
MG2uabcpp	Magnesium (Mg+2) ABC transporter (ubtake, periplasm)	atp[c] + h2o[c] + mg2[p] --> adp[c] + h[c] + mg2[c] + pi[c]	forward only	Inorganic Ion Transport and Metabolism	ABE363b	b4242
MGSA	methylglyoxal synthase	[c] : dhap --> mthgxl + pi	forward only	Methylglyoxal Metabolism	ABEcbb	b0963
MI1PP	myo-inositol 1-phosphatase	[c] : h2o + mi1p-D --> inost + pi	forward only	Cell Envelope Biosynthesis	ABE2091	b2533
MICITD	2-methylisocitrate dehydratase	[c] : 2mcacn + h2o --> micit	forward only	Alternate Carbon Metabolism	ABE19b	b0118
MINOHPtexi	myo-inositol phosphate transport via diffusion (extracellular to periplasm)	minohp[e] --> minohp[p]	forward only	Transport, Outer Membrane
MLDCP1App	murein L,D-carboxypeptidase (murein5px4p) (periplasm)	[p] : h2o + murein5px4p --> alaala + murein3px4p	forward only	Murein Biosynthesis
MLDCP1Bpp	murein L,D-carboxypeptidase (murein4p4p) (periplasm)	[p] : h2o + murein4p4p --> ala-D + murein4p3p	forward only	Murein Biosynthesis
MLDCP2App	murein L,D-carboxypeptidase (murein5p5p) (periplasm)	[p] : h2o + murein5p5p --> alaala + murein5p3p	forward only	Murein Biosynthesis
MLDCP2Bpp	murein L,D-carboxypeptidase (murein4p3p) (periplasm)	[p] : h2o + murein4p3p --> ala-D + murein3p3p	forward only	Murein Biosynthesis
MLDCP3App	murein L,D-carboxypeptidase (murein5px3p) (periplasm)	[p] : h2o + murein5px3p --> alaala + murein3px3p	forward only	Murein Biosynthesis
MLDEP1pp	murein L,D-endopeptidase (murein3px3p) (periplasm)	[p] : h2o + murein3px3p --> murein3p3p	forward only	Murein Recycling
MLDEP2pp	murein L,D-endopeptidase (murein5px3p) (periplasm)	[p] : h2o + murein5px3p --> murein5p3p	forward only	Murein Recycling
MLTG1	Maltodextrin glucosidase (maltotriose)	[c] : h2o + malttr --> glc-D + malt	forward only	Alternate Carbon Metabolism	ABE57a	b0403
MLTG2	Maltodextrin glucosidase (maltotetraose)	[c] : h2o + maltttr --> glc-D + malttr	forward only	Alternate Carbon Metabolism	ABE57a	b0403
MLTG3	Maltodextrin glucosidase (maltopentaose)	[c] : h2o + maltpt --> glc-D + maltttr	forward only	Alternate Carbon Metabolism	ABE57a	b0403
MLTG4	Maltodextrin glucosidase (maltohexaose)	[c] : h2o + malthx --> glc-D + maltpt	forward only	Alternate Carbon Metabolism	ABE57a	b0403
MLTG5	Maltodextrin glucosidase (maltoheptaose)	[c] : h2o + malthp --> glc-D + malthx	forward only	Alternate Carbon Metabolism	ABE57a	b0403
MLTGY1pp	murein lytic transglycosylase (murein4p4p) (periplasm)	[p] : murein4p4p --> (2) anhgm4p	forward only	Murein Recycling	( ABE3844 or ABE240c or ABE22b5 or ABEfa6 or ABE25fd )	( b4392 or b2813 or b2701 or b1193 or b2963 )
MLTGY2pp	murein lytic transglycosylase (murein4p3p) (periplasm)	[p] : murein4p3p --> anhgm3p + anhgm4p	forward only	Murein Recycling	( ABE3844 or ABE240c or ABE22b5 or ABEfa6 or ABE25fd )	( b4392 or b2813 or b2701 or b1193 or b2963 )
MLTGY3pp	murein lytic transglycosylase (murein3p3p) (periplasm)	[p] : murein3p3p --> (2) anhgm3p	forward only	Murein Recycling	( ABE3844 or ABE240c or ABE22b5 or ABEfa6 or ABE25fd )	( b4392 or b2813 or b2701 or b1193 or b2963 )
MLTGY4pp	murein lytic transglycosylase (murein4px4p4p) (periplasm)	[p] : murein4px4p4p --> anhgm4p + murein4px4p	forward only	Murein Recycling	( ABE3844 or ABE240c or ABE22b5 or ABEfa6 or ABE25fd )	( b4392 or b2813 or b2701 or b1193 or b2963 )
MLTP1	Maltodextrin phosphorylase (maltopentaose)	[c] : maltpt + pi <==> g1p + maltttr	reversible	Alternate Carbon Metabolism	ABE2b92	b3417
MLTP2	Maltodextrin phosphorylase (maltohexaose)	[c] : malthx + pi <==> g1p + maltpt	reversible	Alternate Carbon Metabolism	ABE2b92	b3417
MLTP3	Maltodextrin phosphorylase (maltoheptaose)	[c] : malthp + pi <==> g1p + malthx	reversible	Alternate Carbon Metabolism	ABE2b92	b3417
MMCD	Methylmalonyl-CoA decarboxylase	[c] : h + mmcoa-S --> co2 + ppcoa	forward only	Alternate Carbon Metabolism	ABE256d	b2919
MME	methylmalonyl-CoA epimerase	[c] : mmcoa-R <==> mmcoa-S	reversible	Alternate Carbon Metabolism
MMETt2pp	S-methylmethionine permease (periplasm)	h[p] + mmet[p] --> h[c] + mmet[c]	forward only	Transport, Inner Membrane	ADY107	b0260
MMETtex	S-methyl-L-methionine transport via diffusion (extracellular to periplasm)	mmet[e] <==> mmet[p]	reversible	Transport, Outer Membrane Porin	( ABE337 or ABEc51 or ABU178b0 or ABE1c99 )	( b0241 or b0929 or b1377 or b2215 )
MMM2	Methylmalonyl-CoA mutase	[c] : succoa --> mmcoa-R	forward only	Alternate Carbon Metabolism	ABE2569	b2917
MN2t3pp	manganese (Mn+2) transport out via proton antiport (periplasm)	h[p] + mn2[c] --> h[c] + mn2[p]	forward only	Inorganic Ion Transport and Metabolism	( ABE31f2 or ABE9f5 )	( b3915 or b0752 )
MN2tpp	manganese transport in via permease (no H+)	mn2[p] --> mn2[c]	forward only	Inorganic Ion Transport and Metabolism	ABE26f9	b3040
MN6PP	mannose 6-phosphate phosphatase	[c] : h2o + man6p --> man + pi	forward only	Alternate Carbon Metabolism	ABEaf7	b0822
MNLptspp	mannitol transport via PEP:Pyr PTS (periplasm)	mnl[p] + pep[c] --> mnl1p[c] + pyr[c]	forward only	Transport, Inner Membrane	( ABE2df1 and ABE1f1a and ABE1f1f )	( b3599 and b2415 and b2416 )
MNLtex	mannitol transport via diffusion (extracellular to periplasm)	mnl[e] <==> mnl[p]	reversible	Transport, Outer Membrane Porin	( ABE337 or ABEc51 or ABU178b0 or ABE1c99 )	( b0241 or b0929 or b1377 or b2215 )
MNNH	D-mannonate hydrolyase	[c] : mana --> 2ddglcn + h2o	forward only	Alternate Carbon Metabolism	ABE375d	b4322
MNt2pp	manganese (Mn+2) transport in via proton symport (periplasm)	h[p] + mn2[p] --> h[c] + mn2[c]	forward only	Transport, Inner Membrane	ABE1ed1	b2392
MNtex	Manganese (Mn+2) transport via diffusion (extracellular to periplasm)	mn2[e] <==> mn2[p]	reversible	Transport, Outer Membrane Porin	( ABE337 or ABEc51 or ABU178b0 or ABE1c99 )	( b0241 or b0929 or b1377 or b2215 )
MOAT	3-deoxy-D-manno-octulosonic acid transferase	[c] : ckdo + lipidA --> cmp + h + kdolipid4	forward only	Lipopolysaccharide Biosynthesis / Recycling	ABE2e61	b3633
MOAT2	3-deoxy-D-manno-octulosonic acid transferase	[c] : ckdo + kdolipid4 --> cmp + h + kdo2lipid4	forward only	Lipopolysaccharide Biosynthesis / Recycling	ABE2e61	b3633
MOAT3C	3-deoxy-D-manno-octulosonic acid transferase III (LPS core biosynthesis)	[c] : ckdo + phphhlipa --> cmp + h + kphphhlipa	forward only	Lipopolysaccharide Biosynthesis / Recycling	ABE2e4e	b3624
MOBDabcpp	molybdate transport via ABC system (periplasm)	atp[c] + h2o[c] + mobd[p] --> adp[c] + h[c] + mobd[c] + pi[c]	forward only	Inorganic Ion Transport and Metabolism	( ( ABEa29 and ABEa2b and ABEa2d ) or ( ABE1f32 and ABE1f36 and ABE1f34 and ABE31fa ) or ( ABE1f32 and ABE1f38 and ABE1f36 and ABE1f34 ) )	( ( b0763 and b0764 and b0765 ) or ( b2422 and b2424 and b2423 and b3917 ) or ( b2422 and b2425 and b2424 and b2423 ) )
MOBDtex	molybdate transport via diffusion (extracellular to periplasm)	mobd[e] <==> mobd[p]	reversible	Transport, Outer Membrane Porin	( ABE337 or ABEc51 or ABU178b0 or ABE1c99 )	( b0241 or b0929 or b1377 or b2215 )
MOHMT	3-methyl-2-oxobutanoate hydroxymethyltransferase	[c] : 3mob + h2o + mlthf --> 2dhp + thf	forward only	Cofactor and Prosthetic Group Biosynthesis	ABE1d3	b0134
MPTG	murein polymerizing transglycosylase	(2) uaagmda[c] --> (2) h[c] + murein5p5p[p] + (2) udcpdp[c]	forward only	Murein Biosynthesis	( ABE2066 or ABE204 or ABE2b4a )	( b2519 or b0149 or b3396 )
MPTG2	murein polymerizing transglycosylase 2 (three linked units)	murein5p5p[p] + uaagmda[c] --> h[c] + murein5p5p5p[p] + udcpdp[c]	forward only	Murein Biosynthesis	( ABE204 or ABE2066 or ABE2b4a )	( b0149 or b2519 or b3396 )
MSO3abcpp	methanesulfonate transport via ABC system (periplasm)	atp[c] + h2o[c] + mso3[p] --> adp[c] + h[c] + mso3[c] + pi[c]	forward only	Transport, Inner Membrane	( ABEc6c and ABEc65 and ABEc67 )	( b0936 and b0933 and b0934 )
MSO3tex	methanesulfonate transport via diffusion (extracellular to periplasm)	mso3[e] <==> mso3[p]	reversible	Transport, Outer Membrane Porin	( ABE337 or ABEc51 or ABU178b0 or ABE1c99 )	( b0241 or b0929 or b1377 or b2215 )
MTAN	methylthioadenosine nucleosidase	[c] : 5mta + h2o --> 5mtr + ade	forward only	Arginine and Proline Metabolism	ABE221	b0159
MTHFC	methenyltetrahydrofolate cyclohydrolase	[c] : h2o + methf <==> 10fthf + h	reversible	Folate Metabolism	ABE71a	b0529
MTHFD	methylenetetrahydrofolate dehydrogenase (NADP)	[c] : mlthf + nadp <==> methf + nadph	reversible	Folate Metabolism	ABE71a	b0529
MTHFR2	5,10-methylenetetrahydrofolate reductase (NADH)	[c] : (2) h + mlthf + nadh --> 5mthf + nad	forward only	Folate Metabolism	ABE3261	b3941
MTRI	5-methylthioribose-1-phosphate isomerase	[c] : 5mdr1p <==> 5mdru1p	reversible	Arginine and Proline Metabolism
MTRK	5-methylthioribose kinase	[c] : 5mtr + atp --> 5mdr1p + adp + h	forward only	Arginine and Proline Metabolism
MTRPOX	N-methyltryptophan oxidase	[c] : Nmtrp + h2o + o2 --> fald + h2o2 + trp-L	forward only	Glycine and Serine Metabolism	ABEe06	b1059
N2Otex	nitrious oxide transport via diffusion (extracellular to periplasm)	n2o[e] <==> n2o[p]	reversible	Transport, Outer Membrane Porin	( ABE337 or ABEc51 or ABU178b0 or ABE1c99 )	( b0241 or b0929 or b1377 or b2215 )
N2Otpp	nitrious oxide transport (diffusion)	n2o[p] <==> n2o[c]	reversible	Inorganic Ion Transport and Metabolism		s0001
NACODA	N-acetylornithine deacetylase	[c] : acg5sa + h2o --> ac + glu5sa	forward only	Arginine and Proline Metabolism	ABE329b	b3957
NACtex	Nicotinic acid transport via diffusion (extracellular to periplasm)	nac[e] <==> nac[p]	reversible	Transport, Outer Membrane Porin	( ABE337 or ABEc51 or ABU178b0 or ABE1c99 )	( b0241 or b0929 or b1377 or b2215 )
NACtpp	Nicotinic acid uptake (periplasm)	nac[p] --> nac[c]	forward only	Transport, Inner Membrane
NADDP	NAD diphosphatase	[c] : h2o + nad --> amp + (2) h + nmn	forward only	Cofactor and Prosthetic Group Biosynthesis	( ABE1f02 or ABE3307 )	( b2411 or b3996 )
NADH10	NADH dehydrogenase (menaquinone-8 & 0 protons)	[c] : h + mqn8 + nadh --> mql8 + nad	forward only	Oxidative Phosphorylation	ABEea2	b1109
NADH16pp	NADH dehydrogenase (ubiquinone-8 & 3 protons) (periplasm)	(4) h[c] + nadh[c] + q8[c] --> (3) h[p] + nad[c] + q8h2[c]	forward only	Oxidative Phosphorylation	( ABE1d66 and ABE1d69 and ABE1d6c and ABE1d6e and ABE1d70 and ABE1d73 and ABE1d75 and ABE1d77 and ABE1d79 and ABE1d7b and ABE1d7d and ABE1d7f and ABE1d81 )	( b2276 and b2277 and b2278 and b2279 and b2280 and b2281 and b2282 and b2283 and b2284 and b2285 and b2286 and b2287 and b2288 )
NADH17pp	NADH dehydrogenase (menaquinone-8 & 3 protons) (periplasm)	(4) h[c] + mqn8[c] + nadh[c] --> (3) h[p] + mql8[c] + nad[c]	forward only	Oxidative Phosphorylation	( ABE1d66 and ABE1d69 and ABE1d6c and ABE1d6e and ABE1d70 and ABE1d73 and ABE1d75 and ABE1d77 and ABE1d79 and ABE1d7b and ABE1d7d and ABE1d7f and ABE1d81 )	( b2276 and b2277 and b2278 and b2279 and b2280 and b2281 and b2282 and b2283 and b2284 and b2285 and b2286 and b2287 and b2288 )
NADH18pp	NADH dehydrogenase (demethylmenaquinone-8 & 3 protons) (periplasm)	2dmmq8[c] + (4) h[c] + nadh[c] --> 2dmmql8[c] + (3) h[p] + nad[c]	forward only	Oxidative Phosphorylation	( ABE1d66 and ABE1d69 and ABE1d6c and ABE1d6e and ABE1d70 and ABE1d73 and ABE1d75 and ABE1d77 and ABE1d79 and ABE1d7b and ABE1d7d and ABE1d7f and ABE1d81 )	( b2276 and b2277 and b2278 and b2279 and b2280 and b2281 and b2282 and b2283 and b2284 and b2285 and b2286 and b2287 and b2288 )
NADH5	NADH dehydrogenase (ubiquinone-8 )	[c] : h + nadh + q8 --> nad + q8h2	forward only	Oxidative Phosphorylation	ABEea2	b1109
NADH9	NADH dehydrogenase (demethylmenaquinone-8 & 0 protons)	[c] : 2dmmq8 + h + nadh --> 2dmmql8 + nad	forward only	Oxidative Phosphorylation	ABEea2	b1109
NADK	NAD kinase	[c] : atp + nad --> adp + h + nadp	forward only	Cofactor and Prosthetic Group Biosynthesis	ABE219b	b2615
NADN	NAD nucleosidase	[c] : h2o + nad --> adprib + h + ncam	forward only	Cofactor and Prosthetic Group Biosynthesis
NADPHQR2	NADPH Quinone Reductase (Ubiquinone-8)	[c] : h + nadph + q8 --> nadp + q8h2	forward only	Oxidative Phosphorylation	ABE26da	b3028
NADPHQR3	NADPH Quinone Reductase (Menaquinone-8)	[c] : h + mqn8 + nadph --> mql8 + nadp	forward only	Oxidative Phosphorylation	ABE26da	b3028
NADPHQR4	NADPH Quinone Reductase (2-Demethylmenaquinone-8)	[c] : 2dmmq8 + h + nadph --> 2dmmql8 + nadp	forward only	Oxidative Phosphorylation	ABE26da	b3028
NADPPPS	NADP phosphatase	[c] : h2o + nadp --> nad + pi	forward only	Cofactor and Prosthetic Group Biosynthesis
NADS1	NAD synthase (nh3)	[c] : atp + dnad + nh4 --> amp + h + nad + ppi	forward only	Cofactor and Prosthetic Group Biosynthesis	ABE16ab	b1740
NADTRHD	NAD transhydrogenase	[c] : nad + nadph --> nadh + nadp	forward only	Oxidative Phosphorylation	( ABE32af or ( ABE14e8 and ABE14ea ) )	( b3962 or ( b1602 and b1603 ) )
NAMNPP	nicotinic acid mononucleotide pyrophosphorylase	[c] : atp + h2o + nac + prpp --> adp + nicrnt + pi + ppi	forward only	Cofactor and Prosthetic Group Biosynthesis	ABEc5f	b0931
NAt3_1p5pp	sodium proton antiporter (H:NA is 1.5) (periplasm)	(3) h[p] + (2) na1[c] --> (3) h[c] + (2) na1[p]	forward only	Inorganic Ion Transport and Metabolism	ABEf90	b1186
NAt3_2pp	sodium proton antiporter (H:NA is 2) (periplasm)	(2) h[p] + na1[c] --> (2) h[c] + na1[p]	forward only	Inorganic Ion Transport and Metabolism	ABE44	b0019
NAt3pp	sodium transport out via proton antiport (cytoplasm to periplasm)	h[p] + na1[c] --> h[c] + na1[p]	forward only	Inorganic Ion Transport and Metabolism	( ABEb37 or ABEff2 )	( b0842 or b1216 )
NAtex	sodium transport via diffusion (extracellular to periplasm)	na1[e] <==> na1[p]	reversible	Transport, Outer Membrane Porin	( ABE337 or ABEc51 or ABU178b0 or ABE1c99 )	( b0241 or b0929 or b1377 or b2215 )
NDPK1	nucleoside-diphosphate kinase (ATP:GDP)	[c] : atp + gdp <==> adp + gtp	reversible	Nucleotide Salvage Pathway	( ABE66d or ABE2063 )	( b0474 or b2518 )
NDPK2	nucleoside-diphosphate kinase (ATP:UDP)	[c] : atp + udp <==> adp + utp	reversible	Nucleotide Salvage Pathway	( ABE66d or ABE2063 )	( b0474 or b2518 )
NDPK3	nucleoside-diphosphate kinase (ATP:CDP)	[c] : atp + cdp <==> adp + ctp	reversible	Nucleotide Salvage Pathway	( ABE2063 or ABE66d )	( b2518 or b0474 )
NDPK4	nucleoside-diphosphate kinase (ATP:dTDP)	[c] : atp + dtdp <==> adp + dttp	reversible	Nucleotide Salvage Pathway	( ABE66d or ABE2063 )	( b0474 or b2518 )
NDPK5	nucleoside-diphosphate kinase (ATP:dGDP)	[c] : atp + dgdp <==> adp + dgtp	reversible	Nucleotide Salvage Pathway	( ABE66d or ABE2063 )	( b0474 or b2518 )
NDPK6	nucleoside-diphosphate kinase (ATP:dUDP)	[c] : atp + dudp <==> adp + dutp	reversible	Nucleotide Salvage Pathway	( ABE66d or ABE2063 )	( b0474 or b2518 )
NDPK7	nucleoside-diphosphate kinase (ATP:dCDP)	[c] : atp + dcdp <==> adp + dctp	reversible	Nucleotide Salvage Pathway	( ABE66d or ABE2063 )	( b0474 or b2518 )
NDPK8	nucleoside-diphosphate kinase (ATP:dADP)	[c] : atp + dadp <==> adp + datp	reversible	Nucleotide Salvage Pathway	( ABE66d or ABE2063 )	( b0474 or b2518 )
NH4tex	ammonia transport via diffusion (extracellular to periplasm)	nh4[e] <==> nh4[p]	reversible	Transport, Outer Membrane Porin	( ABE337 or ABEc51 or ABU178b0 or ABE1c99 )	( b0241 or b0929 or b1377 or b2215 )
NH4tpp	ammonia reversible transport (periplasm)	nh4[p] <==> nh4[c]	reversible	Inorganic Ion Transport and Metabolism	( ABE61c or s0001 )	( b0451 or s0001 )
NHFRBO	NADH:flavorubredoxin oxidoreductase	[c] : h + nadh + (2) no --> h2o + n2o + nad	forward only	Nitrogen Metabolism	( ABE22ce and ABE22d0 )	( b2710 and b2711 )
NI2abcpp	Nickle (Ni+2) ABC transporter (periplasm)	atp[c] + h2o[c] + ni2[c] --> adp[c] + h[c] + ni2[p] + pi[c]	forward only	Inorganic Ion Transport and Metabolism	ABE2c44	b3469
NI2t3pp	nickle (Ni+2) transport out via proton antiport (periplasm)	h[p] + ni2[c] --> h[c] + ni2[p]	forward only	Inorganic Ion Transport and Metabolism	( ABE31f2 or ABE9f5 )	( b3915 or b0752 )
NI2tex	nickel transport via diffusion (extracellular to periplasm)	ni2[e] <==> ni2[p]	reversible	Transport, Outer Membrane Porin	( ABE337 or ABEc51 or ABU178b0 or ABE1c99 )	( b0241 or b0929 or b1377 or b2215 )
NI2tpp	nickel (+2) transport in via permease (no H+)	ni2[p] --> ni2[c]	forward only	Inorganic Ion Transport and Metabolism	ABE30b0	b3816
NI2uabcpp	nickel transport via ABC system (uptake, periplasm)	atp[c] + h2o[c] + ni2[p] --> adp[c] + h[c] + ni2[c] + pi[c]	forward only	Inorganic Ion Transport and Metabolism	( ( ABE2c5a and ABE2c5c and ABE2c5e and ABE2c60 and ABE2c62 ) or ABE363b )	( ( b3476 and b3477 and b3478 and b3479 and b3480 ) or b4242 )
NMNAT	nicotinamide-nucleotide adenylyltransferase	[c] : atp + h + nmn --> nad + ppi	forward only	Cofactor and Prosthetic Group Biosynthesis	( ABE88b or ABE383d )	( b0639 or b4390 )
NMNDA	nicotinamide-nucleotide amidase	[c] : h2o + nmn --> nh4 + nicrnt	forward only	Cofactor and Prosthetic Group Biosynthesis
NMNN	NMN nucleosidase	[c] : h2o + nmn --> h + ncam + r5p	forward only	Cofactor and Prosthetic Group Biosynthesis
NMNPtpp	NMN permease (periplasm)	nmn[p] --> nmn[c]	forward only	Transport, Inner Membrane	ABE9f3	b0751
NMNt7pp	NMN transport via NMN glycohydrolase (periplasm)	h2o[c] + nmn[p] --> h[c] + ncam[c] + r5p[c]	forward only	Transport, Inner Membrane
NMNtex	NMN transport via diffusion (extracellular to periplasm)	nmn[e] <==> nmn[p]	reversible	Transport, Outer Membrane Porin	( ABE337 or ABEc51 or ABU178b0 or ABE1c99 )	( b0241 or b0929 or b1377 or b2215 )
NNAM	nicotinamidase	[c] : h2o + ncam --> nac + nh4	forward only	Cofactor and Prosthetic Group Biosynthesis	ABE1703	b1768
NNATr	nicotinate-nucleotide adenylyltransferase	[c] : atp + h + nicrnt <==> dnad + ppi	reversible	Nucleotide Salvage Pathway	ABE88b	b0639
NNDMBRT	Nicotinate-nucleotide dimethylbenzimidazole phosphoribosyltransferase	[c] : dmbzid + nicrnt --> 5prdmbz + h + nac	forward only	Cofactor and Prosthetic Group Biosynthesis	ABE19d3	b1991
NNDPR	nicotinate-nucleotide diphosphorylase (carboxylating)	[c] : (2) h + prpp + quln --> co2 + nicrnt + ppi	forward only	Cofactor and Prosthetic Group Biosynthesis	ABE176	b0109
NO2t2rpp	nitrite transport in via proton symport, reversible (periplasm)	h[p] + no2[p] <==> h[c] + no2[c]	reversible	Inorganic Ion Transport and Metabolism	( ABE2b00 or ABE100f )	( b3367 or b1223 )
NO2tex	nitrite transport via diffusion (extracellular to periplasm)	no2[e] <==> no2[p]	reversible	Transport, Outer Membrane Porin	( ABE337 or ABEc51 or ABU178b0 or ABE1c99 )	( b0241 or b0929 or b1377 or b2215 )
NO3R1bpp	Nitrate reductase (Ubiquinol-8)	no3[p] + q8h2[c] --> h2o[p] + no2[p] + q8[c]	forward only	Nitrogen Metabolism	( ( ABE1c73 and ABE1c79 ) and ABE1c71 and ABE1c77 and ABE1c75 )	( ( b2203 and b2206 ) and b2202 and b2205 and b2204 )
NO3R1pp	Nitrate reductase (Ubiquinol-8) (periplasm)	(2) h[c] + no3[c] + q8h2[c] --> (2) h[p] + h2o[c] + no2[c] + q8[c]	forward only	Oxidative Phosphorylation	( ( ABE1319 and ABE131c and ABE1320 and ABE1322 ) or ( ABE1017 and ABE1019 and ABE101b and ABE101d ) )	( ( b1465 and b1466 and b1467 and b1468 ) or ( b1224 and b1225 and b1226 and b1227 ) )
NO3R2bpp	Nitrate reductase (Menaquinol-8) (periplasm)	mql8[c] + no3[p] --> h2o[p] + mqn8[c] + no2[p]	forward only	Nitrogen Metabolism	( ( ABE1c73 and ABE1c79 ) and ABE1c71 )	( ( b2203 and b2206 ) and b2202 )
NO3R2pp	Nitrate reductase (Menaquinol-8) (periplasm)	(2) h[c] + mql8[c] + no3[c] --> (2) h[p] + h2o[c] + mqn8[c] + no2[c]	forward only	Oxidative Phosphorylation	( ( ABE1319 and ABE131c and ABE1320 and ABE1322 ) or ( ABE1017 and ABE1019 and ABE101b and ABE101d ) )	( ( b1465 and b1466 and b1467 and b1468 ) or ( b1224 and b1225 and b1226 and b1227 ) )
NO3t7pp	nitrate transport in via nitrite antiport (periplasm)	no2[c] + no3[p] --> no2[p] + no3[c]	forward only	Inorganic Ion Transport and Metabolism	( ABE100f or ABE1325 )	( b1223 or b1469 )
NO3tex	nitrate transport via diffusion (extracellular to periplasm)	no3[e] <==> no3[p]	reversible	Transport, Outer Membrane Porin	( ABE337 or ABEc51 or ABE1c99 or ABU178b0 )	( b0241 or b0929 or b2215 or b1377 )
NODOx	nitric oxide dioxygenase	[c] : nadh + (2) no + (2) o2 --> h + nad + (2) no3	forward only	Nitrogen Metabolism	ABE20cc	b2552
NODOy	nitric oxide dioxygenase	[c] : nadph + (2) no + (2) o2 --> h + nadp + (2) no3	forward only	Nitrogen Metabolism	ABE20cc	b2552
NOtex	nitric oxide transport via diffusion (extracellular to periplasm)	no[e] <==> no[p]	reversible	Transport, Outer Membrane Porin	( ABE337 or ABEc51 or ABU178b0 or ABE1c99 )	( b0241 or b0929 or b1377 or b2215 )
NOtpp	NO transport (diffusion)	no[p] <==> no[c]	reversible	Inorganic Ion Transport and Metabolism		s0001
NPHS	naphthoate synthase	[c] : sbzcoa --> coa + dhna	forward only	Cofactor and Prosthetic Group Biosynthesis	ABE1d34	b2262
NTD1	5'-nucleotidase (dUMP)	[c] : dump + h2o --> duri + pi	forward only	Nucleotide Salvage Pathway	( ABE1d8b or ABE2330 or ABE3808 )	( b2291 or b2744 or b4374 )
NTD10	5'-nucleotidase (XMP)	[c] : h2o + xmp --> pi + xtsn	forward only	Nucleotide Salvage Pathway	ABE2330	b2744
NTD10pp	5'-nucleotidase (XMP)	[p] : h2o + xmp --> pi + xtsn	forward only	Nucleotide Salvage Pathway	( ABE684 or ABE33e3 )	( b0480 or b4055 )
NTD11	5'-nucleotidase (IMP)	[c] : h2o + imp --> ins + pi	forward only	Nucleotide Salvage Pathway	ABE2330	b2744
NTD11pp	5'-nucleotidase (IMP)	[p] : h2o + imp --> ins + pi	forward only	Nucleotide Salvage Pathway	( ABE684 or ABE33e3 )	( b0480 or b4055 )
NTD12	5'-nucleotidase (dIMP)	[c] : dimp + h2o --> din + pi	forward only	Nucleotide Salvage Pathway	( ABE1d8b or ABE2330 )	( b2291 or b2744 )
NTD12pp	5'-nucleotidase (dIMP) (periplasm)	[p] : dimp + h2o --> din + pi	forward only	Nucleotide Salvage Pathway	( ABE684 or ABE33e3 )	( b0480 or b4055 )
NTD1pp	5'-nucleotidase (dUMP)	[p] : dump + h2o --> duri + pi	forward only	Nucleotide Salvage Pathway	( ABE684 or ABE33e3 )	( b0480 or b4055 )
NTD2	5'-nucleotidase (UMP)	[c] : h2o + ump --> pi + uri	forward only	Nucleotide Salvage Pathway	( ABE2330 or ABE3808 )	( b2744 or b4374 )
NTD2pp	5'-nucleotidase (UMP)	[p] : h2o + ump --> pi + uri	forward only	Nucleotide Salvage Pathway	( ABE684 or ABE33e3 )	( b0480 or b4055 )
NTD3	5'-nucleotidase (dCMP)	[c] : dcmp + h2o --> dcyt + pi	forward only	Nucleotide Salvage Pathway	( ABE1d8b or ABE2330 )	( b2291 or b2744 )
NTD3pp	5'-nucleotidase (dCMP)	[p] : dcmp + h2o --> dcyt + pi	forward only	Nucleotide Salvage Pathway	( ABE684 or ABE33e3 )	( b0480 or b4055 )
NTD4	5'-nucleotidase (CMP)	[c] : cmp + h2o --> cytd + pi	forward only	Nucleotide Salvage Pathway	ABE2330	b2744
NTD4pp	5'-nucleotidase (CMP)	[p] : cmp + h2o --> cytd + pi	forward only	Nucleotide Salvage Pathway	( ABE684 or ABE33e3 )	( b0480 or b4055 )
NTD5	5'-nucleotidase (dTMP)	[c] : dtmp + h2o --> pi + thymd	forward only	Nucleotide Salvage Pathway	( ABE1d8b or ABE2330 or ABE3808 )	( b2291 or b2744 or b4374 )
NTD5pp	5'-nucleotidase (dTMP)	[p] : dtmp + h2o --> pi + thymd	forward only	Nucleotide Salvage Pathway	( ABE684 or ABE33e3 )	( b0480 or b4055 )
NTD6	5'-nucleotidase (dAMP)	[c] : damp + h2o --> dad-2 + pi	forward only	Nucleotide Salvage Pathway	( ABE1d8b or ABE2330 )	( b2291 or b2744 )
NTD6pp	5'-nucleotidase (dAMP)	[p] : damp + h2o --> dad-2 + pi	forward only	Nucleotide Salvage Pathway	( ABE684 or ABE33e3 )	( b0480 or b4055 )
NTD7	5'-nucleotidase (AMP)	[c] : amp + h2o --> adn + pi	forward only	Nucleotide Salvage Pathway	ABE2330	b2744
NTD7pp	5'-nucleotidase (AMP)	[p] : amp + h2o --> adn + pi	forward only	Nucleotide Salvage Pathway	( ABE684 or ABE33e3 )	( b0480 or b4055 )
NTD8	5'-nucleotidase (dGMP)	[c] : dgmp + h2o --> dgsn + pi	forward only	Nucleotide Salvage Pathway	( ABE1d8b or ABE2330 )	( b2291 or b2744 )
NTD8pp	5'-nucleotidase (dGMP)	[p] : dgmp + h2o --> dgsn + pi	forward only	Nucleotide Salvage Pathway	( ABE684 or ABE33e3 )	( b0480 or b4055 )
NTD9	5'-nucleotidase (GMP)	[c] : gmp + h2o --> gsn + pi	forward only	Nucleotide Salvage Pathway	ABE2330	b2744
NTD9pp	5'-nucleotidase (GMP)	[p] : gmp + h2o --> gsn + pi	forward only	Nucleotide Salvage Pathway	( ABE684 or ABE33e3 )	( b0480 or b4055 )
NTP1	nucleoside-triphosphatase (ATP)	[c] : atp + h2o --> adp + h + pi	forward only	Nucleotide Salvage Pathway	( ABE8b1 or ABE353a )	( b0650 or b4161 )
NTP10	nucleoside-triphosphatase (ITP)	[c] : h2o + itp --> h + idp + pi	forward only	Nucleotide Salvage Pathway	( ABE384b or ABE353a )	( b4394 or b4161 )
NTP11	nucleoside-triphosphatase (dITP)	[c] : ditp + h2o --> didp + h + pi	forward only	Nucleotide Salvage Pathway	ABE384b	b4394
NTP12	nucleoside-triphosphatase (XTP)	[c] : h2o + xtp --> h + pi + xdp	forward only	Nucleotide Salvage Pathway	ABE384b	b4394
NTP3	nucleoside-triphosphatase (GTP)	[c] : gtp + h2o --> gdp + h + pi	forward only	Nucleotide Salvage Pathway	ABE353a	b4161
NTP3pp	nucleoside-triphosphatase (GTP) (periplasm)	[p] : gtp + h2o --> gdp + h + pi	forward only	Nucleotide Salvage Pathway	ABEce9	b0980
NTP5	nucleoside-triphosphatase (CTP)	[c] : ctp + h2o --> cdp + h + pi	forward only	Nucleotide Salvage Pathway	ABE353a	b4161
NTPP1	Nucleoside triphosphate pyrophosphorylase (dgtp)	[c] : dgtp + h2o --> dgmp + h + ppi	forward only	Nucleotide Salvage Pathway	( ABE239d or ABE15a )	( b2781 or b0099 )
NTPP10	Nucleoside triphosphate pyrophosphorylase (ditp)	[c] : ditp + h2o --> dimp + h + ppi	forward only	Nucleotide Salvage Pathway	ABE25dc	b2954
NTPP11	Nucleoside triphosphate pyrophosphorylase (xtp)	[c] : h2o + xtp --> h + ppi + xmp	forward only	Nucleotide Salvage Pathway	ABE25dc	b2954
NTPP2	Nucleoside triphosphate pyrophosphorylase (gtp)	[c] : gtp + h2o --> gmp + h + ppi	forward only	Nucleotide Salvage Pathway	( ABE239d or ABE15a )	( b2781 or b0099 )
NTPP3	Nucleoside triphosphate pyrophosphorylase (dctp)	[c] : dctp + h2o --> dcmp + h + ppi	forward only	Nucleotide Salvage Pathway	( ABE239d or ABE16df or ABE1d19 )	( b2781 or b1759 or b2251 )
NTPP4	Nucleoside triphosphate pyrophosphorylase (ctp)	[c] : ctp + h2o --> cmp + h + ppi	forward only	Nucleotide Salvage Pathway	( ABE239d or ABE16df )	( b2781 or b1759 )
NTPP5	Nucleoside triphosphate pyrophosphorylase (datp)	[c] : datp + h2o --> damp + h + ppi	forward only	Nucleotide Salvage Pathway	( ABE239d or ABE184f )	( b2781 or b1865 )
NTPP6	Nucleoside triphosphate pyrophosphorylase (atp)	[c] : atp + h2o --> amp + h + ppi	forward only	Nucleotide Salvage Pathway	ABE239d	b2781
NTPP7	Nucleoside triphosphate pyrophosphorylase (dttp)	[c] : dttp + h2o --> dtmp + h + ppi	forward only	Nucleotide Salvage Pathway	( ABE239d or ABE1d19 )	( b2781 or b2251 )
NTPP8	Nucleoside triphosphate pyrophosphorylase (utp)	[c] : h2o + utp --> h + ppi + ump	forward only	Nucleotide Salvage Pathway	ABE239d	b2781
NTPP9	Nucleoside triphosphate pyrophosphorylase (itp)	[c] : h2o + itp --> h + imp + ppi	forward only	Nucleotide Salvage Pathway	ABE25dc	b2954
NTPTP1	Nucleoside triphosphate tripolyhydrolase	[c] : dgtp + h2o --> dgsn + pppi	forward only	Nucleotide Salvage Pathway	ABE224	b0160
NTPTP2	Nucleoside triphosphate tripolyhydrolase	[c] : gtp + h2o --> gsn + pppi	forward only	Nucleotide Salvage Pathway	ABE224	b0160
NTRIR2x	nitrite Reductase (NADH)	[c] : (5) h + (3) nadh + no2 --> (2) h2o + (3) nad + nh4	forward only	Oxidative Phosphorylation	( ABE2afb and ABE2afd )	( b3365 and b3366 )
NTRIR3pp	nitrite Reductase (Ubiquinole-8, periplasm)	(2) h[p] + no2[p] + (3) q8h2[c] --> (2) h2o[p] + nh4[p] + (3) q8[c]	forward only	Nitrogen Metabolism	( ABE341e and ABE3420 and ABE3422 and ABE3424 )	( b4070 and b4071 and b4072 and b4073 )
NTRIR4pp	nitrite Reductase (Menaquinole-8, periplasm)	(2) h[p] + (3) mql8[c] + no2[p] --> (2) h2o[p] + (3) mqn8[c] + nh4[p]	forward only	Nitrogen Metabolism	( ABE341e and ABE3420 and ABE3422 and ABE3424 )	( b4070 and b4071 and b4072 and b4073 )
O16A4COLIPAtex	O16 antigen (x4) core oligosaccharide lipid A transport (periplasm to extracellular)	o16a4colipa[p] --> o16a4colipa[e]	forward only	Lipopolysaccharide Biosynthesis / Recycling
O16A4Lpp	O16 anitgen (x4) ligase (periplasm)	[p] : colipa + o16a4und --> h + o16a4colipa + udcpdp	forward only	Lipopolysaccharide Biosynthesis / Recycling	ADYe9e	b3622
O16AP1pp	O16 antigen polymerase (periplasm)	[p] : (2) o16aund --> h + o16a2und + udcpdp	forward only	Lipopolysaccharide Biosynthesis / Recycling	( ADY82c and ABE1a4b )	( b2035 and b2027 )
O16AP2pp	O16 antigen polymerase (periplasm)	[p] : o16a2und + o16aund --> h + o16a3und + udcpdp	forward only	Lipopolysaccharide Biosynthesis / Recycling	( ADY82c and ABE1a4b )	( b2035 and b2027 )
O16AP3pp	O16 antigen polymerase (periplasm)	[p] : o16a3und + o16aund --> h + o16a4und + udcpdp	forward only	Lipopolysaccharide Biosynthesis / Recycling	( ADY82c and ABE1a4b )	( b2035 and b2027 )
O16AT	rhamanosyl-N-acetylglucosamyl-undecaprenyl diphosphate O-acetyltransferase (LPS O16 antigen biosynthesis)	[c] : accoa + ragund --> aragund + coa	forward only	Lipopolysaccharide Biosynthesis / Recycling	ADY82a	b2033
O16AUNDtpp	O16 antigen (flippase, cytoplasm to periplasm)	o16aund[c] --> o16aund[p]	forward only	Lipopolysaccharide Biosynthesis / Recycling	ADY82e	b2037
O16GALFT	galactofuranosyltransferase (LPS O16 antigen biosynthesis)	[c] : garagund + udpgalfur --> gfgaragund + h + udp	forward only	Lipopolysaccharide Biosynthesis / Recycling	ADY82b	b2034
O16GLCT1	glucosyltransferase I (LPS O16 antigen biosynthesis)	[c] : aragund + udpg --> garagund + h + udp	forward only	Lipopolysaccharide Biosynthesis / Recycling	ADY829	b2032
O16GLCT2	glucosyltransferase II (LPS O16 antigen biosynthesis)	[c] : gfgaragund + udpg --> h + o16aund + udp	forward only	Lipopolysaccharide Biosynthesis / Recycling
O2Stex	superoxide anion transport via diffusion (extracellular to periplasm)	o2s[e] <==> o2s[p]	reversible	Transport, Outer Membrane Porin	( ABE337 or ABEc51 or ABU178b0 or ABE1c99 )	( b0241 or b0929 or b1377 or b2215 )
O2tex	oxygen transport via diffusion (extracellular to periplasm)	o2[e] <==> o2[p]	reversible	Transport, Outer Membrane Porin	( ABE337 or ABEc51 or ABU178b0 or ABE1c99 )	( b0241 or b0929 or b1377 or b2215 )
O2tpp	o2 transport via diffusion (periplasm)	o2[p] <==> o2[c]	reversible	Inorganic Ion Transport and Metabolism		s0001
OAADC	oxaloacetate decarboxylase	[c] : h + oaa --> co2 + pyr	forward only	Pyruvate Metabolism	ABE1814	b1850
OBTFL	2-Oxobutanoate formate lyase	[c] : 2obut + coa --> for + ppcoa	forward only	Alternate Carbon Metabolism	( ( ( ABEbfc and ABEbff ) and ABE2129 ) or ( ABEbfc and ABEbff ) or ( ABEbfc and ABE2802 ) )	( ( ( b0902 and b0903 ) and b2579 ) or ( b0902 and b0903 ) or ( b0902 and b3114 ) )
OCBT	ornithine carbamoyltransferase	[c] : cbp + orn <==> citr-L + h + pi	reversible	Arginine and Proline Metabolism	( ABU1952b or ADY115 )	( b4254 or b0273 )
OCDCAtexi	Octadecanoate transport via facilitated irreversible diffusion (extracellular to periplasm)	ocdca[e] --> ocdca[p]	forward only	Transport, Outer Membrane	ABE1e3c	b2344
OCDCEAtexi	Octadecenoate (n-C18:1) transport via facilitated irreversible diffusion (extracellular to periplasm)	ocdcea[e] --> ocdcea[p]	forward only	Transport, Outer Membrane	ABE1e3c	b2344
OCTAtex	Octanoate transport via diffusion (extracellular to periplasm)	octa[e] <==> octa[p]	reversible	Transport, Outer Membrane Porin	( ABE337 or ABEc51 or ABU178b0 or ABE1c99 )	( b0241 or b0929 or b1377 or b2215 )
OCTDPS	Octaprenyl pyrophosphate synthase	[c] : frdp + (5) ipdp --> octdp + (5) ppi	forward only	Cofactor and Prosthetic Group Biosynthesis	ABE28ea	b3187
ODECOAI	Octadecenoyl-coa cis-trans isomerization	[c] : odecoa --> od2coa	forward only	Membrane Lipid Metabolism	ABE3114	b3846
OHPBAT	O-Phospho-4-hydroxy-L-threonine:2-oxoglutarate aminotransferase	[c] : glu-L + ohpb <==> akg + phthr	reversible	Cofactor and Prosthetic Group Biosynthesis	ABEc15	b0907
OHPHM	2-octaprenyl-6-hydroxyphenol methylase	[c] : 2ohph + amet --> 2omph + ahcys + h	forward only	Cofactor and Prosthetic Group Biosynthesis	ABE1cce	b2232
OMBZLM	2-Octaprenyl-6-methoxy-benzoquinol methylase	[c] : 2ombzl + amet --> 2ommbl + ahcys + h	forward only	Cofactor and Prosthetic Group Biosynthesis	ABE30f6	b3833
OMCDC	2-Oxo-4-methyl-3-carboxypentanoate decarboxylation	[c] : 3c4mop + h --> 4mop + co2	forward only	Valine, Leucine, and Isoleucine Metabolism	ABE109	b0073
OMMBLHX	2-Octaprenyl-3-methyl-6-methoxy-1,4-benzoquinol hydroxylase	[c] : 2ommbl + (0.5) o2 --> 2omhmbl	forward only	Cofactor and Prosthetic Group Biosynthesis	ABE8d9	b0662
OMMBLHX3	2-Octaprenyl-3-methyl-6-methoxy-1,4-benzoquinol hydroxylase (anaerobic)	[c] : 2ommbl + (2) atp + (3) h2o + nad --> 2omhmbl + (2) adp + (3) h + nadh + (2) pi	forward only	Cofactor and Prosthetic Group Biosynthesis
OMPDC	orotidine-5'-phosphate decarboxylase	[c] : h + orot5p --> co2 + ump	forward only	Purine and Pyrimidine Biosynthesis	ABE10d0	b1281
OMPHHX	2-octaprenyl-6-methoxyphenol hydroxylase	[c] : 2omph + (0.5) o2 --> 2ombzl	forward only	Cofactor and Prosthetic Group Biosynthesis	ABE2549	b2907
OMPHHX3	2-octaprenyl-6-methoxyphenol hydroxylase (anaerobic)	[c] : 2omph + (2) atp + (3) h2o + nad --> 2ombzl + (2) adp + (3) h + nadh + (2) pi	forward only	Cofactor and Prosthetic Group Biosynthesis
OP4ENH	2-oxopent-4-enoate hydratase	[c] : h2o + op4en --> 4h2opntn	forward only	Alternate Carbon Metabolism	ABE4b5	b0350
OPHBDC	Octaprenyl-hydroxybenzoate decarboxylase	[c] : 3ophb + h --> 2oph + co2	forward only	Cofactor and Prosthetic Group Biosynthesis	( ABE310d or ABE1dcc )	( b3843 or b2311 )
OPHHX	2-Octaprenylphenol hydroxylase	[c] : 2oph + (0.5) o2 --> 2ohph	forward only	Cofactor and Prosthetic Group Biosynthesis	ABE30fb	b3835
OPHHX3	2-Octaprenylphenol hydroxylase (anaerobic)	[c] : 2oph + (2) atp + (3) h2o + nad --> 2ohph + (2) adp + (3) h + nadh + (2) pi	forward only	Cofactor and Prosthetic Group Biosynthesis
ORNabcpp	ornithine transport via ABC system (periplasm)	atp[c] + h2o[c] + orn[p] --> adp[c] + h[c] + orn[c] + pi[c]	forward only	Transport, Inner Membrane	( ABE1dc5 and ABE1dbd and ABE1dba and ABE1dbf )	( b2310 and b2307 and b2306 and b2308 )
ORNDC	Ornithine Decarboxylase	[c] : h + orn --> co2 + ptrc	forward only	Arginine and Proline Metabolism	( ABE2602 or ABE93a )	( b2965 or b0693 )
ORNtex	ornithine transport via diffusion (extracellular to periplasm)	orn[e] <==> orn[p]	reversible	Transport, Outer Membrane Porin	( ABE337 or ABEc51 or ABU178b0 or ABE1c99 )	( b0241 or b0929 or b1377 or b2215 )
OROTt2_2pp	Orotate transport via proton symport (2 H) (periplasm)	(2) h[p] + orot[p] --> (2) h[c] + orot[c]	forward only	Transport, Inner Membrane	ABE2d07	b3528
OROTtex	Orotate transport via diffusion (extracellular to periplasm)	orot[e] <==> orot[p]	reversible	Transport, Outer Membrane Porin	( ABU178b0 or ABEc51 or ABE337 or ABE1c99 )	( b1377 or b0929 or b0241 or b2215 )
ORPT	orotate phosphoribosyltransferase	[c] : orot5p + ppi <==> orot + prpp	reversible	Purine and Pyrimidine Biosynthesis	ABE2e80	b3642
OXAMTC	oxamate transcarbamoylase	[c] : oxur + pi --> cbp + oxam	forward only	Unassigned
OXGDC2	2-oxoglutarate decarboxylase	[c] : akg + h + thmpp --> co2 + ssaltpp	forward only	Cofactor and Prosthetic Group Biosynthesis	ABE1d3a	b2264
P5CD	1-pyrroline-5-carboxylate dehydrogenase	[c] : 1pyr5c + (2) h2o + nad --> glu-L + h + nadh	forward only	Arginine and Proline Metabolism	ABEd60	b1014
P5CR	pyrroline-5-carboxylate reductase	[c] : 1pyr5c + (2) h + nadph --> nadp + pro-L	forward only	Arginine and Proline Metabolism	ABE53a	b0386
PA120abcpp	phosphatidate transport via ABC system (n-C12:0, periplasm)	atp[c] + h2o[c] + pa120[c] --> adp[c] + h[c] + pa120[p] + pi[c]	forward only	Transport, Inner Membrane	ABEc29	b0914
PA140abcpp	phosphatidate transport via ABC system (n-C14:0, periplasm)	atp[c] + h2o[c] + pa140[c] --> adp[c] + h[c] + pa140[p] + pi[c]	forward only	Transport, Inner Membrane	ABEc29	b0914
PA141abcpp	phosphatidate transport via ABC system (n-C14:1, periplasm)	atp[c] + h2o[c] + pa141[c] --> adp[c] + h[c] + pa141[p] + pi[c]	forward only	Transport, Inner Membrane	ABEc29	b0914
PA160abcpp	phosphatidate transport via ABC system (n-C16:0, periplasm)	atp[c] + h2o[c] + pa160[c] --> adp[c] + h[c] + pa160[p] + pi[c]	forward only	Transport, Inner Membrane	ABEc29	b0914
PA161abcpp	phosphatidate transport via ABC system (n-C16:1, periplasm)	atp[c] + h2o[c] + pa161[c] --> adp[c] + h[c] + pa161[p] + pi[c]	forward only	Transport, Inner Membrane	ABEc29	b0914
PA180abcpp	phosphatidate transport via ABC system (n-C18:0, periplasm)	atp[c] + h2o[c] + pa180[c] --> adp[c] + h[c] + pa180[p] + pi[c]	forward only	Transport, Inner Membrane	ABEc29	b0914
PA181abcpp	phosphatidate transport via ABC system (n-C18:1, periplasm)	atp[c] + h2o[c] + pa181[c] --> adp[c] + h[c] + pa181[p] + pi[c]	forward only	Transport, Inner Membrane	ABEc29	b0914
PACALDt2rpp	phenylacetaldehyde reversible transport via proton symport (periplasm)	h[p] + pacald[p] <==> h[c] + pacald[c]	reversible	Transport, Inner Membrane
PACALDtex	phenethylacetaldehyde transport via diffusion (extracellular to periplasm)	pacald[e] <==> pacald[p]	reversible	Transport, Outer Membrane Porin	( ABE337 or ABEc51 or ABU178b0 or ABE1c99 )	( b0241 or b0929 or b1377 or b2215 )
PACCOAL	phenylacetate-CoA ligase	[c] : atp + coa + pac --> amp + phaccoa + ppi	forward only	Alternate Carbon Metabolism	ADY599	b1398
PANTS	pantothenate synthase	[c] : ala-B + atp + pant-R --> amp + h + pnto-R + ppi	forward only	Cofactor and Prosthetic Group Biosynthesis	ABE1d1	b0133
PAPA120	Phosphatidate phosphatase (n-C12:0)	[c] : h2o + pa120 --> 12dgr120 + pi	forward only	Glycerophospholipid Metabolism	ABE10c6	b1278
PAPA120pp	Phosphatidate phosphatase (periplasmic, n-C12:0)	[p] : h2o + pa120 --> 12dgr120 + pi	forward only	Glycerophospholipid Metabolism	ABE10c6	b1278
PAPA140	Phosphatidate phosphatase (n-C14:0)	[c] : h2o + pa140 --> 12dgr140 + pi	forward only	Glycerophospholipid Metabolism	ABE10c6	b1278
PAPA140pp	Phosphatidate phosphatase (periplasmic, n-C14:0)	[p] : h2o + pa140 --> 12dgr140 + pi	forward only	Glycerophospholipid Metabolism	ABE10c6	b1278
PAPA141	Phosphatidate phosphatase (n-C14:1)	[c] : h2o + pa141 --> 12dgr141 + pi	forward only	Glycerophospholipid Metabolism	ABE10c6	b1278
PAPA141pp	Phosphatidate phosphatase (periplasmic, n-C14:1)	[p] : h2o + pa141 --> 12dgr141 + pi	forward only	Glycerophospholipid Metabolism	ABE10c6	b1278
PAPA160	Phosphatidate phosphatase (n-C16:0)	[c] : h2o + pa160 --> 12dgr160 + pi	forward only	Glycerophospholipid Metabolism	ABE10c6	b1278
PAPA160pp	Phosphatidate phosphatase (periplasmic, n-C16:0)	[p] : h2o + pa160 --> 12dgr160 + pi	forward only	Glycerophospholipid Metabolism	ABE10c6	b1278
PAPA161	Phosphatidate phosphatase (n-C16:1)	[c] : h2o + pa161 --> 12dgr161 + pi	forward only	Glycerophospholipid Metabolism	ABE10c6	b1278
PAPA161pp	Phosphatidate phosphatase (periplasmic, n-C16:1)	[p] : h2o + pa161 --> 12dgr161 + pi	forward only	Glycerophospholipid Metabolism	ABE10c6	b1278
PAPA180	Phosphatidate phosphatase (n-C18:0)	[c] : h2o + pa180 --> 12dgr180 + pi	forward only	Glycerophospholipid Metabolism	ABE10c6	b1278
PAPA180pp	Phosphatidate phosphatase (periplasmic, n-C18:0)	[p] : h2o + pa180 --> 12dgr180 + pi	forward only	Glycerophospholipid Metabolism	ABE10c6	b1278
PAPA181	Phosphatidate phosphatase (n-C18:1)	[c] : h2o + pa181 --> 12dgr181 + pi	forward only	Glycerophospholipid Metabolism	ABE10c6	b1278
PAPA181pp	Phosphatidate phosphatase (periplasmic, n-C18:1)	[p] : h2o + pa181 --> 12dgr181 + pi	forward only	Glycerophospholipid Metabolism	ABE10c6	b1278
PAPPT3	phospho-N-acetylmuramoyl-pentapeptide-transferase (meso-2,6-diaminopimelate)	[c] : udcpp + ugmda --> uagmda + ump	forward only	Cell Envelope Biosynthesis	ABE13c	b0087
PAPSR	phosphoadenylyl-sulfate reductase (thioredoxin)	[c] : paps + trdrd --> (2) h + pap + so3 + trdox	forward only	Cysteine Metabolism	( ( ABE2361 and ABE2135 ) or ( ABE2361 and ABE3045 ) )	( ( b2762 and b2582 ) or ( b2762 and b3781 ) )
PAPSR2	phosphoadenylyl-sulfate reductase (glutaredoxin)	[c] : grxrd + paps --> grxox + (2) h + pap + so3	forward only	Cysteine Metabolism	( ( ABE2361 and ABEb4d ) or ( ABE2361 and ABEe1f ) or ( ABE2361 and ABE1597 ) or ( ABE2361 and ABE2e19 ) )	( ( b2762 and b0849 ) or ( b2762 and b1064 ) or ( b2762 and b1654 ) or ( b2762 and b3610 ) )
PDE1	3',5'-cyclic-nucleotide phosphodiesterase	[c] : camp + h2o --> amp + h	forward only	Nucleotide Salvage Pathway	ADY5fa	b1489
PDH	pyruvate dehydrogenase	[c] : coa + nad + pyr --> accoa + co2 + nadh	forward only	Glycolysis/Gluconeogenesis	( ABE18d and ABE190 and ABE194 )	( b0114 and b0115 and b0116 )
PDX5PO2	pyridoxine 5'-phosphate oxidase (anaerboic	[c] : nad + pdx5p --> h + nadh + pydx5p	forward only	Cofactor and Prosthetic Group Biosynthesis
PDX5POi	pyridoxine 5'-phosphate oxidase	[c] : o2 + pdx5p --> h2o2 + pydx5p	forward only	Cofactor and Prosthetic Group Biosynthesis	ABE156a	b1638
PDX5PS	Pyridoxine 5'-phosphate synthase	[c] : dxyl5p + nad + phthr --> co2 + h + (2) h2o + nadh + pdx5p + pi	forward only	Cofactor and Prosthetic Group Biosynthesis	( ABEb2 and ABE20f3 )	( b0052 and b2564 )
PDXPP	Pyridoxine 5-phosphate phosphatase	[c] : h2o + pdx5p --> pi + pydxn	forward only	Cofactor and Prosthetic Group Biosynthesis
PE120abcpp	phosphatidylethanolamine transport via ABC system (n-C12:0, periplasm)	atp[c] + h2o[c] + pe120[c] --> adp[c] + h[c] + pe120[p] + pi[c]	forward only	Transport, Inner Membrane	ABEc29	b0914
PE140abcpp	phosphatidylethanolamine transport via ABC system (n-C14:0, periplasm)	atp[c] + h2o[c] + pe140[c] --> adp[c] + h[c] + pe140[p] + pi[c]	forward only	Transport, Inner Membrane	ABEc29	b0914
PE141abcpp	phosphatidylethanolamine transport via ABC system (n-C14:1, periplasm)	atp[c] + h2o[c] + pe141[c] --> adp[c] + h[c] + pe141[p] + pi[c]	forward only	Transport, Inner Membrane	ABEc29	b0914
PE160abcpp	phosphatidylethanolamine transport via ABC system (n-C16:0, periplasm)	atp[c] + h2o[c] + pe160[c] --> adp[c] + h[c] + pe160[p] + pi[c]	forward only	Transport, Inner Membrane	ABEc29	b0914
PE161abcpp	phosphatidylethanolamine transport via ABC system (n-C16:1, periplasm)	atp[c] + h2o[c] + pe161[c] --> adp[c] + h[c] + pe161[p] + pi[c]	forward only	Transport, Inner Membrane	ABEc29	b0914
PE180abcpp	phosphatidylethanolamine transport via ABC system (n-C18:0, periplasm)	atp[c] + h2o[c] + pe180[c] --> adp[c] + h[c] + pe180[p] + pi[c]	forward only	Transport, Inner Membrane	ABEc29	b0914
PE181abcpp	phosphatidylethanolamine transport via ABC system (n-C18:1, periplasm)	atp[c] + h2o[c] + pe181[c] --> adp[c] + h[c] + pe181[p] + pi[c]	forward only	Transport, Inner Membrane	ABEc29	b0914
PEAMNOpp	Phenethylamine oxidase	[p] : h2o + o2 + peamn --> h2o2 + nh4 + pacald	forward only	Nitrogen Metabolism	ADY58d	b1386
PEAMNtex	phenethylamine transport via diffusion (extracellular to periplasm)	peamn[e] <==> peamn[p]	reversible	Transport, Outer Membrane Porin	( ABE337 or ABEc51 or ABU178b0 or ABE1c99 )	( b0241 or b0929 or b1377 or b2215 )
PERD	Erythronate 4-phosphate (4per) dehydrogenase	[c] : 4per + nad <==> h + nadh + ohpb	reversible	Cofactor and Prosthetic Group Biosynthesis	ABE1def	b2320
PETNT161pp	phosphoethanolamine transferase (c-C16:1)	[p] : lipa + pe161 --> 12dgr161 + enlipa	forward only	Lipopolysaccharide Biosynthesis / Recycling	ABE2d3d	b3546
PETNT181pp	phosphoethanolamine transferase (c-C16:1)	[p] : lipa + pe181 --> 12dgr181 + enlipa	forward only	Lipopolysaccharide Biosynthesis / Recycling	ABE2d3d	b3546
PFK	phosphofructokinase	[c] : atp + f6p --> adp + fdp + h	forward only	Glycolysis/Gluconeogenesis	( ABE31f5 or ABE1674 )	( b3916 or b1723 )
PFK_2	Phosphofructokinase	[c] : atp + tag6p-D --> adp + h + tagdp-D	forward only	Alternate Carbon Metabolism	ABE31f5	b3916
PFL	pyruvate formate lyase	[c] : coa + pyr --> accoa + for	forward only	Pyruvate Metabolism	( ( ( ABEbfc and ABEbff ) and ABE2129 ) or ( ABEbfc and ABEbff ) or ( ABEbfc and ABE2802 ) or ( ABE3286 and ABE3289 ) or ( ABEafa and ABEafc ) )	( ( ( b0902 and b0903 ) and b2579 ) or ( b0902 and b0903 ) or ( b0902 and b3114 ) or ( b3951 and b3952 ) or ( b0823 and b0824 ) )
PG120abcpp	phosphatidylglycerol transport via ABC system (n-C12:0, periplasm)	atp[c] + h2o[c] + pg120[c] --> adp[c] + h[c] + pg120[p] + pi[c]	forward only	Transport, Inner Membrane	ABEc29	b0914
PG140abcpp	phosphatidylglycerol transport via ABC system (n-C14:0, periplasm)	atp[c] + h2o[c] + pg140[c] --> adp[c] + h[c] + pg140[p] + pi[c]	forward only	Transport, Inner Membrane	ABEc29	b0914
PG141abcpp	phosphatidylglycerol transport via ABC system (n-C14:1, periplasm)	atp[c] + h2o[c] + pg141[c] --> adp[c] + h[c] + pg141[p] + pi[c]	forward only	Transport, Inner Membrane	ABEc29	b0914
PG160abcpp	phosphatidylglycerol transport via ABC system (n-C16:0, periplasm)	atp[c] + h2o[c] + pg160[c] --> adp[c] + h[c] + pg160[p] + pi[c]	forward only	Transport, Inner Membrane	ABEc29	b0914
PG161abcpp	phosphatidylglycerol transport via ABC system (n-C16:1, periplasm)	atp[c] + h2o[c] + pg161[c] --> adp[c] + h[c] + pg161[p] + pi[c]	forward only	Transport, Inner Membrane	ABEc29	b0914
PG180abcpp	phosphatidylglycerol transport via ABC system (n-C18:0, periplasm)	atp[c] + h2o[c] + pg180[c] --> adp[c] + h[c] + pg180[p] + pi[c]	forward only	Transport, Inner Membrane	ABEc29	b0914
PG181abcpp	phosphatidylglycerol transport via ABC system (n-C18:1, periplasm)	atp[c] + h2o[c] + pg181[c] --> adp[c] + h[c] + pg181[p] + pi[c]	forward only	Transport, Inner Membrane	ABEc29	b0914
PGAMT	phosphoglucosamine mutase	[c] : gam1p <==> gam6p	reversible	Cell Envelope Biosynthesis	ABE28c7	b3176
PGCD	phosphoglycerate dehydrogenase	[c] : 3pg + nad --> 3php + h + nadh	forward only	Glycine and Serine Metabolism	ABE2559	b2913
PGI	glucose-6-phosphate isomerase	[c] : g6p <==> f6p	reversible	Glycolysis/Gluconeogenesis	ABE336b	b4025
PGK	phosphoglycerate kinase	[c] : 3pg + atp <==> 13dpg + adp	reversible	Glycolysis/Gluconeogenesis	ABE2585	b2926
PGL	6-phosphogluconolactonase	[c] : 6pgl + h2o --> 6pgc + h	forward only	Pentose Phosphate Pathway	( ABEa33 or ABE2f80 )	( b0767 or b3718 )
PGLYCP	Phosphoglycolate phosphatase	[c] : 2pglyc + h2o --> glyclt + pi	forward only	Alternate Carbon Metabolism	ABE2b32	b3385
PGM	phosphoglycerate mutase	[c] : 2pg <==> 3pg	reversible	Glycolysis/Gluconeogenesis	( ABE2e2a or ABE3850 or ABEa03 )	( b3612 or b4395 or b0755 )
PGMT	phosphoglucomutase	[c] : g1p <==> g6p	reversible	Alternate Carbon Metabolism	( ABE2292 or ABE929 or ABE1144 )	( b2690 or b0688 or b1317 )
PGP120abcpp	phosphatidylglycerophosphate transport via ABC system (n-C12:0, periplasm)	atp[c] + h2o[c] + pgp120[c] --> adp[c] + h[c] + pgp120[p] + pi[c]	forward only	Transport, Inner Membrane	ABEc29	b0914
PGP140abcpp	phosphatidylglycerophosphate transport via ABC system (n-C14:0, periplasm)	atp[c] + h2o[c] + pgp140[c] --> adp[c] + h[c] + pgp140[p] + pi[c]	forward only	Transport, Inner Membrane	ABEc29	b0914
PGP141abcpp	phosphatidylglycerophosphate transport via ABC system (n-C14:1, periplasm)	atp[c] + h2o[c] + pgp141[c] --> adp[c] + h[c] + pgp141[p] + pi[c]	forward only	Transport, Inner Membrane	ABEc29	b0914
PGP160abcpp	phosphatidylglycerophosphate transport via ABC system (n-C16:0, periplasm)	atp[c] + h2o[c] + pgp160[c] --> adp[c] + h[c] + pgp160[p] + pi[c]	forward only	Transport, Inner Membrane	ABEc29	b0914
PGP161abcpp	phosphatidylglycerophosphate transport via ABC system (n-C16:1, periplasm)	atp[c] + h2o[c] + pgp161[c] --> adp[c] + h[c] + pgp161[p] + pi[c]	forward only	Transport, Inner Membrane	ABEc29	b0914
PGP180abcpp	phosphatidylglycerophosphate transport via ABC system (n-C18:0, periplasm)	atp[c] + h2o[c] + pgp180[c] --> adp[c] + h[c] + pgp180[p] + pi[c]	forward only	Transport, Inner Membrane	ABEc29	b0914
PGP181abcpp	phosphatidylglycerophosphate transport via ABC system (n-C18:1, periplasm)	atp[c] + h2o[c] + pgp181[c] --> adp[c] + h[c] + pgp181[p] + pi[c]	forward only	Transport, Inner Membrane	ABEc29	b0914
PGPP120	phosphatidylglycerol phosphate phosphatase (n-C14:0)	[c] : h2o + pgp120 --> pg120 + pi	forward only	Glycerophospholipid Metabolism	( ABE10c6 or ABE5ae )	( b1278 or b0418 )
PGPP120pp	phosphatidylglycerol phosphate phosphatase (periplasm, n-C14:0)	[p] : h2o + pgp120 --> pg120 + pi	forward only	Glycerophospholipid Metabolism	( ABE10c6 or ABE5ae )	( b1278 or b0418 )
PGPP140	phosphatidylglycerol phosphate phosphatase (n-C14:0)	[c] : h2o + pgp140 --> pg140 + pi	forward only	Glycerophospholipid Metabolism	( ABE5ae or ABE10c6 )	( b0418 or b1278 )
PGPP140pp	phosphatidylglycerol phosphate phosphatase (periplasm, n-C14:0)	[p] : h2o + pgp140 --> pg140 + pi	forward only	Glycerophospholipid Metabolism	( ABE10c6 or ABE5ae )	( b1278 or b0418 )
PGPP141	phosphatidylglycerol phosphate phosphatase (n-C14:1)	[c] : h2o + pgp141 --> pg141 + pi	forward only	Glycerophospholipid Metabolism	( ABE10c6 or ABE5ae )	( b1278 or b0418 )
PGPP141pp	phosphatidylglycerol phosphate phosphatase (periplasm, n-C14:1)	[p] : h2o + pgp141 --> pg141 + pi	forward only	Glycerophospholipid Metabolism	( ABE5ae or ABE10c6 )	( b0418 or b1278 )
PGPP160	phosphatidylglycerol phosphate phosphatase (n-C16:0)	[c] : h2o + pgp160 --> pg160 + pi	forward only	Glycerophospholipid Metabolism	( ABE5ae or ABE10c6 )	( b0418 or b1278 )
PGPP160pp	phosphatidylglycerol phosphate phosphatase (periplasm, n-C16:0)	[p] : h2o + pgp160 --> pg160 + pi	forward only	Glycerophospholipid Metabolism	( ABE5ae or ABE10c6 )	( b0418 or b1278 )
PGPP161	phosphatidylglycerol phosphate phosphatase (n-C16:1)	[c] : h2o + pgp161 --> pg161 + pi	forward only	Glycerophospholipid Metabolism	( ABE5ae or ABE10c6 )	( b0418 or b1278 )
PGPP161pp	phosphatidylglycerol phosphate phosphatase (periplasm, n-C16:1)	[p] : h2o + pgp161 --> pg161 + pi	forward only	Glycerophospholipid Metabolism	( ABE10c6 or ABE5ae )	( b1278 or b0418 )
PGPP180	phosphatidylglycerol phosphate phosphatase (n-C18:0)	[c] : h2o + pgp180 --> pg180 + pi	forward only	Glycerophospholipid Metabolism	( ABE10c6 or ABE5ae )	( b1278 or b0418 )
PGPP180pp	phosphatidylglycerol phosphate phosphatase (periplasm, n-C18:0)	[p] : h2o + pgp180 --> pg180 + pi	forward only	Glycerophospholipid Metabolism	( ABE10c6 or ABE5ae )	( b1278 or b0418 )
PGPP181	phosphatidylglycerol phosphate phosphatase (n-C18:1)	[c] : h2o + pgp181 --> pg181 + pi	forward only	Glycerophospholipid Metabolism	( ABE5ae or ABE10c6 )	( b0418 or b1278 )
PGPP181pp	phosphatidylglycerol phosphate phosphatase (periplasm, n-C18:1)	[p] : h2o + pgp181 --> pg181 + pi	forward only	Glycerophospholipid Metabolism	( ABE5ae or ABE10c6 )	( b0418 or b1278 )
PGSA120	Phosphatidylglycerol synthase (n-C12:0)	[c] : cdpdddecg + glyc3p --> cmp + h + pgp120	forward only	Glycerophospholipid Metabolism	ABE18df	b1912
PGSA140	Phosphatidylglycerol synthase (n-C14:0)	[c] : cdpdtdecg + glyc3p --> cmp + h + pgp140	forward only	Glycerophospholipid Metabolism	ABE18df	b1912
PGSA141	Phosphatidylglycerol synthase (n-C14:1)	[c] : cdpdtdec7eg + glyc3p --> cmp + h + pgp141	forward only	Glycerophospholipid Metabolism	ABE18df	b1912
PGSA160	Phosphatidylglycerol synthase (n-C16:0)	[c] : cdpdhdecg + glyc3p --> cmp + h + pgp160	forward only	Glycerophospholipid Metabolism	ABE18df	b1912
PGSA161	Phosphatidylglycerol synthase (n-C16:1)	[c] : cdpdhdec9eg + glyc3p --> cmp + h + pgp161	forward only	Glycerophospholipid Metabolism	ABE18df	b1912
PGSA180	Phosphatidylglycerol synthase (n-C18:0)	[c] : cdpdodecg + glyc3p --> cmp + h + pgp180	forward only	Glycerophospholipid Metabolism	ABE18df	b1912
PGSA181	Phosphatidylglycerol synthase (n-C18:1)	[c] : cdpdodec11eg + glyc3p --> cmp + h + pgp181	forward only	Glycerophospholipid Metabolism	ABE18df	b1912
PHEMEabcpp	protoheme transport via ABC system (periplasm)	atp[c] + h2o[c] + pheme[c] --> adp[c] + h[c] + pheme[p] + pi[c]	forward only	Transport, Inner Membrane	( ABE1c6f and ABE1c6d and ABE1c6b )	( b2201 and b2200 and b2199 )
PHEMEtiex	protoheme transport irreversible out via diffusion (periplasm to extracellular)	pheme[p] --> pheme[e]	forward only	Transport, Outer Membrane
PHEt2rpp	L-phenylalanine reversible transport via proton symport (periplasm)	h[p] + phe-L[p] <==> h[c] + phe-L[c]	reversible	Transport, Inner Membrane	( ABE7b8 or ABE180 )	( b0576 or b0112 )
PHETA1	phenylalanine transaminase	[c] : akg + phe-L <==> glu-L + phpyr	reversible	Tyrosine, Tryptophan, and Phenylalanine Metabolism	( ABEc4e or ABE33de or ABE301c )	( b0928 or b4054 or b3770 )
PHEtex	L-phenylalanine transport via diffusion (extracellular to periplasm)	phe-L[e] <==> phe-L[p]	reversible	Transport, Outer Membrane Porin	( ABE337 or ABEc51 or ABU178b0 or ABE1c99 )	( b0241 or b0929 or b1377 or b2215 )
PHETRS	Phenylalanyl-tRNA synthetase	[c] : atp + phe-L + trnaphe --> amp + phetrna + ppi	forward only	tRNA Charging	( ABE1655 and ABE165a )	( b1713 and b1714 )
PHYTSpp	Phytase (periplasm)	[p] : (6) h2o + minohp --> inost + (6) pi	forward only	Alternate Carbon Metabolism	ABEce9	b0980
PIt2rpp	phosphate reversible transport via symport (periplasm)	h[p] + pi[p] <==> h[c] + pi[c]	reversible	Inorganic Ion Transport and Metabolism	( ABE2648 or ABE2c8f )	( b2987 or b3493 )
PItex	phosphate transport via diffusion (extracellular to periplasm)	pi[e] <==> pi[p]	reversible	Transport, Outer Membrane Porin	( ABE337 or ABEc51 or ABU178b0 or ABE1c99 )	( b0241 or b0929 or b1377 or b2215 )
PIuabcpp	phosphate transport via ABC system (uptake, periplasm)	atp[c] + h2o[c] + pi[p] --> adp[c] + h[c] + (2) pi[c]	forward only	Inorganic Ion Transport and Metabolism	( ABE2f98 and ABE2f93 and ABE2f9a and ABE2f9e )	( b3726 and b3725 and b3727 and b3728 )
PLIPA1A120pp	Phospholipase A1 (phosphatidate, n-C12:0) (periplasm)	[p] : h2o + pa120 --> 2ddecg3p + ddca	forward only	Glycerophospholipid Metabolism	ABE30bf	b3821
PLIPA1A140pp	Phospholipase A1 (phosphatidate, n-C14:0) (periplasm)	[p] : h2o + pa140 --> 2tdecg3p + ttdca	forward only	Glycerophospholipid Metabolism	ABE30bf	b3821
PLIPA1A141pp	Phospholipase A1 (phosphatidate, n-C14:1) (periplasm)	[p] : h2o + pa141 --> 2tdec7eg3p + ttdcea	forward only	Glycerophospholipid Metabolism	ABE30bf	b3821
PLIPA1A160pp	Phospholipase A1 (phosphatidate, n-C16:0) (periplasm)	[p] : h2o + pa160 --> 2hdecg3p + hdca	forward only	Glycerophospholipid Metabolism	ABE30bf	b3821
PLIPA1A161pp	Phospholipase A1 (phosphatidate, n-C16:1) (periplasm)	[p] : h2o + pa161 --> 2hdec9eg3p + hdcea	forward only	Glycerophospholipid Metabolism	ABE30bf	b3821
PLIPA1A180pp	Phospholipase A1 (phosphatidate, n-C18:0) (periplasm)	[p] : h2o + pa180 --> 2odecg3p + ocdca	forward only	Glycerophospholipid Metabolism	ABE30bf	b3821
PLIPA1A181pp	Phospholipase A1 (phosphatidate, n-C18:1) (periplasm)	[p] : h2o + pa181 --> 2odec11eg3p + ocdcea	forward only	Glycerophospholipid Metabolism	ABE30bf	b3821
PLIPA1E120pp	Phospholipase A1 (phosphatidylethanolamine, n-C12:0) (periplasm)	[p] : h2o + pe120 --> 2agpe120 + ddca + h	forward only	Glycerophospholipid Metabolism	ABE30bf	b3821
PLIPA1E140pp	Phospholipase A1 (phosphatidylethanolamine, n-C14:0) (periplasm)	[p] : h2o + pe140 --> 2agpe140 + h + ttdca	forward only	Glycerophospholipid Metabolism	ABE30bf	b3821
PLIPA1E141pp	Phospholipase A1 (phosphatidylethanolamine, n-C14:1) (periplasm)	[p] : h2o + pe141 --> 2agpe141 + h + ttdcea	forward only	Glycerophospholipid Metabolism	ABE30bf	b3821
PLIPA1E160pp	Phospholipase A1 (phosphatidylethanolamine, n-C16:0) (periplasm)	[p] : h2o + pe160 --> 2agpe160 + h + hdca	forward only	Glycerophospholipid Metabolism	ABE30bf	b3821
PLIPA1E161pp	Phospholipase A1 (phosphatidylethanolamine, n-C16:1) (periplasm)	[p] : h2o + pe161 --> 2agpe161 + h + hdcea	forward only	Glycerophospholipid Metabolism	ABE30bf	b3821
PLIPA1E180pp	Phospholipase A1 (phosphatidylethanolamine, n-C18:0) (periplasm)	[p] : h2o + pe180 --> 2agpe180 + h + ocdca	forward only	Glycerophospholipid Metabolism	ABE30bf	b3821
PLIPA1E181pp	Phospholipase A1 (phosphatidylethanolamine, n-C18:1) (periplasm)	[p] : h2o + pe181 --> 2agpe181 + h + ocdcea	forward only	Glycerophospholipid Metabolism	ABE30bf	b3821
PLIPA1G120pp	Phospholipase A1 (phosphatidylglycerol, n-C12:0) (periplasm)	[p] : h2o + pg120 --> 2agpg120 + ddca + h	forward only	Glycerophospholipid Metabolism	ABE30bf	b3821
PLIPA1G140pp	Phospholipase A1 (phosphatidylglycerol, n-C14:0) (periplasm)	[p] : h2o + pg140 --> 2agpg140 + h + ttdca	forward only	Glycerophospholipid Metabolism	ABE30bf	b3821
PLIPA1G141pp	Phospholipase A1 (phosphatidylglycerol, n-C14:1) (periplasm)	[p] : h2o + pg141 --> 2agpg141 + h + ttdcea	forward only	Glycerophospholipid Metabolism	ABE30bf	b3821
PLIPA1G160pp	Phospholipase A1 (phosphatidylglycerol, n-C16:0) (periplasm)	[p] : h2o + pg160 --> 2agpg160 + h + hdca	forward only	Glycerophospholipid Metabolism	ABE30bf	b3821
PLIPA1G161pp	Phospholipase A1 (phosphatidylglycerol, n-C16:1) (periplasm)	[p] : h2o + pg161 --> 2agpg161 + h + hdcea	forward only	Glycerophospholipid Metabolism	ABE30bf	b3821
PLIPA1G180pp	Phospholipase A1 (phosphatidylglycerol, n-C18:0) (periplasm)	[p] : h2o + pg180 --> 2agpg180 + h + ocdca	forward only	Glycerophospholipid Metabolism	ABE30bf	b3821
PLIPA1G181pp	Phospholipase A1 (phosphatidylglycerol, n-C18:1) (periplasm)	[p] : h2o + pg181 --> 2agpg181 + h + ocdcea	forward only	Glycerophospholipid Metabolism	ABE30bf	b3821
PLIPA2A120pp	Phospholipase A2 (phosphatidate, n-C12:0) (periplasm)	[p] : h2o + pa120 --> 1ddecg3p + ddca + h	forward only	Glycerophospholipid Metabolism	ABE30bf	b3821
PLIPA2A140pp	Phospholipase A2 (phosphatidate, n-C14:0) (periplasm)	[p] : h2o + pa140 --> 1tdecg3p + h + ttdca	forward only	Glycerophospholipid Metabolism	ABE30bf	b3821
PLIPA2A141pp	Phospholipase A2 (phosphatidate, n-C14:1) (periplasm)	[p] : h2o + pa141 --> 1tdec7eg3p + h + ttdcea	forward only	Glycerophospholipid Metabolism	ABE30bf	b3821
PLIPA2A160pp	Phospholipase A2 (phosphatidate, n-C16:0) (periplasm)	[p] : h2o + pa160 --> 1hdecg3p + h + hdca	forward only	Glycerophospholipid Metabolism	ABE30bf	b3821
PLIPA2A161pp	Phospholipase A2 (phosphatidate, n-C16:1) (periplasm)	[p] : h2o + pa161 --> 1hdec9eg3p + h + hdcea	forward only	Glycerophospholipid Metabolism	ABE30bf	b3821
PLIPA2A180pp	Phospholipase A2 (phosphatidate, n-C18:0) (periplasm)	[p] : h2o + pa180 --> 1odecg3p + h + ocdca	forward only	Glycerophospholipid Metabolism	ABE30bf	b3821
[truncated: 469 more rows]
