# Supplementary material for: The evolution of metabolic networks of E. coli
Source: BMC Syst Biol. 2011 Nov 1;5:182. doi: 10.1186/1752-0509-5-182 (PMC3229490; doi:10.1186/1752-0509-5-182)
Supplement: Additional file 6 — Quantitative experimental batch growth data for six E. coli and one Salmonella strain for aerobic and anaerobic conditions. This file contains 3 tables, the first contains the biomass data (g/L), the second contains glucose data (g/L), and the third contains the optical density data (600 nm and 1 cm cuvette path length) for experimental batch growth of six E. coli and one Salmonella strain for aerobic or anaerobic conditions. Values highlighted in yellow reflect the timepoints used to determine lineage-specific glucose uptake rates and strain-specific growth rates. [file 1752-0509-5-182-S6.XLS]

## Sheet: Biomass
Aerobic					Aerobic					Aerobic					Aerobic					Aerobic					Aerobic					Aerobic
K12 MG1655					W3110					EDL933					Sakai					CFTO73					UTI89					LT2
Time (h)	Biomass 1	Biomass 2	Biomass 3		Time (h)	Biomass 1	Biomass 2	Biomass 3		Time (h)	Biomass 1	Biomass 2	Biomass 3		Time (h)	Biomass 1	Biomass 2	Biomass 3		Time (h)	Biomass 1	Biomass 2	Biomass 3		Time (h)	Biomass 1	Biomass 2	Biomass 3		Time (h)	Biomass 1	Biomass 2	Biomass 3
0	0.005	0.005	0.0025		0	0.009	0.009	0.008		0	0.0066	0.00625	0.0067		0	0.009	0.009	0.008		0	0.008	0.01	0.009		0	0.011	0.01	0.009		0	0.005	0.006	0.007
1	0.0175	0.125	0.005		1	0.0134	0.0126	0.0126		1	0.0125	0.0175	0.0125		1	0.011	0.01	0.012		1	0.01	0.01	0.015		1	0.017	0.012	0.012		1	0.015	0.01	0.0125
2	0.0025	0.01	0.015		2	0.0217	0.02	0.0223		2	0.035	0.0525	0.0275		2	0.0168	0.017	0.0191		2	0.025	0.025	0.03		2	0.038	0.034	0.038		2	0.0425	0.04	0.0275
3	0.02	0.03	0.0325		3	0.0348	0.0316	0.0364		3	0.0675	0.08	0.07		3	0.0356	0.033	0.038		3	0.0675	0.07	0.065		3	0.0225	0.0125	0.01		3	0.0925	0.07	0.07
4	0.0575	0.0675	0.0725		4	0.0736	0.0542	0.0644		4	0.155	0.1775	0.1825		4	0.06	0.05	0.065		4	0.1625	0.1525	0.1475		4	0.1025	0.1175	0.105		4	0.2525	0.24	0.24
5	0.12	0.12	0.15		5	0.0825	0.0625	0.085		5	0.425	0.365	0.4125		5	0.1675	0.155	0.1825		5	0.365	0.34	0.375		5	0.2625	0.2825	0.2875		5	0.6	0.54	0.53
6	0.22	0.235	0.24		6	0.165	0.1425	0.175		6	0.78	0.89	0.905		6	0.43	0.4325	0.48		6	0.835	0.875	0.86		6	0.55	0.5025	0.52		6	0.975	0.925	0.92
7	0.42	0.455	0.51		7	0.305	0.305	0.335		7	0.93	1.045	0.5275		7	0.85	0.785	0.935		7	1.045	1.12	1.025		7	0.8	0.79	0.735		7	0.895	0.965	0.89
8	0.705	0.765	0.835		8	0.5125	0.5025	0.56		8	0.915	1.065	0.5025		8	0.805	0.865	0.85		8	1.025	1.06	1.06		8	0.7126	0.629	0.763		8	0.805	0.916	0.8765
9	0.9	0.915	0.89		9	0.575	0.595	0.635		9	0.842	0.961	0.944
10	0.89	0.905	0.88		10	0.665	0.62	0.615
					11	0.626	0.63	0.669
Anaerobic					Anaerobic					Anaerobic					Anaerobic					Anaerobic					Anaerobic					Anaerobic
K12 MG1655					W3110					EDL933					Sakai					CFTO73					UTI89					LT2
Time (h)	Biomass 1	Biomass 2	Biomass 3		Time (h)	Biomass 1	Biomass 2	Biomass 3		Time (h)	Biomass 1	Biomass 2	Biomass 3		Time (h)	Biomass 1	Biomass 2	Biomass 3		Time (h)	Biomass 1	Biomass 2	Biomass 3		Time (h)	Biomass 1	Biomass 2	Biomass 3		Time (h)	Biomass 1	Biomass 2	Biomass 3
0	0.0075	0.006	0.008		0	0.011	0.011	0.012		0	0.01	0.0125	0.01		0	0.01	0.0106	0.0098		0	0.008	0.01	0.01		0	0.012	0.011	0.0095		0	0.008	0.009	0.008
1	0.0125	0.011	0.0175		1	0.0141	0.0171	0.0171		1	0.028	0.025	0.0375		1	0.014	0.014	0.013		1	0.01	0.0125	0.0125		1	0.01375	0.0125	0.0125		1	0.01	0.0075	0.01
2	0.015	0.02	0.02		2	0.0258	0.0261	0.0275		2	0.045	0.028	0.045		2	0.0278	0.0264	0.0247		2	0.0175	0.025	0.0225		2	0.015	0.01625	0.0175		2	0.015	0.0125	0.0125
3	0.0175	0.025	0.04		3	0.0336	0.0359	0.0317		3	0.0575	0.042	0.0625		3	0.03	0.03	0.025		3	0.05	0.04	0.05		3	0.065	0.0575	0.0525		3	0.0225	0.0175	0.015
4	0.045	0.035	0.0375		4	0.035	0.035	0.0375		4	0.1125	0.05	0.0725		4	0.0825	0.0725	0.1125		4	0.095	0.0925	0.1		4	0.12	0.1275	0.1		4	0.035	0.0275	0.025
5	0.075	0.0725	0.085		5	0.04	0.0425	0.05		5	0.1375	0.08	0.1025		5	0.195	0.1725	0.1775		5	0.185	0.1925	0.2225		5	0.19	0.2175	0.2025		5	0.0775	0.08	0.0725
6	0.1075	0.1175	0.13		6	0.0675	0.0625	0.075		6	0.2525	0.1625	0.2		6	0.275	0.25	0.255		6	0.2775	0.2825	0.285		6	0.25	0.24	0.22		6	0.155	0.16	0.165
7	0.1675	0.1825	0.1725		7	0.085	0.0675	0.1375		7	0.33	0.265	0.365		7	0.267	0.269	0.273		7	0.315	0.285	0.288		7	0.32	0.33	0.315		7	0.25	0.25	0.2375
8	0.23	0.2275	0.255		8	0.156	0.155	0.167		8	0.375	0.33	0.39		8	0.263	0.263	0.258		8	0.275	0.31	0.3		8	0.298	0.313	0.308		8	0.24	0.225	0.275
9	0.22	0.265	0.26		9	0.181	0.183	0.195		9	0.345	0.374	0.387		9	0.225	0.215	0.2		9	0.28	0.285	0.28							9	0.245	0.23	0.215
10	0.231	0.246	0.246		10	0.205	0.2	0.205		10	0.345	0.337	0.335
					11	0.194	0.201	0.203

## Sheet: Glucose
Aerobic			glucose (g/L)		Aerobic					Aerobic
K12 MG1655					EDL933					UTI89
Time (h)	glucose1	glu2	glu3		Time (h)	glu1	glu2	glu3		Time (h)	glu1	glu2	glu3
0	1.931	1.8709	1.93		0	1.98	1.95	2.01		0	1.91	1.96	2.02
1	1.96	1.96	1.99		1	1.94	1.85	1.912		1	1.84	1.8	1.94
2	1.92	1.946	1.97		2	1.88	1.8	1.82		2	1.76	1.75	1.82
3	1.86	1.85	1.92		3	1.7	1.76	1.709		3	1.63	1.58	1.69
4	1.773	1.653	1.82		4	1.57	1.516	1.53		4	1.58	1.55	1.58
5	1.561	1.565	1.588		5	0.994	0.849	1.16		5	1.54	1.45	1.496
6	0.994	0.849	1.16		6	0.332	0.566	0.112		6	0.633	0.576	0.616
7	0.044	0.06	0.123		7	0.0143	0.034	0.0119		7	0.063	0.061	0.043
8	0.086	0	0.092		8	0	0.01	0		8	0.001	0.00025	0.00075
9	0	0	0
Anaerobic			glucose (g/L)		Anaerobic					Anaerobic
K12 MG1655					EDL933					UTI89
Time (h)	glucose1	glu2	glu3		Time (h)	glu1	glu2	glu3		Time (h)	glu1	glu2	glu3
0	2.05	2.09	2.1		0	2.02	1.96	1.99		0	2.004	1.95	1.972
1	2.01	1.96	1.85		1	1.9	1.88	1.916		1	1.76	1.83	1.76
2	1.96	1.88	1.75		2	1.866	1.833	1.75		2	1.583	1.716	1.583
3	1.883	1.76	1.633		3	1.81	1.72	1.716		3	1.5	1.46	1.43
4	1.73	1.71	1.65		4	1.75	1.616	1.58		4	1.283	1.25	1.43
5	1.65	1.66	1.516		5	1.56	1.53	1.466		5	0.566	0.5	0.483
6	1.6	1.58	1.53		6	0.683	0.683	0.78		6	0.103	0.1166	0.101
7	1.416	1.15	1.02		7	0.183	0.283	0.316		7	0.075	0.093	0.086
8	0.916	0.416	0.383		8	0.083	0.081	0		8	0	0	0

## Sheet: Optical Density
Aerobic
MG1655	Aerobic
Cuvette
Hour	0	1	2	3	4	5	6	7	8	9	10
Trial 1	0.021	0.049	0.055	0.099	0.164	0.293	0.511	0.926	1.684	2.196	2.1
	0.022	0.059	0.056	0.099	0.17	0.299	0.51	0.968	1.68	2.124	2.088
Trail 2	0.023	0.043	0.059	0.099	0.18	0.312	0.531	1.024	1.772	2.132	2.124
	0.025	0.041	0.058	0.101	0.18	0.316	0.534	1.032	1.792	2.076	2.144
Trail 3	0.028	0.038	0.062	0.11	0.2	0.343	0.574	1.126	1.888	2.096	2.084
	0.024	0.039	0.061	0.111	0.202	0.347	0.583	1.152	1.92	2.072	2.064
Average	0.0238333	0.0448333	0.0585	0.103167	0.182667	0.318333	0.5405	1.038	1.78933	2.116	2.10067
SE	0.00101379	0.00324979	0.00111803	0.00234402	0.00631752	0.00911287	0.0127299	0.0357845	0.0408923	0.0188468	0.0118397
W3110	Aerobic
Cuvette
Hour	0	1	2	3	4	5	6	7	8	9	10	11
Trial 1	0.025	0.034	0.055	0.088	0.292	0.256	0.452	0.684	1.134	1.362	1.468	1.584
	0.024	0.034	0.055	0.089	0.292	0.249	0.448	0.688	1.132	1.412	1.484	1.58
Trail 2	0.025	0.032	0.051	0.08	0.286	0.232	0.412	0.653	1.148	1.504	1.584	1.592
	0.024	0.032	0.051	0.08	0.285	0.237	0.416	0.658	1.16	1.512	1.596	1.588
Trail 3	0.023	0.032	0.057	0.092	0.282	0.258	0.444	0.705	1.266	1.588	1.708	1.692
	0.024	0.032	0.056	0.092	0.285	0.26	0.454	0.717	1.272	1.6	1.7	1.692
Average	0.0241667	0.0326667	0.0541667	0.0868333	0.287	0.248667	0.437667	0.684167	1.18533	1.49633	1.59	1.62133
SE	0.000307318	0.000421637	0.00104616	0.00225709	0.00167332	0.00477261	0.0076318	0.0103002	0.0267914	0.0385622	0.0417197	0.0224063
EDL933	Aerobic
Cuvette
Hour	0	1	2	3	4	5	6	7	8	9
Trial 1	0.029	0.034	0.068	0.143	0.351	0.81	1.848	2.392	2.03	1.93
	0.028	0.042	0.069	0.156	0.361	0.81	1.904	2.312	2.302	2.046
Trail 2	0.027	0.043	0.074	0.163	0.394	0.872	2.092	2.248	2.302	2.362
	0.026	0.037	0.078	0.165	0.39	0.877	2.024	2.236	2.378	2.174
Trail 3	0.028	0.039	0.088	0.179	0.422	0.895	2.24	2.192	2.218	2.238
	0.029	0.041	0.084	0.18	0.418	0.891	2.188	2.136	2.37	2.218
Average	0.0278333	0.0393333	0.0768333	0.164333	0.389333	0.859167	2.04933	2.25267	2.26667	2.16133
SE	0.000477261	0.00138243	0.00329056	0.00573682	0.0118087	0.015932	0.0631668	0.0367538	0.0528991	0.0622718
Sakai	Aerobic
Cuvette
Hour	0	1	2	3	4	5	6	7	8	9
Trial 1	0.026	0.029	0.044	0.093	0.205	0.447	1.1	2.296	2.32	2.03
	0.026	0.029	0.044	0.092	0.206	0.442	1.086	2.312	2.34	2.046
Trail 2	0.026	0.028	0.044	0.088	0.213	0.44	1.098	2.072	2.308	2.262
	0.026	0.029	0.045	0.089	0.212	0.456	1.088	2.092	2.116	2.134
Trail 3	0.025	0.031	0.05	0.102	0.242	0.515	1.22	2.336	2.396	2.238
	0.026	0.031	0.051	0.103	0.244	0.522	1.24	2.318	2.328	2.218
Average	0.0258333	0.0295	0.0463333	0.0945	0.220333	0.470333	1.13867	2.23767	2.30133	2.15467
SE	0.000166667	0.0005	0.00133333	0.0026426	0.00728774	0.0154244	0.0290823	0.0495699	0.0391192	0.0409281
CFTO73	Aerobic
Cuvette
Hour	0	1	2	3	4	5	6	7	8
Trial 1	0.023	0.032	0.073	0.154	0.333	0.713	1.623	2.256	2.064
	0.022	0.032	0.069	0.158	0.352	0.743	1.65	2.204	2.188
Trail 2	0.022	0.038	0.078	0.172	0.377	0.768	1.722	2.176	2.122
	0.024	0.036	0.081	0.172	0.393	0.772	1.76	2.164	2.124
Trail 3	0.027	0.037	0.075	0.16	0.348	0.734	1.684	2.192	2.164
	0.026	0.036	0.073	0.162	0.353	0.734	1.682	2.224	2.184
Average	0.024	0.0351667	0.0748333	0.163	0.359333	0.744	1.68683	2.20267	2.141
SE	0.000856349	0.00104616	0.00172079	0.00304412	0.00887193	0.00916879	0.020044	0.0136886	0.0192925
UTI89	Aerobic
Cuvette
Hour	0	1	2	3	4	5	6	7	8	9
Trial 1	0.028	0.044	0.108	0.269	0.462	0.813	1.326	1.942	1.848	1.856
	0.027	0.045	0.105	0.271	0.461	0.818	1.344	1.944	1.876	1.856
Trail 2	0.026	0.038	0.087	0.239	0.393	0.719	1.218	1.74	1.572	1.6
	0.026	0.038	0.086	0.241	0.392	0.72	1.22	1.75	1.568	1.624
Trail 3	0.022	0.039	0.096	0.261	0.437	0.802	1.424	2.056	1.972	1.988
	0.022	0.039	0.096	0.261	0.439	0.812	1.44	2.064	2	2
Average	0.0251667	0.0405	0.0963333	0.257	0.430667	0.780667	1.32867	1.916	1.806	1.82067
SE	0.00104616	0.00128452	0.00367575	0.00563323	0.0128132	0.0194588	0.0390646	0.0581653	0.0781571	0.0707176
LT2	Aerobic
Cuvette
Hour	0	1	2	3	4	5	6	7	8
Trial 1	0.028	0.051	0.089	0.252	0.549	1.292	2.14	2.12	2.1
	0.029	0.053	0.089	0.271	0.578	1.26	2.18	2.144	2.134
Trail 2	0.027	0.053	0.078	0.235	0.546	1.25	2.236	2.212	2.12
	0.026	0.054	0.079	0.24	0.525	1.24	2.16	2.216	2.16
Trail 3	0.029	0.057	0.111	0.245	0.538	1.236	2.048	2.056	2.046
	0.028	0.056	0.115	0.248	0.535	1.24	2.072	2.056	2.046
Average	0.0278333	0.054	0.0935	0.2485	0.545167	1.253	2.13933	2.134	2.101
SE	0.000477261	0.000894427	0.00647945	0.00511697	0.00742705	0.00857516	0.0284613	0.0290241	0.0191329
Anaerobic
MG1655	Anaerobic
Cuvette
Hour	0	1	2	3	4	5	6	7	8	9	10
Trial 1	0.031	0.037	0.057	0.096	0.136	0.205	0.293	0.412	0.479	0.548	0.55
	0.027	0.038	0.062	0.096	0.137	0.199	0.296	0.405	0.492	0.568	0.552
Trail 2	0.031	0.038	0.064	0.099	0.143	0.215	0.308	0.405	0.508	0.607	0.579
	0.029	0.042	0.065	0.099	0.144	0.215	0.309	0.422	0.512	0.603	0.593
Trail 3	0.03	0.038	0.071	0.092	0.135	0.2	0.292	0.403	0.51	0.585	0.586
	0.029	0.039	0.061	0.092	0.135	0.2	0.292	0.403	0.498	0.581	0.585
Average	0.0295	0.0386667	0.0633333	0.0956667	0.138333	0.205667	0.298333	0.408333	0.499833	0.582	0.574167
SE	0.000619139	0.00071492	0.00190904	0.00128236	0.00166667	0.00307318	0.00327278	0.00305141	0.00521802	0.0089963	0.00755167
W3110	Anaerobic
Cuvette
Hour	0	1	2	3	4	5	6	7	8	9	10	11
Trial 1	0.023	0.03	0.053	0.072	0.109	0.154	0.199	0.261	0.333	0.389	0.426	0.412
	0.026	0.03	0.054	0.071	0.11	0.158	0.202	0.262	0.334	0.384	0.416	0.414
Trail 2	0.025	0.036	0.055	0.077	0.108	0.144	0.205	0.26	0.331	0.395	0.431	0.424
	0.026	0.037	0.056	0.076	0.112	0.148	0.193	0.26	0.332	0.386	0.432	0.434
Trail 3	0.027	0.036	0.058	0.08	0.117	0.165	0.217	0.286	0.357	0.414	0.439	0.434
	0.028	0.037	0.059	0.081	0.121	0.164	0.22	0.276	0.354	0.416	0.445	0.432
Average	0.0258333	0.0343333	0.0558333	0.0761667	0.112833	0.1555	0.206	0.2675	0.340167	0.397333	0.4315	0.425
SE	0.000703167	0.00138243	0.000945751	0.00166166	0.00208833	0.0034617	0.00428952	0.00447027	0.00488137	0.00579463	0.00412108	0.00409064
EDL933	Anaerobic
Cuvette
Hour	0	1	2	3	4	5	6	7	8	9	10
Trial 1	0.029	0.039	0.06	0.102	0.18	0.295	0.469	0.602	0.636	0.652	0.65
	0.03	0.041	0.061	0.104	0.184	0.3	0.477	0.62	0.641	0.659	0.648
Trail 2	0.025	0.028	0.033	0.049	0.094	0.17	0.327	0.524	0.683	0.669	0.618
	0.025	0.027	0.034	0.049	0.092	0.171	0.325	0.525	0.692	0.676	0.617
Trail 3	0.021	0.024	0.03	0.044	0.084	0.158	0.302	0.508	0.713	0.677	0.617
	0.021	0.024	0.03	0.045	0.085	0.159	0.3	0.512	0.709	0.678	0.612
Average	0.0251667	0.0305	0.0413333	0.0655	0.119833	0.208833	0.366667	0.5485	0.679	0.6685	0.627
SE	0.00155813	0.00308491	0.00609736	0.0118905	0.0197289	0.0281323	0.0339516	0.0200827	0.0135819	0.00440265	0.00701427
Sakai	Anaerobic
Cuvette
Hour	0	1	2	3	4	5	6	7	8	9
Trial 1	0.024	0.034	0.068	0.152	0.296	0.514	0.661	0.653	0.647	0.623
	0.025	0.035	0.069	0.153	0.294	0.515	0.663	0.656	0.642	0.629
Trail 2	0.026	0.034	0.064	0.14	0.272	0.49	0.644	0.659	0.644	0.609
	0.026	0.035	0.065	0.142	0.273	0.492	0.655	0.661	0.647	0.615
Trail 3	0.024	0.033	0.06	0.133	0.264	0.465	0.642	0.668	0.63	0.618
	0.024	0.034	0.061	0.134	0.263	0.472	0.647	0.67	0.636	0.635
Average	0.0248333	0.0341667	0.0645	0.142333	0.277	0.491333	0.652	0.661167	0.641	0.6215
SE	0.000401386	0.000307318	0.00147761	0.00350872	0.00593296	0.00845248	0.00365148	0.00272539	0.00275681	0.00387943
CFTO73	Anaerobic
Cuvette
Hour	0	1	2	3	4	5	6	7	8	9
Trial 1	0.031	0.037	0.057	0.096	0.136	0.205	0.293	0.412	0.479	0.464
	0.027	0.038	0.062	0.096	0.137	0.199	0.296	0.405	0.492	0.47
Trail 2	0.031	0.038	0.064	0.099	0.143	0.215	0.308	0.405	0.508	0.492
	0.029	0.042	0.065	0.099	0.144	0.215	0.309	0.422	0.512	0.496
Trail 3	0.03	0.038	0.071	0.092	0.135	0.2	0.292	0.403	0.51	0.499
	0.029	0.039	0.061	0.092	0.135	0.2	0.292	0.403	0.498	0.48
Average	0.0295	0.0386667	0.0633333	0.0956667	0.138333	0.205667	0.298333	0.408333	0.499833	0.4835
SE	0.000619139	0.00071492	0.00190904	0.00128236	0.00166667	0.00307318	0.00327278	0.00305141	0.00521802	0.00589774
UTI89	Anaerobic
Cuvette
Hour	0	1	2	3	4	5	6	7	8	9
Trial 1	0.028	0.043	0.089	0.185	0.349	0.525	0.576	0.597	0.57
	0.024	0.044	0.093	0.196	0.35	0.542	0.581	0.604	0.57
Trail 2	0.025	0.042	0.088	0.191	0.361	0.548	0.608	0.626	0.594
	0.026	0.042	0.089	0.188	0.36	0.544	0.614	0.627	0.604
Trail 3	0.022	0.045	0.092	0.188	0.359	0.535	0.601	0.612	0.592
	0.022	0.044	0.091	0.191	0.367	0.536	0.605	0.616	0.587
Average	0.0245	0.0433333	0.0903333	0.189833	0.357667	0.538333	0.5975	0.613667	0.586167
SE	0.000957427	0.000494413	0.000802773	0.00153659	0.0028245	0.00333333	0.00486256	0.00628623	0.00558818
LT2	Anaerobic
Cuvette
Hour	0	1	2	3	4	5	6	7	8	9
Trial 1	0.024	0.028	0.04	0.067	0.117	0.203	0.359	0.509	0.56	0.551
	0.025	0.029	0.043	0.067	0.117	0.207	0.359	0.519	0.571	0.561
Trail 2	0.023	0.029	0.045	0.074	0.129	0.227	0.392	0.539	0.577	0.575
	0.026	0.034	0.045	0.075	0.129	0.23	0.393	0.543	0.576	0.575
Trail 3	0.023	0.035	0.047	0.074	0.13	0.226	0.383	0.525	0.574	0.553
	0.022	0.034	0.048	0.077	0.129	0.225	0.38	0.521	0.573	0.559
Average	0.0238333	0.0315	0.0446667	0.0723333	0.125167	0.219667	0.377667	0.526	0.571833	0.562333
SE	0.000600925	0.00128452	0.00117379	0.00174483	0.00258736	0.0047164	0.00624856	0.0052345	0.00427915	0.00252212
