# Supplementary material for: The evolution of metabolic networks of E. coli
Source: BMC Syst Biol. 2011 Nov 1;5:182. doi: 10.1186/1752-0509-5-182 (PMC3229490; doi:10.1186/1752-0509-5-182)
Supplement: Additional file 7 — Experimental and in silico carbon source utilization data. This file contains two tables, the first contains experimental and in silico carbon source utilization data during aerobic conditions, and the second contains experimental and in silico carbon source utilization data during anaerobic conditions for six E. coli and a Salmonella strain. Values highlighted in blue represent false negatives and those highlighted in magenta represent false positives. [file 1752-0509-5-182-S7.XLS]

## Sheet: O2 
Y is Yes for growth			Strain	K12 MG1655	K12 MG1655	K12 W3110	K12 W3110	EDL933	EDL933	Sakai	Sakai	CFTO73	CFTO73	UTI89	UTI89	Salmonella LT2	Salmonella LT2
N is No for growth				O2	O2	O2	O2	O2	O2	O2	O2	O2	O2	O2	O2	O2	O2
W is weak growth, but still Yes for growth		metabolite code	substrate	Experimental	In silico	Experimental	In silico	Experimental	In silico	Experimental	In silico	Experimental	In silico	Experimental	In silico	Experimental	In silico
		arab-L	L-Arabinose	Y	Y	Y	Y	Y	Y	Y	Y	Y	Y	Y	Y	Y	Y
		acgam	N-Acetyl-DGlucosamine	Y	Y	Y	Y	Y	Y	Y	Y	Y	Y	Y	Y	Y	Y
		glcr	D-Saccharic Acid	Y	Y	Y	Y	Y	Y	Y	Y	Y	Y	Y	Y	Y	Y
		succ	Succinic Acid	Y	Y	Y	Y	Y	Y	Y	Y	Y	Y	Y	Y	Y	Y
		gal	D-Galactose	Y	Y	Y	Y	Y	Y	Y	Y	Y	Y	Y	Y	Y	Y
		asp-L	L-Aspartic Acid	Y	Y	Y	Y	Y	Y	Y	Y	Y	Y	Y	Y	Y	Y
		pro-L	L-Proline	Y	Y	Y	Y	Y	Y	Y	Y	Y	Y	Y	Y	Y	Y
		ala-D	D-Alanine	Y	Y	Y	Y	Y	Y	Y	Y	Y	Y	Y	Y	Y	Y
		tre	D-Trehalose	Y	Y	Y	Y	Y	Y	Y	Y	Y	Y	Y	Y	Y	Y
		man	D-Mannose	Y	Y	Y	Y	Y	Y	Y	Y	Y	Y	Y	Y	Y	Y
		galt	Dulcitol	Y	Y	Y	N	Y	Y	Y	Y	Y	Y	Y	Y	Y	Y
		ser-D	D-Serine	Y	Y	Y	Y	Y	Y	Y	Y	Y	Y	Y	Y	Y	Y
		sbt-D	D-Sorbitol	Y	Y	Y	Y	Y	Y	Y	Y	Y	Y	Y	Y	Y	Y
		glyc	Glycerol	Y	Y	Y	Y	Y	Y	Y	Y	Y	Y	Y	Y	Y	Y
		fuc-L	L-Fucose	Y	Y	Y	Y	Y	Y	Y	Y	Y	N	Y	Y	Y	Y
		glcur	D-Glucuronic Acid	Y	Y	Y	Y	Y	Y	Y	Y	Y	Y	Y	Y	Y	Y
		glcn	D-Gluconic Acid	Y	Y	Y	Y	Y	Y	Y	Y	Y	Y	Y	Y	Y	Y
		glyc2p or glyc3p	D,L-α-Glycerol-Phosphate	Y	Y	Y	Y	Y	Y	Y	Y	Y	Y	Y	Y	Y	Y
		xyl_D	D-Xylose	Y	Y	Y	Y	Y	Y	Y	Y	Y	Y	Y	Y	Y	Y
		lac-D	L-Lactic Acid	Y	Y	Y	Y	Y	Y	Y	Y	Y	Y	Y	Y	Y	Y
		for	Formic Acid	Y	Y	Y	Y	Y	W	Y	Y	W	W	Y	Y	Y	N
		mnl	D-Mannitol	Y	Y	Y	Y	Y	Y	Y	Y	Y	Y	Y	Y	Y	Y
		glu-D	L-Glutamic Acid	Y	Y	Y	Y	Y	Y	Y	Y	Y	Y	Y	Y	Y	Y
		g6p	D-Glucose-6-Phosphate	Y	Y	Y	Y	Y	Y	Y	Y	Y	Y	Y	Y	Y	Y
			D-Galactonic acid-y-lactone	Y		Y		Y		Y		Y		Y		Y
		mal-D	D,L-Malic Acid	Y	Y	Y	Y	Y	Y	Y	Y	Y	Y	Y	Y	Y	Y
		rib-D	D-Ribose	Y	Y	Y	Y	Y	Y	Y	Y	Y	Y	Y	Y	Y	Y
			Tween 20	Y		Y		Y		Y		Y		Y		Y
		rmn	L-Rhamnose	Y	Y	Y	Y	Y	Y	Y	Y	Y	Y	Y	Y	Y	Y
		fru	D-Fructose	Y	Y	Y	Y	Y	Y	Y	Y	Y	Y	Y	Y	Y	Y
		ac	Acetic Acid	Y	Y	Y	Y	Y	Y	Y	Y	Y	Y	Y	Y	Y	Y
		glc-D	α-D-Glucose	Y	Y	Y	Y	Y	Y	Y	Y	Y	Y	Y	Y	Y	Y
		malt	Maltose	Y	Y	Y	Y	Y	Y	Y	Y	Y	Y	Y	Y	Y	Y
		melib	D-Melibiose	Y	Y	Y	Y	Y	Y	Y	Y	Y	N	Y	N	Y	Y
		thymd	Thymidine	Y	Y	Y	Y	Y	Y	Y	Y	Y	Y	Y	Y	Y	Y
		asn-L	L-Asparagine	Y	Y	Y	Y	Y	Y	Y	Y	Y	Y	Y	Y	Y	Y
		asp-L	D-Aspartic Acid	N	Y	N	Y	N	Y	N	Y	N	Y	N	Y	Y	Y
			D-Glucosaminic Acid	Y		Y		W		Y		N		Y		Y
		12ppd-R	1,2-Propanediol	N	N	Y	N	W	N	Y	N	W	N	Y	N	N	N
			Tween 40	Y		Y		W		Y		Y		Y		Y
		akg	α-Keto-Glutaric Acid	Y	Y	Y	Y	W	Y	Y	Y	Y	Y	Y	Y	W	Y
		but	α-Keto-Butyric acid	Y	Y	Y	Y	Y	N	Y	N	Y	Y	Y	Y	Y
			α-Methyl-DGalactoside	Y		Y		Y		Y		Y		Y		Y
		lcts	α-D-Lactose	Y	Y	Y	Y	Y	Y	Y	Y	Y	Y	Y	Y	N
			Lactulose	W		Y		Y		Y		Y		Y		N
		sucr	Sucrose	N	Y	Y	Y	Y	Y	Y	Y	Y	Y	Y	Y	N
		uri	Uridine	Y	Y	Y	Y	Y	Y	Y	Y	Y	Y	Y	Y	Y	Y
		gln-L	L-Glutamine	Y	Y	Y	Y	Y	Y	Y	Y	Y	Y	Y	Y	Y	Y
		tartr-L	M-Tartaric Acid	N	Y	Y	Y	Y	Y	Y	Y	W	Y	Y	Y	Y	Y
		g1p	D-Glucose-1-Phosphate	Y	Y	Y	Y	Y	Y	Y	Y	Y	Y	Y	Y	Y
		f6p	D-Fructose-6-Phosphate	Y	Y	Y	Y	Y	Y	Y	Y	Y	Y	Y	Y	Y
			Tween 80	Y		Y		Y		Y		W		W		Y
			α-Hydroxy Glutaric Acid-γ-Lactone	Y		Y		Y		Y		Y		Y		N
			α-Hydroxy Butyric Acid	Y		Y		Y		Y		Y		Y		Y
			β-Methyl-DGlucoside	Y		Y		Y		Y		Y		Y		Y
			Adonitol	Y		Y		Y		Y		W		Y		N
		malttr	Maltotriose	Y	Y	Y	Y	Y	Y	Y	Y	Y	Y	Y	Y	Y	Y
		dad-2	2-Deoxy Adenosine	Y	Y	Y	Y	Y	Y	Y	Y	Y	Y	Y	Y	Y	Y
		ad n	Adenosine	Y	Y	Y	Y	Y	Y	Y	Y	Y	Y	Y	Y	Y	Y
			Glycyl-L-Aspartic Acid	Y		Y		Y		Y		Y		Y		Y
		cit	Citric Acid	Y	Y	Y	Y	W	Y	Y	Y	Y	Y	Y	Y	Y	Y
		inost	M-Inositol	Y	N	Y	N	Y	N	Y	N	W	N	Y	N	Y	Y
		thr-L	D-Threonine	Y	Y	Y	Y	Y	Y	Y	Y	N	Y	Y	Y	Y	Y
		fum	Fumaric Acid	Y	Y	Y	Y	Y	Y	Y	Y	Y	Y	Y	Y	Y	Y
			Bromo Succinic	Y		Y		Y		Y		Y		Y		Y
		ppa	Propionic Acid	Y	Y	Y	Y	Y	Y	Y	Y	Y	Y	Y	Y	Y
		galct-D	Mucic Acid	Y	Y	Y	Y	Y	Y	Y	Y	Y	Y	Y	Y	Y
		glyclt	Glycolic Acid	Y	Y	Y	Y	W	W	Y	Y	Y	Y	Y	Y	N	N
		glx	Glyoxylic Acid	Y		Y		W		Y		Y		Y		Y
			D-Cellobiose	Y		Y		Y		Y		Y		N		N
		ins	Inosine	Y	Y	Y	Y	Y	Y	Y	Y	Y	Y	Y	Y	Y	Y
			Glycyl-Lglutamic acid	Y		Y		Y		Y		Y		Y		Y
			Tricarballylic Acid	Y		Y		Y		Y		N		Y		Y
		ser-L	L-Serine	Y	Y	Y	Y	Y	Y	Y	Y	Y	Y	Y	Y	Y	Y
		thr-L	L-Threonine	Y	Y	Y	Y	Y	Y	Y	Y	Y	Y	Y	Y	Y	Y
		ala-L	L-Alanine	Y	Y	Y	Y	Y	Y	Y	Y	Y	Y	Y	Y	Y	Y
			L-Alanyl-Glycine	Y		Y		Y		Y		Y		Y		Y
		acac	Acetoacetic Acid	Y	Y	Y	Y	Y	N	Y	N	W	Y	Y	Y	N
		acmana	N-Acetyl-β-DMannosamine	Y	Y	Y	Y	Y	Y	Y	Y	Y	Y	Y	Y	Y	Y
			Mono Methyl Succinate	Y		Y		Y		Y		Y		Y		Y
			Methyl Pyruvate	Y		Y		Y		Y		Y		Y		Y
		mal-D	D-Malic Acid	Y	Y	Y	Y	Y	Y	Y	Y	Y	Y	Y	Y	N
		mal-L	L-Malic Acid	Y	Y	Y	Y	Y	Y	Y	Y	Y	Y	Y	Y	Y	Y
			Glycyl-L-Proline	Y		Y		Y		Y		Y		Y		Y
		dhdpacoa	p-Hydroxy Phenyl Acetic Acid	Y		Y		W		Y		Y		Y		Y
		dhdpacoa	m-Hydroxy Phenyl Acetic Acid	Y		N		N		Y		Y		Y		Y
		tym	Tyramine	Y	N	Y	N	W	N	Y	N	Y	N	Y	N	Y
			D-Psicose	Y		Y		Y		Y		Y		W		N
		lyx-L	L-Lyxose	Y	Y	Y	Y	N	Y	N	Y	N	Y	Y	Y	Y
			Glucuronamide	Y		Y		W		Y		W		W		Y
		pyr	Pyruvic Acid	Y	Y	Y	Y	Y	Y	Y	Y	Y	Y	Y	Y	Y	Y
		not with lactone	L-Galactonic Acid-γ-Lactone	Y		Y		Y		Y		Y		Y		N
		galur	D-Galacturonic Acid	Y	Y	Y	Y	Y	Y	Y	Y	Y	N	Y	Y	N
		peamn	Phenylethylamine	N	Y	Y	Y	W	N	Y	N	W	N	N	N	N
			2-Aminoethanol	Y		Y		W		Y		W		W		N

## Sheet: no O2
Y is Yes for growth			Strain	K12 MG1655	K12 MG1655	K12 W3110	K12 W3110	EDL933	EDL933	Sakai	Sakai	CFTO73	CFTO73	UTI89	UTI89	Salmonella LT2	Salmonella LT2
N is No for growth				no O2	no O2	no O2	no O2	no O2	no O2	no O2	no O2	no O2	no O2	no O2	no O2	no O2	no O2
W is weak growth, but still Yes for growth		metabolite code	substrate	Experimental	In silico	Experimental	In silico	Experimental	In silico	Experimental	In silico	Experimental	In silico	Experimental	In silico	Experimental	In silico
		arab-L	L-Arabinose	Y	Y	Y	Y	Y	Y	Y	Y	Y	Y	Y	Y	Y	Y
		acgam	N-Acetyl-DGlucosamine	Y	Y	Y	Y	Y	Y	Y	Y	Y	Y	Y	Y	Y	Y
		glcr	D-Saccharic Acid	Y	Y	Y	Y	Y	Y	Y	Y	Y	Y	Y	Y	Y	Y
		succ	Succinic Acid	Y	N	Y	N	Y	N	Y	N	Y	N	Y	N	Y	N
		gal	D-Galactose	Y	Y	Y	Y	Y	Y	Y	Y	Y	Y	Y	Y	Y	Y
		asp-L	L-Aspartic Acid	Y	Y	Y	Y	Y	Y	Y	Y	Y	Y	Y	Y	Y	Y
		pro-L	L-Proline	Y	Y	Y	Y	Y	Y	Y	Y	Y	Y	W	Y	Y	N
		ala-D	D-Alanine	Y	Y	Y	Y	Y	Y	Y	Y	Y	Y	Y	Y	Y	Y
		tre	D-Trehalose	Y	Y	Y	Y	Y	Y	Y	Y	Y	Y	Y	Y	Y	Y
		man	D-Mannose	Y	Y	Y	Y	Y	Y	Y	Y	Y	Y	Y	Y	Y	Y
		galt	Dulcitol	Y	Y	Y	N	Y	Y	Y	Y	Y	Y	Y	Y	Y	Y
		ser-D	D-Serine	Y	Y	Y	Y	Y	Y	Y	Y	Y	Y	Y	Y	Y	Y
		sbt-D	D-Sorbitol	Y	Y	Y	Y	Y	Y	Y	Y	Y	Y	Y	Y	Y	Y
		glyc	Glycerol	Y	Y	Y	Y	Y	Y	Y	Y	Y	Y	Y	Y	Y	Y
		fuc-L	L-Fucose	Y	Y	Y	Y	Y	Y	Y	Y	Y	N	Y	Y	Y	Y
		glcur	D-Glucuronic Acid	Y	Y	Y	Y	Y	Y	Y	Y	Y	Y	Y	Y	Y	Y
		glcn	D-Gluconic Acid	Y	Y	Y	Y	Y	Y	Y	Y	Y	Y	Y	Y	Y	Y
		glyc2p or glyc3p	D,L-α-Glycerol-Phosphate	Y	Y	Y	Y	Y	Y	Y	Y	Y	Y	Y	Y	Y	Y
		xyl_D	D-Xylose	Y	Y	Y	Y	Y	Y	Y	Y	Y	Y	Y	Y	Y	Y
		lac-D	L-Lactic Acid	Y	Y	Y	Y	Y	Y	Y	Y	Y	Y	Y	Y	Y	Y
		for	Formic Acid	Y	N	Y	N	Y	N	Y	N	Y	N	Y	N	Y	N
		mnl	D-Mannitol	Y	Y	Y	Y	Y	Y	Y	Y	Y	Y	Y	Y	Y	Y
		glu-D	L-Glutamic Acid	Y	Y	Y	Y	Y	Y	Y	Y	Y	Y	Y	Y	Y	Y
		g6p	D-Glucose-6-Phosphate	Y	Y	Y	Y	Y	Y	Y	Y	Y	Y	Y	Y	Y	Y
			D-Galactonic acid-y-lactone	Y		Y		Y		Y		Y		Y		Y
		mal-D	D,L-Malic Acid	Y	Y	Y	Y	Y	Y	Y	Y	Y	Y	Y	Y	Y	Y
		rib-D	D-Ribose	Y	Y	Y	Y	Y	Y	Y	Y	Y	Y	Y	Y	Y	Y
			Tween 20	Y		Y		Y		N		Y		W		Y
		rmn	L-Rhamnose	Y	Y	Y	Y	Y	Y	Y	Y	Y	Y	Y	Y	Y	Y
		fru	D-Fructose	Y	Y	Y	Y	Y	Y	Y	Y	Y	Y	Y	Y	Y	Y
		ac	Acetic Acid	Y	N	Y	N	Y	N	Y	N	Y	N	Y	N	Y	N
		glc-D	α-D-Glucose	Y	Y	Y	Y	Y	Y	Y	Y	Y	Y	Y	Y	Y	Y
		malt	Maltose	Y	Y	Y	Y	Y	Y	Y	Y	Y	Y	Y	Y	Y	Y
		melib	D-Melibiose	Y	Y	Y	Y	Y	Y	Y	Y	Y	N	Y	N	Y	Y
		thymd	Thymidine	Y	Y	Y	Y	Y	Y	Y	Y	Y	Y	Y	Y	Y	Y
		asn-L	L-Asparagine	Y	Y	Y	Y	Y	Y	Y	Y	Y	Y	Y	Y	Y	Y
		asp-L	D-Aspartic Acid	Y	Y	Y	Y	N	Y	Y	Y	W	Y	Y	Y	Y	Y
			D-Glucosaminic Acid	Y		Y		Y		Y		Y		Y		Y
		12ppd-R	1,2-Propanediol	Y	N	Y	N	Y	N	Y	N	Y	N	W	N	Y	N
			Tween 40	N		N		N		N		W		N		Y
		akg	α-Keto-Glutaric Acid	Y	Y	Y	Y	Y	Y	Y	Y	Y	Y	Y	Y	Y	Y
		but	α-Keto-Butyric acid	Y	N	Y	N	Y	N	Y	N	Y	N	Y	N	Y
			α-Methyl-DGalactoside	Y		Y		Y		Y		Y		Y		Y
		lcts	α-D-Lactose	Y	Y	Y	Y	Y	Y	Y	Y	Y	Y	Y	Y	Y
			Lactulose	Y		Y		Y		Y		Y		Y		Y
		sucr	Sucrose	Y	Y	Y	Y	Y	Y	Y	Y	Y	Y	Y	Y	Y
		uri	Uridine	Y	Y	Y	Y	Y	Y	Y	Y	Y	Y	Y	Y	Y	Y
		gln-L	L-Glutamine	Y	Y	Y	Y	Y	Y	Y	Y	Y	Y	Y	Y	Y	Y
		tartr-L	M-Tartaric Acid	Y	Y	Y	Y	W	Y	Y	Y	W	Y	W	Y	Y	Y
		g1p	D-Glucose-1-Phosphate	Y	Y	Y	Y	Y	Y	Y	Y	Y	Y	Y	Y	Y
		f6p	D-Fructose-6-Phosphate	Y	Y	Y	Y	Y	Y	Y	Y	Y	Y	Y	Y	Y
			Tween 80	N		N		Y		N		Y		N		Y
			α-Hydroxy Glutaric Acid-γ-Lactone	Y		Y		Y		Y		Y		Y		Y
			α-Hydroxy Butyric Acid	Y		Y		Y		Y		Y		Y		Y
			β-Methyl-DGlucoside	Y		Y		Y		Y		W		Y		Y
			Adonitol	N		Y		Y		Y		W		N		Y
		malttr	Maltotriose	Y	Y	Y	Y	Y	Y	Y	Y	Y	Y	Y	Y	Y	Y
		dad-2	2-Deoxy Adenosine	Y	Y	Y	Y	Y	Y	Y	Y	Y	Y	Y	Y	Y	Y
		ad n	Adenosine	Y	Y	Y	Y	Y	Y	Y	Y	Y	Y	Y	Y	Y	Y
			Glycyl-L-Aspartic Acid	Y		Y		Y		Y		Y		Y		Y
		cit	Citric Acid	Y	Y	Y	Y	Y	Y	Y	Y	Y	Y	Y	Y	Y	Y
		inost	M-Inositol	Y	N	Y	N	Y	N	Y	N	Y	N	W	N	Y	Y
		thr-L	D-Threonine	N	Y	Y	Y	Y	Y	Y	Y	Y	Y	W?	Y	Y	N
		fum	Fumaric Acid	Y	Y	Y	Y	Y	Y	Y	Y	Y	Y	Y	Y	Y	Y
			Bromo Succinic	Y		Y		Y		Y		Y		Y		Y
		ppa	Propionic Acid	Y	N	Y	N	Y	N	Y	N	Y	N	Y	N	Y
		galct-D	Mucic Acid	Y	Y	Y	Y	Y	Y	Y	Y	Y	Y	Y	Y	Y
		glyclt	Glycolic Acid	Y	N	Y	N	Y	N	Y	N	Y	N	Y	N	Y	Y
		glx	Glyoxylic Acid	Y		Y		N		Y		Y		W		Y
			D-Cellobiose	N		Y		Y		Y		Y		Y		Y
		ins	Inosine	Y	Y	Y	Y	Y	Y	Y	Y	Y	Y	Y	Y	Y	Y
			Glycyl-Lglutamic acid	Y		Y		Y		Y		Y		Y		Y
			Tricarballylic Acid	Y		Y		Y		Y		Y		Y		Y
		ser-L	L-Serine	Y	Y	Y	Y	Y	Y	Y	Y	Y	Y	Y	Y	Y	Y
		thr-L	L-Threonine	Y	Y	Y	Y	Y	Y	Y	Y	Y	Y	Y	Y	Y	N
		ala-L	L-Alanine	Y	Y	Y	Y	Y	Y	Y	Y	Y	Y	Y	Y	Y	Y
			L-Alanyl-Glycine	Y		Y		Y		Y		Y		Y		Y
		acac	Acetoacetic Acid	Y	N	Y	N	Y	N	Y	N	Y	N	Y	N	Y
		acmana	N-Acetyl-β-DMannosamine	Y	Y	Y	Y	Y	Y	Y	Y	Y	Y	Y	Y	Y	Y
			Mono Methyl Succinate	Y		Y		Y		Y		Y		Y		Y
			Methyl Pyruvate	Y		Y		Y		Y		Y		Y		Y
		mal-D	D-Malic Acid	Y	Y	Y	Y	Y	Y	Y	Y	Y	Y	Y	Y	Y
		mal-L	L-Malic Acid	Y	Y	Y	Y	Y	Y	Y	Y	Y	Y	Y	Y	Y	Y
			Glycyl-L-Proline	Y		Y		Y		Y		Y		Y		Y
		dhdpacoa	p-Hydroxy Phenyl Acetic Acid	Y		Y		Y		Y		Y		Y		Y
		dhdpacoa	m-Hydroxy Phenyl Acetic Acid	Y		Y		Y		Y		Y		Y		Y
		tym	Tyramine	Y	N	Y	N	Y	N	Y	N	Y	N	Y	N	Y
			D-Psicose	N		Y		W		Y		Y		N		N
		lyx-L	L-Lyxose	Y	Y	Y	Y	N	Y	N	Y	W	Y	Y	Y	Y
			Glucuronamide	N		Y		W		Y		Y		Y		N
		pyr	Pyruvic Acid	Y	Y	Y	Y	Y	Y	Y	Y	Y	Y	Y	Y	Y	Y
		not with lactone	L-Galactonic Acid-γ-Lactone	Y		Y		Y		Y		Y		Y		Y
		galur	D-Galacturonic Acid	Y	Y	Y	Y	Y	Y	Y	Y	Y	N	Y	Y	Y
		peamn	Phenylethylamine	N	N	Y	N	W	N	Y	N	Y	N	N	N	N
			2-Aminoethanol	N		Y		Y		Y		N		N		Y
