# Supplementary material for: The evolution of metabolic networks of E. coli
Source: BMC Syst Biol. 2011 Nov 1;5:182. doi: 10.1186/1752-0509-5-182 (PMC3229490; doi:10.1186/1752-0509-5-182)
Supplement: Additional file 9 — Necessary orphan reactions required for biomass production. List of metabolic reactions without corresponding genes necessary for each E. coli strain-specific GEM for biomass production in minimal media with glucose added as the sole carbon source. [file 1752-0509-5-182-S9.XLS]

## Sheet: Sheet1
			reactions without orthologs but essential to network
RXN abbrev.	reaction	subsystem	W3110	Sakai	EDL933	CFTO73	UTI89	core
DXPRIi	1-deoxy-D-xylulose reductoisomerase	Cofactor and Prosthetic Group Biosynthesis				y		y
TDSK	Tetraacyldisaccharide 4'kinase	Lipopolysaccharide Biosynthesis / Recycling				y		y
ADCL	4-aminobenzoate synthase	Cofactor and Prosthetic Group Biosynthesis				y		y
TDPDRE	dTDP-4-dehydrorhamnose 3,5-epimerase	Cell Envelope Biosynthesis		y	y	y		y
TDPDRR	dTDP-4-dehydrorhamnose reductase	Cell Envelope Biosynthesis		y	y	y		y
GLYCTO4	Glycolate oxidase	Alternate Carbon Metabolism		y	y
HEPT4	heptosyltransferase IV (LPS core synthesis)	Lipopolysaccharide Biosynthesis / Recycling		y	y	y	y	y
MOAT3C	3-deoxy-D-manno-octulosonic acid transferase III (LPS core biosynthesis)	Lipopolysaccharide Biosynthesis / Recycling		y	y	y	y	y
GALT1	galactosyltransferase I (LPS core synthesis)	Lipopolysaccharide Biosynthesis / Recycling		y	y	y	y	y
RHAT1	rhamnosyltransferase I (LPS core biosynthesis)	Lipopolysaccharide Biosynthesis / Recycling		y	y	y	y	y
G3PAT120	glycerol-3-phosphate acyltransferase (C12:0)	Glycerophospholipid Metabolism						y
G3PAT140	glycerol-3-phosphate acyltransferase (C14:0)	Glycerophospholipid Metabolism						y
G3PAT141	glycerol-3-phosphate acyltransferase (C14:1)	Glycerophospholipid Metabolism						y
G3PAT160	glycerol-3-phosphate acyltransferase (C16:0)	Glycerophospholipid Metabolism						y
G3PAT161	glycerol-3-phosphate acyltransferase (C16:1)	Glycerophospholipid Metabolism						y
G3PAT180	glycerol-3-phosphate acyltransferase (C18:0)	Glycerophospholipid Metabolism						y
G3PAT181	glycerol-3-phosphate acyltransferase (C18:1)	Glycerophospholipid Metabolism						y
GLCTR2	glucosyltransferase II (LPS core synthesis)	Lipopolysaccharide Biosynthesis / Recycling		y	y			y
GLCTR3	glucosyltransferase III (LPS core synthesis)	Lipopolysaccharide Biosynthesis / Recycling		y	y			y
HEPK2	LPS heptose kinase II (LPS core synthesis)	Lipopolysaccharide Biosynthesis / Recycling		y	y			y
GLYCLTt2rpp	glycolate transport via proton symport, reversible (periplasm)	Transport, Inner Membrane						y
CBL1abcpp	Cob(1)alamin transport via ABC system (periplasm)	Transport, Inner Membrane						y
ANS	anthranilate synthase	amino acid metabolism						y
TMDPP	thymidine phosphorylase	nucleotide salvage pathway						y
PANTS	pantothenate synthase	cofactor and prosthetic group biosynthesis						y
