# Supplementary material for: The evolution of metabolic networks of E. coli
Source: BMC Syst Biol. 2011 Nov 1;5:182. doi: 10.1186/1752-0509-5-182 (PMC3229490; doi:10.1186/1752-0509-5-182)
Supplement: Additional file 10 — Genome-scale metabolic model for E. coli K-12 strain W3110. SBML format of iEco1335_W3110 for distribution and use in other modeling environments. [file 1752-0509-5-182-S10.XML]

<?xml version="1.0" encoding="UTF-8"?>
<sbml xmlns="http://www.sbml.org/sbml/level2" level="2" version="1" xmlns:html="http://www.w3.org/1999/xhtml">
<model id="iEco1335_W3110" name="iEco1335_W3110">
<listOfUnitDefinitions>
	<unitDefinition id="mmol_per_gDW_per_hr">
		<listOfUnits>
			<unit kind="mole" scale="-3"/>
			<unit kind="gram" exponent="-1"/>
			<unit kind="second" multiplier=".00027777" exponent="-1"/>
		</listOfUnits>
	</unitDefinition>
</listOfUnitDefinitions>
<listOfCompartments>
	<compartment id="Extracellular"/>
	<compartment id="Cytosol" outside="Extracellular"/>
	<compartment id="Periplasm" outside="Extracellular"/>
</listOfCompartments>
<listOfSpecies>
	<species id="m_10fthf_c" name="10-Formyltetrahydrofolate" compartment="Cytosol" charge="-2" boundaryCondition="false"/>
	<species id="m_12dgr120_c" name="1,2-Diacyl-sn-glycerol (didodecanoyl, n-C12:0)" compartment="Cytosol" charge="0" boundaryCondition="false"/>
	<species id="m_12dgr120_p" name="1,2-Diacyl-sn-glycerol (didodecanoyl, n-C12:0)" compartment="Periplasm" charge="0" boundaryCondition="false"/>
	<species id="m_12dgr140_c" name="1,2-Diacyl-sn-glycerol (ditetradecanoyl, n-C14:0)" compartment="Cytosol" charge="0" boundaryCondition="false"/>
	<species id="m_12dgr140_p" name="1,2-Diacyl-sn-glycerol (ditetradecanoyl, n-C14:0)" compartment="Periplasm" charge="0" boundaryCondition="false"/>
	<species id="m_12dgr141_c" name="1,2-Diacyl-sn-glycerol (ditetradec-7-enoyl, n-C14:1)" compartment="Cytosol" charge="0" boundaryCondition="false"/>
	<species id="m_12dgr141_p" name="1,2-Diacyl-sn-glycerol (ditetradec-7-enoyl, n-C14:1)" compartment="Periplasm" charge="0" boundaryCondition="false"/>
	<species id="m_12dgr160_c" name="1,2-Diacyl-sn-glycerol (dihexadecanoyl, n-C16:0)" compartment="Cytosol" charge="0" boundaryCondition="false"/>
	<species id="m_12dgr160_p" name="1,2-Diacyl-sn-glycerol (dihexadecanoyl, n-C16:0)" compartment="Periplasm" charge="0" boundaryCondition="false"/>
	<species id="m_12dgr161_c" name="1,2-Diacyl-sn-glycerol (dihexadec-9-enoyl, n-C16:1)" compartment="Cytosol" charge="0" boundaryCondition="false"/>
	<species id="m_12dgr161_p" name="1,2-Diacyl-sn-glycerol (dihexadec-9-enoyl, n-C16:1)" compartment="Periplasm" charge="0" boundaryCondition="false"/>
	<species id="m_12dgr180_c" name="1,2-Diacyl-sn-glycerol (dioctadecanoyl, n-C18:0)" compartment="Cytosol" charge="0" boundaryCondition="false"/>
	<species id="m_12dgr180_p" name="1,2-Diacyl-sn-glycerol (dioctadecanoyl, n-C18:0)" compartment="Periplasm" charge="0" boundaryCondition="false"/>
	<species id="m_12dgr181_c" name="1,2-Diacyl-sn-glycerol (dioctadec-11-enoyl, n-C18:1)" compartment="Cytosol" charge="0" boundaryCondition="false"/>
	<species id="m_12dgr181_p" name="1,2-Diacyl-sn-glycerol (dioctadec-11-enoyl, n-C18:1)" compartment="Periplasm" charge="0" boundaryCondition="false"/>
	<species id="m_12ppd_r_c" name="(R)-Propane-1,2-diol" compartment="Cytosol" charge="0" boundaryCondition="false"/>
	<species id="m_12ppd_r_e" name="(R)-Propane-1,2-diol" compartment="Extracellular" charge="0" boundaryCondition="false"/>
	<species id="m_12ppd_r_p" name="(R)-Propane-1,2-diol" compartment="Periplasm" charge="0" boundaryCondition="false"/>
	<species id="m_12ppd_s_c" name="(S)-Propane-1,2-diol" compartment="Cytosol" charge="0" boundaryCondition="false"/>
	<species id="m_12ppd_s_e" name="(S)-Propane-1,2-diol" compartment="Extracellular" charge="0" boundaryCondition="false"/>
	<species id="m_12ppd_s_p" name="(S)-Propane-1,2-diol" compartment="Periplasm" charge="0" boundaryCondition="false"/>
	<species id="m_13dpg_c" name="3-Phospho-D-glyceroyl phosphate" compartment="Cytosol" charge="-4" boundaryCondition="false"/>
	<species id="m_14glucan_c" name="1,4-alpha-D-glucan" compartment="Cytosol" charge="0" boundaryCondition="false"/>
	<species id="m_14glucan_e" name="1,4-alpha-D-glucan" compartment="Extracellular" charge="0" boundaryCondition="false"/>
	<species id="m_14glucan_p" name="1,4-alpha-D-glucan" compartment="Periplasm" charge="0" boundaryCondition="false"/>
	<species id="m_15dap_c" name="1,5-Diaminopentane" compartment="Cytosol" charge="2" boundaryCondition="false"/>
	<species id="m_15dap_e" name="1,5-Diaminopentane" compartment="Extracellular" charge="2" boundaryCondition="false"/>
	<species id="m_15dap_p" name="1,5-Diaminopentane" compartment="Periplasm" charge="2" boundaryCondition="false"/>
	<species id="m_1agpe120_p" name="1-Acyl-sn-glycero-3-phosphoethanolamine (n-C12:0)" compartment="Periplasm" charge="0" boundaryCondition="false"/>
	<species id="m_1agpe140_p" name="1-Acyl-sn-glycero-3-phosphoethanolamine (n-C14:0)" compartment="Periplasm" charge="0" boundaryCondition="false"/>
	<species id="m_1agpe141_p" name="1-Acyl-sn-glycero-3-phosphoethanolamine (n-C14:1)" compartment="Periplasm" charge="0" boundaryCondition="false"/>
	<species id="m_1agpe160_p" name="1-Acyl-sn-glycero-3-phosphoethanolamine (n-C16:0)" compartment="Periplasm" charge="0" boundaryCondition="false"/>
	<species id="m_1agpe161_p" name="1-Acyl-sn-glycero-3-phosphoethanolamine (n-C16:1)" compartment="Periplasm" charge="0" boundaryCondition="false"/>
	<species id="m_1agpe180_p" name="1-Acyl-sn-glycero-3-phosphoethanolamine (n-C18:0)" compartment="Periplasm" charge="0" boundaryCondition="false"/>
	<species id="m_1agpe181_p" name="1-Acyl-sn-glycero-3-phosphoethanolamine (n-C18:1)" compartment="Periplasm" charge="0" boundaryCondition="false"/>
	<species id="m_1agpg120_p" name="1-Acyl-sn-glycero-3-phosphoglycerol (n-C12:0)" compartment="Periplasm" charge="-1" boundaryCondition="false"/>
	<species id="m_1agpg140_p" name="1-Acyl-sn-glycero-3-phosphoglycerol (n-C14:0)" compartment="Periplasm" charge="-1" boundaryCondition="false"/>
	<species id="m_1agpg141_p" name="1-Acyl-sn-glycero-3-phosphoglycerol (n-C14:1)" compartment="Periplasm" charge="-1" boundaryCondition="false"/>
	<species id="m_1agpg160_p" name="1-Acyl-sn-glycero-3-phosphoglycerol (n-C16:0)" compartment="Periplasm" charge="-1" boundaryCondition="false"/>
	<species id="m_1agpg161_p" name="1-Acyl-sn-glycero-3-phosphoglycerol (n-C16:1)" compartment="Periplasm" charge="-1" boundaryCondition="false"/>
	<species id="m_1agpg180_p" name="1-Acyl-sn-glycero-3-phosphoglycerol (n-C18:0)" compartment="Periplasm" charge="-1" boundaryCondition="false"/>
	<species id="m_1agpg181_p" name="1-Acyl-sn-glycero-3-phosphoglycerol (n-C18:1)" compartment="Periplasm" charge="-1" boundaryCondition="false"/>
	<species id="m_1c24dnb_c" name="1-chloro-2,4-dinitrobenzene" compartment="Cytosol" charge="0" boundaryCondition="false"/>
	<species id="m_1ddecg3p_c" name="1-dodecanoyl-sn-glycerol 3-phosphate" compartment="Cytosol" charge="-2" boundaryCondition="false"/>
	<species id="m_1ddecg3p_p" name="1-dodecanoyl-sn-glycerol 3-phosphate" compartment="Periplasm" charge="-2" boundaryCondition="false"/>
	<species id="m_1hdec9eg3p_c" name="1-hexadec-9-enoyl-sn-glycerol 3-phosphate" compartment="Cytosol" charge="-2" boundaryCondition="false"/>
	<species id="m_1hdec9eg3p_p" name="1-hexadec-9-enoyl-sn-glycerol 3-phosphate" compartment="Periplasm" charge="-2" boundaryCondition="false"/>
	<species id="m_1hdecg3p_c" name="1-hexadecanoyl-sn-glycerol 3-phosphate" compartment="Cytosol" charge="-2" boundaryCondition="false"/>
	<species id="m_1hdecg3p_p" name="1-hexadecanoyl-sn-glycerol 3-phosphate" compartment="Periplasm" charge="-2" boundaryCondition="false"/>
	<species id="m_1odec11eg3p_c" name="1-octadec-11-enoyl-sn-glycerol 3-phosphate" compartment="Cytosol" charge="-2" boundaryCondition="false"/>
	<species id="m_1odec11eg3p_p" name="1-octadec-11-enoyl-sn-glycerol 3-phosphate" compartment="Periplasm" charge="-2" boundaryCondition="false"/>
	<species id="m_1odecg3p_c" name="1-octadecanoyl-sn-glycerol 3-phosphate" compartment="Cytosol" charge="-2" boundaryCondition="false"/>
	<species id="m_1odecg3p_p" name="1-octadecanoyl-sn-glycerol 3-phosphate" compartment="Periplasm" charge="-2" boundaryCondition="false"/>
	<species id="m_1pyr5c_c" name="1-Pyrroline-5-carboxylate" compartment="Cytosol" charge="-1" boundaryCondition="false"/>
	<species id="m_1tdec7eg3p_c" name="1-tetradec-7-enoyl-sn-glycerol 3-phosphate" compartment="Cytosol" charge="-2" boundaryCondition="false"/>
	<species id="m_1tdec7eg3p_p" name="1-tetradec-7-enoyl-sn-glycerol 3-phosphate" compartment="Periplasm" charge="-2" boundaryCondition="false"/>
	<species id="m_1tdecg3p_c" name="1-tetradecanoyl-sn-glycerol 3-phosphate" compartment="Cytosol" charge="-2" boundaryCondition="false"/>
	<species id="m_1tdecg3p_p" name="1-tetradecanoyl-sn-glycerol 3-phosphate" compartment="Periplasm" charge="-2" boundaryCondition="false"/>
	<species id="m_23camp_e" name="2',3'-Cyclic AMP" compartment="Extracellular" charge="-1" boundaryCondition="false"/>
	<species id="m_23camp_p" name="2',3'-Cyclic AMP" compartment="Periplasm" charge="-1" boundaryCondition="false"/>
	<species id="m_23ccmp_e" name="2',3'-Cyclic CMP" compartment="Extracellular" charge="-1" boundaryCondition="false"/>
	<species id="m_23ccmp_p" name="2',3'-Cyclic CMP" compartment="Periplasm" charge="-1" boundaryCondition="false"/>
	<species id="m_23cgmp_e" name="2',3'-Cyclic GMP" compartment="Extracellular" charge="-1" boundaryCondition="false"/>
	<species id="m_23cgmp_p" name="2',3'-Cyclic GMP" compartment="Periplasm" charge="-1" boundaryCondition="false"/>
	<species id="m_23cump_e" name="2',3'-Cyclic UMP" compartment="Extracellular" charge="-1" boundaryCondition="false"/>
	<species id="m_23cump_p" name="2',3'-Cyclic UMP" compartment="Periplasm" charge="-1" boundaryCondition="false"/>
	<species id="m_23dappa_c" name="2,3-diaminopropionate" compartment="Cytosol" charge="1" boundaryCondition="false"/>
	<species id="m_23dappa_e" name="2,3-diaminopropionate" compartment="Extracellular" charge="1" boundaryCondition="false"/>
	<species id="m_23dappa_p" name="2,3-diaminopropionate" compartment="Periplasm" charge="1" boundaryCondition="false"/>
	<species id="m_23ddhb_c" name="2,3-Dihydro-2,3-dihydroxybenzoate" compartment="Cytosol" charge="-1" boundaryCondition="false"/>
	<species id="m_23dhb_c" name="2,3-Dihydroxybenzoate" compartment="Cytosol" charge="-1" boundaryCondition="false"/>
	<species id="m_23dhba_c" name="(2,3-Dihydroxybenzoyl)adenylate" compartment="Cytosol" charge="-1" boundaryCondition="false"/>
	<species id="m_23dhbzs_c" name="2,3-dihydroxybenzoylserine" compartment="Cytosol" charge="-1" boundaryCondition="false"/>
	<species id="m_23dhdp_c" name="2,3-Dihydrodipicolinate" compartment="Cytosol" charge="-2" boundaryCondition="false"/>
	<species id="m_23dhmb_c" name="(R)-2,3-Dihydroxy-3-methylbutanoate" compartment="Cytosol" charge="-1" boundaryCondition="false"/>
	<species id="m_23dhmp_c" name="(R)-2,3-Dihydroxy-3-methylpentanoate" compartment="Cytosol" charge="-1" boundaryCondition="false"/>
	<species id="m_23doguln_c" name="2,3-Dioxo-L-gulonate" compartment="Cytosol" charge="-1" boundaryCondition="false"/>
	<species id="m_24dnpsg_c" name="2,4-dinitrophenyl-S-glutathione" compartment="Cytosol" charge="1" boundaryCondition="false"/>
	<species id="m_25aics_c" name="(S)-2-[5-Amino-1-(5-phospho-D-ribosyl)imidazole-4-carboxamido]succinate" compartment="Cytosol" charge="-4" boundaryCondition="false"/>
	<species id="m_25dkglcn_c" name="2,5-diketo-D-gluconate" compartment="Cytosol" charge="-1" boundaryCondition="false"/>
	<species id="m_25drapp_c" name="2,5-Diamino-6-(ribosylamino)-4-(3H)-pyrimidinone 5'-phosphate" compartment="Cytosol" charge="-2" boundaryCondition="false"/>
	<species id="m_26dap_ll_c" name="LL-2,6-Diaminoheptanedioate" compartment="Cytosol" charge="0" boundaryCondition="false"/>
	<species id="m_26dap_m_c" name="meso-2,6-Diaminoheptanedioate" compartment="Cytosol" charge="0" boundaryCondition="false"/>
	<species id="m_26dap_m_e" name="meso-2,6-Diaminoheptanedioate" compartment="Extracellular" charge="0" boundaryCondition="false"/>
	<species id="m_26dap_m_p" name="meso-2,6-Diaminoheptanedioate" compartment="Periplasm" charge="0" boundaryCondition="false"/>
	<species id="m_2agpe120_c" name="2-Acyl-sn-glycero-3-phosphoethanolamine (n-C12:0)" compartment="Cytosol" charge="0" boundaryCondition="false"/>
	<species id="m_2agpe120_p" name="2-Acyl-sn-glycero-3-phosphoethanolamine (n-C12:0)" compartment="Periplasm" charge="0" boundaryCondition="false"/>
	<species id="m_2agpe140_c" name="2-Acyl-sn-glycero-3-phosphoethanolamine (n-C14:0)" compartment="Cytosol" charge="0" boundaryCondition="false"/>
	<species id="m_2agpe140_p" name="2-Acyl-sn-glycero-3-phosphoethanolamine (n-C14:0)" compartment="Periplasm" charge="0" boundaryCondition="false"/>
	<species id="m_2agpe141_c" name="2-Acyl-sn-glycero-3-phosphoethanolamine (n-C14:1)" compartment="Cytosol" charge="0" boundaryCondition="false"/>
	<species id="m_2agpe141_p" name="2-Acyl-sn-glycero-3-phosphoethanolamine (n-C14:1)" compartment="Periplasm" charge="0" boundaryCondition="false"/>
	<species id="m_2agpe160_c" name="2-Acyl-sn-glycero-3-phosphoethanolamine (n-C16:0)" compartment="Cytosol" charge="0" boundaryCondition="false"/>
	<species id="m_2agpe160_p" name="2-Acyl-sn-glycero-3-phosphoethanolamine (n-C16:0)" compartment="Periplasm" charge="0" boundaryCondition="false"/>
	<species id="m_2agpe161_c" name="2-Acyl-sn-glycero-3-phosphoethanolamine (n-C16:1)" compartment="Cytosol" charge="0" boundaryCondition="false"/>
	<species id="m_2agpe161_p" name="2-Acyl-sn-glycero-3-phosphoethanolamine (n-C16:1)" compartment="Periplasm" charge="0" boundaryCondition="false"/>
	<species id="m_2agpe180_c" name="2-Acyl-sn-glycero-3-phosphoethanolamine (n-C18:0)" compartment="Cytosol" charge="0" boundaryCondition="false"/>
	<species id="m_2agpe180_p" name="2-Acyl-sn-glycero-3-phosphoethanolamine (n-C18:0)" compartment="Periplasm" charge="0" boundaryCondition="false"/>
	<species id="m_2agpe181_c" name="2-Acyl-sn-glycero-3-phosphoethanolamine (n-C18:1)" compartment="Cytosol" charge="0" boundaryCondition="false"/>
	<species id="m_2agpe181_p" name="2-Acyl-sn-glycero-3-phosphoethanolamine (n-C18:1)" compartment="Periplasm" charge="0" boundaryCondition="false"/>
	<species id="m_2agpg120_c" name="2-Acyl-sn-glycero-3-phosphoglycerol (n-C12:0)" compartment="Cytosol" charge="-1" boundaryCondition="false"/>
	<species id="m_2agpg120_p" name="2-Acyl-sn-glycero-3-phosphoglycerol (n-C12:0)" compartment="Periplasm" charge="-1" boundaryCondition="false"/>
	<species id="m_2agpg140_c" name="2-Acyl-sn-glycero-3-phosphoglycerol (n-C14:0)" compartment="Cytosol" charge="-1" boundaryCondition="false"/>
	<species id="m_2agpg140_p" name="2-Acyl-sn-glycero-3-phosphoglycerol (n-C14:0)" compartment="Periplasm" charge="-1" boundaryCondition="false"/>
	<species id="m_2agpg141_c" name="2-Acyl-sn-glycero-3-phosphoglycerol (n-C14:1)" compartment="Cytosol" charge="-1" boundaryCondition="false"/>
	<species id="m_2agpg141_p" name="2-Acyl-sn-glycero-3-phosphoglycerol (n-C14:1)" compartment="Periplasm" charge="-1" boundaryCondition="false"/>
	<species id="m_2agpg160_c" name="2-Acyl-sn-glycero-3-phosphoglycerol (n-C16:0)" compartment="Cytosol" charge="-1" boundaryCondition="false"/>
	<species id="m_2agpg160_p" name="2-Acyl-sn-glycero-3-phosphoglycerol (n-C16:0)" compartment="Periplasm" charge="-1" boundaryCondition="false"/>
	<species id="m_2agpg161_c" name="2-Acyl-sn-glycero-3-phosphoglycerol (n-C16:1)" compartment="Cytosol" charge="-1" boundaryCondition="false"/>
	<species id="m_2agpg161_p" name="2-Acyl-sn-glycero-3-phosphoglycerol (n-C16:1)" compartment="Periplasm" charge="-1" boundaryCondition="false"/>
	<species id="m_2agpg180_c" name="2-Acyl-sn-glycero-3-phosphoglycerol (n-C18:0)" compartment="Cytosol" charge="-1" boundaryCondition="false"/>
	<species id="m_2agpg180_p" name="2-Acyl-sn-glycero-3-phosphoglycerol (n-C18:0)" compartment="Periplasm" charge="-1" boundaryCondition="false"/>
	<species id="m_2agpg181_c" name="2-Acyl-sn-glycero-3-phosphoglycerol (n-C18:1)" compartment="Cytosol" charge="-1" boundaryCondition="false"/>
	<species id="m_2agpg181_p" name="2-Acyl-sn-glycero-3-phosphoglycerol (n-C18:1)" compartment="Periplasm" charge="-1" boundaryCondition="false"/>
	<species id="m_2ahbut_c" name="(S)-2-Aceto-2-hydroxybutanoate" compartment="Cytosol" charge="-1" boundaryCondition="false"/>
	<species id="m_2amsa_c" name="2-Aminomalonate semialdehyde" compartment="Cytosol" charge="0" boundaryCondition="false"/>
	<species id="m_2aobut_c" name="L-2-Amino-3-oxobutanoate" compartment="Cytosol" charge="0" boundaryCondition="false"/>
	<species id="m_2cpr5p_c" name="1-(2-Carboxyphenylamino)-1-deoxy-D-ribulose 5-phosphate" compartment="Cytosol" charge="-3" boundaryCondition="false"/>
	<species id="m_2dda7p_c" name="2-Dehydro-3-deoxy-D-arabino-heptonate 7-phosphate" compartment="Cytosol" charge="-3" boundaryCondition="false"/>
	<species id="m_2ddecg3p_c" name="2-dodecanoyl-sn-glycerol 3-phosphate" compartment="Cytosol" charge="-1" boundaryCondition="false"/>
	<species id="m_2ddecg3p_p" name="2-dodecanoyl-sn-glycerol 3-phosphate" compartment="Periplasm" charge="-1" boundaryCondition="false"/>
	<species id="m_2ddg6p_c" name="2-Dehydro-3-deoxy-D-gluconate 6-phosphate" compartment="Cytosol" charge="-3" boundaryCondition="false"/>
	<species id="m_2ddglcn_c" name="2-Dehydro-3-deoxy-D-gluconate" compartment="Cytosol" charge="-1" boundaryCondition="false"/>
	<species id="m_2ddglcn_e" name="2-Dehydro-3-deoxy-D-gluconate" compartment="Extracellular" charge="-1" boundaryCondition="false"/>
	<species id="m_2ddglcn_p" name="2-Dehydro-3-deoxy-D-gluconate" compartment="Periplasm" charge="-1" boundaryCondition="false"/>
	<species id="m_2dg_c" name="2-deoxy-D-glucose" compartment="Cytosol" charge="0" boundaryCondition="false"/>
	<species id="m_2dg6p_c" name="2-deoxy-D-glucose 6-phosphate" compartment="Cytosol" charge="-2" boundaryCondition="false"/>
	<species id="m_2dh3dgal_c" name="2-Dehydro-3-deoxy-D-galactonate" compartment="Cytosol" charge="-1" boundaryCondition="false"/>
	<species id="m_2dh3dgal6p_c" name="2-Dehydro-3-deoxy-D-galactonate 6-phosphate" compartment="Cytosol" charge="-3" boundaryCondition="false"/>
	<species id="m_2dhglcn_c" name="2-Dehydro-D-gluconate" compartment="Cytosol" charge="-1" boundaryCondition="false"/>
	<species id="m_2dhguln_c" name="2-Dehydro-L-gulonate" compartment="Cytosol" charge="-1" boundaryCondition="false"/>
	<species id="m_2dhp_c" name="2-Dehydropantoate" compartment="Cytosol" charge="-1" boundaryCondition="false"/>
	<species id="m_2dmmq8_c" name="2-Demethylmenaquinone 8" compartment="Cytosol" charge="0" boundaryCondition="false"/>
	<species id="m_2dmmql8_c" name="2-Demethylmenaquinol 8" compartment="Cytosol" charge="0" boundaryCondition="false"/>
	<species id="m_2doglu_c" name="2-deoxygluconate" compartment="Cytosol" charge="0" boundaryCondition="false"/>
	<species id="m_2dr1p_c" name="2-Deoxy-D-ribose 1-phosphate" compartment="Cytosol" charge="-2" boundaryCondition="false"/>
	<species id="m_2dr5p_c" name="2-Deoxy-D-ribose 5-phosphate" compartment="Cytosol" charge="-2" boundaryCondition="false"/>
	<species id="m_2h3oppan_c" name="2-Hydroxy-3-oxopropanoate" compartment="Cytosol" charge="-1" boundaryCondition="false"/>
	<species id="m_2hdec9eg3p_c" name="2-hexadec-9-enoyl-sn-glycerol 3-phosphate" compartment="Cytosol" charge="-1" boundaryCondition="false"/>
	<species id="m_2hdec9eg3p_p" name="2-hexadec-9-enoyl-sn-glycerol 3-phosphate" compartment="Periplasm" charge="-1" boundaryCondition="false"/>
	<species id="m_2hdecg3p_c" name="2-hexadecanoyl-sn-glycerol 3-phosphate" compartment="Cytosol" charge="-1" boundaryCondition="false"/>
	<species id="m_2hdecg3p_p" name="2-hexadecanoyl-sn-glycerol 3-phosphate" compartment="Periplasm" charge="-1" boundaryCondition="false"/>
	<species id="m_2hydog_c" name="2-hydroxyglutarate" compartment="Cytosol" charge="-2" boundaryCondition="false"/>
	<species id="m_2ippm_c" name="2-Isopropylmaleate" compartment="Cytosol" charge="-2" boundaryCondition="false"/>
	<species id="m_2kmb_c" name="2-keto-4-methylthiobutyrate" compartment="Cytosol" charge="-1" boundaryCondition="false"/>
	<species id="m_2m3hppa_c" name="2-methyl-3-hydroxypropionic acid" compartment="Cytosol" charge="-1" boundaryCondition="false"/>
	<species id="m_2mahmp_c" name="2-Methyl-4-amino-5-hydroxymethylpyrimidine diphosphate" compartment="Cytosol" charge="-3" boundaryCondition="false"/>
	<species id="m_2mcacn_c" name="cis-2-Methylaconitate" compartment="Cytosol" charge="-3" boundaryCondition="false"/>
	<species id="m_2mcit_c" name="2-Methylcitrate" compartment="Cytosol" charge="-3" boundaryCondition="false"/>
	<species id="m_2me4p_c" name="2-C-methyl-D-erythritol 4-phosphate" compartment="Cytosol" charge="-2" boundaryCondition="false"/>
	<species id="m_2mecdp_c" name="2-C-methyl-D-erythritol 2,4-cyclodiphosphate" compartment="Cytosol" charge="-2" boundaryCondition="false"/>
	<species id="m_2mop_c" name="Unnamed1" compartment="Cytosol" charge="0" boundaryCondition="false"/>
	<species id="m_2obut_c" name="2-Oxobutanoate" compartment="Cytosol" charge="-1" boundaryCondition="false"/>
	<species id="m_2odec11eg3p_c" name="2-octadec-11-enoyl-sn-glycerol 3-phosphate" compartment="Cytosol" charge="-1" boundaryCondition="false"/>
	<species id="m_2odec11eg3p_p" name="2-octadec-11-enoyl-sn-glycerol 3-phosphate" compartment="Periplasm" charge="-1" boundaryCondition="false"/>
	<species id="m_2odecg3p_c" name="2-octadecanoyl-sn-glycerol 3-phosphate" compartment="Cytosol" charge="-1" boundaryCondition="false"/>
	<species id="m_2odecg3p_p" name="2-octadecanoyl-sn-glycerol 3-phosphate" compartment="Periplasm" charge="-1" boundaryCondition="false"/>
	<species id="m_2ohph_c" name="2-Octaprenyl-6-hydroxyphenol" compartment="Cytosol" charge="0" boundaryCondition="false"/>
	<species id="m_2ombzl_c" name="2-Octaprenyl-6-methoxy-1,4-benzoquinol" compartment="Cytosol" charge="0" boundaryCondition="false"/>
	<species id="m_2omhmbl_c" name="2-Octaprenyl-3-methyl-5-hydroxy-6-methoxy-1,4-benzoquinol" compartment="Cytosol" charge="0" boundaryCondition="false"/>
	<species id="m_2ommbl_c" name="2-Octaprenyl-3-methyl-6-methoxy- 1,4-benzoquinol" compartment="Cytosol" charge="0" boundaryCondition="false"/>
	<species id="m_2omph_c" name="2-Octaprenyl-6-methoxyphenol" compartment="Cytosol" charge="0" boundaryCondition="false"/>
	<species id="m_2oph_c" name="2-Octaprenylphenol" compartment="Cytosol" charge="0" boundaryCondition="false"/>
	<species id="m_2p4c2me_c" name="2-phospho-4-(cytidine 5'-diphospho)-2-C-methyl-D-erythritol" compartment="Cytosol" charge="-4" boundaryCondition="false"/>
	<species id="m_2pg_c" name="D-Glycerate 2-phosphate" compartment="Cytosol" charge="-3" boundaryCondition="false"/>
	<species id="m_2pglyc_c" name="2-Phosphoglycolate" compartment="Cytosol" charge="-3" boundaryCondition="false"/>
	<species id="m_2shchc_c" name="2-Succinyl-6-hydroxy-2,4-cyclohexadiene-1-carboxylate" compartment="Cytosol" charge="-2" boundaryCondition="false"/>
	<species id="m_2tdec7eg3p_c" name="2-tetradec-7-enoyl-sn-glycerol 3-phosphate" compartment="Cytosol" charge="-1" boundaryCondition="false"/>
	<species id="m_2tdec7eg3p_p" name="2-tetradec-7-enoyl-sn-glycerol 3-phosphate" compartment="Periplasm" charge="-1" boundaryCondition="false"/>
	<species id="m_2tdecg3p_c" name="2-tetradecanoyl-sn-glycerol 3-phosphate" compartment="Cytosol" charge="-1" boundaryCondition="false"/>
	<species id="m_2tdecg3p_p" name="2-tetradecanoyl-sn-glycerol 3-phosphate" compartment="Periplasm" charge="-1" boundaryCondition="false"/>
	<species id="m_2tpr3dpcoa_c" name="2'-(5''-triphosphoribosyl)-3'-dephospho-CoA" compartment="Cytosol" charge="-6" boundaryCondition="false"/>
	<species id="m_325dgh_c" name="3-deoxy-D-glycero-2,5-hexodiulosonate" compartment="Cytosol" charge="0" boundaryCondition="false"/>
	<species id="m_32ddog_c" name="3-dehydro-2-deoxy-D-gluconate" compartment="Cytosol" charge="0" boundaryCondition="false"/>
	<species id="m_34dhpac_e" name="3,4-Dihydroxyphenylacetaldehyde" compartment="Extracellular" charge="0" boundaryCondition="false"/>
	<species id="m_34dhpac_p" name="3,4-Dihydroxyphenylacetaldehyde" compartment="Periplasm" charge="0" boundaryCondition="false"/>
	<species id="m_34hpp_c" name="3-(4-Hydroxyphenyl)pyruvate" compartment="Cytosol" charge="-1" boundaryCondition="false"/>
	<species id="m_36dahx_c" name="Unnamed2" compartment="Cytosol" charge="0" boundaryCondition="false"/>
	<species id="m_3amp_e" name="3'-AMP" compartment="Extracellular" charge="-2" boundaryCondition="false"/>
	<species id="m_3amp_p" name="3'-AMP" compartment="Periplasm" charge="-2" boundaryCondition="false"/>
	<species id="m_3c2hmp_c" name="3-Carboxy-2-hydroxy-4-methylpentanoate" compartment="Cytosol" charge="-2" boundaryCondition="false"/>
	<species id="m_3c3hmp_c" name="3-Carboxy-3-hydroxy-4-methylpentanoate" compartment="Cytosol" charge="-2" boundaryCondition="false"/>
	<species id="m_3c4mop_c" name="3-Carboxy-4-methyl-2-oxopentanoate" compartment="Cytosol" charge="-2" boundaryCondition="false"/>
	<species id="m_3cmp_e" name="3'-cmp" compartment="Extracellular" charge="-2" boundaryCondition="false"/>
	<species id="m_3cmp_p" name="3'-cmp" compartment="Periplasm" charge="-2" boundaryCondition="false"/>
	<species id="m_3dhguln_c" name="3-Dehydro-L-gulonate" compartment="Cytosol" charge="-1" boundaryCondition="false"/>
	<species id="m_3dhgulnp_c" name="3-keto-L-gulonate-6-phosphate" compartment="Cytosol" charge="-3" boundaryCondition="false"/>
	<species id="m_3dhq_c" name="3-Dehydroquinate" compartment="Cytosol" charge="-1" boundaryCondition="false"/>
	<species id="m_3dhsk_c" name="3-Dehydroshikimate" compartment="Cytosol" charge="-1" boundaryCondition="false"/>
	<species id="m_3gmp_e" name="3'-GMP" compartment="Extracellular" charge="-2" boundaryCondition="false"/>
	<species id="m_3gmp_p" name="3'-GMP" compartment="Periplasm" charge="-2" boundaryCondition="false"/>
	<species id="m_3haacp_c" name="(3R)-3-Hydroxyacyl-[acyl-carrier protein]" compartment="Cytosol" charge="-1" boundaryCondition="false"/>
	<species id="m_3hbcoa_c" name="(S)-3-Hydroxybutanoyl-CoA" compartment="Cytosol" charge="-4" boundaryCondition="false"/>
	<species id="m_3hcddec5eacp_c" name="(R)-3-hydroxy-cis-dodec-5-enoyl-[acyl-carrier protein]" compartment="Cytosol" charge="-1" boundaryCondition="false"/>
	<species id="m_3hcinnm_c" name="3-hydroxycinnamic acid" compartment="Cytosol" charge="-1" boundaryCondition="false"/>
	<species id="m_3hcinnm_e" name="3-hydroxycinnamic acid" compartment="Extracellular" charge="-1" boundaryCondition="false"/>
	<species id="m_3hcinnm_p" name="3-hydroxycinnamic acid" compartment="Periplasm" charge="-1" boundaryCondition="false"/>
	<species id="m_3hcmrs7eacp_c" name="(R)-3-hydroxy-cis-myristol-7-eoyl-[acyl-carrier protein]" compartment="Cytosol" charge="-1" boundaryCondition="false"/>
	<species id="m_3hcpalm9eacp_c" name="(R)-3-hydroxy-cis-palm-9-eoyl-[acyl-carrier protein]" compartment="Cytosol" charge="-1" boundaryCondition="false"/>
	<species id="m_3hcvac11eacp_c" name="(R)-3-hydroxy-cis-vacc-11-enoyl-[acyl-carrier protein]" compartment="Cytosol" charge="-1" boundaryCondition="false"/>
	<species id="m_3hdcoa_c" name="(S)-3-Hydroxydecanoyl-CoA" compartment="Cytosol" charge="-4" boundaryCondition="false"/>
	<species id="m_3hddcoa_c" name="(S)-3-Hydroxydodecanoyl-CoA" compartment="Cytosol" charge="-4" boundaryCondition="false"/>
	<species id="m_3hddecacp_c" name="(R)-3-Hydroxydodecanoyl-[acyl-carrier protein]" compartment="Cytosol" charge="-1" boundaryCondition="false"/>
	<species id="m_3hdecacp_c" name="(R)-3-Hydroxydecanoyl-[acyl-carrier protein]" compartment="Cytosol" charge="-1" boundaryCondition="false"/>
	<species id="m_3hhcoa_c" name="(S)-3-Hydroxyhexanoyl-CoA" compartment="Cytosol" charge="-4" boundaryCondition="false"/>
	<species id="m_3hhdcoa_c" name="(S)-3-Hydroxyhexadecanoyl-CoA" compartment="Cytosol" charge="-4" boundaryCondition="false"/>
	<species id="m_3hhexacp_c" name="(R)-3-Hydroxyhexanoyl-[acyl-carrier protein]" compartment="Cytosol" charge="-1" boundaryCondition="false"/>
	<species id="m_3hmrsacp_c" name="(R)-3-Hydroxytetradecanoyl-[acyl-carrier protein]" compartment="Cytosol" charge="-1" boundaryCondition="false"/>
	<species id="m_3hocoa_c" name="(S)-3-Hydroxyoctanoyl-CoA" compartment="Cytosol" charge="-4" boundaryCondition="false"/>
	<species id="m_3hoctaacp_c" name="(R)-3-Hydroxyoctadecanoyl-[acyl-carrier protein]" compartment="Cytosol" charge="-1" boundaryCondition="false"/>
	<species id="m_3hoctacp_c" name="(R)-3-Hydroxyoctanoyl-[acyl-carrier protein]" compartment="Cytosol" charge="-1" boundaryCondition="false"/>
	<species id="m_3hodcoa_c" name="(S)-3-Hydroxyoctadecanoyl-CoA" compartment="Cytosol" charge="-4" boundaryCondition="false"/>
	<species id="m_3hpalmacp_c" name="R-3-hydroxypalmitoyl-[acyl-carrier protein]" compartment="Cytosol" charge="-1" boundaryCondition="false"/>
	<species id="m_3hpppn_c" name="3-(3-hydroxy-phenyl)propionate" compartment="Cytosol" charge="-1" boundaryCondition="false"/>
	<species id="m_3hpppn_e" name="3-(3-hydroxy-phenyl)propionate" compartment="Extracellular" charge="-1" boundaryCondition="false"/>
	<species id="m_3hpppn_p" name="3-(3-hydroxy-phenyl)propionate" compartment="Periplasm" charge="-1" boundaryCondition="false"/>
	<species id="m_3htdcoa_c" name="(S)-3-Hydroxytetradecanoyl-CoA" compartment="Cytosol" charge="-4" boundaryCondition="false"/>
	<species id="m_3ig3p_c" name="C'-(3-Indolyl)-glycerol 3-phosphate" compartment="Cytosol" charge="-2" boundaryCondition="false"/>
	<species id="m_3mob_c" name="3-Methyl-2-oxobutanoate" compartment="Cytosol" charge="-1" boundaryCondition="false"/>
	<species id="m_3mop_c" name="(S)-3-Methyl-2-oxopentanoate" compartment="Cytosol" charge="-1" boundaryCondition="false"/>
	<species id="m_3ocddec5eacp_c" name="3-oxo-cis-dodec-5-enoyl-[acyl-carrier protein]" compartment="Cytosol" charge="-1" boundaryCondition="false"/>
	<species id="m_3ocmrs7eacp_c" name="3-oxo-cis-myristol-7-eoyl-[acyl-carrier protein]" compartment="Cytosol" charge="-1" boundaryCondition="false"/>
	<species id="m_3ocpalm9eacp_c" name="3-oxo-cis-palm-9-eoyl-[acyl-carrier protein]" compartment="Cytosol" charge="-1" boundaryCondition="false"/>
	<species id="m_3ocvac11eacp_c" name="3-oxo-cis-vacc-11-enoyl-[acyl-carrier protein]" compartment="Cytosol" charge="-1" boundaryCondition="false"/>
	<species id="m_3odcoa_c" name="3-Oxodecanoyl-CoA" compartment="Cytosol" charge="-4" boundaryCondition="false"/>
	<species id="m_3oddcoa_c" name="3-Oxododecanoyl-CoA" compartment="Cytosol" charge="-4" boundaryCondition="false"/>
	<species id="m_3oddecacp_c" name="3-Oxododecanoyl-[acyl-carrier protein]" compartment="Cytosol" charge="-1" boundaryCondition="false"/>
	<species id="m_3odecacp_c" name="3-Oxodecanoyl-[acyl-carrier protein]" compartment="Cytosol" charge="-1" boundaryCondition="false"/>
	<species id="m_3ohcoa_c" name="3-Oxohexanoyl-CoA" compartment="Cytosol" charge="-4" boundaryCondition="false"/>
	<species id="m_3ohdcoa_c" name="3-Oxohexadecanoyl-CoA" compartment="Cytosol" charge="-4" boundaryCondition="false"/>
	<species id="m_3ohexacp_c" name="3-Oxohexanoyl-[acyl-carrier protein]" compartment="Cytosol" charge="-1" boundaryCondition="false"/>
	<species id="m_3omrsacp_c" name="3-Oxotetradecanoyl-[acyl-carrier protein]" compartment="Cytosol" charge="-1" boundaryCondition="false"/>
	<species id="m_3oocoa_c" name="3-Oxooctanoyl-CoA" compartment="Cytosol" charge="-4" boundaryCondition="false"/>
	<species id="m_3ooctacp_c" name="3-Oxooctanoyl-[acyl-carrier protein]" compartment="Cytosol" charge="-1" boundaryCondition="false"/>
	<species id="m_3ooctdacp_c" name="3-Oxooctadecanoyl-[acyl-carrier protein]" compartment="Cytosol" charge="-1" boundaryCondition="false"/>
	<species id="m_3oodcoa_c" name="3-Oxooctadecanoyl-CoA" compartment="Cytosol" charge="-4" boundaryCondition="false"/>
	<species id="m_3opalmacp_c" name="3-Oxohexadecanoyl-[acyl-carrier protein]" compartment="Cytosol" charge="-1" boundaryCondition="false"/>
	<species id="m_3ophb_c" name="3-Octaprenyl-4-hydroxybenzoate" compartment="Cytosol" charge="-1" boundaryCondition="false"/>
	<species id="m_3otdcoa_c" name="3-Oxotetradecanoyl-CoA" compartment="Cytosol" charge="-4" boundaryCondition="false"/>
	<species id="m_3pg_c" name="3-Phospho-D-glycerate" compartment="Cytosol" charge="-3" boundaryCondition="false"/>
	<species id="m_3php_c" name="3-Phosphohydroxypyruvate" compartment="Cytosol" charge="-3" boundaryCondition="false"/>
	<species id="m_3psme_c" name="5-O-(1-Carboxyvinyl)-3-phosphoshikimate" compartment="Cytosol" charge="-4" boundaryCondition="false"/>
	<species id="m_3sala_c" name="3-Sulfino-L-alanine" compartment="Cytosol" charge="-2" boundaryCondition="false"/>
	<species id="m_3ump_e" name="3'-UMP" compartment="Extracellular" charge="-2" boundaryCondition="false"/>
	<species id="m_3ump_p" name="3'-UMP" compartment="Periplasm" charge="-2" boundaryCondition="false"/>
	<species id="m_45dthu_c" name="5-dehydro-4-deoxy-D-glucuronate" compartment="Cytosol" charge="0" boundaryCondition="false"/>
	<species id="m_4abut_c" name="4-Aminobutanoate" compartment="Cytosol" charge="0" boundaryCondition="false"/>
	<species id="m_4abut_e" name="4-Aminobutanoate" compartment="Extracellular" charge="0" boundaryCondition="false"/>
	<species id="m_4abut_p" name="4-Aminobutanoate" compartment="Periplasm" charge="0" boundaryCondition="false"/>
	<species id="m_4abutn_c" name="4-Aminobutanal" compartment="Cytosol" charge="1" boundaryCondition="false"/>
	<species id="m_4abz_c" name="4-Aminobenzoate" compartment="Cytosol" charge="-1" boundaryCondition="false"/>
	<species id="m_4adcho_c" name="4-amino-4-deoxychorismate" compartment="Cytosol" charge="-1" boundaryCondition="false"/>
	<species id="m_4ahmmp_c" name="4-Amino-5-hydroxymethyl-2-methylpyrimidine" compartment="Cytosol" charge="0" boundaryCondition="false"/>
	<species id="m_4ampm_c" name="4-Amino-2-methyl-5-phosphomethylpyrimidine" compartment="Cytosol" charge="-2" boundaryCondition="false"/>
	<species id="m_4c2me_c" name="4-(cytidine 5'-diphospho)-2-C-methyl-D-erythritol" compartment="Cytosol" charge="-2" boundaryCondition="false"/>
	<species id="m_4h2opntn_c" name="4-Hydroxy-2-oxopentanoate" compartment="Cytosol" charge="-1" boundaryCondition="false"/>
	<species id="m_4hba_c" name="4-Hydroxy-benzyl alcohol" compartment="Cytosol" charge="0" boundaryCondition="false"/>
	<species id="m_4hbz_c" name="4-Hydroxybenzoate" compartment="Cytosol" charge="-1" boundaryCondition="false"/>
	<species id="m_4hoxpacd_e" name="4-Hydroxyphenylacetaldehyde" compartment="Extracellular" charge="0" boundaryCondition="false"/>
	<species id="m_4hoxpacd_p" name="4-Hydroxyphenylacetaldehyde" compartment="Periplasm" charge="0" boundaryCondition="false"/>
	<species id="m_4hthr_c" name="4-Hydroxy-L-threonine" compartment="Cytosol" charge="0" boundaryCondition="false"/>
	<species id="m_4mhetz_c" name="4-Methyl-5-(2-hydroxyethyl)-thiazole" compartment="Cytosol" charge="0" boundaryCondition="false"/>
	<species id="m_4mop_c" name="4-Methyl-2-oxopentanoate" compartment="Cytosol" charge="-1" boundaryCondition="false"/>
	<species id="m_4mpetz_c" name="4-Methyl-5-(2-phosphoethyl)-thiazole" compartment="Cytosol" charge="-2" boundaryCondition="false"/>
	<species id="m_4pasp_c" name="4-Phospho-L-aspartate" compartment="Cytosol" charge="-2" boundaryCondition="false"/>
	<species id="m_4per_c" name="4-Phospho-D-erythronate" compartment="Cytosol" charge="-3" boundaryCondition="false"/>
	<species id="m_4ppan_c" name="D-4'-Phosphopantothenate" compartment="Cytosol" charge="-3" boundaryCondition="false"/>
	<species id="m_4ppcys_c" name="N-((R)-4-Phosphopantothenoyl)-L-cysteine" compartment="Cytosol" charge="-3" boundaryCondition="false"/>
	<species id="m_4r5au_c" name="4-(1-D-Ribitylamino)-5-aminouracil" compartment="Cytosol" charge="0" boundaryCondition="false"/>
	<species id="m_5aizc_c" name="5-amino-1-(5-phospho-D-ribosyl)imidazole-4-carboxylate" compartment="Cytosol" charge="-3" boundaryCondition="false"/>
	<species id="m_5aop_c" name="5-Amino-4-oxopentanoate" compartment="Cytosol" charge="0" boundaryCondition="false"/>
	<species id="m_5aprbu_c" name="5-Amino-6-(5'-phosphoribitylamino)uracil" compartment="Cytosol" charge="-2" boundaryCondition="false"/>
	<species id="m_5apru_c" name="5-Amino-6-(5'-phosphoribosylamino)uracil" compartment="Cytosol" charge="-2" boundaryCondition="false"/>
	<species id="m_5caiz_c" name="5-phosphoribosyl-5-carboxyaminoimidazole" compartment="Cytosol" charge="-3" boundaryCondition="false"/>
	<species id="m_5dglcn_c" name="5-Dehydro-D-gluconate" compartment="Cytosol" charge="-1" boundaryCondition="false"/>
	<species id="m_5dglcn_e" name="5-Dehydro-D-gluconate" compartment="Extracellular" charge="-1" boundaryCondition="false"/>
	<species id="m_5dglcn_p" name="5-Dehydro-D-gluconate" compartment="Periplasm" charge="-1" boundaryCondition="false"/>
	<species id="m_5dh4dglc_c" name="5-Dehydro-4-deoxy-D-glucarate" compartment="Cytosol" charge="-2" boundaryCondition="false"/>
	<species id="m_5drib_c" name="5'-deoxyribose" compartment="Cytosol" charge="0" boundaryCondition="false"/>
	<species id="m_5mdr1p_c" name="5-Methylthio-5-deoxy-D-ribose 1-phosphate" compartment="Cytosol" charge="-2" boundaryCondition="false"/>
	<species id="m_5mdru1p_c" name="5-Methylthio-5-deoxy-D-ribulose 1-phosphate" compartment="Cytosol" charge="-2" boundaryCondition="false"/>
	<species id="m_5mta_c" name="5-Methylthioadenosine" compartment="Cytosol" charge="0" boundaryCondition="false"/>
	<species id="m_5mthf_c" name="5-Methyltetrahydrofolate" compartment="Cytosol" charge="-1" boundaryCondition="false"/>
	<species id="m_5mtr_c" name="5-Methylthio-D-ribose" compartment="Cytosol" charge="0" boundaryCondition="false"/>
	<species id="m_5prdmbz_c" name="N1-(5-Phospho-alpha-D-ribosyl)-5,6-dimethylbenzimidazole" compartment="Cytosol" charge="-2" boundaryCondition="false"/>
	<species id="m_6hmhpt_c" name="6-hydroxymethyl dihydropterin" compartment="Cytosol" charge="0" boundaryCondition="false"/>
	<species id="m_6hmhptpp_c" name="6-hydroxymethyl-dihydropterin pyrophosphate" compartment="Cytosol" charge="-3" boundaryCondition="false"/>
	<species id="m_6pgc_c" name="6-Phospho-D-gluconate" compartment="Cytosol" charge="-3" boundaryCondition="false"/>
	<species id="m_6pgg_c" name="Unnamed3" compartment="Cytosol" charge="0" boundaryCondition="false"/>
	<species id="m_6pgl_c" name="6-phospho-D-glucono-1,5-lactone" compartment="Cytosol" charge="-2" boundaryCondition="false"/>
	<species id="m_8aonn_c" name="8-Amino-7-oxononanoate" compartment="Cytosol" charge="0" boundaryCondition="false"/>
	<species id="m_aaatbc_c" name="3-alpha,7-alpha,12-alpha-trihydroxy-5-beta-cholanate" compartment="Cytosol" charge="0" boundaryCondition="false"/>
	<species id="m_aacald_c" name="Aminoacetaldehyde" compartment="Cytosol" charge="1" boundaryCondition="false"/>
	<species id="m_aacoa_c" name="Acetoacetyl-CoA" compartment="Cytosol" charge="-4" boundaryCondition="false"/>
	<species id="m_aact_c" name="Aminoacetone" compartment="Cytosol" charge="1" boundaryCondition="false"/>
	<species id="m_aadobc_c" name="3-alpha,12-alpha-dihydroxy-7-oxo-5-beta-cholanate" compartment="Cytosol" charge="0" boundaryCondition="false"/>
	<species id="m_ac_c" name="Acetate" compartment="Cytosol" charge="-1" boundaryCondition="false"/>
	<species id="m_ac_e" name="Acetate" compartment="Extracellular" charge="-1" boundaryCondition="false"/>
	<species id="m_ac_p" name="Acetate" compartment="Periplasm" charge="-1" boundaryCondition="false"/>
	<species id="m_acac_c" name="Acetoacetate" compartment="Cytosol" charge="-1" boundaryCondition="false"/>
	<species id="m_acac_e" name="Acetoacetate" compartment="Extracellular" charge="-1" boundaryCondition="false"/>
	<species id="m_acac_p" name="Acetoacetate" compartment="Periplasm" charge="-1" boundaryCondition="false"/>
	<species id="m_acacp_c" name="Acetyl-ACP" compartment="Cytosol" charge="-1" boundaryCondition="false"/>
	<species id="m_acald_c" name="Acetaldehyde" compartment="Cytosol" charge="0" boundaryCondition="false"/>
	<species id="m_acald_e" name="Acetaldehyde" compartment="Extracellular" charge="0" boundaryCondition="false"/>
	<species id="m_acald_p" name="Acetaldehyde" compartment="Periplasm" charge="0" boundaryCondition="false"/>
	<species id="m_acanth_c" name="N-Acetylanthranilate" compartment="Cytosol" charge="-1" boundaryCondition="false"/>
	<species id="m_accoa_c" name="Acetyl-CoA" compartment="Cytosol" charge="-4" boundaryCondition="false"/>
	<species id="m_acetol_c" name="Acetol" compartment="Cytosol" charge="0" boundaryCondition="false"/>
	<species id="m_acg5p_c" name="N-Acetyl-L-glutamyl 5-phosphate" compartment="Cytosol" charge="-3" boundaryCondition="false"/>
	<species id="m_acg5sa_c" name="N-Acetyl-L-glutamate 5-semialdehyde" compartment="Cytosol" charge="-1" boundaryCondition="false"/>
	<species id="m_acgal1p_e" name="N-Acetyl-D-galactosamine 1-phosphate" compartment="Extracellular" charge="-2" boundaryCondition="false"/>
	<species id="m_acgal1p_p" name="N-Acetyl-D-galactosamine 1-phosphate" compartment="Periplasm" charge="-2" boundaryCondition="false"/>
	<species id="m_acgal_e" name="N-Acetyl-D-galactosamine" compartment="Extracellular" charge="0" boundaryCondition="false"/>
	<species id="m_acgal_p" name="N-Acetyl-D-galactosamine" compartment="Periplasm" charge="0" boundaryCondition="false"/>
	<species id="m_acgam_c" name="N-Acetyl-D-glucosamine" compartment="Cytosol" charge="0" boundaryCondition="false"/>
	<species id="m_acgam1p_c" name="N-Acetyl-D-glucosamine 1-phosphate" compartment="Cytosol" charge="-2" boundaryCondition="false"/>
	<species id="m_acgam1p_e" name="N-Acetyl-D-glucosamine 1-phosphate" compartment="Extracellular" charge="-2" boundaryCondition="false"/>
	<species id="m_acgam1p_p" name="N-Acetyl-D-glucosamine 1-phosphate" compartment="Periplasm" charge="-2" boundaryCondition="false"/>
	<species id="m_acgam6p_c" name="N-Acetyl-D-glucosamine 6-phosphate" compartment="Cytosol" charge="-2" boundaryCondition="false"/>
	<species id="m_acgam_e" name="N-Acetyl-D-glucosamine" compartment="Extracellular" charge="0" boundaryCondition="false"/>
	<species id="m_acgam_p" name="N-Acetyl-D-glucosamine" compartment="Periplasm" charge="0" boundaryCondition="false"/>
	<species id="m_acglc_d_c" name="6-Acetyl-D-glucose" compartment="Cytosol" charge="0" boundaryCondition="false"/>
	<species id="m_acglu_c" name="N-Acetyl-L-glutamate" compartment="Cytosol" charge="-2" boundaryCondition="false"/>
	<species id="m_acmalt_c" name="Acetyl-maltose" compartment="Cytosol" charge="0" boundaryCondition="false"/>
	<species id="m_acmana_c" name="N-Acetyl-D-mannosamine" compartment="Cytosol" charge="0" boundaryCondition="false"/>
	<species id="m_acmana_e" name="N-Acetyl-D-mannosamine" compartment="Extracellular" charge="0" boundaryCondition="false"/>
	<species id="m_acmana_p" name="N-Acetyl-D-mannosamine" compartment="Periplasm" charge="0" boundaryCondition="false"/>
	<species id="m_acmanap_c" name="N-Acetyl-D-mannosamine 6-phosphate" compartment="Cytosol" charge="-2" boundaryCondition="false"/>
	<species id="m_acmum6p_c" name="N-acetylmuramate 6-phosphate" compartment="Cytosol" charge="-3" boundaryCondition="false"/>
	<species id="m_acmum_e" name="N-Acetylmuramate" compartment="Extracellular" charge="-1" boundaryCondition="false"/>
	<species id="m_acmum_p" name="N-Acetylmuramate" compartment="Periplasm" charge="-1" boundaryCondition="false"/>
	<species id="m_acnam_c" name="N-Acetylneuraminate" compartment="Cytosol" charge="-1" boundaryCondition="false"/>
	<species id="m_acnam_e" name="N-Acetylneuraminate" compartment="Extracellular" charge="-1" boundaryCondition="false"/>
	<species id="m_acnam_p" name="N-Acetylneuraminate" compartment="Periplasm" charge="-1" boundaryCondition="false"/>
	<species id="m_acolipa_e" name="4-Amino-4-deoxy-L-arabinose modified core oligosaccharide lipid A" compartment="Extracellular" charge="-9" boundaryCondition="false"/>
	<species id="m_acolipa_p" name="4-Amino-4-deoxy-L-arabinose modified core oligosaccharide lipid A" compartment="Periplasm" charge="-9" boundaryCondition="false"/>
	<species id="m_acon_c_c" name="cis-Aconitate" compartment="Cytosol" charge="-3" boundaryCondition="false"/>
	<species id="m_acon_t_c" name="trans-Aconitate" compartment="Cytosol" charge="-3" boundaryCondition="false"/>
	<species id="m_aconm_c" name="E-3-carboxy-2-pentenedioate 6-methyl ester" compartment="Cytosol" charge="-2" boundaryCondition="false"/>
	<species id="m_acorn_c" name="N2-Acetyl-L-ornithine" compartment="Cytosol" charge="0" boundaryCondition="false"/>
	<species id="m_acp_c" name="acyl carrier protein" compartment="Cytosol" charge="-1" boundaryCondition="false"/>
	<species id="m_acser_c" name="O-Acetyl-L-serine" compartment="Cytosol" charge="0" boundaryCondition="false"/>
	<species id="m_acser_e" name="O-Acetyl-L-serine" compartment="Extracellular" charge="0" boundaryCondition="false"/>
	<species id="m_acser_p" name="O-Acetyl-L-serine" compartment="Periplasm" charge="0" boundaryCondition="false"/>
	<species id="m_actacp_c" name="Acetoacetyl-ACP" compartment="Cytosol" charge="-1" boundaryCondition="false"/>
	<species id="m_actp_c" name="Acetyl phosphate" compartment="Cytosol" charge="-2" boundaryCondition="false"/>
	<species id="m_ade_c" name="Adenine" compartment="Cytosol" charge="0" boundaryCondition="false"/>
	<species id="m_ade_e" name="Adenine" compartment="Extracellular" charge="0" boundaryCondition="false"/>
	<species id="m_ade_p" name="Adenine" compartment="Periplasm" charge="0" boundaryCondition="false"/>
	<species id="m_adn_c" name="Adenosine" compartment="Cytosol" charge="0" boundaryCondition="false"/>
	<species id="m_adn_e" name="Adenosine" compartment="Extracellular" charge="0" boundaryCondition="false"/>
	<species id="m_adn_p" name="Adenosine" compartment="Periplasm" charge="0" boundaryCondition="false"/>
	<species id="m_adocbi_c" name="Adenosyl cobinamide" compartment="Cytosol" charge="1" boundaryCondition="false"/>
	<species id="m_adocbip_c" name="Adenosyl cobinamide phosphate" compartment="Cytosol" charge="-1" boundaryCondition="false"/>
	<species id="m_adocbl_c" name="Adenosylcobalamin" compartment="Cytosol" charge="0" boundaryCondition="false"/>
	<species id="m_adocbl_e" name="Adenosylcobalamin" compartment="Extracellular" charge="0" boundaryCondition="false"/>
	<species id="m_adocbl_p" name="Adenosylcobalamin" compartment="Periplasm" charge="0" boundaryCondition="false"/>
	<species id="m_adp_c" name="ADP" compartment="Cytosol" charge="-3" boundaryCondition="false"/>
	<species id="m_adpglc_c" name="ADPglucose" compartment="Cytosol" charge="-2" boundaryCondition="false"/>
	<species id="m_adphep_dd_c" name="ADP-D-glycero-D-manno-heptose" compartment="Cytosol" charge="-2" boundaryCondition="false"/>
	<species id="m_adphep_ld_c" name="ADP-L-glycero-D-manno-heptose" compartment="Cytosol" charge="-2" boundaryCondition="false"/>
	<species id="m_adprib_c" name="ADPribose" compartment="Cytosol" charge="-2" boundaryCondition="false"/>
	<species id="m_ag_c" name="silver" compartment="Cytosol" charge="1" boundaryCondition="false"/>
	<species id="m_ag_e" name="silver" compartment="Extracellular" charge="1" boundaryCondition="false"/>
	<species id="m_agdpcbi_c" name="Adenosine-GDP-cobinamide" compartment="Cytosol" charge="-1" boundaryCondition="false"/>
	<species id="m_agm_c" name="Agmatine" compartment="Cytosol" charge="2" boundaryCondition="false"/>
	<species id="m_agm_e" name="Agmatine" compartment="Extracellular" charge="2" boundaryCondition="false"/>
	<species id="m_agm_p" name="Agmatine" compartment="Periplasm" charge="2" boundaryCondition="false"/>
	<species id="m_ahcys_c" name="S-Adenosyl-L-homocysteine" compartment="Cytosol" charge="0" boundaryCondition="false"/>
	<species id="m_ahdt_c" name="2-Amino-4-hydroxy-6-(erythro-1,2,3-trihydroxypropyl)dihydropteridine triphosphate" compartment="Cytosol" charge="-4" boundaryCondition="false"/>
	<species id="m_aicar_c" name="5-Amino-1-(5-Phospho-D-ribosyl)imidazole-4-carboxamide" compartment="Cytosol" charge="-2" boundaryCondition="false"/>
	<species id="m_air_c" name="5-amino-1-(5-phospho-D-ribosyl)imidazole" compartment="Cytosol" charge="-2" boundaryCondition="false"/>
	<species id="m_akg_c" name="2-Oxoglutarate" compartment="Cytosol" charge="-2" boundaryCondition="false"/>
	<species id="m_akg_e" name="2-Oxoglutarate" compartment="Extracellular" charge="-2" boundaryCondition="false"/>
	<species id="m_akg_p" name="2-Oxoglutarate" compartment="Periplasm" charge="-2" boundaryCondition="false"/>
	<species id="m_ala_b_c" name="beta-Alanine" compartment="Cytosol" charge="0" boundaryCondition="false"/>
	<species id="m_ala_b_e" name="beta-Alanine" compartment="Extracellular" charge="0" boundaryCondition="false"/>
	<species id="m_ala_b_p" name="beta-Alanine" compartment="Periplasm" charge="0" boundaryCondition="false"/>
	<species id="m_ala_d_c" name="D-Alanine" compartment="Cytosol" charge="0" boundaryCondition="false"/>
	<species id="m_ala_d_e" name="D-Alanine" compartment="Extracellular" charge="0" boundaryCondition="false"/>
	<species id="m_ala_d_p" name="D-Alanine" compartment="Periplasm" charge="0" boundaryCondition="false"/>
	<species id="m_ala_l_c" name="L-Alanine" compartment="Cytosol" charge="0" boundaryCondition="false"/>
	<species id="m_ala_l_e" name="L-Alanine" compartment="Extracellular" charge="0" boundaryCondition="false"/>
	<species id="m_ala_l_p" name="L-Alanine" compartment="Periplasm" charge="0" boundaryCondition="false"/>
	<species id="m_alaala_c" name="D-Alanyl-D-alanine" compartment="Cytosol" charge="0" boundaryCondition="false"/>
	<species id="m_alaala_e" name="D-Alanyl-D-alanine" compartment="Extracellular" charge="0" boundaryCondition="false"/>
	<species id="m_alaala_p" name="D-Alanyl-D-alanine" compartment="Periplasm" charge="0" boundaryCondition="false"/>
	<species id="m_alac_s_c" name="(S)-2-Acetolactate" compartment="Cytosol" charge="-1" boundaryCondition="false"/>
	<species id="m_alatrna_c" name="L-Alanyl-tRNA(Ala)" compartment="Cytosol" charge="1" boundaryCondition="false"/>
	<species id="m_all_d_c" name="D-Allose" compartment="Cytosol" charge="0" boundaryCondition="false"/>
	<species id="m_all_d_e" name="D-Allose" compartment="Extracellular" charge="0" boundaryCondition="false"/>
	<species id="m_all_d_p" name="D-Allose" compartment="Periplasm" charge="0" boundaryCondition="false"/>
	<species id="m_all6p_c" name="D-Allose 6-phosphate" compartment="Cytosol" charge="-2" boundaryCondition="false"/>
	<species id="m_alltn_c" name="Allantoin" compartment="Cytosol" charge="0" boundaryCondition="false"/>
	<species id="m_alltn_e" name="Allantoin" compartment="Extracellular" charge="0" boundaryCondition="false"/>
	<species id="m_alltn_p" name="Allantoin" compartment="Periplasm" charge="0" boundaryCondition="false"/>
	<species id="m_alltt_c" name="Allantoate" compartment="Cytosol" charge="-1" boundaryCondition="false"/>
	<species id="m_allul6p_c" name="Allulose 6-phosphate" compartment="Cytosol" charge="-2" boundaryCondition="false"/>
	<species id="m_alpp_p" name="applipoprotein" compartment="Periplasm" charge="0" boundaryCondition="false"/>
	<species id="m_altrn_c" name="D-Altronate" compartment="Cytosol" charge="-1" boundaryCondition="false"/>
	<species id="m_amet_c" name="S-Adenosyl-L-methionine" compartment="Cytosol" charge="1" boundaryCondition="false"/>
	<species id="m_ametam_c" name="S-Adenosylmethioninamine" compartment="Cytosol" charge="2" boundaryCondition="false"/>
	<species id="m_amob_c" name="S-Adenosyl-4-methylthio-2-oxobutanoate" compartment="Cytosol" charge="0" boundaryCondition="false"/>
	<species id="m_amp_c" name="AMP" compartment="Cytosol" charge="-2" boundaryCondition="false"/>
	<species id="m_amp_e" name="AMP" compartment="Extracellular" charge="-2" boundaryCondition="false"/>
	<species id="m_amp_p" name="AMP" compartment="Periplasm" charge="-2" boundaryCondition="false"/>
	<species id="m_anhgm_c" name="N-Acetyl-D-glucosamine(anhydrous)N-Acetylmuramic acid" compartment="Cytosol" charge="-1" boundaryCondition="false"/>
	<species id="m_anhgm3p_c" name="N-Acetyl-D-glucosamine(anhydrous)N-Acetylmuramyl-tripeptide" compartment="Cytosol" charge="-2" boundaryCondition="false"/>
	<species id="m_anhgm3p_p" name="N-Acetyl-D-glucosamine(anhydrous)N-Acetylmuramyl-tripeptide" compartment="Periplasm" charge="-2" boundaryCondition="false"/>
	<species id="m_anhgm4p_c" name="N-Acetyl-D-glucosamine(anhydrous)N-Acetylmuramyl-tetrapeptide" compartment="Cytosol" charge="-2" boundaryCondition="false"/>
	<species id="m_anhgm4p_p" name="N-Acetyl-D-glucosamine(anhydrous)N-Acetylmuramyl-tetrapeptide" compartment="Periplasm" charge="-2" boundaryCondition="false"/>
	<species id="m_anhgm_e" name="N-Acetyl-D-glucosamine(anhydrous)N-Acetylmuramic acid" compartment="Extracellular" charge="-1" boundaryCondition="false"/>
	<species id="m_anhgm_p" name="N-Acetyl-D-glucosamine(anhydrous)N-Acetylmuramic acid" compartment="Periplasm" charge="-1" boundaryCondition="false"/>
	<species id="m_anhm_c" name="1,6-anhydrous-N-Acetylmuramate" compartment="Cytosol" charge="-1" boundaryCondition="false"/>
	<species id="m_anhm3p_c" name="1,6-anhydrous-N-Acetylmuramyl-tripeptide" compartment="Cytosol" charge="-2" boundaryCondition="false"/>
	<species id="m_anhm4p_c" name="1,6-anhydrous-N-Acetylmuramyl-tetrapeptide" compartment="Cytosol" charge="-2" boundaryCondition="false"/>
	<species id="m_anth_c" name="Anthranilate" compartment="Cytosol" charge="-1" boundaryCondition="false"/>
	<species id="m_ap4a_c" name="P1,P4-Bis(5'-adenosyl) tetraphosphate" compartment="Cytosol" charge="-4" boundaryCondition="false"/>
	<species id="m_ap5a_c" name="P1,P5-Bis(5'-adenosyl) pentaphosphate" compartment="Cytosol" charge="-5" boundaryCondition="false"/>
	<species id="m_apg120_c" name="acyl phosphatidylglycerol (n-C12:0)" compartment="Cytosol" charge="-1" boundaryCondition="false"/>
	<species id="m_apg140_c" name="acyl phosphatidylglycerol (n-C14:0)" compartment="Cytosol" charge="-1" boundaryCondition="false"/>
	<species id="m_apg141_c" name="acyl phosphatidylglycerol (n-C14:1)" compartment="Cytosol" charge="-1" boundaryCondition="false"/>
	<species id="m_apg160_c" name="acyl phosphatidylglycerol (n-C16:0)" compartment="Cytosol" charge="-1" boundaryCondition="false"/>
	<species id="m_apg161_c" name="acyl phosphatidylglycerol (n-C16:1)" compartment="Cytosol" charge="-1" boundaryCondition="false"/>
	<species id="m_apg180_c" name="acyl phosphatidylglycerol (n-C18:0)" compartment="Cytosol" charge="-1" boundaryCondition="false"/>
	<species id="m_apg181_c" name="acyl phosphatidylglycerol (n-C18:1)" compartment="Cytosol" charge="-1" boundaryCondition="false"/>
	<species id="m_apoacp_c" name="apoprotein [acyl carrier protein]" compartment="Cytosol" charge="0" boundaryCondition="false"/>
	<species id="m_aps_c" name="Adenosine 5'-phosphosulfate" compartment="Cytosol" charge="-2" boundaryCondition="false"/>
	<species id="m_ara5p_c" name="D-Arabinose 5-phosphate" compartment="Cytosol" charge="-2" boundaryCondition="false"/>
	<species id="m_arab_l_c" name="L-Arabinose" compartment="Cytosol" charge="0" boundaryCondition="false"/>
	<species id="m_arab_l_e" name="L-Arabinose" compartment="Extracellular" charge="0" boundaryCondition="false"/>
	<species id="m_arab_l_p" name="L-Arabinose" compartment="Periplasm" charge="0" boundaryCondition="false"/>
	<species id="m_aragund_c" name="O-acetyl-rhamanosyl-N-acetylglucosamyl-undecaprenyl diphosphate" compartment="Cytosol" charge="-2" boundaryCondition="false"/>
	<species id="m_arbt6p_c" name="Arbutin 6-phosphate" compartment="Cytosol" charge="-2" boundaryCondition="false"/>
	<species id="m_arbtn_c" name="aerobactin minus Fe3" compartment="Cytosol" charge="-3" boundaryCondition="false"/>
	<species id="m_arbtn_fe3_c" name="Aerobactin" compartment="Cytosol" charge="0" boundaryCondition="false"/>
	<species id="m_arbtn_fe3_e" name="Aerobactin" compartment="Extracellular" charge="0" boundaryCondition="false"/>
	<species id="m_arbtn_fe3_p" name="Aerobactin" compartment="Periplasm" charge="0" boundaryCondition="false"/>
	<species id="m_arbtn_e" name="aerobactin minus Fe3" compartment="Extracellular" charge="-3" boundaryCondition="false"/>
	<species id="m_arbtn_p" name="aerobactin minus Fe3" compartment="Periplasm" charge="-3" boundaryCondition="false"/>
	<species id="m_arg_l_c" name="L-Arginine" compartment="Cytosol" charge="1" boundaryCondition="false"/>
	<species id="m_arg_l_e" name="L-Arginine" compartment="Extracellular" charge="1" boundaryCondition="false"/>
	<species id="m_arg_l_p" name="L-Arginine" compartment="Periplasm" charge="1" boundaryCondition="false"/>
	<species id="m_argsuc_c" name="N(omega)-(L-Arginino)succinate" compartment="Cytosol" charge="-1" boundaryCondition="false"/>
	<species id="m_argtrna_c" name="L-Arginyl-tRNA(Arg)" compartment="Cytosol" charge="2" boundaryCondition="false"/>
	<species id="m_ascb_l_e" name="L-Ascorbate" compartment="Extracellular" charge="0" boundaryCondition="false"/>
	<species id="m_ascb_l_p" name="L-Ascorbate" compartment="Periplasm" charge="0" boundaryCondition="false"/>
	<species id="m_ascb6p_c" name="L-ascorbate-6-phosphate" compartment="Cytosol" charge="-2" boundaryCondition="false"/>
	<species id="m_asn_l_c" name="L-Asparagine" compartment="Cytosol" charge="0" boundaryCondition="false"/>
	<species id="m_asn_l_e" name="L-Asparagine" compartment="Extracellular" charge="0" boundaryCondition="false"/>
	<species id="m_asn_l_p" name="L-Asparagine" compartment="Periplasm" charge="0" boundaryCondition="false"/>
	<species id="m_asntrna_c" name="L-Asparaginyl-tRNA(Asn)" compartment="Cytosol" charge="1" boundaryCondition="false"/>
	<species id="m_aso3_c" name="arsenite" compartment="Cytosol" charge="-3" boundaryCondition="false"/>
	<species id="m_aso3_e" name="arsenite" compartment="Extracellular" charge="-3" boundaryCondition="false"/>
	<species id="m_aso3_p" name="arsenite" compartment="Periplasm" charge="-3" boundaryCondition="false"/>
	<species id="m_aso4_c" name="arsenate" compartment="Cytosol" charge="-3" boundaryCondition="false"/>
	<species id="m_asp_l_c" name="L-Aspartate" compartment="Cytosol" charge="-1" boundaryCondition="false"/>
	<species id="m_asp_l_e" name="L-Aspartate" compartment="Extracellular" charge="-1" boundaryCondition="false"/>
	<species id="m_asp_l_p" name="L-Aspartate" compartment="Periplasm" charge="-1" boundaryCondition="false"/>
	<species id="m_aspsa_c" name="L-Aspartate 4-semialdehyde" compartment="Cytosol" charge="0" boundaryCondition="false"/>
	<species id="m_asptrna_c" name="L-Aspartyl-tRNA(Asp)" compartment="Cytosol" charge="0" boundaryCondition="false"/>
	<species id="m_athr_l_c" name="L-Allo-threonine" compartment="Cytosol" charge="0" boundaryCondition="false"/>
	<species id="m_atp_c" name="ATP" compartment="Cytosol" charge="-4" boundaryCondition="false"/>
	<species id="m_b2coa_c" name="Crotonoyl-CoA" compartment="Cytosol" charge="-4" boundaryCondition="false"/>
	<species id="m_bbtcoa_c" name="gamma-butyrobetainyl-CoA" compartment="Cytosol" charge="-3" boundaryCondition="false"/>
	<species id="m_betald_c" name="Betaine aldehyde" compartment="Cytosol" charge="1" boundaryCondition="false"/>
	<species id="m_bglycogen_c" name="branching glycogen" compartment="Cytosol" charge="0" boundaryCondition="false"/>
	<species id="m_btal_c" name="Butanal" compartment="Cytosol" charge="0" boundaryCondition="false"/>
	<species id="m_btcoa_c" name="Butanoyl-CoA" compartment="Cytosol" charge="-4" boundaryCondition="false"/>
	<species id="m_btn_c" name="Biotin" compartment="Cytosol" charge="-1" boundaryCondition="false"/>
	<species id="m_btnso_c" name="d-biotin d-sulfoxide" compartment="Cytosol" charge="-1" boundaryCondition="false"/>
	<species id="m_but_c" name="Butyrate (n-C4:0)" compartment="Cytosol" charge="-1" boundaryCondition="false"/>
	<species id="m_but2eacp_c" name="But-2-enoyl-[acyl-carrier protein]" compartment="Cytosol" charge="-1" boundaryCondition="false"/>
	<species id="m_but_e" name="Butyrate (n-C4:0)" compartment="Extracellular" charge="-1" boundaryCondition="false"/>
	<species id="m_but_p" name="Butyrate (n-C4:0)" compartment="Periplasm" charge="-1" boundaryCondition="false"/>
	<species id="m_butacp_c" name="Butyryl-ACP (n-C4:0ACP)" compartment="Cytosol" charge="-1" boundaryCondition="false"/>
	<species id="m_butso3_c" name="butanesulfonate" compartment="Cytosol" charge="-1" boundaryCondition="false"/>
	<species id="m_butso3_e" name="butanesulfonate" compartment="Extracellular" charge="-1" boundaryCondition="false"/>
	<species id="m_butso3_p" name="butanesulfonate" compartment="Periplasm" charge="-1" boundaryCondition="false"/>
	<species id="m_ca2_c" name="Calcium" compartment="Cytosol" charge="2" boundaryCondition="false"/>
	<species id="m_ca2_e" name="Calcium" compartment="Extracellular" charge="2" boundaryCondition="false"/>
	<species id="m_ca2_p" name="Calcium" compartment="Periplasm" charge="2" boundaryCondition="false"/>
	<species id="m_camp_c" name="cAMP" compartment="Cytosol" charge="-1" boundaryCondition="false"/>
	<species id="m_cbasp_c" name="N-Carbamoyl-L-aspartate" compartment="Cytosol" charge="-2" boundaryCondition="false"/>
	<species id="m_cbi_c" name="Cobinamide" compartment="Cytosol" charge="0" boundaryCondition="false"/>
	<species id="m_cbi_e" name="Cobinamide" compartment="Extracellular" charge="0" boundaryCondition="false"/>
	<species id="m_cbi_p" name="Cobinamide" compartment="Periplasm" charge="0" boundaryCondition="false"/>
	<species id="m_cbl1_c" name="Cob(I)alamin" compartment="Cytosol" charge="-1" boundaryCondition="false"/>
	<species id="m_cbl1_e" name="Cob(I)alamin" compartment="Extracellular" charge="-1" boundaryCondition="false"/>
	<species id="m_cbl1_p" name="Cob(I)alamin" compartment="Periplasm" charge="-1" boundaryCondition="false"/>
	<species id="m_cbp_c" name="Carbamoyl phosphate" compartment="Cytosol" charge="-2" boundaryCondition="false"/>
	<species id="m_cd2_c" name="Cadmium" compartment="Cytosol" charge="2" boundaryCondition="false"/>
	<species id="m_cd2_e" name="Cadmium" compartment="Extracellular" charge="2" boundaryCondition="false"/>
	<species id="m_cd2_p" name="Cadmium" compartment="Periplasm" charge="2" boundaryCondition="false"/>
	<species id="m_cddec5eacp_c" name="cis-dodec-5-enoyl-[acyl-carrier protein] (n-C12:1)" compartment="Cytosol" charge="-1" boundaryCondition="false"/>
	<species id="m_cdec3eacp_c" name="cis-dec-3-enoyl-[acyl-carrier protein] (n-C10:1)" compartment="Cytosol" charge="-1" boundaryCondition="false"/>
	<species id="m_cdp_c" name="CDP" compartment="Cytosol" charge="-3" boundaryCondition="false"/>
	<species id="m_cdpdddecg_c" name="CDP-1,2-didodecanoylglycerol" compartment="Cytosol" charge="-2" boundaryCondition="false"/>
	<species id="m_cdpdhdec9eg_c" name="CDP-1,2-dihexadec-9-enoylglycerol" compartment="Cytosol" charge="-2" boundaryCondition="false"/>
	<species id="m_cdpdhdecg_c" name="CDP-1,2-dihexadecanoylglycerol" compartment="Cytosol" charge="-2" boundaryCondition="false"/>
	<species id="m_cdpdodec11eg_c" name="CDP-1,2-dioctadec-11-enoylglycerol" compartment="Cytosol" charge="-2" boundaryCondition="false"/>
	<species id="m_cdpdodecg_c" name="CDP-1,2-dioctadecanoylglycerol" compartment="Cytosol" charge="-2" boundaryCondition="false"/>
	<species id="m_cdpdtdec7eg_c" name="CDP-1,2-ditetradec-7-enoylglycerol" compartment="Cytosol" charge="-2" boundaryCondition="false"/>
	<species id="m_cdpdtdecg_c" name="CDP-1,2-ditetradecanoylglycerol" compartment="Cytosol" charge="-2" boundaryCondition="false"/>
	<species id="m_cechddd_c" name="cis-3-(3-carboxyethyl)-3,5-cyclohexadiene-1,2-diol" compartment="Cytosol" charge="-1" boundaryCondition="false"/>
	<species id="m_cenchddd_c" name="cis-3-(3-carboxyethenyl)-3,5-cyclohexadiene-1,2-diol" compartment="Cytosol" charge="-1" boundaryCondition="false"/>
	<species id="m_cgly_c" name="Cys-Gly" compartment="Cytosol" charge="0" boundaryCondition="false"/>
	<species id="m_cgly_e" name="Cys-Gly" compartment="Extracellular" charge="0" boundaryCondition="false"/>
	<species id="m_cgly_p" name="Cys-Gly" compartment="Periplasm" charge="0" boundaryCondition="false"/>
	<species id="m_chol_c" name="Choline" compartment="Cytosol" charge="1" boundaryCondition="false"/>
	<species id="m_chol_e" name="Choline" compartment="Extracellular" charge="1" boundaryCondition="false"/>
	<species id="m_chol_p" name="Choline" compartment="Periplasm" charge="1" boundaryCondition="false"/>
	<species id="m_chor_c" name="chorismate" compartment="Cytosol" charge="-2" boundaryCondition="false"/>
	<species id="m_cinnm_c" name="trans-Cinnamate" compartment="Cytosol" charge="-1" boundaryCondition="false"/>
	<species id="m_cit_c" name="Citrate" compartment="Cytosol" charge="-3" boundaryCondition="false"/>
	<species id="m_cit_e" name="Citrate" compartment="Extracellular" charge="-3" boundaryCondition="false"/>
	<species id="m_cit_p" name="Citrate" compartment="Periplasm" charge="-3" boundaryCondition="false"/>
	<species id="m_citr_l_c" name="L-Citrulline" compartment="Cytosol" charge="0" boundaryCondition="false"/>
	<species id="m_ckdo_c" name="CMP-3-deoxy-D-manno-octulosonate" compartment="Cytosol" charge="-2" boundaryCondition="false"/>
	<species id="m_cl_c" name="Chloride" compartment="Cytosol" charge="-1" boundaryCondition="false"/>
	<species id="m_cl_e" name="Chloride" compartment="Extracellular" charge="-1" boundaryCondition="false"/>
	<species id="m_cl_p" name="Chloride" compartment="Periplasm" charge="-1" boundaryCondition="false"/>
	<species id="m_clpn120_p" name="cardiolipin (tetradodecanoyl, n-C12:0)" compartment="Periplasm" charge="-2" boundaryCondition="false"/>
	<species id="m_clpn140_p" name="cardiolipin (tetratetradecanoyl, n-C14:0)" compartment="Periplasm" charge="-2" boundaryCondition="false"/>
	<species id="m_clpn141_p" name="cardiolipin (tetratetradec-7-enoyl, n-C14:1)" compartment="Periplasm" charge="-2" boundaryCondition="false"/>
	<species id="m_clpn160_p" name="cardiolipin (tetrahexadecanoyl, n-C16:0)" compartment="Periplasm" charge="-2" boundaryCondition="false"/>
	<species id="m_clpn161_p" name="cardiolipin (tetrahexadec-9-enoyl, n-C16:1)" compartment="Periplasm" charge="-2" boundaryCondition="false"/>
	<species id="m_clpn180_p" name="cardiolipin (tetraoctadecanoyl, n-C18:0)" compartment="Periplasm" charge="-2" boundaryCondition="false"/>
	<species id="m_clpn181_p" name="cardiolipin (tetraoctadec-11-enoyl, n-C18:1)" compartment="Periplasm" charge="-2" boundaryCondition="false"/>
	<species id="m_cmp_c" name="CMP" compartment="Cytosol" charge="-2" boundaryCondition="false"/>
	<species id="m_cmp_e" name="CMP" compartment="Extracellular" charge="-2" boundaryCondition="false"/>
	<species id="m_cmp_p" name="CMP" compartment="Periplasm" charge="-2" boundaryCondition="false"/>
	<species id="m_co2_c" name="CO2" compartment="Cytosol" charge="0" boundaryCondition="false"/>
	<species id="m_co2_e" name="CO2" compartment="Extracellular" charge="0" boundaryCondition="false"/>
	<species id="m_co2_p" name="CO2" compartment="Periplasm" charge="0" boundaryCondition="false"/>
	<species id="m_coa_c" name="Coenzyme A" compartment="Cytosol" charge="-4" boundaryCondition="false"/>
	<species id="m_cobalt2_c" name="Co2+" compartment="Cytosol" charge="2" boundaryCondition="false"/>
	<species id="m_cobalt2_e" name="Co2+" compartment="Extracellular" charge="2" boundaryCondition="false"/>
	<species id="m_cobalt2_p" name="Co2+" compartment="Periplasm" charge="2" boundaryCondition="false"/>
	<species id="m_colipa_c" name="core oligosaccharide lipid A" compartment="Cytosol" charge="-11" boundaryCondition="false"/>
	<species id="m_colipa_e" name="core oligosaccharide lipid A" compartment="Extracellular" charge="-11" boundaryCondition="false"/>
	<species id="m_colipa_p" name="core oligosaccharide lipid A" compartment="Periplasm" charge="-11" boundaryCondition="false"/>
	<species id="m_cpe160_c" name="cyclopropane phosphatidylethanolamine (dihexadec-9,10-cyclo-anoyl, n-C16:0 cyclo)" compartment="Cytosol" charge="0" boundaryCondition="false"/>
	<species id="m_cpe180_c" name="cyclopropane phosphatidylethanolamine (dioctadec-11,12-cyclo-anoyl, n-C18:0 cyclo)" compartment="Cytosol" charge="0" boundaryCondition="false"/>
	<species id="m_cpg160_c" name="cyclopropane phosphatidylglycerol (dihexadec-9,10-cyclo-anoyl, n-C16:0 cyclo)" compartment="Cytosol" charge="-1" boundaryCondition="false"/>
	<species id="m_cpg180_c" name="cyclopropane phosphatidylglycerol (dioctadec-11,12-cyclo-anoyl, n-C18:0 cyclo)" compartment="Cytosol" charge="-1" boundaryCondition="false"/>
	<species id="m_cpgn_c" name="coprogen" compartment="Cytosol" charge="-1" boundaryCondition="false"/>
	<species id="m_cpgn_un_c" name="coprogen unloaded (no Fe(III))" compartment="Cytosol" charge="-4" boundaryCondition="false"/>
	<species id="m_cpgn_un_e" name="coprogen unloaded (no Fe(III))" compartment="Extracellular" charge="-4" boundaryCondition="false"/>
	<species id="m_cpgn_un_p" name="coprogen unloaded (no Fe(III))" compartment="Periplasm" charge="-4" boundaryCondition="false"/>
	<species id="m_cpgn_e" name="coprogen" compartment="Extracellular" charge="-1" boundaryCondition="false"/>
	<species id="m_cpgn_p" name="coprogen" compartment="Periplasm" charge="-1" boundaryCondition="false"/>
	<species id="m_cpppg3_c" name="Coproporphyrinogen III" compartment="Cytosol" charge="-4" boundaryCondition="false"/>
	<species id="m_crn_c" name="L-Carnitine" compartment="Cytosol" charge="0" boundaryCondition="false"/>
	<species id="m_crn_d_c" name="D-Carnitine" compartment="Cytosol" charge="0" boundaryCondition="false"/>
	<species id="m_crn_d_p" name="D-Carnitine" compartment="Periplasm" charge="0" boundaryCondition="false"/>
	<species id="m_crn_e" name="L-Carnitine" compartment="Extracellular" charge="0" boundaryCondition="false"/>
	<species id="m_crn_p" name="L-Carnitine" compartment="Periplasm" charge="0" boundaryCondition="false"/>
	<species id="m_crncoa_c" name="L-Carnitinyl-CoA" compartment="Cytosol" charge="-3" boundaryCondition="false"/>
	<species id="m_crndcoa_c" name="D-carnitinyl-CoA" compartment="Cytosol" charge="-3" boundaryCondition="false"/>
	<species id="m_csn_c" name="Cytosine" compartment="Cytosol" charge="0" boundaryCondition="false"/>
	<species id="m_csn_e" name="Cytosine" compartment="Extracellular" charge="0" boundaryCondition="false"/>
	<species id="m_csn_p" name="Cytosine" compartment="Periplasm" charge="0" boundaryCondition="false"/>
	<species id="m_ctbt_c" name="crotonobetaine" compartment="Cytosol" charge="0" boundaryCondition="false"/>
	<species id="m_ctbt_p" name="crotonobetaine" compartment="Periplasm" charge="0" boundaryCondition="false"/>
	<species id="m_ctbtcoa_c" name="crotonobetainyl-CoA" compartment="Cytosol" charge="-3" boundaryCondition="false"/>
	<species id="m_ctp_c" name="CTP" compartment="Cytosol" charge="-4" boundaryCondition="false"/>
	<species id="m_cu_c" name="Cu+" compartment="Cytosol" charge="1" boundaryCondition="false"/>
	<species id="m_cu2_c" name="Cu2+" compartment="Cytosol" charge="2" boundaryCondition="false"/>
	<species id="m_cu2_e" name="Cu2+" compartment="Extracellular" charge="2" boundaryCondition="false"/>
	<species id="m_cu2_p" name="Cu2+" compartment="Periplasm" charge="2" boundaryCondition="false"/>
	<species id="m_cu_e" name="Cu+" compartment="Extracellular" charge="1" boundaryCondition="false"/>
	<species id="m_cu_p" name="Cu+" compartment="Periplasm" charge="1" boundaryCondition="false"/>
	<species id="m_cyan_c" name="Hydrogen cyanide" compartment="Cytosol" charge="0" boundaryCondition="false"/>
	<species id="m_cyan_e" name="Hydrogen cyanide" compartment="Extracellular" charge="0" boundaryCondition="false"/>
	<species id="m_cyan_p" name="Hydrogen cyanide" compartment="Periplasm" charge="0" boundaryCondition="false"/>
	<species id="m_cynt_c" name="Cyanate" compartment="Cytosol" charge="-1" boundaryCondition="false"/>
	<species id="m_cynt_e" name="Cyanate" compartment="Extracellular" charge="-1" boundaryCondition="false"/>
	<species id="m_cynt_p" name="Cyanate" compartment="Periplasm" charge="-1" boundaryCondition="false"/>
	<species id="m_cys_d_c" name="D-Cysteine" compartment="Cytosol" charge="0" boundaryCondition="false"/>
	<species id="m_cys_d_e" name="D-Cysteine" compartment="Extracellular" charge="0" boundaryCondition="false"/>
	<species id="m_cys_d_p" name="D-Cysteine" compartment="Periplasm" charge="0" boundaryCondition="false"/>
	<species id="m_cys_l_c" name="L-Cysteine" compartment="Cytosol" charge="0" boundaryCondition="false"/>
	<species id="m_cys_l_e" name="L-Cysteine" compartment="Extracellular" charge="0" boundaryCondition="false"/>
	<species id="m_cys_l_p" name="L-Cysteine" compartment="Periplasm" charge="0" boundaryCondition="false"/>
	<species id="m_cyst_l_c" name="L-Cystathionine" compartment="Cytosol" charge="0" boundaryCondition="false"/>
	<species id="m_cystrna_c" name="L-Cysteinyl-tRNA(Cys)" compartment="Cytosol" charge="1" boundaryCondition="false"/>
	<species id="m_cytd_c" name="Cytidine" compartment="Cytosol" charge="0" boundaryCondition="false"/>
	<species id="m_cytd_e" name="Cytidine" compartment="Extracellular" charge="0" boundaryCondition="false"/>
	<species id="m_cytd_p" name="Cytidine" compartment="Periplasm" charge="0" boundaryCondition="false"/>
	<species id="m_dad_2_c" name="Deoxyadenosine" compartment="Cytosol" charge="0" boundaryCondition="false"/>
	<species id="m_dad_2_e" name="Deoxyadenosine" compartment="Extracellular" charge="0" boundaryCondition="false"/>
	<species id="m_dad_2_p" name="Deoxyadenosine" compartment="Periplasm" charge="0" boundaryCondition="false"/>
	<species id="m_dad_5_c" name="5'-Deoxyadenosine" compartment="Cytosol" charge="0" boundaryCondition="false"/>
	<species id="m_dadp_c" name="dADP" compartment="Cytosol" charge="-3" boundaryCondition="false"/>
	<species id="m_damp_c" name="dAMP" compartment="Cytosol" charge="-2" boundaryCondition="false"/>
	<species id="m_damp_e" name="dAMP" compartment="Extracellular" charge="-2" boundaryCondition="false"/>
	<species id="m_damp_p" name="dAMP" compartment="Periplasm" charge="-2" boundaryCondition="false"/>
	<species id="m_dann_c" name="7,8-Diaminononanoate" compartment="Cytosol" charge="1" boundaryCondition="false"/>
	<species id="m_datp_c" name="dATP" compartment="Cytosol" charge="-4" boundaryCondition="false"/>
	<species id="m_db4p_c" name="3,4-dihydroxy-2-butanone 4-phosphate" compartment="Cytosol" charge="-2" boundaryCondition="false"/>
	<species id="m_dc2coa_c" name="trans-Dec-2-enoyl-CoA" compartment="Cytosol" charge="-4" boundaryCondition="false"/>
	<species id="m_dca_c" name="Decanoate (n-C10:0)" compartment="Cytosol" charge="-1" boundaryCondition="false"/>
	<species id="m_dca_e" name="Decanoate (n-C10:0)" compartment="Extracellular" charge="-1" boundaryCondition="false"/>
	<species id="m_dca_p" name="Decanoate (n-C10:0)" compartment="Periplasm" charge="-1" boundaryCondition="false"/>
	<species id="m_dcaacp_c" name="Decanoyl-ACP (n-C10:0ACP)" compartment="Cytosol" charge="-1" boundaryCondition="false"/>
	<species id="m_dcacoa_c" name="Decanoyl-CoA (n-C10:0CoA)" compartment="Cytosol" charge="-4" boundaryCondition="false"/>
	<species id="m_dcamp_c" name="N6-(1,2-Dicarboxyethyl)-AMP" compartment="Cytosol" charge="-4" boundaryCondition="false"/>
	<species id="m_dcdp_c" name="dCDP" compartment="Cytosol" charge="-3" boundaryCondition="false"/>
	<species id="m_dcmp_c" name="dCMP" compartment="Cytosol" charge="-2" boundaryCondition="false"/>
	<species id="m_dcmp_e" name="dCMP" compartment="Extracellular" charge="-2" boundaryCondition="false"/>
	<species id="m_dcmp_p" name="dCMP" compartment="Periplasm" charge="-2" boundaryCondition="false"/>
	<species id="m_dctp_c" name="dCTP" compartment="Cytosol" charge="-4" boundaryCondition="false"/>
	<species id="m_dcyt_c" name="Deoxycytidine" compartment="Cytosol" charge="0" boundaryCondition="false"/>
	<species id="m_dcyt_e" name="Deoxycytidine" compartment="Extracellular" charge="0" boundaryCondition="false"/>
	<species id="m_dcyt_p" name="Deoxycytidine" compartment="Periplasm" charge="0" boundaryCondition="false"/>
	<species id="m_dd2coa_c" name="trans-Dodec-2-enoyl-CoA" compartment="Cytosol" charge="-4" boundaryCondition="false"/>
	<species id="m_ddca_c" name="Dodecanoate (n-C12:0)" compartment="Cytosol" charge="-1" boundaryCondition="false"/>
	<species id="m_ddca_e" name="Dodecanoate (n-C12:0)" compartment="Extracellular" charge="-1" boundaryCondition="false"/>
	<species id="m_ddca_p" name="Dodecanoate (n-C12:0)" compartment="Periplasm" charge="-1" boundaryCondition="false"/>
	<species id="m_ddcaacp_c" name="Dodecanoyl-ACP (n-C12:0ACP)" compartment="Cytosol" charge="-1" boundaryCondition="false"/>
	<species id="m_ddcacoa_c" name="Dodecanoyl-CoA (n-C12:0CoA)" compartment="Cytosol" charge="-4" boundaryCondition="false"/>
	<species id="m_dgdp_c" name="dGDP" compartment="Cytosol" charge="-3" boundaryCondition="false"/>
	<species id="m_dgmp_c" name="dGMP" compartment="Cytosol" charge="-2" boundaryCondition="false"/>
	<species id="m_dgmp_e" name="dGMP" compartment="Extracellular" charge="-2" boundaryCondition="false"/>
	<species id="m_dgmp_p" name="dGMP" compartment="Periplasm" charge="-2" boundaryCondition="false"/>
	<species id="m_dgsn_c" name="Deoxyguanosine" compartment="Cytosol" charge="0" boundaryCondition="false"/>
	<species id="m_dgsn_e" name="Deoxyguanosine" compartment="Extracellular" charge="0" boundaryCondition="false"/>
	<species id="m_dgsn_p" name="Deoxyguanosine" compartment="Periplasm" charge="0" boundaryCondition="false"/>
	<species id="m_dgtp_c" name="dGTP" compartment="Cytosol" charge="-4" boundaryCondition="false"/>
	<species id="m_dha_c" name="Dihydroxyacetone" compartment="Cytosol" charge="0" boundaryCondition="false"/>
	<species id="m_dha_e" name="Dihydroxyacetone" compartment="Extracellular" charge="0" boundaryCondition="false"/>
	<species id="m_dha_p" name="Dihydroxyacetone" compartment="Periplasm" charge="0" boundaryCondition="false"/>
	<species id="m_dhap_c" name="Dihydroxyacetone phosphate" compartment="Cytosol" charge="-2" boundaryCondition="false"/>
	<species id="m_dhcinnm_c" name="2,3-dihydroxicinnamic acid" compartment="Cytosol" charge="-1" boundaryCondition="false"/>
	<species id="m_dhdpacoa_c" name="cis-dihydrodiol derivative of phenylacetyl-CoA" compartment="Cytosol" charge="-4" boundaryCondition="false"/>
	<species id="m_dhdpacoa_e" name="cis-dihydrodiol derivative of phenylacetyl-CoA" compartment="Extracellular" charge="-4" boundaryCondition="false"/>
	<species id="m_dhdpacoa_p" name="cis-dihydrodiol derivative of phenylacetyl-CoA" compartment="Periplasm" charge="-4" boundaryCondition="false"/>
	<species id="m_dhf_c" name="7,8-Dihydrofolate" compartment="Cytosol" charge="-2" boundaryCondition="false"/>
	<species id="m_dhmptp_c" name="dihydromonapterin-triphosphate" compartment="Cytosol" charge="-4" boundaryCondition="false"/>
	<species id="m_dhna_c" name="1,4-Dihydroxy-2-naphthoate" compartment="Cytosol" charge="-1" boundaryCondition="false"/>
	<species id="m_dhnpt_c" name="Dihydroneopterin" compartment="Cytosol" charge="0" boundaryCondition="false"/>
	<species id="m_dhor_s_c" name="(S)-Dihydroorotate" compartment="Cytosol" charge="-1" boundaryCondition="false"/>
	<species id="m_dhpmp_c" name="Dihydroneopterin monophosphate" compartment="Cytosol" charge="-2" boundaryCondition="false"/>
	<species id="m_dhpppn_c" name="3-(2,3-Dihydroxyphenyl)propanoate" compartment="Cytosol" charge="-1" boundaryCondition="false"/>
	<species id="m_dhpt_c" name="Dihydropteroate" compartment="Cytosol" charge="-1" boundaryCondition="false"/>
	<species id="m_dhptd_c" name="4,5-dihydroxy-2,3-pentanedione" compartment="Cytosol" charge="0" boundaryCondition="false"/>
	<species id="m_didp_c" name="dIDP" compartment="Cytosol" charge="-3" boundaryCondition="false"/>
	<species id="m_dimp_c" name="dIMP" compartment="Cytosol" charge="-2" boundaryCondition="false"/>
	<species id="m_dimp_e" name="dIMP" compartment="Extracellular" charge="-2" boundaryCondition="false"/>
	<species id="m_dimp_p" name="dIMP" compartment="Periplasm" charge="-2" boundaryCondition="false"/>
	<species id="m_din_c" name="Deoxyinosine" compartment="Cytosol" charge="0" boundaryCondition="false"/>
	<species id="m_din_e" name="Deoxyinosine" compartment="Extracellular" charge="0" boundaryCondition="false"/>
	<species id="m_din_p" name="Deoxyinosine" compartment="Periplasm" charge="0" boundaryCondition="false"/>
	<species id="m_ditp_c" name="dITP" compartment="Cytosol" charge="-4" boundaryCondition="false"/>
	<species id="m_dkmpp_c" name="2,3-diketo-5-methylthio-1-phosphopentane" compartment="Cytosol" charge="-2" boundaryCondition="false"/>
	<species id="m_dmbzid_c" name="5,6-Dimethylbenzimidazole" compartment="Cytosol" charge="0" boundaryCondition="false"/>
	<species id="m_dmlz_c" name="6,7-Dimethyl-8-(1-D-ribityl)lumazine" compartment="Cytosol" charge="0" boundaryCondition="false"/>
	<species id="m_dmpp_c" name="Dimethylallyl diphosphate" compartment="Cytosol" charge="-3" boundaryCondition="false"/>
	<species id="m_dms_c" name="Dimethyl sulfide" compartment="Cytosol" charge="0" boundaryCondition="false"/>
	<species id="m_dms_e" name="Dimethyl sulfide" compartment="Extracellular" charge="0" boundaryCondition="false"/>
	<species id="m_dms_p" name="Dimethyl sulfide" compartment="Periplasm" charge="0" boundaryCondition="false"/>
	<species id="m_dmso_c" name="Dimethyl sulfoxide" compartment="Cytosol" charge="0" boundaryCondition="false"/>
	<species id="m_dmso_e" name="Dimethyl sulfoxide" compartment="Extracellular" charge="0" boundaryCondition="false"/>
	<species id="m_dmso_p" name="Dimethyl sulfoxide" compartment="Periplasm" charge="0" boundaryCondition="false"/>
	<species id="m_dnad_c" name="Deamino-NAD+" compartment="Cytosol" charge="-2" boundaryCondition="false"/>
	<species id="m_dopa_e" name="Dopamine" compartment="Extracellular" charge="1" boundaryCondition="false"/>
	<species id="m_dopa_p" name="Dopamine" compartment="Periplasm" charge="1" boundaryCondition="false"/>
	<species id="m_dpcoa_c" name="Dephospho-CoA" compartment="Cytosol" charge="-2" boundaryCondition="false"/>
	<species id="m_dsbaox_p" name="periplasmic protein disulfide isomerase I (oxidized)" compartment="Periplasm" charge="0" boundaryCondition="false"/>
	<species id="m_dsbard_p" name="periplasmic protein disulfide isomerase I (reduced)" compartment="Periplasm" charge="0" boundaryCondition="false"/>
	<species id="m_dsbcox_p" name="protein disulfide isomerase II (oxidized)" compartment="Periplasm" charge="0" boundaryCondition="false"/>
	<species id="m_dsbcrd_p" name="protein disulfide isomerase II (reduced)" compartment="Periplasm" charge="0" boundaryCondition="false"/>
	<species id="m_dsbdox_c" name="fused thiol:disulfide interchange protein (oxidized)" compartment="Cytosol" charge="0" boundaryCondition="false"/>
	<species id="m_dsbdrd_c" name="fused thiol:disulfide interchange protein (reduced)" compartment="Cytosol" charge="0" boundaryCondition="false"/>
	<species id="m_dsbgox_p" name="periplasmic disulfide isomerase/thiol-disulphide oxidase (oxidized)" compartment="Periplasm" charge="0" boundaryCondition="false"/>
	<species id="m_dsbgrd_p" name="periplasmic disulfide isomerase/thiol-disulphide oxidase (reduced)" compartment="Periplasm" charge="0" boundaryCondition="false"/>
	<species id="m_dscl_c" name="dihydrosirohydrochlorin" compartment="Cytosol" charge="-7" boundaryCondition="false"/>
	<species id="m_dtbt_c" name="Dethiobiotin" compartment="Cytosol" charge="-1" boundaryCondition="false"/>
	<species id="m_dtdp_c" name="dTDP" compartment="Cytosol" charge="-3" boundaryCondition="false"/>
	<species id="m_dtdp4aaddg_c" name="dTDP-4-acetamido-4,6-dideoxy-D-galactose" compartment="Cytosol" charge="-2" boundaryCondition="false"/>
	<species id="m_dtdp4addg_c" name="dTDP-4-amino-4,6-dideoxy-D-galactose" compartment="Cytosol" charge="-1" boundaryCondition="false"/>
	<species id="m_dtdp4d6dg_c" name="dTDP-4-dehydro-6-deoxy-D-glucose" compartment="Cytosol" charge="-2" boundaryCondition="false"/>
	<species id="m_dtdp4d6dm_c" name="dTDP-4-dehydro-6-deoxy-L-mannose" compartment="Cytosol" charge="-2" boundaryCondition="false"/>
	<species id="m_dtdpglu_c" name="dTDPglucose" compartment="Cytosol" charge="-2" boundaryCondition="false"/>
	<species id="m_dtdprmn_c" name="dTDP-L-rhamnose" compartment="Cytosol" charge="-2" boundaryCondition="false"/>
	<species id="m_dtmp_c" name="dTMP" compartment="Cytosol" charge="-2" boundaryCondition="false"/>
	<species id="m_dtmp_e" name="dTMP" compartment="Extracellular" charge="-2" boundaryCondition="false"/>
	<species id="m_dtmp_p" name="dTMP" compartment="Periplasm" charge="-2" boundaryCondition="false"/>
	<species id="m_dttp_c" name="dTTP" compartment="Cytosol" charge="-4" boundaryCondition="false"/>
	<species id="m_dudp_c" name="dUDP" compartment="Cytosol" charge="-3" boundaryCondition="false"/>
	<species id="m_dump_c" name="dUMP" compartment="Cytosol" charge="-2" boundaryCondition="false"/>
	<species id="m_dump_e" name="dUMP" compartment="Extracellular" charge="-2" boundaryCondition="false"/>
	<species id="m_dump_p" name="dUMP" compartment="Periplasm" charge="-2" boundaryCondition="false"/>
	<species id="m_duri_c" name="Deoxyuridine" compartment="Cytosol" charge="0" boundaryCondition="false"/>
	<species id="m_duri_e" name="Deoxyuridine" compartment="Extracellular" charge="0" boundaryCondition="false"/>
	<species id="m_duri_p" name="Deoxyuridine" compartment="Periplasm" charge="0" boundaryCondition="false"/>
	<species id="m_dutp_c" name="dUTP" compartment="Cytosol" charge="-4" boundaryCondition="false"/>
	<species id="m_dxyl_c" name="1-deoxy-D-xylulose" compartment="Cytosol" charge="0" boundaryCondition="false"/>
	<species id="m_dxyl5p_c" name="1-deoxy-D-xylulose 5-phosphate" compartment="Cytosol" charge="-2" boundaryCondition="false"/>
	<species id="m_e4p_c" name="D-Erythrose 4-phosphate" compartment="Cytosol" charge="-2" boundaryCondition="false"/>
	<species id="m_eca2und_p" name="(enterobacterial common antigen)x2 undecaprenyl-diphosphate" compartment="Periplasm" charge="-4" boundaryCondition="false"/>
	<species id="m_eca3und_p" name="(enterobacterial common antigen)x3 undecaprenyl-diphosphate" compartment="Periplasm" charge="-5" boundaryCondition="false"/>
	<species id="m_eca4colipa_e" name="(enterobacterial common antigen)x4 core oligosaccharide lipid A" compartment="Extracellular" charge="-15" boundaryCondition="false"/>
	<species id="m_eca4colipa_p" name="(enterobacterial common antigen)x4 core oligosaccharide lipid A" compartment="Periplasm" charge="-15" boundaryCondition="false"/>
	<species id="m_eca4und_p" name="(enterobacterial common antigen)x4 undecaprenyl-diphosphate" compartment="Periplasm" charge="-6" boundaryCondition="false"/>
	<species id="m_eig3p_c" name="D-erythro-1-(Imidazol-4-yl)glycerol 3-phosphate" compartment="Cytosol" charge="-2" boundaryCondition="false"/>
	<species id="m_enlipa_e" name="phosphoethanolamine KDO(2)-lipid (A)" compartment="Extracellular" charge="-6" boundaryCondition="false"/>
	<species id="m_enlipa_p" name="phosphoethanolamine KDO(2)-lipid (A)" compartment="Periplasm" charge="-6" boundaryCondition="false"/>
	<species id="m_enter_c" name="Enterochelin" compartment="Cytosol" charge="0" boundaryCondition="false"/>
	<species id="m_enter_e" name="Enterochelin" compartment="Extracellular" charge="0" boundaryCondition="false"/>
	<species id="m_enter_p" name="Enterochelin" compartment="Periplasm" charge="0" boundaryCondition="false"/>
	<species id="m_etha_c" name="Ethanolamine" compartment="Cytosol" charge="1" boundaryCondition="false"/>
	<species id="m_etha_e" name="Ethanolamine" compartment="Extracellular" charge="1" boundaryCondition="false"/>
	<species id="m_etha_p" name="Ethanolamine" compartment="Periplasm" charge="1" boundaryCondition="false"/>
	<species id="m_ethso3_c" name="ethanesulfonate" compartment="Cytosol" charge="-1" boundaryCondition="false"/>
	<species id="m_ethso3_e" name="ethanesulfonate" compartment="Extracellular" charge="-1" boundaryCondition="false"/>
	<species id="m_ethso3_p" name="ethanesulfonate" compartment="Periplasm" charge="-1" boundaryCondition="false"/>
	<species id="m_etoh_c" name="Ethanol" compartment="Cytosol" charge="0" boundaryCondition="false"/>
	<species id="m_etoh_e" name="Ethanol" compartment="Extracellular" charge="0" boundaryCondition="false"/>
	<species id="m_etoh_p" name="Ethanol" compartment="Periplasm" charge="0" boundaryCondition="false"/>
	<species id="m_f1p_c" name="D-Fructose 1-phosphate" compartment="Cytosol" charge="-2" boundaryCondition="false"/>
	<species id="m_f6p_c" name="D-Fructose 6-phosphate" compartment="Cytosol" charge="-2" boundaryCondition="false"/>
	<species id="m_f6p_e" name="D-Fructose 6-phosphate" compartment="Extracellular" charge="-2" boundaryCondition="false"/>
	<species id="m_f6p_p" name="D-Fructose 6-phosphate" compartment="Periplasm" charge="-2" boundaryCondition="false"/>
	<species id="m_fad_c" name="Flavin adenine dinucleotide oxidized" compartment="Cytosol" charge="-2" boundaryCondition="false"/>
	<species id="m_fadh2_c" name="Flavin adenine dinucleotide reduced" compartment="Cytosol" charge="-2" boundaryCondition="false"/>
	<species id="m_fald_c" name="Formaldehyde" compartment="Cytosol" charge="0" boundaryCondition="false"/>
	<species id="m_fald_e" name="Formaldehyde" compartment="Extracellular" charge="0" boundaryCondition="false"/>
	<species id="m_fald_p" name="Formaldehyde" compartment="Periplasm" charge="0" boundaryCondition="false"/>
	<species id="m_fc1p_c" name="L-Fuculose 1-phosphate" compartment="Cytosol" charge="-2" boundaryCondition="false"/>
	<species id="m_fcl_l_c" name="L-fuculose" compartment="Cytosol" charge="0" boundaryCondition="false"/>
	<species id="m_fdp_c" name="D-Fructose 1,6-bisphosphate" compartment="Cytosol" charge="-4" boundaryCondition="false"/>
	<species id="m_fe2_c" name="Fe2+" compartment="Cytosol" charge="2" boundaryCondition="false"/>
	<species id="m_fe2_e" name="Fe2+" compartment="Extracellular" charge="2" boundaryCondition="false"/>
	<species id="m_fe2_p" name="Fe2+" compartment="Periplasm" charge="2" boundaryCondition="false"/>
	<species id="m_fe3_c" name="Fe3+" compartment="Cytosol" charge="3" boundaryCondition="false"/>
	<species id="m_fe3_e" name="Fe3+" compartment="Extracellular" charge="3" boundaryCondition="false"/>
	<species id="m_fe3_p" name="Fe3+" compartment="Periplasm" charge="3" boundaryCondition="false"/>
	<species id="m_fe3dcit_e" name="Fe(III)dicitrate" compartment="Extracellular" charge="-3" boundaryCondition="false"/>
	<species id="m_fe3dcit_p" name="Fe(III)dicitrate" compartment="Periplasm" charge="-3" boundaryCondition="false"/>
	<species id="m_fe3dhbzs_c" name="ferric 2,3-dihydroxybenzoylserine" compartment="Cytosol" charge="2" boundaryCondition="false"/>
	<species id="m_fe3dhbzs_e" name="ferric 2,3-dihydroxybenzoylserine" compartment="Extracellular" charge="2" boundaryCondition="false"/>
	<species id="m_fe3dhbzs_p" name="ferric 2,3-dihydroxybenzoylserine" compartment="Periplasm" charge="2" boundaryCondition="false"/>
	<species id="m_fe3hox_c" name="Fe(III)hydroxamate" compartment="Cytosol" charge="0" boundaryCondition="false"/>
	<species id="m_fe3hox_un_c" name="Fe(III)hydoxamate, unloaded" compartment="Cytosol" charge="-3" boundaryCondition="false"/>
	<species id="m_fe3hox_un_e" name="Fe(III)hydoxamate, unloaded" compartment="Extracellular" charge="-3" boundaryCondition="false"/>
	<species id="m_fe3hox_un_p" name="Fe(III)hydoxamate, unloaded" compartment="Periplasm" charge="-3" boundaryCondition="false"/>
	<species id="m_fe3hox_e" name="Fe(III)hydroxamate" compartment="Extracellular" charge="0" boundaryCondition="false"/>
	<species id="m_fe3hox_p" name="Fe(III)hydroxamate" compartment="Periplasm" charge="0" boundaryCondition="false"/>
	<species id="m_fecrm_c" name="Ferrichrome" compartment="Cytosol" charge="0" boundaryCondition="false"/>
	<species id="m_fecrm_un_c" name="Ferrichrome minus Fe(III)" compartment="Cytosol" charge="-3" boundaryCondition="false"/>
	<species id="m_fecrm_un_e" name="Ferrichrome minus Fe(III)" compartment="Extracellular" charge="-3" boundaryCondition="false"/>
	<species id="m_fecrm_un_p" name="Ferrichrome minus Fe(III)" compartment="Periplasm" charge="-3" boundaryCondition="false"/>
	<species id="m_fecrm_e" name="Ferrichrome" compartment="Extracellular" charge="0" boundaryCondition="false"/>
	<species id="m_fecrm_p" name="Ferrichrome" compartment="Periplasm" charge="0" boundaryCondition="false"/>
	<species id="m_feenter_c" name="Fe-enterobactin" compartment="Cytosol" charge="3" boundaryCondition="false"/>
	<species id="m_feenter_e" name="Fe-enterobactin" compartment="Extracellular" charge="3" boundaryCondition="false"/>
	<species id="m_feenter_p" name="Fe-enterobactin" compartment="Periplasm" charge="3" boundaryCondition="false"/>
	<species id="m_feoxam_c" name="ferroxamine" compartment="Cytosol" charge="1" boundaryCondition="false"/>
	<species id="m_feoxam_un_c" name="ferroxamine minus Fe(3)" compartment="Cytosol" charge="-2" boundaryCondition="false"/>
	<species id="m_feoxam_un_e" name="ferroxamine minus Fe(3)" compartment="Extracellular" charge="-2" boundaryCondition="false"/>
	<species id="m_feoxam_un_p" name="ferroxamine minus Fe(3)" compartment="Periplasm" charge="-2" boundaryCondition="false"/>
	<species id="m_feoxam_e" name="ferroxamine" compartment="Extracellular" charge="1" boundaryCondition="false"/>
	<species id="m_feoxam_p" name="ferroxamine" compartment="Periplasm" charge="1" boundaryCondition="false"/>
	<species id="m_fgam_c" name="N2-Formyl-N1-(5-phospho-D-ribosyl)glycinamide" compartment="Cytosol" charge="-2" boundaryCondition="false"/>
	<species id="m_fldox_c" name="flavodoxin (oxidized)" compartment="Cytosol" charge="0" boundaryCondition="false"/>
	<species id="m_fldrd_c" name="flavodoxin (reduced)" compartment="Cytosol" charge="0" boundaryCondition="false"/>
	<species id="m_fmet_c" name="Unnamed6" compartment="Cytosol" charge="0" boundaryCondition="false"/>
	<species id="m_fmettrna_c" name="N-Formylmethionyl-tRNA" compartment="Cytosol" charge="0" boundaryCondition="false"/>
	<species id="m_fmn_c" name="FMN" compartment="Cytosol" charge="-2" boundaryCondition="false"/>
	<species id="m_fmnh2_c" name="Reduced FMN" compartment="Cytosol" charge="-2" boundaryCondition="false"/>
	<species id="m_for_e" name="Formate" compartment="Extracellular" charge="-1" boundaryCondition="false"/>
	<species id="m_for_p" name="Formate" compartment="Periplasm" charge="-1" boundaryCondition="false"/>
	<species id="m_forcoa_c" name="formyl-CoA" compartment="Cytosol" charge="0" boundaryCondition="false"/>
	<species id="m_formate_c" name="Formate" compartment="Cytosol" charge="-1" boundaryCondition="false"/>
	<species id="m_fpram_c" name="2-(Formamido)-N1-(5-phospho-D-ribosyl)acetamidine" compartment="Cytosol" charge="-1" boundaryCondition="false"/>
	<species id="m_fprica_c" name="5-Formamido-1-(5-phospho-D-ribosyl)imidazole-4-carboxamide" compartment="Cytosol" charge="-2" boundaryCondition="false"/>
	<species id="m_frdp_c" name="Farnesyl diphosphate" compartment="Cytosol" charge="-3" boundaryCondition="false"/>
	<species id="m_fru_c" name="D-Fructose" compartment="Cytosol" charge="0" boundaryCondition="false"/>
	<species id="m_fru_e" name="D-Fructose" compartment="Extracellular" charge="0" boundaryCondition="false"/>
	<species id="m_fru_p" name="D-Fructose" compartment="Periplasm" charge="0" boundaryCondition="false"/>
	<species id="m_frulys_c" name="fructoselysine" compartment="Cytosol" charge="1" boundaryCondition="false"/>
	<species id="m_frulys_e" name="fructoselysine" compartment="Extracellular" charge="1" boundaryCondition="false"/>
	<species id="m_frulys_p" name="fructoselysine" compartment="Periplasm" charge="1" boundaryCondition="false"/>
	<species id="m_frulysp_c" name="fructoselysine Phosphate" compartment="Cytosol" charge="-1" boundaryCondition="false"/>
	<species id="m_fruur_c" name="D-Fructuronate" compartment="Cytosol" charge="-1" boundaryCondition="false"/>
	<species id="m_fruur_e" name="D-Fructuronate" compartment="Extracellular" charge="-1" boundaryCondition="false"/>
	<species id="m_fruur_p" name="D-Fructuronate" compartment="Periplasm" charge="-1" boundaryCondition="false"/>
	<species id="m_fuc_l_c" name="L-Fucose" compartment="Cytosol" charge="0" boundaryCondition="false"/>
	<species id="m_fuc_l_e" name="L-Fucose" compartment="Extracellular" charge="0" boundaryCondition="false"/>
	<species id="m_fuc_l_p" name="L-Fucose" compartment="Periplasm" charge="0" boundaryCondition="false"/>
	<species id="m_fum_c" name="Fumarate" compartment="Cytosol" charge="-2" boundaryCondition="false"/>
	<species id="m_fum_e" name="Fumarate" compartment="Extracellular" charge="-2" boundaryCondition="false"/>
	<species id="m_fum_p" name="Fumarate" compartment="Periplasm" charge="-2" boundaryCondition="false"/>
	<species id="m_g1p_c" name="D-Glucose 1-phosphate" compartment="Cytosol" charge="-2" boundaryCondition="false"/>
	<species id="m_g1p_e" name="D-Glucose 1-phosphate" compartment="Extracellular" charge="-2" boundaryCondition="false"/>
	<species id="m_g1p_p" name="D-Glucose 1-phosphate" compartment="Periplasm" charge="-2" boundaryCondition="false"/>
	<species id="m_g3p_c" name="Glyceraldehyde 3-phosphate" compartment="Cytosol" charge="-2" boundaryCondition="false"/>
	<species id="m_g3pc_c" name="sn-Glycero-3-phosphocholine" compartment="Cytosol" charge="0" boundaryCondition="false"/>
	<species id="m_g3pc_e" name="sn-Glycero-3-phosphocholine" compartment="Extracellular" charge="0" boundaryCondition="false"/>
	<species id="m_g3pc_p" name="sn-Glycero-3-phosphocholine" compartment="Periplasm" charge="0" boundaryCondition="false"/>
	<species id="m_g3pe_c" name="sn-Glycero-3-phosphoethanolamine" compartment="Cytosol" charge="0" boundaryCondition="false"/>
	<species id="m_g3pe_e" name="sn-Glycero-3-phosphoethanolamine" compartment="Extracellular" charge="0" boundaryCondition="false"/>
	<species id="m_g3pe_p" name="sn-Glycero-3-phosphoethanolamine" compartment="Periplasm" charge="0" boundaryCondition="false"/>
	<species id="m_g3pg_c" name="Glycerophosphoglycerol" compartment="Cytosol" charge="-1" boundaryCondition="false"/>
	<species id="m_g3pg_e" name="Glycerophosphoglycerol" compartment="Extracellular" charge="-1" boundaryCondition="false"/>
	<species id="m_g3pg_p" name="Glycerophosphoglycerol" compartment="Periplasm" charge="-1" boundaryCondition="false"/>
	<species id="m_g3pi_c" name="sn-Glycero-3-phospho-1-inositol" compartment="Cytosol" charge="-1" boundaryCondition="false"/>
	<species id="m_g3pi_e" name="sn-Glycero-3-phospho-1-inositol" compartment="Extracellular" charge="-1" boundaryCondition="false"/>
	<species id="m_g3pi_p" name="sn-Glycero-3-phospho-1-inositol" compartment="Periplasm" charge="-1" boundaryCondition="false"/>
	<species id="m_g3ps_c" name="Glycerophosphoserine" compartment="Cytosol" charge="-1" boundaryCondition="false"/>
	<species id="m_g3ps_e" name="Glycerophosphoserine" compartment="Extracellular" charge="-1" boundaryCondition="false"/>
	<species id="m_g3ps_p" name="Glycerophosphoserine" compartment="Periplasm" charge="-1" boundaryCondition="false"/>
	<species id="m_g6p_c" name="D-Glucose 6-phosphate" compartment="Cytosol" charge="-2" boundaryCondition="false"/>
	<species id="m_g6p_e" name="D-Glucose 6-phosphate" compartment="Extracellular" charge="-2" boundaryCondition="false"/>
	<species id="m_g6p_p" name="D-Glucose 6-phosphate" compartment="Periplasm" charge="-2" boundaryCondition="false"/>
	<species id="m_gagicolipa_c" name="galactosyl-glucosyl-inner core oligosaccharide lipid A" compartment="Cytosol" charge="-11" boundaryCondition="false"/>
	<species id="m_gal_c" name="D-Galactose" compartment="Cytosol" charge="0" boundaryCondition="false"/>
	<species id="m_gal_bd_e" name="beta D-Galactose" compartment="Extracellular" charge="0" boundaryCondition="false"/>
	<species id="m_gal_bd_p" name="beta D-Galactose" compartment="Periplasm" charge="0" boundaryCondition="false"/>
	<species id="m_gal1p_c" name="alpha-D-Galactose 1-phosphate" compartment="Cytosol" charge="-2" boundaryCondition="false"/>
	<species id="m_gal1p_e" name="alpha-D-Galactose 1-phosphate" compartment="Extracellular" charge="-2" boundaryCondition="false"/>
	<species id="m_gal1p_p" name="alpha-D-Galactose 1-phosphate" compartment="Periplasm" charge="-2" boundaryCondition="false"/>
	<species id="m_gal_e" name="D-Galactose" compartment="Extracellular" charge="0" boundaryCondition="false"/>
	<species id="m_gal_p" name="D-Galactose" compartment="Periplasm" charge="0" boundaryCondition="false"/>
	<species id="m_galam6p_c" name="galactosamine-6-P" compartment="Cytosol" charge="0" boundaryCondition="false"/>
	<species id="m_galct_d_c" name="D-Galactarate" compartment="Cytosol" charge="-2" boundaryCondition="false"/>
	<species id="m_galct_d_e" name="D-Galactarate" compartment="Extracellular" charge="-2" boundaryCondition="false"/>
	<species id="m_galct_d_p" name="D-Galactarate" compartment="Periplasm" charge="-2" boundaryCondition="false"/>
	<species id="m_galctn_d_c" name="D-Galactonate" compartment="Cytosol" charge="-1" boundaryCondition="false"/>
	<species id="m_galctn_d_e" name="D-Galactonate" compartment="Extracellular" charge="-1" boundaryCondition="false"/>
	<species id="m_galctn_d_p" name="D-Galactonate" compartment="Periplasm" charge="-1" boundaryCondition="false"/>
	<species id="m_galctn_l_c" name="L-Galactonate" compartment="Cytosol" charge="-1" boundaryCondition="false"/>
	<species id="m_galctn_l_e" name="L-Galactonate" compartment="Extracellular" charge="-1" boundaryCondition="false"/>
	<species id="m_galctn_l_p" name="L-Galactonate" compartment="Periplasm" charge="-1" boundaryCondition="false"/>
	<species id="m_galt1p_c" name="Galactitol 1-phosphate" compartment="Cytosol" charge="-2" boundaryCondition="false"/>
	<species id="m_galt_e" name="Galactitol" compartment="Extracellular" charge="0" boundaryCondition="false"/>
	<species id="m_galt_p" name="Galactitol" compartment="Periplasm" charge="0" boundaryCondition="false"/>
	<species id="m_galur_c" name="D-Galacturonate" compartment="Cytosol" charge="-1" boundaryCondition="false"/>
	<species id="m_galur_e" name="D-Galacturonate" compartment="Extracellular" charge="-1" boundaryCondition="false"/>
	<species id="m_galur_p" name="D-Galacturonate" compartment="Periplasm" charge="-1" boundaryCondition="false"/>
	<species id="m_gam1p_c" name="D-Glucosamine 1-phosphate" compartment="Cytosol" charge="-1" boundaryCondition="false"/>
	<species id="m_gam6p_c" name="D-Glucosamine 6-phosphate" compartment="Cytosol" charge="-1" boundaryCondition="false"/>
	<species id="m_gam6p_e" name="D-Glucosamine 6-phosphate" compartment="Extracellular" charge="-1" boundaryCondition="false"/>
	<species id="m_gam6p_p" name="D-Glucosamine 6-phosphate" compartment="Periplasm" charge="-1" boundaryCondition="false"/>
	<species id="m_gam_e" name="D-Glucosamine" compartment="Extracellular" charge="1" boundaryCondition="false"/>
	<species id="m_gam_p" name="D-Glucosamine" compartment="Periplasm" charge="1" boundaryCondition="false"/>
	<species id="m_gar_c" name="N1-(5-Phospho-D-ribosyl)glycinamide" compartment="Cytosol" charge="-1" boundaryCondition="false"/>
	<species id="m_garagund_c" name="glucosyl-O-acetyl-rhamanosyl-N-acetylglucosamyl-undecaprenyl diphosphate" compartment="Cytosol" charge="-2" boundaryCondition="false"/>
	<species id="m_gbbtn_c" name="gamma-butyrobetaine" compartment="Cytosol" charge="0" boundaryCondition="false"/>
	<species id="m_gbbtn_e" name="gamma-butyrobetaine" compartment="Extracellular" charge="0" boundaryCondition="false"/>
	<species id="m_gbbtn_p" name="gamma-butyrobetaine" compartment="Periplasm" charge="0" boundaryCondition="false"/>
	<species id="m_gcald_c" name="Glycolaldehyde" compartment="Cytosol" charge="0" boundaryCondition="false"/>
	<species id="m_gdp_c" name="GDP" compartment="Cytosol" charge="-3" boundaryCondition="false"/>
	<species id="m_gdp_e" name="GDP" compartment="Extracellular" charge="-3" boundaryCondition="false"/>
	<species id="m_gdp_p" name="GDP" compartment="Periplasm" charge="-3" boundaryCondition="false"/>
	<species id="m_gdpddman_c" name="GDP-4-dehydro-6-deoxy-D-mannose" compartment="Cytosol" charge="-2" boundaryCondition="false"/>
	<species id="m_gdpfuc_c" name="GDP-L-fucose" compartment="Cytosol" charge="-2" boundaryCondition="false"/>
	<species id="m_gdpmann_c" name="GDP-D-mannose" compartment="Cytosol" charge="-2" boundaryCondition="false"/>
	<species id="m_gdpofuc_c" name="GDP-4-oxo-L-fucose" compartment="Cytosol" charge="-2" boundaryCondition="false"/>
	<species id="m_gdptp_c" name="Guanosine 3'-diphosphate 5'-triphosphate" compartment="Cytosol" charge="-7" boundaryCondition="false"/>
	<species id="m_gfgaragund_c" name="galactofuranosyl-glucosyl-O-acetyl-rhamanosyl-N-acetylglucosamyl-undecaprenyl diphosphate" compartment="Cytosol" charge="-2" boundaryCondition="false"/>
	<species id="m_gg4abut_c" name="gamma-glutamyl-gamma aminobutyric acid" compartment="Cytosol" charge="-1" boundaryCondition="false"/>
	<species id="m_ggagicolipa_c" name="glucosyl-galactosyl-glucosyl-inner core oligosaccharide lipid A" compartment="Cytosol" charge="-11" boundaryCondition="false"/>
	<species id="m_ggbutal_c" name="gamma-glutamyl-gamma-butyraldehyde" compartment="Cytosol" charge="0" boundaryCondition="false"/>
	<species id="m_gggagicolipa_c" name="glucosyl-glucosyl-galactosyl-glucosyl-inner core oligosaccharide lipid A" compartment="Cytosol" charge="-11" boundaryCondition="false"/>
	<species id="m_ggptrc_c" name="gamma-glutamyl-putrescine" compartment="Cytosol" charge="1" boundaryCondition="false"/>
	<species id="m_gicolipa_c" name="glucosyl-inner core oligosaccharide lipid A" compartment="Cytosol" charge="-11" boundaryCondition="false"/>
	<species id="m_glc_d_c" name="D-Glucose" compartment="Cytosol" charge="0" boundaryCondition="false"/>
	<species id="m_glc_d_e" name="D-Glucose" compartment="Extracellular" charge="0" boundaryCondition="false"/>
	<species id="m_glc_d_p" name="D-Glucose" compartment="Periplasm" charge="0" boundaryCondition="false"/>
	<species id="m_glcn_c" name="D-Gluconate" compartment="Cytosol" charge="-1" boundaryCondition="false"/>
	<species id="m_glcn_e" name="D-Gluconate" compartment="Extracellular" charge="-1" boundaryCondition="false"/>
	<species id="m_glcn_p" name="D-Gluconate" compartment="Periplasm" charge="-1" boundaryCondition="false"/>
	<species id="m_glcr_c" name="D-Glucarate" compartment="Cytosol" charge="-2" boundaryCondition="false"/>
	<species id="m_glcr_e" name="D-Glucarate" compartment="Extracellular" charge="-2" boundaryCondition="false"/>
	<species id="m_glcr_p" name="D-Glucarate" compartment="Periplasm" charge="-2" boundaryCondition="false"/>
	<species id="m_glcur_c" name="D-Glucuronate" compartment="Cytosol" charge="-1" boundaryCondition="false"/>
	<species id="m_glcur1p_e" name="D-Glucuronate 1-phosphate" compartment="Extracellular" charge="-3" boundaryCondition="false"/>
	<species id="m_glcur1p_p" name="D-Glucuronate 1-phosphate" compartment="Periplasm" charge="-3" boundaryCondition="false"/>
	<species id="m_glcur_e" name="D-Glucuronate" compartment="Extracellular" charge="-1" boundaryCondition="false"/>
	<species id="m_glcur_p" name="D-Glucuronate" compartment="Periplasm" charge="-1" boundaryCondition="false"/>
	<species id="m_gln_l_c" name="L-Glutamine" compartment="Cytosol" charge="0" boundaryCondition="false"/>
	<species id="m_gln_l_e" name="L-Glutamine" compartment="Extracellular" charge="0" boundaryCondition="false"/>
	<species id="m_gln_l_p" name="L-Glutamine" compartment="Periplasm" charge="0" boundaryCondition="false"/>
	<species id="m_glntrna_c" name="L-Glutaminyl-tRNA(Gln)" compartment="Cytosol" charge="1" boundaryCondition="false"/>
	<species id="m_glu_d_c" name="D-Glutamate" compartment="Cytosol" charge="-1" boundaryCondition="false"/>
	<species id="m_glu_l_c" name="L-Glutamate" compartment="Cytosol" charge="-1" boundaryCondition="false"/>
	<species id="m_glu_l_e" name="L-Glutamate" compartment="Extracellular" charge="-1" boundaryCondition="false"/>
	<species id="m_glu_l_p" name="L-Glutamate" compartment="Periplasm" charge="-1" boundaryCondition="false"/>
	<species id="m_glu1sa_c" name="L-Glutamate 1-semialdehyde" compartment="Cytosol" charge="0" boundaryCondition="false"/>
	<species id="m_glu5p_c" name="L-Glutamate 5-phosphate" compartment="Cytosol" charge="-2" boundaryCondition="false"/>
	<species id="m_glu5sa_c" name="L-Glutamate 5-semialdehyde" compartment="Cytosol" charge="0" boundaryCondition="false"/>
	<species id="m_glucys_c" name="gamma-L-Glutamyl-L-cysteine" compartment="Cytosol" charge="-1" boundaryCondition="false"/>
	<species id="m_glutrna_c" name="L-Glutamyl-tRNA(Glu)" compartment="Cytosol" charge="0" boundaryCondition="false"/>
	<species id="m_glx_c" name="Glyoxylate" compartment="Cytosol" charge="-1" boundaryCondition="false"/>
	<species id="m_gly_c" name="Glycine" compartment="Cytosol" charge="0" boundaryCondition="false"/>
	<species id="m_gly_e" name="Glycine" compartment="Extracellular" charge="0" boundaryCondition="false"/>
	<species id="m_gly_p" name="Glycine" compartment="Periplasm" charge="0" boundaryCondition="false"/>
	<species id="m_glyald_c" name="D-Glyceraldehyde" compartment="Cytosol" charge="0" boundaryCondition="false"/>
	<species id="m_glyald_e" name="D-Glyceraldehyde" compartment="Extracellular" charge="0" boundaryCondition="false"/>
	<species id="m_glyald_p" name="D-Glyceraldehyde" compartment="Periplasm" charge="0" boundaryCondition="false"/>
	<species id="m_glyb_c" name="Glycine betaine" compartment="Cytosol" charge="0" boundaryCondition="false"/>
	<species id="m_glyb_e" name="Glycine betaine" compartment="Extracellular" charge="0" boundaryCondition="false"/>
	<species id="m_glyb_p" name="Glycine betaine" compartment="Periplasm" charge="0" boundaryCondition="false"/>
	<species id="m_glyc_c" name="Glycerol" compartment="Cytosol" charge="0" boundaryCondition="false"/>
	<species id="m_glyc_r_c" name="(R)-Glycerate" compartment="Cytosol" charge="-1" boundaryCondition="false"/>
	<species id="m_glyc_r_e" name="(R)-Glycerate" compartment="Extracellular" charge="-1" boundaryCondition="false"/>
	<species id="m_glyc_r_p" name="(R)-Glycerate" compartment="Periplasm" charge="-1" boundaryCondition="false"/>
	<species id="m_glyc2p_e" name="Glycerol 2-phosphate" compartment="Extracellular" charge="-2" boundaryCondition="false"/>
	<species id="m_glyc2p_p" name="Glycerol 2-phosphate" compartment="Periplasm" charge="-2" boundaryCondition="false"/>
	<species id="m_glyc3p_c" name="Glycerol 3-phosphate" compartment="Cytosol" charge="-2" boundaryCondition="false"/>
	<species id="m_glyc3p_e" name="Glycerol 3-phosphate" compartment="Extracellular" charge="-2" boundaryCondition="false"/>
	<species id="m_glyc3p_p" name="Glycerol 3-phosphate" compartment="Periplasm" charge="-2" boundaryCondition="false"/>
	<species id="m_glyc_e" name="Glycerol" compartment="Extracellular" charge="0" boundaryCondition="false"/>
	<species id="m_glyc_p" name="Glycerol" compartment="Periplasm" charge="0" boundaryCondition="false"/>
	<species id="m_glyclt_c" name="Glycolate" compartment="Cytosol" charge="-1" boundaryCondition="false"/>
	<species id="m_glyclt_e" name="Glycolate" compartment="Extracellular" charge="-1" boundaryCondition="false"/>
	<species id="m_glyclt_p" name="Glycolate" compartment="Periplasm" charge="-1" boundaryCondition="false"/>
	<species id="m_glycogen_c" name="glycogen" compartment="Cytosol" charge="0" boundaryCondition="false"/>
	<species id="m_glytrna_c" name="Glycyl-tRNA(Gly)" compartment="Cytosol" charge="1" boundaryCondition="false"/>
	<species id="m_gmhep17bp_c" name="D-Glycero-D-manno-heptose 1,7-bisphosphate" compartment="Cytosol" charge="-4" boundaryCondition="false"/>
	<species id="m_gmhep1p_c" name="D-Glycero-D-manno-heptose 1-phosphate" compartment="Cytosol" charge="-2" boundaryCondition="false"/>
	<species id="m_gmhep7p_c" name="D-Glycero-D-manno-heptose 7-phosphate" compartment="Cytosol" charge="-2" boundaryCondition="false"/>
	<species id="m_gmp_c" name="GMP" compartment="Cytosol" charge="-2" boundaryCondition="false"/>
	<species id="m_gmp_e" name="GMP" compartment="Extracellular" charge="-2" boundaryCondition="false"/>
	<species id="m_gmp_p" name="GMP" compartment="Periplasm" charge="-2" boundaryCondition="false"/>
	<species id="m_gp4g_c" name="P1,P4-Bis(5'-guanosyl) tetraphosphate" compartment="Cytosol" charge="-4" boundaryCondition="false"/>
	<species id="m_grdp_c" name="Geranyl diphosphate" compartment="Cytosol" charge="-3" boundaryCondition="false"/>
	<species id="m_grxox_c" name="glutaredoxin (oxidized)" compartment="Cytosol" charge="0" boundaryCondition="false"/>
	<species id="m_grxrd_c" name="glutaredoxin (reduced)" compartment="Cytosol" charge="0" boundaryCondition="false"/>
	<species id="m_gsn_c" name="Guanosine" compartment="Cytosol" charge="0" boundaryCondition="false"/>
	<species id="m_gsn_e" name="Guanosine" compartment="Extracellular" charge="0" boundaryCondition="false"/>
	<species id="m_gsn_p" name="Guanosine" compartment="Periplasm" charge="0" boundaryCondition="false"/>
	<species id="m_gthox_c" name="Oxidized glutathione" compartment="Cytosol" charge="-2" boundaryCondition="false"/>
	<species id="m_gthox_e" name="Oxidized glutathione" compartment="Extracellular" charge="-2" boundaryCondition="false"/>
	<species id="m_gthox_p" name="Oxidized glutathione" compartment="Periplasm" charge="-2" boundaryCondition="false"/>
	<species id="m_gthrd_c" name="Reduced glutathione" compartment="Cytosol" charge="-1" boundaryCondition="false"/>
	<species id="m_gthrd_e" name="Reduced glutathione" compartment="Extracellular" charge="-1" boundaryCondition="false"/>
	<species id="m_gthrd_p" name="Reduced glutathione" compartment="Periplasm" charge="-1" boundaryCondition="false"/>
	<species id="m_gtp_c" name="GTP" compartment="Cytosol" charge="-4" boundaryCondition="false"/>
	<species id="m_gtp_e" name="GTP" compartment="Extracellular" charge="-4" boundaryCondition="false"/>
	<species id="m_gtp_p" name="GTP" compartment="Periplasm" charge="-4" boundaryCondition="false"/>
	<species id="m_gtspmd_c" name="Glutathionylspermidine" compartment="Cytosol" charge="2" boundaryCondition="false"/>
	<species id="m_gua_c" name="Guanine" compartment="Cytosol" charge="0" boundaryCondition="false"/>
	<species id="m_gua_e" name="Guanine" compartment="Extracellular" charge="0" boundaryCondition="false"/>
	<species id="m_gua_p" name="Guanine" compartment="Periplasm" charge="0" boundaryCondition="false"/>
	<species id="m_h_c" name="H+" compartment="Cytosol" charge="1" boundaryCondition="false"/>
	<species id="m_h2_c" name="H2" compartment="Cytosol" charge="0" boundaryCondition="false"/>
	<species id="m_h2_e" name="H2" compartment="Extracellular" charge="0" boundaryCondition="false"/>
	<species id="m_h2_p" name="H2" compartment="Periplasm" charge="0" boundaryCondition="false"/>
	<species id="m_h2mb4p_c" name="1-hydroxy-2-methyl-2-(E)-butenyl 4-diphosphate" compartment="Cytosol" charge="-3" boundaryCondition="false"/>
	<species id="m_h2o_c" name="H2O" compartment="Cytosol" charge="0" boundaryCondition="false"/>
	<species id="m_h2o2_c" name="Hydrogen peroxide" compartment="Cytosol" charge="0" boundaryCondition="false"/>
	<species id="m_h2o2_e" name="Hydrogen peroxide" compartment="Extracellular" charge="0" boundaryCondition="false"/>
	<species id="m_h2o2_p" name="Hydrogen peroxide" compartment="Periplasm" charge="0" boundaryCondition="false"/>
	<species id="m_h2o_e" name="H2O" compartment="Extracellular" charge="0" boundaryCondition="false"/>
	<species id="m_h2o_p" name="H2O" compartment="Periplasm" charge="0" boundaryCondition="false"/>
	<species id="m_h2s_c" name="Hydrogen sulfide" compartment="Cytosol" charge="0" boundaryCondition="false"/>
	<species id="m_h2s_e" name="Hydrogen sulfide" compartment="Extracellular" charge="0" boundaryCondition="false"/>
	<species id="m_h2s_p" name="Hydrogen sulfide" compartment="Periplasm" charge="0" boundaryCondition="false"/>
	<species id="m_h_e" name="H+" compartment="Extracellular" charge="1" boundaryCondition="false"/>
	<species id="m_h_p" name="H+" compartment="Periplasm" charge="1" boundaryCondition="false"/>
	<species id="m_hacolipa_e" name="hepta-acylated core oligosaccharide lipid A (E. coli)" compartment="Extracellular" charge="-11" boundaryCondition="false"/>
	<species id="m_halipa_e" name="hepta-acylated KDO(2)-lipid (A)" compartment="Extracellular" charge="-6" boundaryCondition="false"/>
	<species id="m_hcl_c" name="hydrochloric acid" compartment="Cytosol" charge="0" boundaryCondition="false"/>
	<species id="m_hco3_c" name="Bicarbonate" compartment="Cytosol" charge="-1" boundaryCondition="false"/>
	<species id="m_hcys_l_c" name="L-Homocysteine" compartment="Cytosol" charge="0" boundaryCondition="false"/>
	<species id="m_hdca_c" name="Hexadecanoate (n-C16:0)" compartment="Cytosol" charge="-1" boundaryCondition="false"/>
	<species id="m_hdca_e" name="Hexadecanoate (n-C16:0)" compartment="Extracellular" charge="-1" boundaryCondition="false"/>
	<species id="m_hdca_p" name="Hexadecanoate (n-C16:0)" compartment="Periplasm" charge="-1" boundaryCondition="false"/>
	<species id="m_hdcea_c" name="Hexadecenoate (n-C16:1)" compartment="Cytosol" charge="-1" boundaryCondition="false"/>
	<species id="m_hdcea_e" name="Hexadecenoate (n-C16:1)" compartment="Extracellular" charge="-1" boundaryCondition="false"/>
	<species id="m_hdcea_p" name="Hexadecenoate (n-C16:1)" compartment="Periplasm" charge="-1" boundaryCondition="false"/>
	<species id="m_hdcoa_c" name="Hexadecenoyl-CoA (n-C16:1CoA)" compartment="Cytosol" charge="-4" boundaryCondition="false"/>
	<species id="m_hdd2coa_c" name="trans-Hexadec-2-enoyl-CoA" compartment="Cytosol" charge="-4" boundaryCondition="false"/>
	<species id="m_hdeacp_c" name="cis-hexadec-9-enoyl-[acyl-carrier protein] (n-C16:1)" compartment="Cytosol" charge="-1" boundaryCondition="false"/>
	<species id="m_hemeo_c" name="Heme O" compartment="Cytosol" charge="-2" boundaryCondition="false"/>
	<species id="m_hexacp_c" name="Hexanoyl-ACP (n-C6:0ACP)" compartment="Cytosol" charge="-1" boundaryCondition="false"/>
	<species id="m_hg2_c" name="Hg2+" compartment="Cytosol" charge="2" boundaryCondition="false"/>
	<species id="m_hg2_e" name="Hg2+" compartment="Extracellular" charge="2" boundaryCondition="false"/>
	<species id="m_hg2_p" name="Hg2+" compartment="Periplasm" charge="2" boundaryCondition="false"/>
	<species id="m_hhlipa_c" name="heptosyl-heptosyl-kdo2-lipidA" compartment="Cytosol" charge="-6" boundaryCondition="false"/>
	<species id="m_his_l_c" name="L-Histidine" compartment="Cytosol" charge="0" boundaryCondition="false"/>
	<species id="m_his_l_e" name="L-Histidine" compartment="Extracellular" charge="0" boundaryCondition="false"/>
	<species id="m_his_l_p" name="L-Histidine" compartment="Periplasm" charge="0" boundaryCondition="false"/>
	<species id="m_hisp_c" name="L-Histidinol phosphate" compartment="Cytosol" charge="-1" boundaryCondition="false"/>
	<species id="m_histd_c" name="L-Histidinol" compartment="Cytosol" charge="1" boundaryCondition="false"/>
	<species id="m_histrna_c" name="L-Histidyl-tRNA(His)" compartment="Cytosol" charge="1" boundaryCondition="false"/>
	<species id="m_hkndd_c" name="2-Hydroxy-6-oxonona-2,4-diene-1,9-dioate" compartment="Cytosol" charge="-2" boundaryCondition="false"/>
	<species id="m_hkntd_c" name="2-hydroxy-6-ketononatrienedioate" compartment="Cytosol" charge="-2" boundaryCondition="false"/>
	<species id="m_hlipa_c" name="heptosyl-kdo2-lipidA" compartment="Cytosol" charge="-6" boundaryCondition="false"/>
	<species id="m_hmbil_c" name="Hydroxymethylbilane" compartment="Cytosol" charge="-8" boundaryCondition="false"/>
	<species id="m_hmfurn_c" name="4-hydroxy-5-methyl-3(2H)-furanone" compartment="Cytosol" charge="0" boundaryCondition="false"/>
	<species id="m_hmgth_c" name="hydroxymethylglutathione" compartment="Cytosol" charge="-1" boundaryCondition="false"/>
	<species id="m_hoacoa_c" name="3-hydroxyadipyl-CoA" compartment="Cytosol" charge="-5" boundaryCondition="false"/>
	<species id="m_hom_l_c" name="L-Homoserine" compartment="Cytosol" charge="0" boundaryCondition="false"/>
	<species id="m_hom_l_e" name="L-Homoserine" compartment="Extracellular" charge="0" boundaryCondition="false"/>
	<species id="m_hom_l_p" name="L-Homoserine" compartment="Periplasm" charge="0" boundaryCondition="false"/>
	<species id="m_hphhlipa_c" name="heptosyl-phospho-heptosyl-heptosyl-kdo2-lipidA" compartment="Cytosol" charge="-8" boundaryCondition="false"/>
	<species id="m_hpyr_c" name="Hydroxypyruvate" compartment="Cytosol" charge="-1" boundaryCondition="false"/>
	<species id="m_hqn_c" name="Hydroquinone" compartment="Cytosol" charge="0" boundaryCondition="false"/>
	<species id="m_hx2coa_c" name="trans-Hex-2-enoyl-CoA" compartment="Cytosol" charge="-4" boundaryCondition="false"/>
	<species id="m_hxa_c" name="Hexanoate (n-C6:0)" compartment="Cytosol" charge="-1" boundaryCondition="false"/>
	<species id="m_hxa_e" name="Hexanoate (n-C6:0)" compartment="Extracellular" charge="-1" boundaryCondition="false"/>
	<species id="m_hxa_p" name="Hexanoate (n-C6:0)" compartment="Periplasm" charge="-1" boundaryCondition="false"/>
	<species id="m_hxan_c" name="Hypoxanthine" compartment="Cytosol" charge="0" boundaryCondition="false"/>
	<species id="m_hxan_e" name="Hypoxanthine" compartment="Extracellular" charge="0" boundaryCondition="false"/>
	<species id="m_hxan_p" name="Hypoxanthine" compartment="Periplasm" charge="0" boundaryCondition="false"/>
	<species id="m_hxcoa_c" name="Hexanoyl-CoA (n-C6:0CoA)" compartment="Cytosol" charge="-4" boundaryCondition="false"/>
	<species id="m_iasp_c" name="Iminoaspartate" compartment="Cytosol" charge="-2" boundaryCondition="false"/>
	<species id="m_ichor_c" name="Isochorismate" compartment="Cytosol" charge="-2" boundaryCondition="false"/>
	<species id="m_icit_c" name="Isocitrate" compartment="Cytosol" charge="-3" boundaryCondition="false"/>
	<species id="m_icolipa_c" name="inner core oligosaccharide lipid A (E coli)" compartment="Cytosol" charge="-11" boundaryCondition="false"/>
	<species id="m_idon_l_c" name="L-Idonate" compartment="Cytosol" charge="-1" boundaryCondition="false"/>
	<species id="m_idon_l_e" name="L-Idonate" compartment="Extracellular" charge="-1" boundaryCondition="false"/>
	<species id="m_idon_l_p" name="L-Idonate" compartment="Periplasm" charge="-1" boundaryCondition="false"/>
	<species id="m_idp_c" name="IDP" compartment="Cytosol" charge="-3" boundaryCondition="false"/>
	<species id="m_ile_l_c" name="L-Isoleucine" compartment="Cytosol" charge="0" boundaryCondition="false"/>
	<species id="m_ile_l_e" name="L-Isoleucine" compartment="Extracellular" charge="0" boundaryCondition="false"/>
	<species id="m_ile_l_p" name="L-Isoleucine" compartment="Periplasm" charge="0" boundaryCondition="false"/>
	<species id="m_iletrna_c" name="L-Isoleucyl-tRNA(Ile)" compartment="Cytosol" charge="1" boundaryCondition="false"/>
	<species id="m_imacp_c" name="3-(Imidazol-4-yl)-2-oxopropyl phosphate" compartment="Cytosol" charge="-2" boundaryCondition="false"/>
	<species id="m_imp_c" name="IMP" compartment="Cytosol" charge="-2" boundaryCondition="false"/>
	<species id="m_imp_e" name="IMP" compartment="Extracellular" charge="-2" boundaryCondition="false"/>
	<species id="m_imp_p" name="IMP" compartment="Periplasm" charge="-2" boundaryCondition="false"/>
	<species id="m_indole_c" name="Indole" compartment="Cytosol" charge="0" boundaryCondition="false"/>
	<species id="m_indole_e" name="Indole" compartment="Extracellular" charge="0" boundaryCondition="false"/>
	<species id="m_indole_p" name="Indole" compartment="Periplasm" charge="0" boundaryCondition="false"/>
	<species id="m_inost_c" name="myo-Inositol" compartment="Cytosol" charge="0" boundaryCondition="false"/>
	<species id="m_inost_e" name="myo-Inositol" compartment="Extracellular" charge="0" boundaryCondition="false"/>
	<species id="m_inost_p" name="myo-Inositol" compartment="Periplasm" charge="0" boundaryCondition="false"/>
	<species id="m_ins_c" name="Inosine" compartment="Cytosol" charge="0" boundaryCondition="false"/>
	<species id="m_ins_e" name="Inosine" compartment="Extracellular" charge="0" boundaryCondition="false"/>
	<species id="m_ins_p" name="Inosine" compartment="Periplasm" charge="0" boundaryCondition="false"/>
	<species id="m_ipdp_c" name="Isopentenyl diphosphate" compartment="Cytosol" charge="-3" boundaryCondition="false"/>
	<species id="m_ipv_c" name="isoprimeverose" compartment="Cytosol" charge="0" boundaryCondition="false"/>
	<species id="m_isetac_c" name="Isethionic acid" compartment="Cytosol" charge="-1" boundaryCondition="false"/>
	<species id="m_isetac_e" name="Isethionic acid" compartment="Extracellular" charge="-1" boundaryCondition="false"/>
	<species id="m_isetac_p" name="Isethionic acid" compartment="Periplasm" charge="-1" boundaryCondition="false"/>
	<species id="m_itp_c" name="ITP" compartment="Cytosol" charge="-4" boundaryCondition="false"/>
	<species id="m_k_c" name="potassium" compartment="Cytosol" charge="1" boundaryCondition="false"/>
	<species id="m_k_e" name="potassium" compartment="Extracellular" charge="1" boundaryCondition="false"/>
	<species id="m_k_p" name="potassium" compartment="Periplasm" charge="1" boundaryCondition="false"/>
	<species id="m_kdo_c" name="3-Deoxy-D-manno-2-octulosonate" compartment="Cytosol" charge="-1" boundaryCondition="false"/>
	<species id="m_kdo2lipid4_c" name="KDO(2)-lipid IV(A)" compartment="Cytosol" charge="-6" boundaryCondition="false"/>
	<species id="m_kdo2lipid4_e" name="KDO(2)-lipid IV(A)" compartment="Extracellular" charge="-6" boundaryCondition="false"/>
	<species id="m_kdo2lipid4_p" name="KDO(2)-lipid IV(A)" compartment="Periplasm" charge="-6" boundaryCondition="false"/>
	<species id="m_kdo2lipid4l_c" name="KDO(2)-lipid IV(A) with laurate" compartment="Cytosol" charge="-6" boundaryCondition="false"/>
	<species id="m_kdo2lipid4p_c" name="KDO(2)-lipid IV(A) with palmitoleoyl" compartment="Cytosol" charge="-6" boundaryCondition="false"/>
	<species id="m_kdo8p_c" name="3-Deoxy-D-manno-octulosonate 8-phosphate" compartment="Cytosol" charge="-3" boundaryCondition="false"/>
	<species id="m_kdolipid4_c" name="KDO-lipid IV(A)" compartment="Cytosol" charge="-5" boundaryCondition="false"/>
	<species id="m_kdr_c" name="2-keto-3-deoxy-L-rhamnonate (KDR)" compartment="Cytosol" charge="0" boundaryCondition="false"/>
	<species id="m_ketacoa_c" name="beta-ketoadipyl-CoA" compartment="Cytosol" charge="-5" boundaryCondition="false"/>
	<species id="m_kphphhlipa_c" name="kdo-phospho-heptosyl-phospho-heptosyl-heptosyl-kdo2-lipidA" compartment="Cytosol" charge="-11" boundaryCondition="false"/>
	<species id="m_lac_d_c" name="D-Lactate" compartment="Cytosol" charge="-1" boundaryCondition="false"/>
	<species id="m_lac_d_e" name="D-Lactate" compartment="Extracellular" charge="-1" boundaryCondition="false"/>
	<species id="m_lac_d_p" name="D-Lactate" compartment="Periplasm" charge="-1" boundaryCondition="false"/>
	<species id="m_lac_l_c" name="L-Lactate" compartment="Cytosol" charge="-1" boundaryCondition="false"/>
	<species id="m_lac_l_e" name="L-Lactate" compartment="Extracellular" charge="-1" boundaryCondition="false"/>
	<species id="m_lac_l_p" name="L-Lactate" compartment="Periplasm" charge="-1" boundaryCondition="false"/>
	<species id="m_laladglu_c" name="L-alanine-D-glutamate" compartment="Cytosol" charge="-1" boundaryCondition="false"/>
	<species id="m_laladglumdap_c" name="L-alanine-D-glutamate-meso-2,6-diaminoheptanedioate" compartment="Cytosol" charge="-1" boundaryCondition="false"/>
	<species id="m_laladglumdap_e" name="L-alanine-D-glutamate-meso-2,6-diaminoheptanedioate" compartment="Extracellular" charge="-1" boundaryCondition="false"/>
	<species id="m_laladglumdap_p" name="L-alanine-D-glutamate-meso-2,6-diaminoheptanedioate" compartment="Periplasm" charge="-1" boundaryCondition="false"/>
	<species id="m_laladglumdapdala_c" name="L-alanine-D-glutamate-meso-2,6-diaminoheptanedioate-D-alanine" compartment="Cytosol" charge="-1" boundaryCondition="false"/>
	<species id="m_laladglumdapdala_e" name="L-alanine-D-glutamate-meso-2,6-diaminoheptanedioate-D-alanine" compartment="Extracellular" charge="-1" boundaryCondition="false"/>
	<species id="m_laladglumdapdala_p" name="L-alanine-D-glutamate-meso-2,6-diaminoheptanedioate-D-alanine" compartment="Periplasm" charge="-1" boundaryCondition="false"/>
	<species id="m_lalalglu_c" name="L-alanine-L-glutamate" compartment="Cytosol" charge="-1" boundaryCondition="false"/>
	<species id="m_lald_d_c" name="D-Lactaldehyde" compartment="Cytosol" charge="0" boundaryCondition="false"/>
	<species id="m_lald_l_c" name="L-Lactaldehyde" compartment="Cytosol" charge="0" boundaryCondition="false"/>
	<species id="m_lcts_c" name="Lactose" compartment="Cytosol" charge="0" boundaryCondition="false"/>
	<species id="m_lcts_e" name="Lactose" compartment="Extracellular" charge="0" boundaryCondition="false"/>
	<species id="m_lcts_p" name="Lactose" compartment="Periplasm" charge="0" boundaryCondition="false"/>
	<species id="m_leu_l_c" name="L-Leucine" compartment="Cytosol" charge="0" boundaryCondition="false"/>
	<species id="m_leu_l_e" name="L-Leucine" compartment="Extracellular" charge="0" boundaryCondition="false"/>
	<species id="m_leu_l_p" name="L-Leucine" compartment="Periplasm" charge="0" boundaryCondition="false"/>
	<species id="m_leutrna_c" name="L-Leucyl-tRNA(Leu)" compartment="Cytosol" charge="1" boundaryCondition="false"/>
	<species id="m_lgt_s_c" name="(R)-S-Lactoylglutathione" compartment="Cytosol" charge="-1" boundaryCondition="false"/>
	<species id="m_lipa_c" name="KDO(2)-lipid (A)" compartment="Cytosol" charge="-6" boundaryCondition="false"/>
	<species id="m_lipa_cold_c" name="cold adapted KDO(2)-lipid (A)" compartment="Cytosol" charge="-6" boundaryCondition="false"/>
	<species id="m_lipa_cold_e" name="cold adapted KDO(2)-lipid (A)" compartment="Extracellular" charge="-6" boundaryCondition="false"/>
	<species id="m_lipa_cold_p" name="cold adapted KDO(2)-lipid (A)" compartment="Periplasm" charge="-6" boundaryCondition="false"/>
	<species id="m_lipa_e" name="KDO(2)-lipid (A)" compartment="Extracellular" charge="-6" boundaryCondition="false"/>
	<species id="m_lipa_p" name="KDO(2)-lipid (A)" compartment="Periplasm" charge="-6" boundaryCondition="false"/>
	<species id="m_lipida_c" name="2,3,2'3'-Tetrakis(beta-hydroxymyristoyl)-D-glucosaminyl-1,6-beta-D-glucosamine 1,4'-bisphosphate" compartment="Cytosol" charge="-4" boundaryCondition="false"/>
	<species id="m_lipidads_c" name="Lipid A Disaccharide" compartment="Cytosol" charge="-2" boundaryCondition="false"/>
	<species id="m_lipidx_c" name="2,3-Bis(3-hydroxytetradecanoyl)-beta-D-glucosaminyl 1-phosphate" compartment="Cytosol" charge="-2" boundaryCondition="false"/>
	<species id="m_lpp_p" name="lipoprotein" compartment="Periplasm" charge="0" boundaryCondition="false"/>
	<species id="m_lys_l_c" name="L-Lysine" compartment="Cytosol" charge="1" boundaryCondition="false"/>
	<species id="m_lys_l_e" name="L-Lysine" compartment="Extracellular" charge="1" boundaryCondition="false"/>
	<species id="m_lys_l_p" name="L-Lysine" compartment="Periplasm" charge="1" boundaryCondition="false"/>
	<species id="m_lystrna_c" name="L-Lysine-tRNA (Lys)" compartment="Cytosol" charge="2" boundaryCondition="false"/>
	<species id="m_lyx_l_c" name="L-Lyxose" compartment="Cytosol" charge="0" boundaryCondition="false"/>
	<species id="m_lyx_l_e" name="L-Lyxose" compartment="Extracellular" charge="0" boundaryCondition="false"/>
	<species id="m_lyx_l_p" name="L-Lyxose" compartment="Periplasm" charge="0" boundaryCondition="false"/>
	<species id="m_mal_d_c" name="D-Malate" compartment="Cytosol" charge="-2" boundaryCondition="false"/>
	<species id="m_mal_d_e" name="D-Malate" compartment="Extracellular" charge="-2" boundaryCondition="false"/>
	<species id="m_mal_d_p" name="D-Malate" compartment="Periplasm" charge="-2" boundaryCondition="false"/>
	<species id="m_mal_l_c" name="L-Malate" compartment="Cytosol" charge="-2" boundaryCondition="false"/>
	<species id="m_mal_l_e" name="L-Malate" compartment="Extracellular" charge="-2" boundaryCondition="false"/>
	<species id="m_mal_l_p" name="L-Malate" compartment="Periplasm" charge="-2" boundaryCondition="false"/>
	<species id="m_malacp_c" name="Malonyl-(acyl-carrier protein)" compartment="Cytosol" charge="-2" boundaryCondition="false"/>
	<species id="m_malcoa_c" name="Malonyl-CoA" compartment="Cytosol" charge="-5" boundaryCondition="false"/>
	<species id="m_malt_c" name="Maltose" compartment="Cytosol" charge="0" boundaryCondition="false"/>
	<species id="m_malt6p_c" name="Maltose 6'-phosphate" compartment="Cytosol" charge="-2" boundaryCondition="false"/>
	<species id="m_malt_e" name="Maltose" compartment="Extracellular" charge="0" boundaryCondition="false"/>
	<species id="m_malt_p" name="Maltose" compartment="Periplasm" charge="0" boundaryCondition="false"/>
	<species id="m_malthp_c" name="Maltoheptaose" compartment="Cytosol" charge="0" boundaryCondition="false"/>
	<species id="m_malthx_c" name="Maltohexaose" compartment="Cytosol" charge="0" boundaryCondition="false"/>
	<species id="m_malthx_e" name="Maltohexaose" compartment="Extracellular" charge="0" boundaryCondition="false"/>
	<species id="m_malthx_p" name="Maltohexaose" compartment="Periplasm" charge="0" boundaryCondition="false"/>
	<species id="m_maltpt_c" name="Maltopentaose" compartment="Cytosol" charge="0" boundaryCondition="false"/>
	<species id="m_maltpt_e" name="Maltopentaose" compartment="Extracellular" charge="0" boundaryCondition="false"/>
	<species id="m_maltpt_p" name="Maltopentaose" compartment="Periplasm" charge="0" boundaryCondition="false"/>
	<species id="m_malttr_c" name="Maltotriose" compartment="Cytosol" charge="0" boundaryCondition="false"/>
	<species id="m_malttr_e" name="Maltotriose" compartment="Extracellular" charge="0" boundaryCondition="false"/>
	<species id="m_malttr_p" name="Maltotriose" compartment="Periplasm" charge="0" boundaryCondition="false"/>
	<species id="m_maltttr_c" name="Maltotetraose" compartment="Cytosol" charge="0" boundaryCondition="false"/>
	<species id="m_maltttr_e" name="Maltotetraose" compartment="Extracellular" charge="0" boundaryCondition="false"/>
	<species id="m_maltttr_p" name="Maltotetraose" compartment="Periplasm" charge="0" boundaryCondition="false"/>
	<species id="m_man_c" name="D-Mannose" compartment="Cytosol" charge="0" boundaryCondition="false"/>
	<species id="m_man1p_c" name="D-Mannose 1-phosphate" compartment="Cytosol" charge="-2" boundaryCondition="false"/>
	<species id="m_man6p_c" name="D-Mannose 6-phosphate" compartment="Cytosol" charge="-2" boundaryCondition="false"/>
	<species id="m_man6p_e" name="D-Mannose 6-phosphate" compartment="Extracellular" charge="-2" boundaryCondition="false"/>
	<species id="m_man6p_p" name="D-Mannose 6-phosphate" compartment="Periplasm" charge="-2" boundaryCondition="false"/>
	<species id="m_man6pglyc_c" name="2(alpha-D-Mannosyl-6-phosphate)-D-glycerate" compartment="Cytosol" charge="-3" boundaryCondition="false"/>
	<species id="m_man_e" name="D-Mannose" compartment="Extracellular" charge="0" boundaryCondition="false"/>
	<species id="m_man_p" name="D-Mannose" compartment="Periplasm" charge="0" boundaryCondition="false"/>
	<species id="m_mana_c" name="D-Mannonate" compartment="Cytosol" charge="-1" boundaryCondition="false"/>
	<species id="m_manglyc_e" name="2(alpha-D-Mannosyl)-D-glycerate" compartment="Extracellular" charge="-1" boundaryCondition="false"/>
	<species id="m_manglyc_p" name="2(alpha-D-Mannosyl)-D-glycerate" compartment="Periplasm" charge="-1" boundaryCondition="false"/>
	<species id="m_melib_c" name="Melibiose" compartment="Cytosol" charge="0" boundaryCondition="false"/>
	<species id="m_melib_e" name="Melibiose" compartment="Extracellular" charge="0" boundaryCondition="false"/>
	<species id="m_melib_p" name="Melibiose" compartment="Periplasm" charge="0" boundaryCondition="false"/>
	<species id="m_mercppyr_c" name="Mercaptopyruvate" compartment="Cytosol" charge="-1" boundaryCondition="false"/>
	<species id="m_met_d_c" name="D-Methionine" compartment="Cytosol" charge="0" boundaryCondition="false"/>
	<species id="m_met_d_e" name="D-Methionine" compartment="Extracellular" charge="0" boundaryCondition="false"/>
	<species id="m_met_d_p" name="D-Methionine" compartment="Periplasm" charge="0" boundaryCondition="false"/>
	<species id="m_met_l_c" name="L-Methionine" compartment="Cytosol" charge="0" boundaryCondition="false"/>
	<species id="m_met_l_e" name="L-Methionine" compartment="Extracellular" charge="0" boundaryCondition="false"/>
	<species id="m_met_l_p" name="L-Methionine" compartment="Periplasm" charge="0" boundaryCondition="false"/>
	<species id="m_methf_c" name="5,10-Methenyltetrahydrofolate" compartment="Cytosol" charge="-1" boundaryCondition="false"/>
	<species id="m_metsox_r_l_c" name="L-methionine-R-sulfoxide" compartment="Cytosol" charge="0" boundaryCondition="false"/>
	<species id="m_metsox_r_l_e" name="L-methionine-R-sulfoxide" compartment="Extracellular" charge="0" boundaryCondition="false"/>
	<species id="m_metsox_r_l_p" name="L-methionine-R-sulfoxide" compartment="Periplasm" charge="0" boundaryCondition="false"/>
	<species id="m_metsox_s_l_c" name="L-Methionine Sulfoxide" compartment="Cytosol" charge="0" boundaryCondition="false"/>
	<species id="m_metsox_s_l_e" name="L-Methionine Sulfoxide" compartment="Extracellular" charge="0" boundaryCondition="false"/>
	<species id="m_metsox_s_l_p" name="L-Methionine Sulfoxide" compartment="Periplasm" charge="0" boundaryCondition="false"/>
	<species id="m_mettrna_c" name="L-Methionyl-tRNA (Met)" compartment="Cytosol" charge="1" boundaryCondition="false"/>
	<species id="m_mg2_c" name="magnesium" compartment="Cytosol" charge="2" boundaryCondition="false"/>
	<species id="m_mg2_e" name="magnesium" compartment="Extracellular" charge="2" boundaryCondition="false"/>
	<species id="m_mg2_p" name="magnesium" compartment="Periplasm" charge="2" boundaryCondition="false"/>
	<species id="m_mi1p_d_c" name="1D-myo-Inositol 1-phosphate" compartment="Cytosol" charge="-2" boundaryCondition="false"/>
	<species id="m_micit_c" name="methylisocitrate" compartment="Cytosol" charge="-3" boundaryCondition="false"/>
	<species id="m_minohp_e" name="myo-Inositol hexakisphosphate" compartment="Extracellular" charge="-12" boundaryCondition="false"/>
	<species id="m_minohp_p" name="myo-Inositol hexakisphosphate" compartment="Periplasm" charge="-12" boundaryCondition="false"/>
	<species id="m_mlthf_c" name="5,10-Methylenetetrahydrofolate" compartment="Cytosol" charge="-2" boundaryCondition="false"/>
	<species id="m_mmcoa_r_c" name="(R)-Methylmalonyl-CoA" compartment="Cytosol" charge="-5" boundaryCondition="false"/>
	<species id="m_mmcoa_s_c" name="(S)-Methylmalonyl-CoA" compartment="Cytosol" charge="-5" boundaryCondition="false"/>
	<species id="m_mmet_c" name="S-Methyl-L-methionine" compartment="Cytosol" charge="1" boundaryCondition="false"/>
	<species id="m_mmet_e" name="S-Methyl-L-methionine" compartment="Extracellular" charge="1" boundaryCondition="false"/>
	<species id="m_mmet_p" name="S-Methyl-L-methionine" compartment="Periplasm" charge="1" boundaryCondition="false"/>
	<species id="m_mn2_c" name="Mn2+" compartment="Cytosol" charge="2" boundaryCondition="false"/>
	<species id="m_mn2_e" name="Mn2+" compartment="Extracellular" charge="2" boundaryCondition="false"/>
	<species id="m_mn2_p" name="Mn2+" compartment="Periplasm" charge="2" boundaryCondition="false"/>
	<species id="m_mnl1p_c" name="D-Mannitol 1-phosphate" compartment="Cytosol" charge="-2" boundaryCondition="false"/>
	<species id="m_mnl_e" name="D-Mannitol" compartment="Extracellular" charge="0" boundaryCondition="false"/>
	<species id="m_mnl_p" name="D-Mannitol" compartment="Periplasm" charge="0" boundaryCondition="false"/>
	<species id="m_mobd_c" name="Molybdate" compartment="Cytosol" charge="-2" boundaryCondition="false"/>
	<species id="m_mobd_e" name="Molybdate" compartment="Extracellular" charge="-2" boundaryCondition="false"/>
	<species id="m_mobd_p" name="Molybdate" compartment="Periplasm" charge="-2" boundaryCondition="false"/>
	<species id="m_mql8_c" name="Menaquinol 8" compartment="Cytosol" charge="0" boundaryCondition="false"/>
	<species id="m_mqn8_c" name="Menaquinone 8" compartment="Cytosol" charge="0" boundaryCondition="false"/>
	<species id="m_mso3_c" name="methanesulfonate" compartment="Cytosol" charge="-1" boundaryCondition="false"/>
	<species id="m_mso3_e" name="methanesulfonate" compartment="Extracellular" charge="-1" boundaryCondition="false"/>
	<species id="m_mso3_p" name="methanesulfonate" compartment="Periplasm" charge="-1" boundaryCondition="false"/>
	<species id="m_mthgxl_c" name="Methylglyoxal" compartment="Cytosol" charge="0" boundaryCondition="false"/>
	<species id="m_murein3p3p_p" name="two linked disacharide tripeptide murein units (uncrosslinked, middle of chain)" compartment="Periplasm" charge="-4" boundaryCondition="false"/>
	<species id="m_murein3px3p_p" name="two disacharide linked murein units, tripeptide crosslinked tripeptide (A2pm->A2pm) (middle of chain)" compartment="Periplasm" charge="-4" boundaryCondition="false"/>
	<species id="m_murein3px4p_p" name="two disacharide linked murein units, tripeptide crosslinked tetrapeptide (A2pm->D-ala) (middle of chain)" compartment="Periplasm" charge="-4" boundaryCondition="false"/>
	<species id="m_murein4p3p_p" name="two linked disacharide tetrapeptide and tripeptide murein units (uncrosslinked, middle of chain)" compartment="Periplasm" charge="-4" boundaryCondition="false"/>
	<species id="m_murein4p4p_p" name="two linked disacharide tetrapeptide murein units (uncrosslinked, middle of chain)" compartment="Periplasm" charge="-4" boundaryCondition="false"/>
	<species id="m_murein4px4p4p_p" name="three disacharide linked murein units (tetrapeptide crosslinked tetrapeptide (A2pm->D-ala), one uncrosslinked tetrapaptide) (middle of chain)" compartment="Periplasm" charge="-6" boundaryCondition="false"/>
	<species id="m_murein4px4p_p" name="two disacharide linked murein units, tetrapeptide corsslinked tetrapeptide (A2pm->D-ala) (middle of chain)" compartment="Periplasm" charge="-4" boundaryCondition="false"/>
	<species id="m_murein4px4px4p_p" name="three disacharide linked murein units (tetrapeptide crosslinked tetrapeptide (A2pm->D-ala) and tetrapeptide corsslinked tetrapeptide (A2pm->D-ala)) (middle of chain)" compartment="Periplasm" charge="-6" boundaryCondition="false"/>
	<species id="m_murein5p3p_p" name="two linked disacharide pentapeptide and tripeptide murein units (uncrosslinked, middle of chain)" compartment="Periplasm" charge="-4" boundaryCondition="false"/>
	<species id="m_murein5p4p_p" name="two linked disacharide pentapeptide and tetrapeptide murein units (uncrosslinked, middle of chain)" compartment="Periplasm" charge="-4" boundaryCondition="false"/>
	<species id="m_murein5p5p5p_p" name="three linked disacharide pentapeptide murein units (uncrosslinked, middle of chain)" compartment="Periplasm" charge="-6" boundaryCondition="false"/>
	<species id="m_murein5p5p_p" name="two linked disacharide pentapeptide murein units (uncrosslinked, middle of chain)" compartment="Periplasm" charge="-4" boundaryCondition="false"/>
	<species id="m_murein5px3p_p" name="two disacharide linked murein units, pentapeptide corsslinked tripeptide (A2pm->A2pm) (middle of chain)" compartment="Periplasm" charge="-4" boundaryCondition="false"/>
	<species id="m_murein5px4p_p" name="two disacharide linked murein units, pentapeptide crosslinked tetrapeptide (A2pm->D-ala) (middle of chain)" compartment="Periplasm" charge="-4" boundaryCondition="false"/>
	<species id="m_murein5px4px4p_p" name="three disacharide linked murein units (pentapeptide crosslinked tetrapeptide (A2pm->D-ala) tetrapeptide corsslinked tetrapeptide (A2pm->D-ala)) (middle of chain)" compartment="Periplasm" charge="-6" boundaryCondition="false"/>
	<species id="m_myrsacp_c" name="Myristoyl-ACP (n-C14:0ACP)" compartment="Cytosol" charge="-1" boundaryCondition="false"/>
	<species id="m_n1aspmd_c" name="N1-Acetylspermidine" compartment="Cytosol" charge="2" boundaryCondition="false"/>
	<species id="m_n2o_c" name="Nitrous oxide" compartment="Cytosol" charge="0" boundaryCondition="false"/>
	<species id="m_n2o_e" name="Nitrous oxide" compartment="Extracellular" charge="0" boundaryCondition="false"/>
	<species id="m_n2o_p" name="Nitrous oxide" compartment="Periplasm" charge="0" boundaryCondition="false"/>
	<species id="m_n5mg_c" name="N5-methyl-L-glutamine" compartment="Cytosol" charge="0" boundaryCondition="false"/>
	<species id="m_n8aspmd_c" name="N8-Acetylspermidine" compartment="Cytosol" charge="2" boundaryCondition="false"/>
	<species id="m_na1_c" name="Sodium" compartment="Cytosol" charge="1" boundaryCondition="false"/>
	<species id="m_na1_e" name="Sodium" compartment="Extracellular" charge="1" boundaryCondition="false"/>
	<species id="m_na1_p" name="Sodium" compartment="Periplasm" charge="1" boundaryCondition="false"/>
	<species id="m_nac_c" name="Nicotinate" compartment="Cytosol" charge="-1" boundaryCondition="false"/>
	<species id="m_nac_e" name="Nicotinate" compartment="Extracellular" charge="-1" boundaryCondition="false"/>
	<species id="m_nac_p" name="Nicotinate" compartment="Periplasm" charge="-1" boundaryCondition="false"/>
	<species id="m_nad_c" name="Nicotinamide adenine dinucleotide" compartment="Cytosol" charge="-1" boundaryCondition="false"/>
	<species id="m_nadh_c" name="Nicotinamide adenine dinucleotide - reduced" compartment="Cytosol" charge="-2" boundaryCondition="false"/>
	<species id="m_nadp_c" name="Nicotinamide adenine dinucleotide phosphate" compartment="Cytosol" charge="-3" boundaryCondition="false"/>
	<species id="m_nadph_c" name="Nicotinamide adenine dinucleotide phosphate - reduced" compartment="Cytosol" charge="-4" boundaryCondition="false"/>
	<species id="m_ncam_c" name="Nicotinamide" compartment="Cytosol" charge="0" boundaryCondition="false"/>
	<species id="m_nh4_c" name="Ammonium" compartment="Cytosol" charge="1" boundaryCondition="false"/>
	<species id="m_nh4_e" name="Ammonium" compartment="Extracellular" charge="1" boundaryCondition="false"/>
	<species id="m_nh4_p" name="Ammonium" compartment="Periplasm" charge="1" boundaryCondition="false"/>
	<species id="m_ni2_c" name="nickel" compartment="Cytosol" charge="2" boundaryCondition="false"/>
	<species id="m_ni2_e" name="nickel" compartment="Extracellular" charge="2" boundaryCondition="false"/>
	<species id="m_ni2_p" name="nickel" compartment="Periplasm" charge="2" boundaryCondition="false"/>
	<species id="m_nicrnt_c" name="Nicotinate D-ribonucleotide" compartment="Cytosol" charge="-2" boundaryCondition="false"/>
	<species id="m_nmn_c" name="NMN" compartment="Cytosol" charge="-1" boundaryCondition="false"/>
	<species id="m_nmn_e" name="NMN" compartment="Extracellular" charge="-1" boundaryCondition="false"/>
	<species id="m_nmn_p" name="NMN" compartment="Periplasm" charge="-1" boundaryCondition="false"/>
	<species id="m_nmtrp_c" name="N-Methyltryptophan" compartment="Cytosol" charge="0" boundaryCondition="false"/>
	<species id="m_no_c" name="Nitric oxide" compartment="Cytosol" charge="0" boundaryCondition="false"/>
	<species id="m_no2_c" name="Nitrite" compartment="Cytosol" charge="-1" boundaryCondition="false"/>
	<species id="m_no2_e" name="Nitrite" compartment="Extracellular" charge="-1" boundaryCondition="false"/>
	<species id="m_no2_p" name="Nitrite" compartment="Periplasm" charge="-1" boundaryCondition="false"/>
	<species id="m_no3_c" name="Nitrate" compartment="Cytosol" charge="-1" boundaryCondition="false"/>
	<species id="m_no3_e" name="Nitrate" compartment="Extracellular" charge="-1" boundaryCondition="false"/>
	<species id="m_no3_p" name="Nitrate" compartment="Periplasm" charge="-1" boundaryCondition="false"/>
	<species id="m_no_e" name="Nitric oxide" compartment="Extracellular" charge="0" boundaryCondition="false"/>
	<species id="m_no_p" name="Nitric oxide" compartment="Periplasm" charge="0" boundaryCondition="false"/>
	<species id="m_o16a2und_p" name="(O16 antigen)x2 undecaprenyl diphosphate" compartment="Periplasm" charge="-2" boundaryCondition="false"/>
	<species id="m_o16a3und_p" name="(O16 antigen)x3 undecaprenyl diphosphate" compartment="Periplasm" charge="-2" boundaryCondition="false"/>
	<species id="m_o16a4colipa_e" name="(O16 antigen)x4 core oligosaccharide lipid A" compartment="Extracellular" charge="-11" boundaryCondition="false"/>
	<species id="m_o16a4colipa_p" name="(O16 antigen)x4 core oligosaccharide lipid A" compartment="Periplasm" charge="-11" boundaryCondition="false"/>
	<species id="m_o16a4und_p" name="(O16 antigen)x4 undecaprenyl diphosphate" compartment="Periplasm" charge="-2" boundaryCondition="false"/>
	<species id="m_o16aund_c" name="O16 antigen undecaprenyl diphosphate" compartment="Cytosol" charge="-2" boundaryCondition="false"/>
	<species id="m_o16aund_p" name="O16 antigen undecaprenyl diphosphate" compartment="Periplasm" charge="-2" boundaryCondition="false"/>
	<species id="m_o2_c" name="O2" compartment="Cytosol" charge="0" boundaryCondition="false"/>
	<species id="m_o2_e" name="O2" compartment="Extracellular" charge="0" boundaryCondition="false"/>
	<species id="m_o2_p" name="O2" compartment="Periplasm" charge="0" boundaryCondition="false"/>
	<species id="m_o2s_c" name="Superoxide anion" compartment="Cytosol" charge="-1" boundaryCondition="false"/>
	<species id="m_o2s_e" name="Superoxide anion" compartment="Extracellular" charge="-1" boundaryCondition="false"/>
	<species id="m_o2s_p" name="Superoxide anion" compartment="Periplasm" charge="-1" boundaryCondition="false"/>
	<species id="m_oaa_c" name="Oxaloacetate" compartment="Cytosol" charge="-2" boundaryCondition="false"/>
	<species id="m_oc2coa_c" name="trans-Oct-2-enoyl-CoA" compartment="Cytosol" charge="-4" boundaryCondition="false"/>
	<species id="m_ocacp_c" name="Octanoyl-ACP (n-C8:0ACP)" compartment="Cytosol" charge="-1" boundaryCondition="false"/>
	<species id="m_occoa_c" name="Octanoyl-CoA (n-C8:0CoA)" compartment="Cytosol" charge="-4" boundaryCondition="false"/>
	<species id="m_ocdca_c" name="octadecanoate (n-C18:0)" compartment="Cytosol" charge="-1" boundaryCondition="false"/>
	<species id="m_ocdca_e" name="octadecanoate (n-C18:0)" compartment="Extracellular" charge="-1" boundaryCondition="false"/>
	<species id="m_ocdca_p" name="octadecanoate (n-C18:0)" compartment="Periplasm" charge="-1" boundaryCondition="false"/>
	<species id="m_ocdcaacp_c" name="Octadecanoyl-ACP (n-C18:0ACP)" compartment="Cytosol" charge="-1" boundaryCondition="false"/>
	<species id="m_ocdcea_c" name="octadecenoate (n-C18:1)" compartment="Cytosol" charge="-1" boundaryCondition="false"/>
	<species id="m_ocdcea_e" name="octadecenoate (n-C18:1)" compartment="Extracellular" charge="-1" boundaryCondition="false"/>
	<species id="m_ocdcea_p" name="octadecenoate (n-C18:1)" compartment="Periplasm" charge="-1" boundaryCondition="false"/>
	<species id="m_octa_c" name="octanoate (n-C8:0)" compartment="Cytosol" charge="-1" boundaryCondition="false"/>
	<species id="m_octa_e" name="octanoate (n-C8:0)" compartment="Extracellular" charge="-1" boundaryCondition="false"/>
	<species id="m_octa_p" name="octanoate (n-C8:0)" compartment="Periplasm" charge="-1" boundaryCondition="false"/>
	<species id="m_octdp_c" name="all-trans-Octaprenyl diphosphate" compartment="Cytosol" charge="-3" boundaryCondition="false"/>
	<species id="m_octeacp_c" name="cis-octadec-11-enoyl-(acyl-carrier protein) (n-C18:1)" compartment="Cytosol" charge="-1" boundaryCondition="false"/>
	<species id="m_od2coa_c" name="trans-Octadec-2-enoyl-CoA" compartment="Cytosol" charge="-4" boundaryCondition="false"/>
	<species id="m_odecoa_c" name="Octadecenoyl-CoA (n-C18:1CoA)" compartment="Cytosol" charge="-4" boundaryCondition="false"/>
	<species id="m_ohpb_c" name="2-Oxo-3-hydroxy-4-phosphobutanoate" compartment="Cytosol" charge="-3" boundaryCondition="false"/>
	<species id="m_op4en_c" name="2-Oxopent-4-enoate" compartment="Cytosol" charge="-1" boundaryCondition="false"/>
	<species id="m_orn_c" name="Ornithine" compartment="Cytosol" charge="1" boundaryCondition="false"/>
	<species id="m_orn_e" name="Ornithine" compartment="Extracellular" charge="1" boundaryCondition="false"/>
	<species id="m_orn_p" name="Ornithine" compartment="Periplasm" charge="1" boundaryCondition="false"/>
	<species id="m_orot_c" name="Orotate" compartment="Cytosol" charge="-1" boundaryCondition="false"/>
	<species id="m_orot5p_c" name="Orotidine 5'-phosphate" compartment="Cytosol" charge="-3" boundaryCondition="false"/>
	<species id="m_orot_e" name="Orotate" compartment="Extracellular" charge="-1" boundaryCondition="false"/>
	<species id="m_orot_p" name="Orotate" compartment="Periplasm" charge="-1" boundaryCondition="false"/>
	<species id="m_oxal_c" name="oxalate" compartment="Cytosol" charge="-2" boundaryCondition="false"/>
	<species id="m_oxam_c" name="Oxamate" compartment="Cytosol" charge="-1" boundaryCondition="false"/>
	<species id="m_oxcoa_c" name="oxalyl-CoA" compartment="Cytosol" charge="0" boundaryCondition="false"/>
	<species id="m_oxur_c" name="Oxalureate" compartment="Cytosol" charge="-1" boundaryCondition="false"/>
	<species id="m_pa120_c" name="1,2-didodecanoyl-sn-glycerol 3-phosphate" compartment="Cytosol" charge="-2" boundaryCondition="false"/>
	<species id="m_pa120_p" name="1,2-didodecanoyl-sn-glycerol 3-phosphate" compartment="Periplasm" charge="-2" boundaryCondition="false"/>
	<species id="m_pa140_c" name="1,2-ditetradecanoyl-sn-glycerol 3-phosphate" compartment="Cytosol" charge="-2" boundaryCondition="false"/>
	<species id="m_pa140_p" name="1,2-ditetradecanoyl-sn-glycerol 3-phosphate" compartment="Periplasm" charge="-2" boundaryCondition="false"/>
	<species id="m_pa141_c" name="1,2-ditetradec-7-enoyl-sn-glycerol 3-phosphate" compartment="Cytosol" charge="-2" boundaryCondition="false"/>
	<species id="m_pa141_p" name="1,2-ditetradec-7-enoyl-sn-glycerol 3-phosphate" compartment="Periplasm" charge="-2" boundaryCondition="false"/>
	<species id="m_pa160_c" name="1,2-dihexadecanoyl-sn-glycerol 3-phosphate" compartment="Cytosol" charge="-2" boundaryCondition="false"/>
	<species id="m_pa160_p" name="1,2-dihexadecanoyl-sn-glycerol 3-phosphate" compartment="Periplasm" charge="-2" boundaryCondition="false"/>
	<species id="m_pa161_c" name="1,2-dihexadec-9-enoyl-sn-glycerol 3-phosphate" compartment="Cytosol" charge="-2" boundaryCondition="false"/>
	<species id="m_pa161_p" name="1,2-dihexadec-9-enoyl-sn-glycerol 3-phosphate" compartment="Periplasm" charge="-2" boundaryCondition="false"/>
	<species id="m_pa180_c" name="1,2-dioctadecanoyl-sn-glycerol 3-phosphate" compartment="Cytosol" charge="-2" boundaryCondition="false"/>
	<species id="m_pa180_p" name="1,2-dioctadecanoyl-sn-glycerol 3-phosphate" compartment="Periplasm" charge="-2" boundaryCondition="false"/>
	<species id="m_pa181_c" name="1,2-dioctadec-11-enoyl-sn-glycerol 3-phosphate" compartment="Cytosol" charge="-2" boundaryCondition="false"/>
	<species id="m_pa181_p" name="1,2-dioctadec-11-enoyl-sn-glycerol 3-phosphate" compartment="Periplasm" charge="-2" boundaryCondition="false"/>
	<species id="m_pac_c" name="Phenylacetic acid" compartment="Cytosol" charge="-1" boundaryCondition="false"/>
	<species id="m_pacald_c" name="Phenylacetaldehyde" compartment="Cytosol" charge="0" boundaryCondition="false"/>
	<species id="m_pacald_e" name="Phenylacetaldehyde" compartment="Extracellular" charge="0" boundaryCondition="false"/>
	<species id="m_pacald_p" name="Phenylacetaldehyde" compartment="Periplasm" charge="0" boundaryCondition="false"/>
	<species id="m_palmacp_c" name="Palmitoyl-ACP (n-C16:0ACP)" compartment="Cytosol" charge="-1" boundaryCondition="false"/>
	<species id="m_pan4p_c" name="Pantetheine 4'-phosphate" compartment="Cytosol" charge="-2" boundaryCondition="false"/>
	<species id="m_pant_r_c" name="(R)-Pantoate" compartment="Cytosol" charge="-1" boundaryCondition="false"/>
	<species id="m_pap_c" name="Adenosine 3',5'-bisphosphate" compartment="Cytosol" charge="-4" boundaryCondition="false"/>
	<species id="m_paps_c" name="3'-Phosphoadenylyl sulfate" compartment="Cytosol" charge="-4" boundaryCondition="false"/>
	<species id="m_pdx5p_c" name="Pyridoxine 5'-phosphate" compartment="Cytosol" charge="-2" boundaryCondition="false"/>
	<species id="m_pe120_c" name="phosphatidylethanolamine (didodecanoyl, n-C12:0)" compartment="Cytosol" charge="0" boundaryCondition="false"/>
	<species id="m_pe120_p" name="phosphatidylethanolamine (didodecanoyl, n-C12:0)" compartment="Periplasm" charge="0" boundaryCondition="false"/>
	<species id="m_pe140_c" name="phosphatidylethanolamine (ditetradecanoyl, n-C14:0)" compartment="Cytosol" charge="0" boundaryCondition="false"/>
	<species id="m_pe140_p" name="phosphatidylethanolamine (ditetradecanoyl, n-C14:0)" compartment="Periplasm" charge="0" boundaryCondition="false"/>
	<species id="m_pe141_c" name="phosphatidylethanolamine (ditetradec-7-enoyl, n-C14:1)" compartment="Cytosol" charge="0" boundaryCondition="false"/>
	<species id="m_pe141_p" name="phosphatidylethanolamine (ditetradec-7-enoyl, n-C14:1)" compartment="Periplasm" charge="0" boundaryCondition="false"/>
	<species id="m_pe160_c" name="phosphatidylethanolamine (dihexadecanoyl, n-C16:0)" compartment="Cytosol" charge="0" boundaryCondition="false"/>
	<species id="m_pe160_p" name="phosphatidylethanolamine (dihexadecanoyl, n-C16:0)" compartment="Periplasm" charge="0" boundaryCondition="false"/>
	<species id="m_pe161_c" name="phosphatidylethanolamine (dihexadec-9enoyl, n-C16:1)" compartment="Cytosol" charge="0" boundaryCondition="false"/>
	<species id="m_pe161_p" name="phosphatidylethanolamine (dihexadec-9enoyl, n-C16:1)" compartment="Periplasm" charge="0" boundaryCondition="false"/>
	<species id="m_pe180_c" name="phosphatidylethanolamine (dioctadecanoyl, n-C18:0)" compartment="Cytosol" charge="0" boundaryCondition="false"/>
	<species id="m_pe180_p" name="phosphatidylethanolamine (dioctadecanoyl, n-C18:0)" compartment="Periplasm" charge="0" boundaryCondition="false"/>
	<species id="m_pe181_c" name="phosphatidylethanolamine (dioctadec-11-enoyl, n-C18:1)" compartment="Cytosol" charge="0" boundaryCondition="false"/>
	<species id="m_pe181_p" name="phosphatidylethanolamine (dioctadec-11-enoyl, n-C18:1)" compartment="Periplasm" charge="0" boundaryCondition="false"/>
	<species id="m_peamn_e" name="Phenethylamine" compartment="Extracellular" charge="1" boundaryCondition="false"/>
	<species id="m_peamn_p" name="Phenethylamine" compartment="Periplasm" charge="1" boundaryCondition="false"/>
	<species id="m_pep_c" name="Phosphoenolpyruvate" compartment="Cytosol" charge="-3" boundaryCondition="false"/>
	<species id="m_pg120_c" name="Phosphatidylglycerol (didodecanoyl, n-C12:0)" compartment="Cytosol" charge="-1" boundaryCondition="false"/>
	<species id="m_pg120_p" name="Phosphatidylglycerol (didodecanoyl, n-C12:0)" compartment="Periplasm" charge="-1" boundaryCondition="false"/>
	<species id="m_pg140_c" name="Phosphatidylglycerol (ditetradecanoyl, n-C14:0)" compartment="Cytosol" charge="-1" boundaryCondition="false"/>
	<species id="m_pg140_p" name="Phosphatidylglycerol (ditetradecanoyl, n-C14:0)" compartment="Periplasm" charge="-1" boundaryCondition="false"/>
	<species id="m_pg141_c" name="Phosphatidylglycerol (ditetradec-7-enoyl, n-C14:1)" compartment="Cytosol" charge="-1" boundaryCondition="false"/>
	<species id="m_pg141_p" name="Phosphatidylglycerol (ditetradec-7-enoyl, n-C14:1)" compartment="Periplasm" charge="-1" boundaryCondition="false"/>
	<species id="m_pg160_c" name="Phosphatidylglycerol (dihexadecanoyl, n-C16:0)" compartment="Cytosol" charge="-1" boundaryCondition="false"/>
	<species id="m_pg160_p" name="Phosphatidylglycerol (dihexadecanoyl, n-C16:0)" compartment="Periplasm" charge="-1" boundaryCondition="false"/>
	<species id="m_pg161_c" name="Phosphatidylglycerol (dihexadec-9-enoyl, n-C16:1)" compartment="Cytosol" charge="-1" boundaryCondition="false"/>
	<species id="m_pg161_p" name="Phosphatidylglycerol (dihexadec-9-enoyl, n-C16:1)" compartment="Periplasm" charge="-1" boundaryCondition="false"/>
	<species id="m_pg180_c" name="Phosphatidylglycerol (dioctadecanoyl, n-C18:0)" compartment="Cytosol" charge="-1" boundaryCondition="false"/>
	<species id="m_pg180_p" name="Phosphatidylglycerol (dioctadecanoyl, n-C18:0)" compartment="Periplasm" charge="-1" boundaryCondition="false"/>
	<species id="m_pg181_c" name="Phosphatidylglycerol (dioctadec-11-enoyl, n-C18:1)" compartment="Cytosol" charge="-1" boundaryCondition="false"/>
	<species id="m_pg181_p" name="Phosphatidylglycerol (dioctadec-11-enoyl, n-C18:1)" compartment="Periplasm" charge="-1" boundaryCondition="false"/>
	<species id="m_pgp120_c" name="Phosphatidylglycerophosphate (didodecanoyl, n-C12:0)" compartment="Cytosol" charge="-3" boundaryCondition="false"/>
	<species id="m_pgp120_p" name="Phosphatidylglycerophosphate (didodecanoyl, n-C12:0)" compartment="Periplasm" charge="-3" boundaryCondition="false"/>
	<species id="m_pgp140_c" name="Phosphatidylglycerophosphate (ditetradecanoyl, n-C14:0)" compartment="Cytosol" charge="-3" boundaryCondition="false"/>
	<species id="m_pgp140_p" name="Phosphatidylglycerophosphate (ditetradecanoyl, n-C14:0)" compartment="Periplasm" charge="-3" boundaryCondition="false"/>
	<species id="m_pgp141_c" name="Phosphatidylglycerophosphate (ditetradec-7-enoyl, n-C14:1)" compartment="Cytosol" charge="-3" boundaryCondition="false"/>
	<species id="m_pgp141_p" name="Phosphatidylglycerophosphate (ditetradec-7-enoyl, n-C14:1)" compartment="Periplasm" charge="-3" boundaryCondition="false"/>
	<species id="m_pgp160_c" name="Phosphatidylglycerophosphate (dihexadecanoyl, n-C16:0)" compartment="Cytosol" charge="-3" boundaryCondition="false"/>
	<species id="m_pgp160_p" name="Phosphatidylglycerophosphate (dihexadecanoyl, n-C16:0)" compartment="Periplasm" charge="-3" boundaryCondition="false"/>
	<species id="m_pgp161_c" name="Phosphatidylglycerophosphate (dihexadec-9-enoyl, n-C16:1)" compartment="Cytosol" charge="-3" boundaryCondition="false"/>
	<species id="m_pgp161_p" name="Phosphatidylglycerophosphate (dihexadec-9-enoyl, n-C16:1)" compartment="Periplasm" charge="-3" boundaryCondition="false"/>
	<species id="m_pgp180_c" name="Phosphatidylglycerophosphate (dioctadecanoyl, n-C18:0)" compartment="Cytosol" charge="-3" boundaryCondition="false"/>
	<species id="m_pgp180_p" name="Phosphatidylglycerophosphate (dioctadecanoyl, n-C18:0)" compartment="Periplasm" charge="-3" boundaryCondition="false"/>
	<species id="m_pgp181_c" name="Phosphatidylglycerophosphate (dioctadec-11-enoyl, n-C18:1)" compartment="Cytosol" charge="-3" boundaryCondition="false"/>
	<species id="m_pgp181_p" name="Phosphatidylglycerophosphate (dioctadec-11-enoyl, n-C18:1)" compartment="Periplasm" charge="-3" boundaryCondition="false"/>
	<species id="m_phaccoa_c" name="Phenylacetyl-CoA" compartment="Cytosol" charge="-4" boundaryCondition="false"/>
	<species id="m_phe_l_c" name="L-Phenylalanine" compartment="Cytosol" charge="0" boundaryCondition="false"/>
	<species id="m_phe_l_e" name="L-Phenylalanine" compartment="Extracellular" charge="0" boundaryCondition="false"/>
	<species id="m_phe_l_p" name="L-Phenylalanine" compartment="Periplasm" charge="0" boundaryCondition="false"/>
	<species id="m_pheme_c" name="Protoheme" compartment="Cytosol" charge="-2" boundaryCondition="false"/>
	<species id="m_pheme_e" name="Protoheme" compartment="Extracellular" charge="-2" boundaryCondition="false"/>
	<species id="m_pheme_p" name="Protoheme" compartment="Periplasm" charge="-2" boundaryCondition="false"/>
	<species id="m_phetrna_c" name="L-Phenylalanyl-tRNA(Phe)" compartment="Cytosol" charge="1" boundaryCondition="false"/>
	<species id="m_phhlipa_c" name="phospho-heptosyl-heptosyl-kdo2-lipidA" compartment="Cytosol" charge="-8" boundaryCondition="false"/>
	<species id="m_phom_c" name="O-Phospho-L-homoserine" compartment="Cytosol" charge="-2" boundaryCondition="false"/>
	<species id="m_phphhlipa_c" name="phospho-heptosyl-phospho-heptosyl-heptosyl-kdo2-lipidA" compartment="Cytosol" charge="-10" boundaryCondition="false"/>
	<species id="m_phpyr_c" name="Phenylpyruvate" compartment="Cytosol" charge="-1" boundaryCondition="false"/>
	<species id="m_phthr_c" name="O-Phospho-4-hydroxy-L-threonine" compartment="Cytosol" charge="-2" boundaryCondition="false"/>
	<species id="m_pi_c" name="Phosphate" compartment="Cytosol" charge="-2" boundaryCondition="false"/>
	<species id="m_pi_e" name="Phosphate" compartment="Extracellular" charge="-2" boundaryCondition="false"/>
	<species id="m_pi_p" name="Phosphate" compartment="Periplasm" charge="-2" boundaryCondition="false"/>
	<species id="m_pime_c" name="Unnamed7" compartment="Cytosol" charge="0" boundaryCondition="false"/>
	<species id="m_pmcoa_c" name="Pimeloyl-CoA" compartment="Cytosol" charge="-5" boundaryCondition="false"/>
	<species id="m_pmtcoa_c" name="Palmitoyl-CoA (n-C16:0CoA)" compartment="Cytosol" charge="-4" boundaryCondition="false"/>
	<species id="m_pnto_r_c" name="(R)-Pantothenate" compartment="Cytosol" charge="-1" boundaryCondition="false"/>
	<species id="m_pnto_r_e" name="(R)-Pantothenate" compartment="Extracellular" charge="-1" boundaryCondition="false"/>
	<species id="m_pnto_r_p" name="(R)-Pantothenate" compartment="Periplasm" charge="-1" boundaryCondition="false"/>
	<species id="m_ppa_c" name="Propionate (n-C3:0)" compartment="Cytosol" charge="-1" boundaryCondition="false"/>
	<species id="m_ppa_e" name="Propionate (n-C3:0)" compartment="Extracellular" charge="-1" boundaryCondition="false"/>
	<species id="m_ppa_p" name="Propionate (n-C3:0)" compartment="Periplasm" charge="-1" boundaryCondition="false"/>
	<species id="m_ppal_c" name="Propanal" compartment="Cytosol" charge="0" boundaryCondition="false"/>
	<species id="m_ppal_e" name="Propanal" compartment="Extracellular" charge="0" boundaryCondition="false"/>
	<species id="m_ppal_p" name="Propanal" compartment="Periplasm" charge="0" boundaryCondition="false"/>
	<species id="m_ppap_c" name="Propanoyl phosphate" compartment="Cytosol" charge="-2" boundaryCondition="false"/>
	<species id="m_ppbng_c" name="Porphobilinogen" compartment="Cytosol" charge="-1" boundaryCondition="false"/>
	<species id="m_ppcoa_c" name="Propanoyl-CoA" compartment="Cytosol" charge="-4" boundaryCondition="false"/>
	<species id="m_ppgpp_c" name="Guanosine 3',5'-bis(diphosphate)" compartment="Cytosol" charge="-6" boundaryCondition="false"/>
	<species id="m_pphn_c" name="Prephenate" compartment="Cytosol" charge="-2" boundaryCondition="false"/>
	<species id="m_ppi_c" name="Diphosphate" compartment="Cytosol" charge="-3" boundaryCondition="false"/>
	<species id="m_ppp9_c" name="Protoporphyrin" compartment="Cytosol" charge="-2" boundaryCondition="false"/>
	<species id="m_pppg9_c" name="Protoporphyrinogen IX" compartment="Cytosol" charge="-2" boundaryCondition="false"/>
	<species id="m_pppi_c" name="Inorganic triphosphate" compartment="Cytosol" charge="-4" boundaryCondition="false"/>
	<species id="m_pppn_c" name="Phenylpropanoate" compartment="Cytosol" charge="-1" boundaryCondition="false"/>
	<species id="m_pppn_e" name="Phenylpropanoate" compartment="Extracellular" charge="-1" boundaryCondition="false"/>
	<species id="m_pppn_p" name="Phenylpropanoate" compartment="Periplasm" charge="-1" boundaryCondition="false"/>
	<species id="m_ppt_e" name="Phosphonate" compartment="Extracellular" charge="-2" boundaryCondition="false"/>
	<species id="m_ppt_p" name="Phosphonate" compartment="Periplasm" charge="-2" boundaryCondition="false"/>
	<species id="m_pram_c" name="5-Phospho-beta-D-ribosylamine" compartment="Cytosol" charge="-1" boundaryCondition="false"/>
	<species id="m_pran_c" name="N-(5-Phospho-D-ribosyl)anthranilate" compartment="Cytosol" charge="-3" boundaryCondition="false"/>
	<species id="m_prbamp_c" name="1-(5-Phosphoribosyl)-AMP" compartment="Cytosol" charge="-4" boundaryCondition="false"/>
	<species id="m_prbatp_c" name="1-(5-Phosphoribosyl)-ATP" compartment="Cytosol" charge="-6" boundaryCondition="false"/>
	<species id="m_prfp_c" name="1-(5-Phosphoribosyl)-5-((5-phosphoribosylamino)methylideneamino)imidazole-4-carboxamide" compartment="Cytosol" charge="-4" boundaryCondition="false"/>
	<species id="m_prlp_c" name="5-((5-phospho-1-deoxyribulos-1-ylamino)methylideneamino)-1-(5-phosphoribosyl)imidazole-4-carboxamide" compartment="Cytosol" charge="-4" boundaryCondition="false"/>
	<species id="m_pro_l_c" name="L-Proline" compartment="Cytosol" charge="0" boundaryCondition="false"/>
	<species id="m_pro_l_e" name="L-Proline" compartment="Extracellular" charge="0" boundaryCondition="false"/>
	<species id="m_pro_l_p" name="L-Proline" compartment="Periplasm" charge="0" boundaryCondition="false"/>
	<species id="m_progly_c" name="L-Prolinylglycine" compartment="Cytosol" charge="0" boundaryCondition="false"/>
	<species id="m_progly_e" name="L-Prolinylglycine" compartment="Extracellular" charge="0" boundaryCondition="false"/>
	<species id="m_progly_p" name="L-Prolinylglycine" compartment="Periplasm" charge="0" boundaryCondition="false"/>
	<species id="m_protrna_c" name="L-Prolyl-tRNA(Pro)" compartment="Cytosol" charge="1" boundaryCondition="false"/>
	<species id="m_prpp_c" name="5-Phospho-alpha-D-ribose 1-diphosphate" compartment="Cytosol" charge="-5" boundaryCondition="false"/>
	<species id="m_ps120_c" name="phosphatidylserine (didodecanoyl, n-C12:0)" compartment="Cytosol" charge="-1" boundaryCondition="false"/>
	<species id="m_ps140_c" name="phosphatidylserine (ditetradecanoyl, n-C14:0)" compartment="Cytosol" charge="-1" boundaryCondition="false"/>
	<species id="m_ps141_c" name="phosphatidylserine (ditetradec-7-enoyl, n-C14:1)" compartment="Cytosol" charge="-1" boundaryCondition="false"/>
	<species id="m_ps160_c" name="phosphatidylserine (dihexadecanoyl, n-C16:0)" compartment="Cytosol" charge="-1" boundaryCondition="false"/>
	<species id="m_ps161_c" name="phosphatidylserine (dihexadec-9-enoyl, n-C16:1)" compartment="Cytosol" charge="-1" boundaryCondition="false"/>
	<species id="m_ps180_c" name="phosphatidylserine (dioctadecanoyl, n-C18:0)" compartment="Cytosol" charge="-1" boundaryCondition="false"/>
	<species id="m_ps181_c" name="phosphatidylserine (dioctadec-11-enoyl, n-C18:1)" compartment="Cytosol" charge="-1" boundaryCondition="false"/>
	<species id="m_psclys_c" name="psicoselysine" compartment="Cytosol" charge="1" boundaryCondition="false"/>
	<species id="m_psclys_e" name="psicoselysine" compartment="Extracellular" charge="1" boundaryCondition="false"/>
	<species id="m_psclys_p" name="psicoselysine" compartment="Periplasm" charge="1" boundaryCondition="false"/>
	<species id="m_psd5p_c" name="Unnamed8" compartment="Cytosol" charge="0" boundaryCondition="false"/>
	<species id="m_pser_l_c" name="O-Phospho-L-serine" compartment="Cytosol" charge="-2" boundaryCondition="false"/>
	<species id="m_pser_l_e" name="O-Phospho-L-serine" compartment="Extracellular" charge="-2" boundaryCondition="false"/>
	<species id="m_pser_l_p" name="O-Phospho-L-serine" compartment="Periplasm" charge="-2" boundaryCondition="false"/>
	<species id="m_ptrc_c" name="Putrescine" compartment="Cytosol" charge="2" boundaryCondition="false"/>
	<species id="m_ptrc_e" name="Putrescine" compartment="Extracellular" charge="2" boundaryCondition="false"/>
	<species id="m_ptrc_p" name="Putrescine" compartment="Periplasm" charge="2" boundaryCondition="false"/>
	<species id="m_pyam5p_c" name="Pyridoxamine 5'-phosphate" compartment="Cytosol" charge="-1" boundaryCondition="false"/>
	<species id="m_pydam_c" name="Pyridoxamine" compartment="Cytosol" charge="1" boundaryCondition="false"/>
	<species id="m_pydx_c" name="Pyridoxal" compartment="Cytosol" charge="0" boundaryCondition="false"/>
	<species id="m_pydx5p_c" name="Pyridoxal 5'-phosphate" compartment="Cytosol" charge="-2" boundaryCondition="false"/>
	<species id="m_pydxn_c" name="Pyridoxine" compartment="Cytosol" charge="0" boundaryCondition="false"/>
	<species id="m_pyr_c" name="Pyruvate" compartment="Cytosol" charge="-1" boundaryCondition="false"/>
	<species id="m_pyr_e" name="Pyruvate" compartment="Extracellular" charge="-1" boundaryCondition="false"/>
	<species id="m_pyr_p" name="Pyruvate" compartment="Periplasm" charge="-1" boundaryCondition="false"/>
	<species id="m_pyrtht_c" name="6-pyruvoyl tetrahydropterin" compartment="Cytosol" charge="2" boundaryCondition="false"/>
	<species id="m_q8_c" name="Ubiquinone-8" compartment="Cytosol" charge="0" boundaryCondition="false"/>
	<species id="m_q8h2_c" name="Ubiquinol-8" compartment="Cytosol" charge="0" boundaryCondition="false"/>
	<species id="m_quln_c" name="Quinolinate" compartment="Cytosol" charge="-2" boundaryCondition="false"/>
	<species id="m_r15bp_c" name="D-Ribose 1,5-bisphosphate" compartment="Cytosol" charge="-4" boundaryCondition="false"/>
	<species id="m_r1p_c" name="alpha-D-Ribose 1-phosphate" compartment="Cytosol" charge="-2" boundaryCondition="false"/>
	<species id="m_r5p_c" name="alpha-D-Ribose 5-phosphate" compartment="Cytosol" charge="-2" boundaryCondition="false"/>
	<species id="m_r5p_e" name="alpha-D-Ribose 5-phosphate" compartment="Extracellular" charge="-2" boundaryCondition="false"/>
	<species id="m_r5p_p" name="alpha-D-Ribose 5-phosphate" compartment="Periplasm" charge="-2" boundaryCondition="false"/>
	<species id="m_ragund_c" name="rhamanosyl-N-acetylglucosamyl-undecaprenyl diphosphate" compartment="Cytosol" charge="-2" boundaryCondition="false"/>
	<species id="m_rbflvrd_c" name="Reduced riboflavin" compartment="Cytosol" charge="0" boundaryCondition="false"/>
	<species id="m_rbl_l_c" name="L-Ribulose" compartment="Cytosol" charge="0" boundaryCondition="false"/>
	<species id="m_rdmbzi_c" name="N1-(alpha-D-ribosyl)-5,6-dimethylbenzimidazole" compartment="Cytosol" charge="0" boundaryCondition="false"/>
	<species id="m_rhama_c" name="L-rhamnonate" compartment="Cytosol" charge="-1" boundaryCondition="false"/>
	<species id="m_rhcys_c" name="S-Ribosyl-L-homocysteine" compartment="Cytosol" charge="0" boundaryCondition="false"/>
	<species id="m_rib_d_c" name="D-Ribose" compartment="Cytosol" charge="0" boundaryCondition="false"/>
	<species id="m_rib_d_e" name="D-Ribose" compartment="Extracellular" charge="0" boundaryCondition="false"/>
	<species id="m_rib_d_p" name="D-Ribose" compartment="Periplasm" charge="0" boundaryCondition="false"/>
	<species id="m_ribflv_c" name="Riboflavin" compartment="Cytosol" charge="0" boundaryCondition="false"/>
	<species id="m_rml_c" name="L-Rhamnulose" compartment="Cytosol" charge="0" boundaryCondition="false"/>
	<species id="m_rml1p_c" name="L-Rhamnulose 1-phosphate" compartment="Cytosol" charge="-2" boundaryCondition="false"/>
	<species id="m_rmn_c" name="L-Rhamnose" compartment="Cytosol" charge="0" boundaryCondition="false"/>
	<species id="m_rmn_e" name="L-Rhamnose" compartment="Extracellular" charge="0" boundaryCondition="false"/>
	<species id="m_rmn_p" name="L-Rhamnose" compartment="Periplasm" charge="0" boundaryCondition="false"/>
	<species id="m_ru5p_d_c" name="D-Ribulose 5-phosphate" compartment="Cytosol" charge="-2" boundaryCondition="false"/>
	<species id="m_ru5p_l_c" name="L-Ribulose 5-phosphate" compartment="Cytosol" charge="-2" boundaryCondition="false"/>
	<species id="m_s_c" name="Sulfur" compartment="Cytosol" charge="0" boundaryCondition="false"/>
	<species id="m_s7p_c" name="Sedoheptulose 7-phosphate" compartment="Cytosol" charge="-2" boundaryCondition="false"/>
	<species id="m_sarcs_c" name="Sarcosine" compartment="Cytosol" charge="0" boundaryCondition="false"/>
	<species id="m_sbt_d_e" name="D-Sorbitol" compartment="Extracellular" charge="0" boundaryCondition="false"/>
	<species id="m_sbt_d_p" name="D-Sorbitol" compartment="Periplasm" charge="0" boundaryCondition="false"/>
	<species id="m_sbt6p_c" name="D-Sorbitol 6-phosphate" compartment="Cytosol" charge="-2" boundaryCondition="false"/>
	<species id="m_sbzcoa_c" name="O-Succinylbenzoyl-CoA" compartment="Cytosol" charge="-5" boundaryCondition="false"/>
	<species id="m_scl_c" name="sirohydrochlorin" compartment="Cytosol" charge="-7" boundaryCondition="false"/>
	<species id="m_sectrna_c" name="L-Selenocysteinyl-tRNA(Sec)" compartment="Cytosol" charge="1" boundaryCondition="false"/>
	<species id="m_seln_c" name="Selenide" compartment="Cytosol" charge="-1" boundaryCondition="false"/>
	<species id="m_selna_c" name="selenate" compartment="Cytosol" charge="-2" boundaryCondition="false"/>
	<species id="m_selni_c" name="selenite" compartment="Cytosol" charge="-2" boundaryCondition="false"/>
	<species id="m_selnp_c" name="Selenophosphate" compartment="Cytosol" charge="-1" boundaryCondition="false"/>
	<species id="m_sephchc_c" name="2-succinyl-5-enolpyruvyl-6-hydroxy-3-cyclohexene-1-carboxylate" compartment="Cytosol" charge="0" boundaryCondition="false"/>
	<species id="m_ser_d_c" name="D-Serine" compartment="Cytosol" charge="0" boundaryCondition="false"/>
	<species id="m_ser_d_e" name="D-Serine" compartment="Extracellular" charge="0" boundaryCondition="false"/>
	<species id="m_ser_d_p" name="D-Serine" compartment="Periplasm" charge="0" boundaryCondition="false"/>
	<species id="m_ser_l_c" name="L-Serine" compartment="Cytosol" charge="0" boundaryCondition="false"/>
	<species id="m_ser_l_e" name="L-Serine" compartment="Extracellular" charge="0" boundaryCondition="false"/>
	<species id="m_ser_l_p" name="L-Serine" compartment="Periplasm" charge="0" boundaryCondition="false"/>
	<species id="m_seramp_c" name="L-seryl-AMP" compartment="Cytosol" charge="0" boundaryCondition="false"/>
	<species id="m_sertrna_c" name="L-Seryl-tRNA(Ser)" compartment="Cytosol" charge="1" boundaryCondition="false"/>
	<species id="m_sertrna_sec__c" name="Unnamed9" compartment="Cytosol" charge="0" boundaryCondition="false"/>
	<species id="m_sfglutth_c" name="S-Formylglutathione" compartment="Cytosol" charge="-1" boundaryCondition="false"/>
	<species id="m_shchc_c" name="(1R,6R)-6-hydroxy-2-succinylcyclohexa-2,4-diene-1-carboxylate" compartment="Cytosol" charge="0" boundaryCondition="false"/>
	<species id="m_sheme_c" name="Siroheme" compartment="Cytosol" charge="-8" boundaryCondition="false"/>
	<species id="m_skm_c" name="Shikimate" compartment="Cytosol" charge="-1" boundaryCondition="false"/>
	<species id="m_skm5p_c" name="Shikimate 5-phosphate" compartment="Cytosol" charge="-3" boundaryCondition="false"/>
	<species id="m_skm_e" name="Shikimate" compartment="Extracellular" charge="-1" boundaryCondition="false"/>
	<species id="m_skm_p" name="Shikimate" compartment="Periplasm" charge="-1" boundaryCondition="false"/>
	<species id="m_sl26da_c" name="N-Succinyl-LL-2,6-diaminoheptanedioate" compartment="Cytosol" charge="-2" boundaryCondition="false"/>
	<species id="m_sl2a6o_c" name="N-Succinyl-2-L-amino-6-oxoheptanedioate" compartment="Cytosol" charge="-3" boundaryCondition="false"/>
	<species id="m_so2_c" name="sulfur dioxide" compartment="Cytosol" charge="0" boundaryCondition="false"/>
	<species id="m_so2_e" name="sulfur dioxide" compartment="Extracellular" charge="0" boundaryCondition="false"/>
	<species id="m_so2_p" name="sulfur dioxide" compartment="Periplasm" charge="0" boundaryCondition="false"/>
	<species id="m_so3_c" name="Sulfite" compartment="Cytosol" charge="-2" boundaryCondition="false"/>
	<species id="m_so3_e" name="Sulfite" compartment="Extracellular" charge="-2" boundaryCondition="false"/>
	<species id="m_so3_p" name="Sulfite" compartment="Periplasm" charge="-2" boundaryCondition="false"/>
	<species id="m_so4_c" name="Sulfate" compartment="Cytosol" charge="-2" boundaryCondition="false"/>
	<species id="m_so4_e" name="Sulfate" compartment="Extracellular" charge="-2" boundaryCondition="false"/>
	<species id="m_so4_p" name="Sulfate" compartment="Periplasm" charge="-2" boundaryCondition="false"/>
	<species id="m_spmd_c" name="Spermidine" compartment="Cytosol" charge="3" boundaryCondition="false"/>
	<species id="m_spmd_e" name="Spermidine" compartment="Extracellular" charge="3" boundaryCondition="false"/>
	<species id="m_spmd_p" name="Spermidine" compartment="Periplasm" charge="3" boundaryCondition="false"/>
	<species id="m_ssaltpp_c" name="Succinate semialdehyde-thiamin diphosphate anion" compartment="Cytosol" charge="-3" boundaryCondition="false"/>
	<species id="m_stcoa_c" name="Stearoyl-CoA (n-C18:0CoA)" compartment="Cytosol" charge="-4" boundaryCondition="false"/>
	<species id="m_suc6p_c" name="Sucrose 6-phosphate" compartment="Cytosol" charge="-2" boundaryCondition="false"/>
	<species id="m_sucarg_c" name="N2-Succinyl-L-arginine" compartment="Cytosol" charge="-1" boundaryCondition="false"/>
	<species id="m_sucbz_c" name="o-Succinylbenzoate" compartment="Cytosol" charge="-2" boundaryCondition="false"/>
	<species id="m_succ_c" name="Succinate" compartment="Cytosol" charge="-2" boundaryCondition="false"/>
	<species id="m_succ_e" name="Succinate" compartment="Extracellular" charge="-2" boundaryCondition="false"/>
	<species id="m_succ_p" name="Succinate" compartment="Periplasm" charge="-2" boundaryCondition="false"/>
	<species id="m_succoa_c" name="Succinyl-CoA" compartment="Cytosol" charge="-5" boundaryCondition="false"/>
	<species id="m_sucglu_c" name="N2-Succinyl-L-glutamate" compartment="Cytosol" charge="-3" boundaryCondition="false"/>
	<species id="m_sucgsa_c" name="N2-Succinyl-L-glutamate 5-semialdehyde" compartment="Cytosol" charge="-2" boundaryCondition="false"/>
	<species id="m_suchms_c" name="O-Succinyl-L-homoserine" compartment="Cytosol" charge="-1" boundaryCondition="false"/>
	<species id="m_sucorn_c" name="N2-Succinyl-L-ornithine" compartment="Cytosol" charge="-1" boundaryCondition="false"/>
	<species id="m_sucr_e" name="Sucrose" compartment="Extracellular" charge="0" boundaryCondition="false"/>
	<species id="m_sucr_p" name="Sucrose" compartment="Periplasm" charge="0" boundaryCondition="false"/>
	<species id="m_sucsal_c" name="Succinic semialdehyde" compartment="Cytosol" charge="-1" boundaryCondition="false"/>
	<species id="m_sulfac_c" name="sulfoacetate" compartment="Cytosol" charge="-2" boundaryCondition="false"/>
	<species id="m_sulfac_e" name="sulfoacetate" compartment="Extracellular" charge="-2" boundaryCondition="false"/>
	<species id="m_sulfac_p" name="sulfoacetate" compartment="Periplasm" charge="-2" boundaryCondition="false"/>
	<species id="m_t3c11vaceacp_c" name="trans-3-cis-11-vacceoyl-[acyl-carrier protein]" compartment="Cytosol" charge="-1" boundaryCondition="false"/>
	<species id="m_t3c5ddeceacp_c" name="trans-3-cis-5-dodecenoyl-[acyl-carrier protein]" compartment="Cytosol" charge="-1" boundaryCondition="false"/>
	<species id="m_t3c7mrseacp_c" name="trans-3-cis-7-myristoleoyl-[acyl-carrier protein]" compartment="Cytosol" charge="-1" boundaryCondition="false"/>
	<species id="m_t3c9palmeacp_c" name="trans-3-cis-9-palmitoleoyl-[acyl-carrier protein]" compartment="Cytosol" charge="-1" boundaryCondition="false"/>
	<species id="m_tag6p_d_c" name="D-Tagatose 6-phosphate" compartment="Cytosol" charge="-2" boundaryCondition="false"/>
	<species id="m_tagdp_d_c" name="D-Tagatose 1,6-biphosphate" compartment="Cytosol" charge="-4" boundaryCondition="false"/>
	<species id="m_tagur_c" name="D-Tagaturonate" compartment="Cytosol" charge="-1" boundaryCondition="false"/>
	<species id="m_tartr_l_c" name="L-tartrate" compartment="Cytosol" charge="-2" boundaryCondition="false"/>
	<species id="m_tartr_l_e" name="L-tartrate" compartment="Extracellular" charge="-2" boundaryCondition="false"/>
	<species id="m_tartr_l_p" name="L-tartrate" compartment="Periplasm" charge="-2" boundaryCondition="false"/>
	<species id="m_taur_c" name="Taurine" compartment="Cytosol" charge="0" boundaryCondition="false"/>
	<species id="m_taur_e" name="Taurine" compartment="Extracellular" charge="0" boundaryCondition="false"/>
	<species id="m_taur_p" name="Taurine" compartment="Periplasm" charge="0" boundaryCondition="false"/>
	<species id="m_tcynt_c" name="Thiocyanate" compartment="Cytosol" charge="-1" boundaryCondition="false"/>
	<species id="m_tcynt_e" name="Thiocyanate" compartment="Extracellular" charge="-1" boundaryCondition="false"/>
	<species id="m_tcynt_p" name="Thiocyanate" compartment="Periplasm" charge="-1" boundaryCondition="false"/>
	<species id="m_td2coa_c" name="trans-Tetradec-2-enoyl-CoA" compartment="Cytosol" charge="-4" boundaryCondition="false"/>
	<species id="m_tdcoa_c" name="Tetradecanoyl-CoA (n-C14:0CoA)" compartment="Cytosol" charge="-4" boundaryCondition="false"/>
	<species id="m_tddec2eacp_c" name="trans-Dodec-2-enoyl-[acyl-carrier protein]" compartment="Cytosol" charge="-1" boundaryCondition="false"/>
	<species id="m_tdeacp_c" name="cis-tetradec-7-enoyl-[acyl-carrier protein] (n-C14:1)" compartment="Cytosol" charge="-1" boundaryCondition="false"/>
	<species id="m_tdec2eacp_c" name="trans-Dec-2-enoyl-[acyl-carrier protein]" compartment="Cytosol" charge="-1" boundaryCondition="false"/>
	<species id="m_tdecoa_c" name="Tetradecenoyl-CoA (n-C14:1CoA)" compartment="Cytosol" charge="-4" boundaryCondition="false"/>
	<species id="m_thdp_c" name="2,3,4,5-Tetrahydrodipicolinate" compartment="Cytosol" charge="-2" boundaryCondition="false"/>
	<species id="m_thex2eacp_c" name="trans-Hex-2-enoyl-[acyl-carrier protein]" compartment="Cytosol" charge="-1" boundaryCondition="false"/>
	<species id="m_thf_c" name="5,6,7,8-Tetrahydrofolate" compartment="Cytosol" charge="-2" boundaryCondition="false"/>
	<species id="m_thm_c" name="Thiamin" compartment="Cytosol" charge="1" boundaryCondition="false"/>
	<species id="m_thm_e" name="Thiamin" compartment="Extracellular" charge="1" boundaryCondition="false"/>
	<species id="m_thm_p" name="Thiamin" compartment="Periplasm" charge="1" boundaryCondition="false"/>
	<species id="m_thmmp_c" name="Thiamin monophosphate" compartment="Cytosol" charge="-1" boundaryCondition="false"/>
	<species id="m_thmpp_c" name="Thiamine diphosphate" compartment="Cytosol" charge="-2" boundaryCondition="false"/>
	<species id="m_thr_l_c" name="L-Threonine" compartment="Cytosol" charge="0" boundaryCondition="false"/>
	<species id="m_thr_l_e" name="L-Threonine" compartment="Extracellular" charge="0" boundaryCondition="false"/>
	<species id="m_thr_l_p" name="L-Threonine" compartment="Periplasm" charge="0" boundaryCondition="false"/>
	<species id="m_thrp_e" name="L-Threonine O-3-phosphate" compartment="Extracellular" charge="-2" boundaryCondition="false"/>
	<species id="m_thrp_p" name="L-Threonine O-3-phosphate" compartment="Periplasm" charge="-2" boundaryCondition="false"/>
	<species id="m_thrtrna_c" name="L-Threonyl-tRNA(Thr)" compartment="Cytosol" charge="1" boundaryCondition="false"/>
	<species id="m_thym_c" name="Thymine" compartment="Cytosol" charge="0" boundaryCondition="false"/>
	<species id="m_thym_e" name="Thymine" compartment="Extracellular" charge="0" boundaryCondition="false"/>
	<species id="m_thym_p" name="Thymine" compartment="Periplasm" charge="0" boundaryCondition="false"/>
	<species id="m_thymd_c" name="Thymidine" compartment="Cytosol" charge="0" boundaryCondition="false"/>
	<species id="m_thymd_e" name="Thymidine" compartment="Extracellular" charge="0" boundaryCondition="false"/>
	<species id="m_thymd_p" name="Thymidine" compartment="Periplasm" charge="0" boundaryCondition="false"/>
	<species id="m_tma_c" name="trimethylamine" compartment="Cytosol" charge="1" boundaryCondition="false"/>
	<species id="m_tma_e" name="trimethylamine" compartment="Extracellular" charge="1" boundaryCondition="false"/>
	<species id="m_tma_p" name="trimethylamine" compartment="Periplasm" charge="1" boundaryCondition="false"/>
	<species id="m_tmao_c" name="Trimethylamine N-oxide" compartment="Cytosol" charge="0" boundaryCondition="false"/>
	<species id="m_tmao_e" name="Trimethylamine N-oxide" compartment="Extracellular" charge="0" boundaryCondition="false"/>
	<species id="m_tmao_p" name="Trimethylamine N-oxide" compartment="Periplasm" charge="0" boundaryCondition="false"/>
	<species id="m_tmrs2eacp_c" name="trans-Tetradec-2-enoyl-[acyl-carrier protein]" compartment="Cytosol" charge="-1" boundaryCondition="false"/>
	<species id="m_toct2eacp_c" name="trans-Oct-2-enoyl-[acyl-carrier protein]" compartment="Cytosol" charge="-1" boundaryCondition="false"/>
	<species id="m_toctd2eacp_c" name="trans-octadec-2-enoyl-[acyl-carrier protein]" compartment="Cytosol" charge="-1" boundaryCondition="false"/>
	<species id="m_tpalm2eacp_c" name="trans-Hexadec-2-enoyl-[acyl-carrier protein]" compartment="Cytosol" charge="-1" boundaryCondition="false"/>
	<species id="m_trdox_c" name="Oxidized thioredoxin" compartment="Cytosol" charge="0" boundaryCondition="false"/>
	<species id="m_trdrd_c" name="Reduced thioredoxin" compartment="Cytosol" charge="0" boundaryCondition="false"/>
	<species id="m_tre_c" name="Trehalose" compartment="Cytosol" charge="0" boundaryCondition="false"/>
	<species id="m_tre6p_c" name="alpha,alpha'-Trehalose 6-phosphate" compartment="Cytosol" charge="-2" boundaryCondition="false"/>
	<species id="m_tre_e" name="Trehalose" compartment="Extracellular" charge="0" boundaryCondition="false"/>
	<species id="m_tre_p" name="Trehalose" compartment="Periplasm" charge="0" boundaryCondition="false"/>
	<species id="m_trnaala_c" name="tRNA(Ala)" compartment="Cytosol" charge="0" boundaryCondition="false"/>
	<species id="m_trnaarg_c" name="tRNA(Arg)" compartment="Cytosol" charge="0" boundaryCondition="false"/>
	<species id="m_trnaasn_c" name="tRNA(Asn)" compartment="Cytosol" charge="0" boundaryCondition="false"/>
	<species id="m_trnaasp_c" name="tRNA(Asp)" compartment="Cytosol" charge="0" boundaryCondition="false"/>
	<species id="m_trnacys_c" name="tRNA(Cys)" compartment="Cytosol" charge="0" boundaryCondition="false"/>
	<species id="m_trnagln_c" name="tRNA(Gln)" compartment="Cytosol" charge="0" boundaryCondition="false"/>
	<species id="m_trnaglu_c" name="tRNA (Glu)" compartment="Cytosol" charge="0" boundaryCondition="false"/>
	<species id="m_trnagly_c" name="tRNA(Gly)" compartment="Cytosol" charge="0" boundaryCondition="false"/>
	<species id="m_trnahis_c" name="tRNA(His)" compartment="Cytosol" charge="0" boundaryCondition="false"/>
	<species id="m_trnaile_c" name="tRNA(Ile)" compartment="Cytosol" charge="0" boundaryCondition="false"/>
	<species id="m_trnaleu_c" name="tRNA(Leu)" compartment="Cytosol" charge="0" boundaryCondition="false"/>
	<species id="m_trnalys_c" name="tRNA(Lys)" compartment="Cytosol" charge="0" boundaryCondition="false"/>
	<species id="m_trnamet_c" name="tRNA(Met)" compartment="Cytosol" charge="0" boundaryCondition="false"/>
	<species id="m_trnaphe_c" name="tRNA(Phe)" compartment="Cytosol" charge="0" boundaryCondition="false"/>
	<species id="m_trnapro_c" name="tRNA(Pro)" compartment="Cytosol" charge="0" boundaryCondition="false"/>
	<species id="m_trnasecys_c" name="tRNA(SeCys)" compartment="Cytosol" charge="0" boundaryCondition="false"/>
	<species id="m_trnaser_c" name="tRNA(Ser)" compartment="Cytosol" charge="0" boundaryCondition="false"/>
	<species id="m_trnathr_c" name="tRNA(Thr)" compartment="Cytosol" charge="0" boundaryCondition="false"/>
	<species id="m_trnatrp_c" name="tRNA(Trp)" compartment="Cytosol" charge="0" boundaryCondition="false"/>
	<species id="m_trnatyr_c" name="tRNA(Tyr)" compartment="Cytosol" charge="0" boundaryCondition="false"/>
	<species id="m_trnaval_c" name="tRNA(Val)" compartment="Cytosol" charge="0" boundaryCondition="false"/>
	<species id="m_trp_l_c" name="L-Tryptophan" compartment="Cytosol" charge="0" boundaryCondition="false"/>
	<species id="m_trp_l_e" name="L-Tryptophan" compartment="Extracellular" charge="0" boundaryCondition="false"/>
	<species id="m_trp_l_p" name="L-Tryptophan" compartment="Periplasm" charge="0" boundaryCondition="false"/>
	<species id="m_trptrna_c" name="L-Tryptophanyl-tRNA(Trp)" compartment="Cytosol" charge="1" boundaryCondition="false"/>
	<species id="m_tsul_c" name="Thiosulfate" compartment="Cytosol" charge="-2" boundaryCondition="false"/>
	<species id="m_tsul_e" name="Thiosulfate" compartment="Extracellular" charge="-2" boundaryCondition="false"/>
	<species id="m_tsul_p" name="Thiosulfate" compartment="Periplasm" charge="-2" boundaryCondition="false"/>
	<species id="m_ttdca_c" name="tetradecanoate (n-C14:0)" compartment="Cytosol" charge="-1" boundaryCondition="false"/>
	<species id="m_ttdca_e" name="tetradecanoate (n-C14:0)" compartment="Extracellular" charge="-1" boundaryCondition="false"/>
	<species id="m_ttdca_p" name="tetradecanoate (n-C14:0)" compartment="Periplasm" charge="-1" boundaryCondition="false"/>
	<species id="m_ttdcea_c" name="tetradecenoate (n-C14:1)" compartment="Cytosol" charge="-1" boundaryCondition="false"/>
	<species id="m_ttdcea_e" name="tetradecenoate (n-C14:1)" compartment="Extracellular" charge="-1" boundaryCondition="false"/>
	<species id="m_ttdcea_p" name="tetradecenoate (n-C14:1)" compartment="Periplasm" charge="-1" boundaryCondition="false"/>
	<species id="m_tungs_c" name="tungstate" compartment="Cytosol" charge="-2" boundaryCondition="false"/>
	<species id="m_tungs_e" name="tungstate" compartment="Extracellular" charge="-2" boundaryCondition="false"/>
	<species id="m_tungs_p" name="tungstate" compartment="Periplasm" charge="-2" boundaryCondition="false"/>
	<species id="m_tym_e" name="Tyramine" compartment="Extracellular" charge="1" boundaryCondition="false"/>
	<species id="m_tym_p" name="Tyramine" compartment="Periplasm" charge="1" boundaryCondition="false"/>
	<species id="m_tyr_l_c" name="L-Tyrosine" compartment="Cytosol" charge="0" boundaryCondition="false"/>
	<species id="m_tyr_l_e" name="L-Tyrosine" compartment="Extracellular" charge="0" boundaryCondition="false"/>
	<species id="m_tyr_l_p" name="L-Tyrosine" compartment="Periplasm" charge="0" boundaryCondition="false"/>
	<species id="m_tyrp_e" name="Phosphotyrosine" compartment="Extracellular" charge="-2" boundaryCondition="false"/>
	<species id="m_tyrp_p" name="Phosphotyrosine" compartment="Periplasm" charge="-2" boundaryCondition="false"/>
	<species id="m_tyrtrna_c" name="L-Tyrosyl-tRNA(Tyr)" compartment="Cytosol" charge="1" boundaryCondition="false"/>
	<species id="m_u23ga_c" name="UDP-2,3-bis(3-hydroxytetradecanoyl)glucosamine" compartment="Cytosol" charge="-2" boundaryCondition="false"/>
	<species id="m_u3aga_c" name="UDP-3-O-(3-hydroxytetradecanoyl)-N-acetylglucosamine" compartment="Cytosol" charge="-2" boundaryCondition="false"/>
	<species id="m_u3hga_c" name="UDP-3-O-(3-hydroxytetradecanoyl)-D-glucosamine" compartment="Cytosol" charge="-1" boundaryCondition="false"/>
	<species id="m_uaagmda_c" name="Undecaprenyl-diphospho-N-acetylmuramoyl-(N-acetylglucosamine)-L-ala-D-glu-meso-2,6-diaminopimeloyl-D-ala-D-ala" compartment="Cytosol" charge="-4" boundaryCondition="false"/>
	<species id="m_uaccg_c" name="UDP-N-acetyl-3-O-(1-carboxyvinyl)-D-glucosamine" compartment="Cytosol" charge="-3" boundaryCondition="false"/>
	<species id="m_uacgam_c" name="UDP-N-acetyl-D-glucosamine" compartment="Cytosol" charge="-2" boundaryCondition="false"/>
	<species id="m_uacgam_e" name="UDP-N-acetyl-D-glucosamine" compartment="Extracellular" charge="-2" boundaryCondition="false"/>
	<species id="m_uacgam_p" name="UDP-N-acetyl-D-glucosamine" compartment="Periplasm" charge="-2" boundaryCondition="false"/>
	<species id="m_uacmam_c" name="UDP-N-acetyl-D-mannosamine" compartment="Cytosol" charge="-2" boundaryCondition="false"/>
	<species id="m_uacmamu_c" name="UDP-N-acetyl-D-mannosaminouronate" compartment="Cytosol" charge="-3" boundaryCondition="false"/>
	<species id="m_uagmda_c" name="Undecaprenyl-diphospho-N-acetylmuramoyl-L-alanyl-D-glutamyl-meso-2,6-diaminopimeloyl-D-alanyl-D-alanine" compartment="Cytosol" charge="-4" boundaryCondition="false"/>
	<species id="m_uama_c" name="UDP-N-acetylmuramoyl-L-alanine" compartment="Cytosol" charge="-3" boundaryCondition="false"/>
	<species id="m_uamag_c" name="UDP-N-acetylmuramoyl-L-alanyl-D-glutamate" compartment="Cytosol" charge="-4" boundaryCondition="false"/>
	<species id="m_uamr_c" name="UDP-N-acetylmuramate" compartment="Cytosol" charge="-3" boundaryCondition="false"/>
	<species id="m_udcpdp_c" name="Undecaprenyl diphosphate" compartment="Cytosol" charge="-3" boundaryCondition="false"/>
	<species id="m_udcpdp_p" name="Undecaprenyl diphosphate" compartment="Periplasm" charge="-3" boundaryCondition="false"/>
	<species id="m_udcpp_c" name="Undecaprenyl phosphate" compartment="Cytosol" charge="-2" boundaryCondition="false"/>
	<species id="m_udcpp_p" name="Undecaprenyl phosphate" compartment="Periplasm" charge="-2" boundaryCondition="false"/>
	<species id="m_udp_c" name="UDP" compartment="Cytosol" charge="-3" boundaryCondition="false"/>
	<species id="m_udpacgal_e" name="UDP-N-acetyl-D-galactosamine" compartment="Extracellular" charge="-2" boundaryCondition="false"/>
	<species id="m_udpacgal_p" name="UDP-N-acetyl-D-galactosamine" compartment="Periplasm" charge="-2" boundaryCondition="false"/>
	<species id="m_udpg_c" name="UDPglucose" compartment="Cytosol" charge="-2" boundaryCondition="false"/>
	<species id="m_udpg_e" name="UDPglucose" compartment="Extracellular" charge="-2" boundaryCondition="false"/>
	<species id="m_udpg_p" name="UDPglucose" compartment="Periplasm" charge="-2" boundaryCondition="false"/>
	<species id="m_udpgal_c" name="UDPgalactose" compartment="Cytosol" charge="-2" boundaryCondition="false"/>
	<species id="m_udpgal_e" name="UDPgalactose" compartment="Extracellular" charge="-2" boundaryCondition="false"/>
	<species id="m_udpgal_p" name="UDPgalactose" compartment="Periplasm" charge="-2" boundaryCondition="false"/>
	<species id="m_udpgalfur_c" name="UDP-D-galacto-1,4-furanose" compartment="Cytosol" charge="-2" boundaryCondition="false"/>
	<species id="m_udpglcur_c" name="UDP-D-glucuronate" compartment="Cytosol" charge="-3" boundaryCondition="false"/>
	<species id="m_udpglcur_e" name="UDP-D-glucuronate" compartment="Extracellular" charge="-3" boundaryCondition="false"/>
	<species id="m_udpglcur_p" name="UDP-D-glucuronate" compartment="Periplasm" charge="-3" boundaryCondition="false"/>
	<species id="m_udpla4fn_c" name="uridine 5''-diphospho-{beta}-4-deoxy-4-formamido-L-arabinose" compartment="Cytosol" charge="-2" boundaryCondition="false"/>
	<species id="m_udpla4n_c" name="uridine 5''-diphospho-{beta}-4-deoxy-4-amino-L-arabinose" compartment="Cytosol" charge="-1" boundaryCondition="false"/>
	<species id="m_udpla4o_c" name="UDP-4-keto-pyranose" compartment="Cytosol" charge="-2" boundaryCondition="false"/>
	<species id="m_ugmd_c" name="UDP-N-acetylmuramoyl-L-alanyl-D-gamma-glutamyl-meso-2,6-diaminopimelate" compartment="Cytosol" charge="-4" boundaryCondition="false"/>
	<species id="m_ugmda_c" name="UDP-N-acetylmuramoyl-L-alanyl-D-glutamyl-meso-2,6-diaminopimeloyl-D-alanyl-D-alanine" compartment="Cytosol" charge="-4" boundaryCondition="false"/>
	<species id="m_ula4fn_c" name="undecaprenyl phosphate-4-amino-4-formyl-L-arabinose" compartment="Cytosol" charge="-1" boundaryCondition="false"/>
	<species id="m_ula4n_c" name="undecaprenyl phosphate-4-amino-4-deoxy-L-arabinose" compartment="Cytosol" charge="0" boundaryCondition="false"/>
	<species id="m_ula4n_p" name="undecaprenyl phosphate-4-amino-4-deoxy-L-arabinose" compartment="Periplasm" charge="0" boundaryCondition="false"/>
	<species id="m_um4p_c" name="UDP-N-acetylmuramoyl-L-alanyl-D-gamma-glutamyl-meso-2,6-diaminopimelate-D-alanine" compartment="Cytosol" charge="-4" boundaryCondition="false"/>
	<species id="m_ump_c" name="UMP" compartment="Cytosol" charge="-2" boundaryCondition="false"/>
	<species id="m_ump_e" name="UMP" compartment="Extracellular" charge="-2" boundaryCondition="false"/>
	<species id="m_ump_p" name="UMP" compartment="Periplasm" charge="-2" boundaryCondition="false"/>
	<species id="m_unaga_c" name="Undecaprenyl diphospho N-acetyl-glucosamine" compartment="Cytosol" charge="-2" boundaryCondition="false"/>
	<species id="m_unagamu_c" name="Undecaprenyl-diphospho-N-acetylglucosamine-N-acetylmannosaminuronate" compartment="Cytosol" charge="-3" boundaryCondition="false"/>
	<species id="m_unagamuf_c" name="Undecaprenyl-diphospho N-acetylglucosamine-N-acetylmannosaminuronate-N-acetamido-4,6-dideoxy-D-galactose" compartment="Cytosol" charge="-3" boundaryCondition="false"/>
	<species id="m_unagamuf_p" name="Undecaprenyl-diphospho N-acetylglucosamine-N-acetylmannosaminuronate-N-acetamido-4,6-dideoxy-D-galactose" compartment="Periplasm" charge="-3" boundaryCondition="false"/>
	<species id="m_uppg3_c" name="Uroporphyrinogen III" compartment="Cytosol" charge="-8" boundaryCondition="false"/>
	<species id="m_ura_c" name="Uracil" compartment="Cytosol" charge="0" boundaryCondition="false"/>
	<species id="m_ura_e" name="Uracil" compartment="Extracellular" charge="0" boundaryCondition="false"/>
	<species id="m_ura_p" name="Uracil" compartment="Periplasm" charge="0" boundaryCondition="false"/>
	<species id="m_urate_c" name="Urate" compartment="Cytosol" charge="0" boundaryCondition="false"/>
	<species id="m_urdglyc_c" name="(-)-Ureidoglycolate" compartment="Cytosol" charge="-1" boundaryCondition="false"/>
	<species id="m_urea_c" name="Urea" compartment="Cytosol" charge="0" boundaryCondition="false"/>
	<species id="m_urea_e" name="Urea" compartment="Extracellular" charge="0" boundaryCondition="false"/>
	<species id="m_urea_p" name="Urea" compartment="Periplasm" charge="0" boundaryCondition="false"/>
	<species id="m_uri_c" name="Uridine" compartment="Cytosol" charge="0" boundaryCondition="false"/>
	<species id="m_uri_e" name="Uridine" compartment="Extracellular" charge="0" boundaryCondition="false"/>
	<species id="m_uri_p" name="Uridine" compartment="Periplasm" charge="0" boundaryCondition="false"/>
	<species id="m_utp_c" name="UTP" compartment="Cytosol" charge="-4" boundaryCondition="false"/>
	<species id="m_val_l_c" name="L-Valine" compartment="Cytosol" charge="0" boundaryCondition="false"/>
	<species id="m_val_l_e" name="L-Valine" compartment="Extracellular" charge="0" boundaryCondition="false"/>
	<species id="m_val_l_p" name="L-Valine" compartment="Periplasm" charge="0" boundaryCondition="false"/>
	<species id="m_valtrna_c" name="L-Valyl-tRNA(Val)" compartment="Cytosol" charge="1" boundaryCondition="false"/>
	<species id="m_xan_c" name="Xanthine" compartment="Cytosol" charge="0" boundaryCondition="false"/>
	<species id="m_xan_e" name="Xanthine" compartment="Extracellular" charge="0" boundaryCondition="false"/>
	<species id="m_xan_p" name="Xanthine" compartment="Periplasm" charge="0" boundaryCondition="false"/>
	<species id="m_xdp_c" name="XDP" compartment="Cytosol" charge="-3" boundaryCondition="false"/>
	<species id="m_xmp_c" name="Xanthosine 5'-phosphate" compartment="Cytosol" charge="-2" boundaryCondition="false"/>
	<species id="m_xmp_e" name="Xanthosine 5'-phosphate" compartment="Extracellular" charge="-2" boundaryCondition="false"/>
	<species id="m_xmp_p" name="Xanthosine 5'-phosphate" compartment="Periplasm" charge="-2" boundaryCondition="false"/>
	<species id="m_xtp_c" name="XTP" compartment="Cytosol" charge="-4" boundaryCondition="false"/>
	<species id="m_xtsn_c" name="Xanthosine" compartment="Cytosol" charge="0" boundaryCondition="false"/>
	<species id="m_xtsn_e" name="Xanthosine" compartment="Extracellular" charge="0" boundaryCondition="false"/>
	<species id="m_xtsn_p" name="Xanthosine" compartment="Periplasm" charge="0" boundaryCondition="false"/>
	<species id="m_xu5p_d_c" name="D-Xylulose 5-phosphate" compartment="Cytosol" charge="-2" boundaryCondition="false"/>
	<species id="m_xu5p_l_c" name="L-Xylulose 5-phosphate" compartment="Cytosol" charge="-2" boundaryCondition="false"/>
	<species id="m_xyl_d_c" name="D-Xylose" compartment="Cytosol" charge="0" boundaryCondition="false"/>
	<species id="m_xyl_d_e" name="D-Xylose" compartment="Extracellular" charge="0" boundaryCondition="false"/>
	<species id="m_xyl_d_p" name="D-Xylose" compartment="Periplasm" charge="0" boundaryCondition="false"/>
	<species id="m_xylu_d_c" name="D-Xylulose" compartment="Cytosol" charge="0" boundaryCondition="false"/>
	<species id="m_xylu_l_c" name="L-Xylulose" compartment="Cytosol" charge="0" boundaryCondition="false"/>
	<species id="m_xylu_l_e" name="L-Xylulose" compartment="Extracellular" charge="0" boundaryCondition="false"/>
	<species id="m_xylu_l_p" name="L-Xylulose" compartment="Periplasm" charge="0" boundaryCondition="false"/>
	<species id="m_zn2_c" name="Zinc" compartment="Cytosol" charge="2" boundaryCondition="false"/>
	<species id="m_zn2_e" name="Zinc" compartment="Extracellular" charge="2" boundaryCondition="false"/>
	<species id="m_zn2_p" name="Zinc" compartment="Periplasm" charge="2" boundaryCondition="false"/>
	<species id="m_12ppd_r_b" name="(R)-Propane-1,2-diol" compartment="Extracellular" charge="0" boundaryCondition="true"/>
	<species id="m_12ppd_s_b" name="(S)-Propane-1,2-diol" compartment="Extracellular" charge="0" boundaryCondition="true"/>
	<species id="m_14glucan_b" name="1,4-alpha-D-glucan" compartment="Extracellular" charge="0" boundaryCondition="true"/>
	<species id="m_15dap_b" name="1,5-Diaminopentane" compartment="Extracellular" charge="2" boundaryCondition="true"/>
	<species id="m_23camp_b" name="2',3'-Cyclic AMP" compartment="Extracellular" charge="-1" boundaryCondition="true"/>
	<species id="m_23ccmp_b" name="2',3'-Cyclic CMP" compartment="Extracellular" charge="-1" boundaryCondition="true"/>
	<species id="m_23cgmp_b" name="2',3'-Cyclic GMP" compartment="Extracellular" charge="-1" boundaryCondition="true"/>
	<species id="m_23cump_b" name="2',3'-Cyclic UMP" compartment="Extracellular" charge="-1" boundaryCondition="true"/>
	<species id="m_23dappa_b" name="2,3-diaminopropionate" compartment="Extracellular" charge="1" boundaryCondition="true"/>
	<species id="m_26dap_m_b" name="meso-2,6-Diaminoheptanedioate" compartment="Extracellular" charge="0" boundaryCondition="true"/>
	<species id="m_2ddglcn_b" name="2-Dehydro-3-deoxy-D-gluconate" compartment="Extracellular" charge="-1" boundaryCondition="true"/>
	<species id="m_34dhpac_b" name="3,4-Dihydroxyphenylacetaldehyde" compartment="Extracellular" charge="0" boundaryCondition="true"/>
	<species id="m_3amp_b" name="3'-AMP" compartment="Extracellular" charge="-2" boundaryCondition="true"/>
	<species id="m_3cmp_b" name="3'-cmp" compartment="Extracellular" charge="-2" boundaryCondition="true"/>
	<species id="m_3gmp_b" name="3'-GMP" compartment="Extracellular" charge="-2" boundaryCondition="true"/>
	<species id="m_3hcinnm_b" name="3-hydroxycinnamic acid" compartment="Extracellular" charge="-1" boundaryCondition="true"/>
	<species id="m_3hpppn_b" name="3-(3-hydroxy-phenyl)propionate" compartment="Extracellular" charge="-1" boundaryCondition="true"/>
	<species id="m_3ump_b" name="3'-UMP" compartment="Extracellular" charge="-2" boundaryCondition="true"/>
	<species id="m_4abut_b" name="4-Aminobutanoate" compartment="Extracellular" charge="0" boundaryCondition="true"/>
	<species id="m_4hba_b" name="4-Hydroxy-benzyl alcohol" compartment="Extracellular" charge="0" boundaryCondition="true"/>
	<species id="m_4hoxpacd_b" name="4-Hydroxyphenylacetaldehyde" compartment="Extracellular" charge="0" boundaryCondition="true"/>
	<species id="m_5dglcn_b" name="5-Dehydro-D-gluconate" compartment="Extracellular" charge="-1" boundaryCondition="true"/>
	<species id="m_5drib_b" name="5'-deoxyribose" compartment="Extracellular" charge="0" boundaryCondition="true"/>
	<species id="m_aacald_b" name="Aminoacetaldehyde" compartment="Extracellular" charge="1" boundaryCondition="true"/>
	<species id="m_acac_b" name="Acetoacetate" compartment="Extracellular" charge="-1" boundaryCondition="true"/>
	<species id="m_acald_b" name="Acetaldehyde" compartment="Extracellular" charge="0" boundaryCondition="true"/>
	<species id="m_acgal1p_b" name="N-Acetyl-D-galactosamine 1-phosphate" compartment="Extracellular" charge="-2" boundaryCondition="true"/>
	<species id="m_acgal_b" name="N-Acetyl-D-galactosamine" compartment="Extracellular" charge="0" boundaryCondition="true"/>
	<species id="m_acgam1p_b" name="N-Acetyl-D-glucosamine 1-phosphate" compartment="Extracellular" charge="-2" boundaryCondition="true"/>
	<species id="m_acgam_b" name="N-Acetyl-D-glucosamine" compartment="Extracellular" charge="0" boundaryCondition="true"/>
	<species id="m_acmana_b" name="N-Acetyl-D-mannosamine" compartment="Extracellular" charge="0" boundaryCondition="true"/>
	<species id="m_acmum_b" name="N-Acetylmuramate" compartment="Extracellular" charge="-1" boundaryCondition="true"/>
	<species id="m_acnam_b" name="N-Acetylneuraminate" compartment="Extracellular" charge="-1" boundaryCondition="true"/>
	<species id="m_acolipa_b" name="4-Amino-4-deoxy-L-arabinose modified core oligosaccharide lipid A" compartment="Extracellular" charge="-9" boundaryCondition="true"/>
	<species id="m_acser_b" name="O-Acetyl-L-serine" compartment="Extracellular" charge="0" boundaryCondition="true"/>
	<species id="m_ac_b" name="Acetate" compartment="Extracellular" charge="-1" boundaryCondition="true"/>
	<species id="m_ade_b" name="Adenine" compartment="Extracellular" charge="0" boundaryCondition="true"/>
	<species id="m_adn_b" name="Adenosine" compartment="Extracellular" charge="0" boundaryCondition="true"/>
	<species id="m_adocbl_b" name="Adenosylcobalamin" compartment="Extracellular" charge="0" boundaryCondition="true"/>
	<species id="m_agm_b" name="Agmatine" compartment="Extracellular" charge="2" boundaryCondition="true"/>
	<species id="m_ag_b" name="silver" compartment="Extracellular" charge="1" boundaryCondition="true"/>
	<species id="m_akg_b" name="2-Oxoglutarate" compartment="Extracellular" charge="-2" boundaryCondition="true"/>
	<species id="m_alaala_b" name="D-Alanyl-D-alanine" compartment="Extracellular" charge="0" boundaryCondition="true"/>
	<species id="m_ala_b_b" name="beta-Alanine" compartment="Extracellular" charge="0" boundaryCondition="true"/>
	<species id="m_ala_d_b" name="D-Alanine" compartment="Extracellular" charge="0" boundaryCondition="true"/>
	<species id="m_ala_l_b" name="L-Alanine" compartment="Extracellular" charge="0" boundaryCondition="true"/>
	<species id="m_alltn_b" name="Allantoin" compartment="Extracellular" charge="0" boundaryCondition="true"/>
	<species id="m_all_d_b" name="D-Allose" compartment="Extracellular" charge="0" boundaryCondition="true"/>
	<species id="m_amp_b" name="AMP" compartment="Extracellular" charge="-2" boundaryCondition="true"/>
	<species id="m_anhgm_b" name="N-Acetyl-D-glucosamine(anhydrous)N-Acetylmuramic acid" compartment="Extracellular" charge="-1" boundaryCondition="true"/>
	<species id="m_arab_l_b" name="L-Arabinose" compartment="Extracellular" charge="0" boundaryCondition="true"/>
	<species id="m_arbtn_b" name="aerobactin minus Fe3" compartment="Extracellular" charge="-3" boundaryCondition="true"/>
	<species id="m_arbtn_fe3_b" name="Aerobactin" compartment="Extracellular" charge="0" boundaryCondition="true"/>
	<species id="m_arg_l_b" name="L-Arginine" compartment="Extracellular" charge="1" boundaryCondition="true"/>
	<species id="m_ascb_l_b" name="L-Ascorbate" compartment="Extracellular" charge="0" boundaryCondition="true"/>
	<species id="m_asn_l_b" name="L-Asparagine" compartment="Extracellular" charge="0" boundaryCondition="true"/>
	<species id="m_aso3_b" name="arsenite" compartment="Extracellular" charge="-3" boundaryCondition="true"/>
	<species id="m_asp_l_b" name="L-Aspartate" compartment="Extracellular" charge="-1" boundaryCondition="true"/>
	<species id="m_butso3_b" name="butanesulfonate" compartment="Extracellular" charge="-1" boundaryCondition="true"/>
	<species id="m_but_b" name="Butyrate (n-C4:0)" compartment="Extracellular" charge="-1" boundaryCondition="true"/>
	<species id="m_ca2_b" name="Calcium" compartment="Extracellular" charge="2" boundaryCondition="true"/>
	<species id="m_cbi_b" name="Cobinamide" compartment="Extracellular" charge="0" boundaryCondition="true"/>
	<species id="m_cbl1_b" name="Cob(I)alamin" compartment="Extracellular" charge="-1" boundaryCondition="true"/>
	<species id="m_cd2_b" name="Cadmium" compartment="Extracellular" charge="2" boundaryCondition="true"/>
	<species id="m_cgly_b" name="Cys-Gly" compartment="Extracellular" charge="0" boundaryCondition="true"/>
	<species id="m_chol_b" name="Choline" compartment="Extracellular" charge="1" boundaryCondition="true"/>
	<species id="m_cit_b" name="Citrate" compartment="Extracellular" charge="-3" boundaryCondition="true"/>
	<species id="m_cl_b" name="Chloride" compartment="Extracellular" charge="-1" boundaryCondition="true"/>
	<species id="m_cmp_b" name="CMP" compartment="Extracellular" charge="-2" boundaryCondition="true"/>
	<species id="m_co2_b" name="CO2" compartment="Extracellular" charge="0" boundaryCondition="true"/>
	<species id="m_cobalt2_b" name="Co2+" compartment="Extracellular" charge="2" boundaryCondition="true"/>
	<species id="m_colipa_b" name="core oligosaccharide lipid A" compartment="Extracellular" charge="-11" boundaryCondition="true"/>
	<species id="m_cpgn_b" name="coprogen" compartment="Extracellular" charge="-1" boundaryCondition="true"/>
	<species id="m_cpgn_un_b" name="coprogen unloaded (no Fe(III))" compartment="Extracellular" charge="-4" boundaryCondition="true"/>
	<species id="m_crn_b" name="L-Carnitine" compartment="Extracellular" charge="0" boundaryCondition="true"/>
	<species id="m_csn_b" name="Cytosine" compartment="Extracellular" charge="0" boundaryCondition="true"/>
	<species id="m_cu2_b" name="Cu2+" compartment="Extracellular" charge="2" boundaryCondition="true"/>
	<species id="m_cu_b" name="Cu+" compartment="Extracellular" charge="1" boundaryCondition="true"/>
	<species id="m_cyan_b" name="Hydrogen cyanide" compartment="Extracellular" charge="0" boundaryCondition="true"/>
	<species id="m_cynt_b" name="Cyanate" compartment="Extracellular" charge="-1" boundaryCondition="true"/>
	<species id="m_cys_d_b" name="D-Cysteine" compartment="Extracellular" charge="0" boundaryCondition="true"/>
	<species id="m_cys_l_b" name="L-Cysteine" compartment="Extracellular" charge="0" boundaryCondition="true"/>
	<species id="m_cytd_b" name="Cytidine" compartment="Extracellular" charge="0" boundaryCondition="true"/>
	<species id="m_dad_2_b" name="Deoxyadenosine" compartment="Extracellular" charge="0" boundaryCondition="true"/>
	<species id="m_damp_b" name="dAMP" compartment="Extracellular" charge="-2" boundaryCondition="true"/>
	<species id="m_dca_b" name="Decanoate (n-C10:0)" compartment="Extracellular" charge="-1" boundaryCondition="true"/>
	<species id="m_dcmp_b" name="dCMP" compartment="Extracellular" charge="-2" boundaryCondition="true"/>
	<species id="m_dcyt_b" name="Deoxycytidine" compartment="Extracellular" charge="0" boundaryCondition="true"/>
	<species id="m_ddca_b" name="Dodecanoate (n-C12:0)" compartment="Extracellular" charge="-1" boundaryCondition="true"/>
	<species id="m_dgmp_b" name="dGMP" compartment="Extracellular" charge="-2" boundaryCondition="true"/>
	<species id="m_dgsn_b" name="Deoxyguanosine" compartment="Extracellular" charge="0" boundaryCondition="true"/>
	<species id="m_dha_b" name="Dihydroxyacetone" compartment="Extracellular" charge="0" boundaryCondition="true"/>
	<species id="m_dhdpacoa_b" name="cis-dihydrodiol derivative of phenylacetyl-CoA" compartment="Extracellular" charge="-4" boundaryCondition="true"/>
	<species id="m_dimp_b" name="dIMP" compartment="Extracellular" charge="-2" boundaryCondition="true"/>
	<species id="m_din_b" name="Deoxyinosine" compartment="Extracellular" charge="0" boundaryCondition="true"/>
	<species id="m_dmso_b" name="Dimethyl sulfoxide" compartment="Extracellular" charge="0" boundaryCondition="true"/>
	<species id="m_dms_b" name="Dimethyl sulfide" compartment="Extracellular" charge="0" boundaryCondition="true"/>
	<species id="m_dopa_b" name="Dopamine" compartment="Extracellular" charge="1" boundaryCondition="true"/>
	<species id="m_dtmp_b" name="dTMP" compartment="Extracellular" charge="-2" boundaryCondition="true"/>
	<species id="m_dump_b" name="dUMP" compartment="Extracellular" charge="-2" boundaryCondition="true"/>
	<species id="m_duri_b" name="Deoxyuridine" compartment="Extracellular" charge="0" boundaryCondition="true"/>
	<species id="m_eca4colipa_b" name="(enterobacterial common antigen)x4 core oligosaccharide lipid A" compartment="Extracellular" charge="-15" boundaryCondition="true"/>
	<species id="m_enlipa_b" name="phosphoethanolamine KDO(2)-lipid (A)" compartment="Extracellular" charge="-6" boundaryCondition="true"/>
	<species id="m_enter_b" name="Enterochelin" compartment="Extracellular" charge="0" boundaryCondition="true"/>
	<species id="m_etha_b" name="Ethanolamine" compartment="Extracellular" charge="1" boundaryCondition="true"/>
	<species id="m_ethso3_b" name="ethanesulfonate" compartment="Extracellular" charge="-1" boundaryCondition="true"/>
	<species id="m_etoh_b" name="Ethanol" compartment="Extracellular" charge="0" boundaryCondition="true"/>
	<species id="m_f6p_b" name="D-Fructose 6-phosphate" compartment="Extracellular" charge="-2" boundaryCondition="true"/>
	<species id="m_fald_b" name="Formaldehyde" compartment="Extracellular" charge="0" boundaryCondition="true"/>
	<species id="m_fe2_b" name="Fe2+" compartment="Extracellular" charge="2" boundaryCondition="true"/>
	<species id="m_fe3dcit_b" name="Fe(III)dicitrate" compartment="Extracellular" charge="-3" boundaryCondition="true"/>
	<species id="m_fe3dhbzs_b" name="ferric 2,3-dihydroxybenzoylserine" compartment="Extracellular" charge="2" boundaryCondition="true"/>
	<species id="m_fe3hox_b" name="Fe(III)hydroxamate" compartment="Extracellular" charge="0" boundaryCondition="true"/>
	<species id="m_fe3hox_un_b" name="Fe(III)hydoxamate, unloaded" compartment="Extracellular" charge="-3" boundaryCondition="true"/>
	<species id="m_fe3_b" name="Fe3+" compartment="Extracellular" charge="3" boundaryCondition="true"/>
	<species id="m_fecrm_b" name="Ferrichrome" compartment="Extracellular" charge="0" boundaryCondition="true"/>
	<species id="m_fecrm_un_b" name="Ferrichrome minus Fe(III)" compartment="Extracellular" charge="-3" boundaryCondition="true"/>
	<species id="m_feenter_b" name="Fe-enterobactin" compartment="Extracellular" charge="3" boundaryCondition="true"/>
	<species id="m_feoxam_b" name="ferroxamine" compartment="Extracellular" charge="1" boundaryCondition="true"/>
	<species id="m_feoxam_un_b" name="ferroxamine minus Fe(3)" compartment="Extracellular" charge="-2" boundaryCondition="true"/>
	<species id="m_for_b" name="Formate" compartment="Extracellular" charge="-1" boundaryCondition="true"/>
	<species id="m_frulys_b" name="fructoselysine" compartment="Extracellular" charge="1" boundaryCondition="true"/>
	<species id="m_fruur_b" name="D-Fructuronate" compartment="Extracellular" charge="-1" boundaryCondition="true"/>
	<species id="m_fru_b" name="D-Fructose" compartment="Extracellular" charge="0" boundaryCondition="true"/>
	<species id="m_fuc_l_b" name="L-Fucose" compartment="Extracellular" charge="0" boundaryCondition="true"/>
	<species id="m_fum_b" name="Fumarate" compartment="Extracellular" charge="-2" boundaryCondition="true"/>
	<species id="m_g1p_b" name="D-Glucose 1-phosphate" compartment="Extracellular" charge="-2" boundaryCondition="true"/>
	<species id="m_g3pc_b" name="sn-Glycero-3-phosphocholine" compartment="Extracellular" charge="0" boundaryCondition="true"/>
	<species id="m_g3pe_b" name="sn-Glycero-3-phosphoethanolamine" compartment="Extracellular" charge="0" boundaryCondition="true"/>
	<species id="m_g3pg_b" name="Glycerophosphoglycerol" compartment="Extracellular" charge="-1" boundaryCondition="true"/>
	<species id="m_g3pi_b" name="sn-Glycero-3-phospho-1-inositol" compartment="Extracellular" charge="-1" boundaryCondition="true"/>
	<species id="m_g3ps_b" name="Glycerophosphoserine" compartment="Extracellular" charge="-1" boundaryCondition="true"/>
	<species id="m_g6p_b" name="D-Glucose 6-phosphate" compartment="Extracellular" charge="-2" boundaryCondition="true"/>
	<species id="m_gal1p_b" name="alpha-D-Galactose 1-phosphate" compartment="Extracellular" charge="-2" boundaryCondition="true"/>
	<species id="m_galctn_d_b" name="D-Galactonate" compartment="Extracellular" charge="-1" boundaryCondition="true"/>
	<species id="m_galctn_l_b" name="L-Galactonate" compartment="Extracellular" charge="-1" boundaryCondition="true"/>
	<species id="m_galct_d_b" name="D-Galactarate" compartment="Extracellular" charge="-2" boundaryCondition="true"/>
	<species id="m_galt_b" name="Galactitol" compartment="Extracellular" charge="0" boundaryCondition="true"/>
	<species id="m_galur_b" name="D-Galacturonate" compartment="Extracellular" charge="-1" boundaryCondition="true"/>
	<species id="m_gal_bd_b" name="beta D-Galactose" compartment="Extracellular" charge="0" boundaryCondition="true"/>
	<species id="m_gal_b" name="D-Galactose" compartment="Extracellular" charge="0" boundaryCondition="true"/>
	<species id="m_gam6p_b" name="D-Glucosamine 6-phosphate" compartment="Extracellular" charge="-1" boundaryCondition="true"/>
	<species id="m_gam_b" name="D-Glucosamine" compartment="Extracellular" charge="1" boundaryCondition="true"/>
	<species id="m_gbbtn_b" name="gamma-butyrobetaine" compartment="Extracellular" charge="0" boundaryCondition="true"/>
	<species id="m_gdp_b" name="GDP" compartment="Extracellular" charge="-3" boundaryCondition="true"/>
	<species id="m_glcn_b" name="D-Gluconate" compartment="Extracellular" charge="-1" boundaryCondition="true"/>
	<species id="m_glcr_b" name="D-Glucarate" compartment="Extracellular" charge="-2" boundaryCondition="true"/>
	<species id="m_glcur1p_b" name="D-Glucuronate 1-phosphate" compartment="Extracellular" charge="-3" boundaryCondition="true"/>
	<species id="m_glcur_b" name="D-Glucuronate" compartment="Extracellular" charge="-1" boundaryCondition="true"/>
	<species id="m_glc_d_b" name="D-Glucose" compartment="Extracellular" charge="0" boundaryCondition="true"/>
	<species id="m_gln_l_b" name="L-Glutamine" compartment="Extracellular" charge="0" boundaryCondition="true"/>
	<species id="m_glu_l_b" name="L-Glutamate" compartment="Extracellular" charge="-1" boundaryCondition="true"/>
	<species id="m_glyald_b" name="D-Glyceraldehyde" compartment="Extracellular" charge="0" boundaryCondition="true"/>
	<species id="m_glyb_b" name="Glycine betaine" compartment="Extracellular" charge="0" boundaryCondition="true"/>
	<species id="m_glyc2p_b" name="Glycerol 2-phosphate" compartment="Extracellular" charge="-2" boundaryCondition="true"/>
	<species id="m_glyc3p_b" name="Glycerol 3-phosphate" compartment="Extracellular" charge="-2" boundaryCondition="true"/>
	<species id="m_glyclt_b" name="Glycolate" compartment="Extracellular" charge="-1" boundaryCondition="true"/>
	<species id="m_glyc_b" name="Glycerol" compartment="Extracellular" charge="0" boundaryCondition="true"/>
	<species id="m_glyc_r_b" name="(R)-Glycerate" compartment="Extracellular" charge="-1" boundaryCondition="true"/>
	<species id="m_gly_b" name="Glycine" compartment="Extracellular" charge="0" boundaryCondition="true"/>
	<species id="m_gmp_b" name="GMP" compartment="Extracellular" charge="-2" boundaryCondition="true"/>
	<species id="m_gsn_b" name="Guanosine" compartment="Extracellular" charge="0" boundaryCondition="true"/>
	<species id="m_gthox_b" name="Oxidized glutathione" compartment="Extracellular" charge="-2" boundaryCondition="true"/>
	<species id="m_gthrd_b" name="Reduced glutathione" compartment="Extracellular" charge="-1" boundaryCondition="true"/>
	<species id="m_gtp_b" name="GTP" compartment="Extracellular" charge="-4" boundaryCondition="true"/>
	<species id="m_gua_b" name="Guanine" compartment="Extracellular" charge="0" boundaryCondition="true"/>
	<species id="m_h2o2_b" name="Hydrogen peroxide" compartment="Extracellular" charge="0" boundaryCondition="true"/>
	<species id="m_h2o_b" name="H2O" compartment="Extracellular" charge="0" boundaryCondition="true"/>
	<species id="m_h2s_b" name="Hydrogen sulfide" compartment="Extracellular" charge="0" boundaryCondition="true"/>
	<species id="m_h2_b" name="H2" compartment="Extracellular" charge="0" boundaryCondition="true"/>
	<species id="m_hacolipa_b" name="hepta-acylated core oligosaccharide lipid A (E. coli)" compartment="Extracellular" charge="-11" boundaryCondition="true"/>
	<species id="m_halipa_b" name="hepta-acylated KDO(2)-lipid (A)" compartment="Extracellular" charge="-6" boundaryCondition="true"/>
	<species id="m_hdca_b" name="Hexadecanoate (n-C16:0)" compartment="Extracellular" charge="-1" boundaryCondition="true"/>
	<species id="m_hdcea_b" name="Hexadecenoate (n-C16:1)" compartment="Extracellular" charge="-1" boundaryCondition="true"/>
	<species id="m_hg2_b" name="Hg2+" compartment="Extracellular" charge="2" boundaryCondition="true"/>
	<species id="m_his_l_b" name="L-Histidine" compartment="Extracellular" charge="0" boundaryCondition="true"/>
	<species id="m_hmfurn_b" name="4-hydroxy-5-methyl-3(2H)-furanone" compartment="Extracellular" charge="0" boundaryCondition="true"/>
	<species id="m_hom_l_b" name="L-Homoserine" compartment="Extracellular" charge="0" boundaryCondition="true"/>
	<species id="m_hxan_b" name="Hypoxanthine" compartment="Extracellular" charge="0" boundaryCondition="true"/>
	<species id="m_hxa_b" name="Hexanoate (n-C6:0)" compartment="Extracellular" charge="-1" boundaryCondition="true"/>
	<species id="m_h_b" name="H+" compartment="Extracellular" charge="1" boundaryCondition="true"/>
	<species id="m_idon_l_b" name="L-Idonate" compartment="Extracellular" charge="-1" boundaryCondition="true"/>
	<species id="m_ile_l_b" name="L-Isoleucine" compartment="Extracellular" charge="0" boundaryCondition="true"/>
	<species id="m_imp_b" name="IMP" compartment="Extracellular" charge="-2" boundaryCondition="true"/>
	<species id="m_indole_b" name="Indole" compartment="Extracellular" charge="0" boundaryCondition="true"/>
	<species id="m_inost_b" name="myo-Inositol" compartment="Extracellular" charge="0" boundaryCondition="true"/>
	<species id="m_ins_b" name="Inosine" compartment="Extracellular" charge="0" boundaryCondition="true"/>
	<species id="m_isetac_b" name="Isethionic acid" compartment="Extracellular" charge="-1" boundaryCondition="true"/>
	<species id="m_kdo2lipid4_b" name="KDO(2)-lipid IV(A)" compartment="Extracellular" charge="-6" boundaryCondition="true"/>
	<species id="m_k_b" name="potassium" compartment="Extracellular" charge="1" boundaryCondition="true"/>
	<species id="m_lac_d_b" name="D-Lactate" compartment="Extracellular" charge="-1" boundaryCondition="true"/>
	<species id="m_lac_l_b" name="L-Lactate" compartment="Extracellular" charge="-1" boundaryCondition="true"/>
	<species id="m_laladglumdapdala_b" name="L-alanine-D-glutamate-meso-2,6-diaminoheptanedioate-D-alanine" compartment="Extracellular" charge="-1" boundaryCondition="true"/>
	<species id="m_laladglumdap_b" name="L-alanine-D-glutamate-meso-2,6-diaminoheptanedioate" compartment="Extracellular" charge="-1" boundaryCondition="true"/>
	<species id="m_lcts_b" name="Lactose" compartment="Extracellular" charge="0" boundaryCondition="true"/>
	<species id="m_leu_l_b" name="L-Leucine" compartment="Extracellular" charge="0" boundaryCondition="true"/>
	<species id="m_lipa_cold_b" name="cold adapted KDO(2)-lipid (A)" compartment="Extracellular" charge="-6" boundaryCondition="true"/>
	<species id="m_lipa_b" name="KDO(2)-lipid (A)" compartment="Extracellular" charge="-6" boundaryCondition="true"/>
	<species id="m_lys_l_b" name="L-Lysine" compartment="Extracellular" charge="1" boundaryCondition="true"/>
	<species id="m_lyx_l_b" name="L-Lyxose" compartment="Extracellular" charge="0" boundaryCondition="true"/>
	<species id="m_malthx_b" name="Maltohexaose" compartment="Extracellular" charge="0" boundaryCondition="true"/>
	<species id="m_maltpt_b" name="Maltopentaose" compartment="Extracellular" charge="0" boundaryCondition="true"/>
	<species id="m_malttr_b" name="Maltotriose" compartment="Extracellular" charge="0" boundaryCondition="true"/>
	<species id="m_maltttr_b" name="Maltotetraose" compartment="Extracellular" charge="0" boundaryCondition="true"/>
	<species id="m_malt_b" name="Maltose" compartment="Extracellular" charge="0" boundaryCondition="true"/>
	<species id="m_mal_d_b" name="D-Malate" compartment="Extracellular" charge="-2" boundaryCondition="true"/>
	<species id="m_mal_l_b" name="L-Malate" compartment="Extracellular" charge="-2" boundaryCondition="true"/>
	<species id="m_man6p_b" name="D-Mannose 6-phosphate" compartment="Extracellular" charge="-2" boundaryCondition="true"/>
	<species id="m_manglyc_b" name="2(alpha-D-Mannosyl)-D-glycerate" compartment="Extracellular" charge="-1" boundaryCondition="true"/>
	<species id="m_man_b" name="D-Mannose" compartment="Extracellular" charge="0" boundaryCondition="true"/>
	<species id="m_melib_b" name="Melibiose" compartment="Extracellular" charge="0" boundaryCondition="true"/>
	<species id="m_metsox_r_l_b" name="L-methionine-R-sulfoxide" compartment="Extracellular" charge="0" boundaryCondition="true"/>
	<species id="m_metsox_s_l_b" name="L-Methionine Sulfoxide" compartment="Extracellular" charge="0" boundaryCondition="true"/>
	<species id="m_met_d_b" name="D-Methionine" compartment="Extracellular" charge="0" boundaryCondition="true"/>
	<species id="m_met_l_b" name="L-Methionine" compartment="Extracellular" charge="0" boundaryCondition="true"/>
	<species id="m_mg2_b" name="magnesium" compartment="Extracellular" charge="2" boundaryCondition="true"/>
	<species id="m_minohp_b" name="myo-Inositol hexakisphosphate" compartment="Extracellular" charge="-12" boundaryCondition="true"/>
	<species id="m_mmet_b" name="S-Methyl-L-methionine" compartment="Extracellular" charge="1" boundaryCondition="true"/>
	<species id="m_mn2_b" name="Mn2+" compartment="Extracellular" charge="2" boundaryCondition="true"/>
	<species id="m_mnl_b" name="D-Mannitol" compartment="Extracellular" charge="0" boundaryCondition="true"/>
	<species id="m_mobd_b" name="Molybdate" compartment="Extracellular" charge="-2" boundaryCondition="true"/>
	<species id="m_mso3_b" name="methanesulfonate" compartment="Extracellular" charge="-1" boundaryCondition="true"/>
	<species id="m_n2o_b" name="Nitrous oxide" compartment="Extracellular" charge="0" boundaryCondition="true"/>
	<species id="m_na1_b" name="Sodium" compartment="Extracellular" charge="1" boundaryCondition="true"/>
	<species id="m_nac_b" name="Nicotinate" compartment="Extracellular" charge="-1" boundaryCondition="true"/>
	<species id="m_nh4_b" name="Ammonium" compartment="Extracellular" charge="1" boundaryCondition="true"/>
	<species id="m_ni2_b" name="nickel" compartment="Extracellular" charge="2" boundaryCondition="true"/>
	<species id="m_nmn_b" name="NMN" compartment="Extracellular" charge="-1" boundaryCondition="true"/>
	<species id="m_no2_b" name="Nitrite" compartment="Extracellular" charge="-1" boundaryCondition="true"/>
	<species id="m_no3_b" name="Nitrate" compartment="Extracellular" charge="-1" boundaryCondition="true"/>
	<species id="m_no_b" name="Nitric oxide" compartment="Extracellular" charge="0" boundaryCondition="true"/>
	<species id="m_o16a4colipa_b" name="(O16 antigen)x4 core oligosaccharide lipid A" compartment="Extracellular" charge="-11" boundaryCondition="true"/>
	<species id="m_o2s_b" name="Superoxide anion" compartment="Extracellular" charge="-1" boundaryCondition="true"/>
	<species id="m_o2_b" name="O2" compartment="Extracellular" charge="0" boundaryCondition="true"/>
	<species id="m_ocdca_b" name="octadecanoate (n-C18:0)" compartment="Extracellular" charge="-1" boundaryCondition="true"/>
	<species id="m_ocdcea_b" name="octadecenoate (n-C18:1)" compartment="Extracellular" charge="-1" boundaryCondition="true"/>
	<species id="m_octa_b" name="octanoate (n-C8:0)" compartment="Extracellular" charge="-1" boundaryCondition="true"/>
	<species id="m_orn_b" name="Ornithine" compartment="Extracellular" charge="1" boundaryCondition="true"/>
	<species id="m_orot_b" name="Orotate" compartment="Extracellular" charge="-1" boundaryCondition="true"/>
	<species id="m_oxam_b" name="Oxamate" compartment="Extracellular" charge="-1" boundaryCondition="true"/>
	<species id="m_pacald_b" name="Phenylacetaldehyde" compartment="Extracellular" charge="0" boundaryCondition="true"/>
	<species id="m_peamn_b" name="Phenethylamine" compartment="Extracellular" charge="1" boundaryCondition="true"/>
	<species id="m_pheme_b" name="Protoheme" compartment="Extracellular" charge="-2" boundaryCondition="true"/>
	<species id="m_phe_l_b" name="L-Phenylalanine" compartment="Extracellular" charge="0" boundaryCondition="true"/>
	<species id="m_pi_b" name="Phosphate" compartment="Extracellular" charge="-2" boundaryCondition="true"/>
	<species id="m_pnto_r_b" name="(R)-Pantothenate" compartment="Extracellular" charge="-1" boundaryCondition="true"/>
	<species id="m_ppal_b" name="Propanal" compartment="Extracellular" charge="0" boundaryCondition="true"/>
	<species id="m_ppa_b" name="Propionate (n-C3:0)" compartment="Extracellular" charge="-1" boundaryCondition="true"/>
	<species id="m_pppn_b" name="Phenylpropanoate" compartment="Extracellular" charge="-1" boundaryCondition="true"/>
	<species id="m_ppt_b" name="Phosphonate" compartment="Extracellular" charge="-2" boundaryCondition="true"/>
	<species id="m_progly_b" name="L-Prolinylglycine" compartment="Extracellular" charge="0" boundaryCondition="true"/>
	<species id="m_pro_l_b" name="L-Proline" compartment="Extracellular" charge="0" boundaryCondition="true"/>
	<species id="m_psclys_b" name="psicoselysine" compartment="Extracellular" charge="1" boundaryCondition="true"/>
	<species id="m_pser_l_b" name="O-Phospho-L-serine" compartment="Extracellular" charge="-2" boundaryCondition="true"/>
	<species id="m_ptrc_b" name="Putrescine" compartment="Extracellular" charge="2" boundaryCondition="true"/>
	<species id="m_pyr_b" name="Pyruvate" compartment="Extracellular" charge="-1" boundaryCondition="true"/>
	<species id="m_r5p_b" name="alpha-D-Ribose 5-phosphate" compartment="Extracellular" charge="-2" boundaryCondition="true"/>
	<species id="m_rib_d_b" name="D-Ribose" compartment="Extracellular" charge="0" boundaryCondition="true"/>
	<species id="m_rmn_b" name="L-Rhamnose" compartment="Extracellular" charge="0" boundaryCondition="true"/>
	<species id="m_sbt_d_b" name="D-Sorbitol" compartment="Extracellular" charge="0" boundaryCondition="true"/>
	<species id="m_ser_d_b" name="D-Serine" compartment="Extracellular" charge="0" boundaryCondition="true"/>
	<species id="m_ser_l_b" name="L-Serine" compartment="Extracellular" charge="0" boundaryCondition="true"/>
	<species id="m_skm_b" name="Shikimate" compartment="Extracellular" charge="-1" boundaryCondition="true"/>
	<species id="m_so2_b" name="sulfur dioxide" compartment="Extracellular" charge="0" boundaryCondition="true"/>
	<species id="m_so3_b" name="Sulfite" compartment="Extracellular" charge="-2" boundaryCondition="true"/>
	<species id="m_so4_b" name="Sulfate" compartment="Extracellular" charge="-2" boundaryCondition="true"/>
	<species id="m_spmd_b" name="Spermidine" compartment="Extracellular" charge="3" boundaryCondition="true"/>
	<species id="m_succ_b" name="Succinate" compartment="Extracellular" charge="-2" boundaryCondition="true"/>
	<species id="m_sucr_b" name="Sucrose" compartment="Extracellular" charge="0" boundaryCondition="true"/>
	<species id="m_sulfac_b" name="sulfoacetate" compartment="Extracellular" charge="-2" boundaryCondition="true"/>
	<species id="m_tartr_l_b" name="L-tartrate" compartment="Extracellular" charge="-2" boundaryCondition="true"/>
	<species id="m_taur_b" name="Taurine" compartment="Extracellular" charge="0" boundaryCondition="true"/>
	<species id="m_tcynt_b" name="Thiocyanate" compartment="Extracellular" charge="-1" boundaryCondition="true"/>
	<species id="m_thm_b" name="Thiamin" compartment="Extracellular" charge="1" boundaryCondition="true"/>
	<species id="m_thrp_b" name="L-Threonine O-3-phosphate" compartment="Extracellular" charge="-2" boundaryCondition="true"/>
	<species id="m_thr_l_b" name="L-Threonine" compartment="Extracellular" charge="0" boundaryCondition="true"/>
	<species id="m_thymd_b" name="Thymidine" compartment="Extracellular" charge="0" boundaryCondition="true"/>
	<species id="m_thym_b" name="Thymine" compartment="Extracellular" charge="0" boundaryCondition="true"/>
	<species id="m_tmao_b" name="Trimethylamine N-oxide" compartment="Extracellular" charge="0" boundaryCondition="true"/>
	<species id="m_tma_b" name="trimethylamine" compartment="Extracellular" charge="1" boundaryCondition="true"/>
	<species id="m_tre_b" name="Trehalose" compartment="Extracellular" charge="0" boundaryCondition="true"/>
	<species id="m_trp_l_b" name="L-Tryptophan" compartment="Extracellular" charge="0" boundaryCondition="true"/>
	<species id="m_tsul_b" name="Thiosulfate" compartment="Extracellular" charge="-2" boundaryCondition="true"/>
	<species id="m_ttdca_b" name="tetradecanoate (n-C14:0)" compartment="Extracellular" charge="-1" boundaryCondition="true"/>
	<species id="m_ttdcea_b" name="tetradecenoate (n-C14:1)" compartment="Extracellular" charge="-1" boundaryCondition="true"/>
	<species id="m_tungs_b" name="tungstate" compartment="Extracellular" charge="-2" boundaryCondition="true"/>
	<species id="m_tym_b" name="Tyramine" compartment="Extracellular" charge="1" boundaryCondition="true"/>
	<species id="m_tyrp_b" name="Phosphotyrosine" compartment="Extracellular" charge="-2" boundaryCondition="true"/>
	<species id="m_tyr_l_b" name="L-Tyrosine" compartment="Extracellular" charge="0" boundaryCondition="true"/>
	<species id="m_uacgam_b" name="UDP-N-acetyl-D-glucosamine" compartment="Extracellular" charge="-2" boundaryCondition="true"/>
	<species id="m_udpacgal_b" name="UDP-N-acetyl-D-galactosamine" compartment="Extracellular" charge="-2" boundaryCondition="true"/>
	<species id="m_udpgal_b" name="UDPgalactose" compartment="Extracellular" charge="-2" boundaryCondition="true"/>
	<species id="m_udpglcur_b" name="UDP-D-glucuronate" compartment="Extracellular" charge="-3" boundaryCondition="true"/>
	<species id="m_udpg_b" name="UDPglucose" compartment="Extracellular" charge="-2" boundaryCondition="true"/>
	<species id="m_ump_b" name="UMP" compartment="Extracellular" charge="-2" boundaryCondition="true"/>
	<species id="m_ura_b" name="Uracil" compartment="Extracellular" charge="0" boundaryCondition="true"/>
	<species id="m_urea_b" name="Urea" compartment="Extracellular" charge="0" boundaryCondition="true"/>
	<species id="m_uri_b" name="Uridine" compartment="Extracellular" charge="0" boundaryCondition="true"/>
	<species id="m_val_l_b" name="L-Valine" compartment="Extracellular" charge="0" boundaryCondition="true"/>
	<species id="m_xan_b" name="Xanthine" compartment="Extracellular" charge="0" boundaryCondition="true"/>
	<species id="m_xmp_b" name="Xanthosine 5'-phosphate" compartment="Extracellular" charge="-2" boundaryCondition="true"/>
	<species id="m_xtsn_b" name="Xanthosine" compartment="Extracellular" charge="0" boundaryCondition="true"/>
	<species id="m_xylu_l_b" name="L-Xylulose" compartment="Extracellular" charge="0" boundaryCondition="true"/>
	<species id="m_xyl_d_b" name="D-Xylose" compartment="Extracellular" charge="0" boundaryCondition="true"/>
	<species id="m_zn2_b" name="Zinc" compartment="Extracellular" charge="2" boundaryCondition="true"/>
</listOfSpecies>
<listOfReactions>
<reaction id="r_12DGR120TIPP" name="1,2 diacylglycerol transport via flipping (periplasm to cytoplasm, n-C12:0)" reversible="false">
<notes>
<html:p>GENE_ASSOCIATION: ( NONE ) </html:p>
<html:p>PROTEIN_ASSOCIATION: ( NONE ) </html:p>
<html:p>SUBSYSTEM: Transport, Inner Membrane</html:p>
<html:p>PROTEIN_CLASS: None</html:p>
</notes>
<listOfReactants>
	<speciesReference species="m_12dgr120_p" stoichiometry="1.000000"/>
</listOfReactants>
<listOfProducts>
	<speciesReference species="m_12dgr120_c" stoichiometry="1.000000"/>
</listOfProducts>
<kineticLaw>
	<math xmlns="http://www.w3.org/1998/Math/MathML">
			<ci> FLUX_VALUE </ci>
	</math>
	<listOfParameters>
		<parameter id="LOWER_BOUND" value="0" units="mmol_per_gDW_per_hr"/>
		<parameter id="UPPER_BOUND" value="1000" units="mmol_per_gDW_per_hr"/>
		<parameter id="OBJECTIVE_COEFFICIENT" value="0.0"/>
		<parameter id="FLUX_VALUE" value="0.0" units="mmol_per_gDW_per_hr"/>
	</listOfParameters>
</kineticLaw>
</reaction>
<reaction id="r_12DGR140TIPP" name="1,2 diacylglycerol transport via flipping (periplasm to cytoplasm, n-C14:0)" reversible="false">
<notes>
<html:p>GENE_ASSOCIATION: ( NONE ) </html:p>
<html:p>PROTEIN_ASSOCIATION: ( NONE ) </html:p>
<html:p>SUBSYSTEM: Transport, Inner Membrane</html:p>
<html:p>PROTEIN_CLASS: None</html:p>
</notes>
<listOfReactants>
	<speciesReference species="m_12dgr140_p" stoichiometry="1.000000"/>
</listOfReactants>
<listOfProducts>
	<speciesReference species="m_12dgr140_c" stoichiometry="1.000000"/>
</listOfProducts>
<kineticLaw>
	<math xmlns="http://www.w3.org/1998/Math/MathML">
			<ci> FLUX_VALUE </ci>
	</math>
	<listOfParameters>
		<parameter id="LOWER_BOUND" value="0" units="mmol_per_gDW_per_hr"/>
		<parameter id="UPPER_BOUND" value="1000" units="mmol_per_gDW_per_hr"/>
		<parameter id="OBJECTIVE_COEFFICIENT" value="0.0"/>
		<parameter id="FLUX_VALUE" value="0.0" units="mmol_per_gDW_per_hr"/>
	</listOfParameters>
</kineticLaw>
</reaction>
<reaction id="r_12DGR141TIPP" name="1,2 diacylglycerol transport via flipping (periplasm to cytoplasm, n-C14:1)" reversible="false">
<notes>
<html:p>GENE_ASSOCIATION: ( NONE ) </html:p>
<html:p>PROTEIN_ASSOCIATION: ( NONE ) </html:p>
<html:p>SUBSYSTEM: Transport, Inner Membrane</html:p>
<html:p>PROTEIN_CLASS: None</html:p>
</notes>
<listOfReactants>
	<speciesReference species="m_12dgr141_p" stoichiometry="1.000000"/>
</listOfReactants>
<listOfProducts>
	<speciesReference species="m_12dgr141_c" stoichiometry="1.000000"/>
</listOfProducts>
<kineticLaw>
	<math xmlns="http://www.w3.org/1998/Math/MathML">
			<ci> FLUX_VALUE </ci>
	</math>
	<listOfParameters>
		<parameter id="LOWER_BOUND" value="0" units="mmol_per_gDW_per_hr"/>
		<parameter id="UPPER_BOUND" value="1000" units="mmol_per_gDW_per_hr"/>
		<parameter id="OBJECTIVE_COEFFICIENT" value="0.0"/>
		<parameter id="FLUX_VALUE" value="0.0" units="mmol_per_gDW_per_hr"/>
	</listOfParameters>
</kineticLaw>
</reaction>
<reaction id="r_12DGR160TIPP" name="1,2 diacylglycerol transport via flipping (periplasm to cytoplasm, n-C16:0)" reversible="false">
<notes>
<html:p>GENE_ASSOCIATION: ( NONE ) </html:p>
<html:p>PROTEIN_ASSOCIATION: ( NONE ) </html:p>
<html:p>SUBSYSTEM: Transport, Inner Membrane</html:p>
<html:p>PROTEIN_CLASS: None</html:p>
</notes>
<listOfReactants>
	<speciesReference species="m_12dgr160_p" stoichiometry="1.000000"/>
</listOfReactants>
<listOfProducts>
	<speciesReference species="m_12dgr160_c" stoichiometry="1.000000"/>
</listOfProducts>
<kineticLaw>
	<math xmlns="http://www.w3.org/1998/Math/MathML">
			<ci> FLUX_VALUE </ci>
	</math>
	<listOfParameters>
		<parameter id="LOWER_BOUND" value="0" units="mmol_per_gDW_per_hr"/>
		<parameter id="UPPER_BOUND" value="1000" units="mmol_per_gDW_per_hr"/>
		<parameter id="OBJECTIVE_COEFFICIENT" value="0.0"/>
		<parameter id="FLUX_VALUE" value="0.0" units="mmol_per_gDW_per_hr"/>
	</listOfParameters>
</kineticLaw>
</reaction>
<reaction id="r_12DGR161TIPP" name="1,2 diacylglycerol transport via flipping (periplasm to cytoplasm, n-C16:1)" reversible="false">
<notes>
<html:p>GENE_ASSOCIATION: ( NONE ) </html:p>
<html:p>PROTEIN_ASSOCIATION: ( NONE ) </html:p>
<html:p>SUBSYSTEM: Transport, Inner Membrane</html:p>
<html:p>PROTEIN_CLASS: None</html:p>
</notes>
<listOfReactants>
	<speciesReference species="m_12dgr161_p" stoichiometry="1.000000"/>
</listOfReactants>
<listOfProducts>
	<speciesReference species="m_12dgr161_c" stoichiometry="1.000000"/>
</listOfProducts>
<kineticLaw>
	<math xmlns="http://www.w3.org/1998/Math/MathML">
			<ci> FLUX_VALUE </ci>
	</math>
	<listOfParameters>
		<parameter id="LOWER_BOUND" value="0" units="mmol_per_gDW_per_hr"/>
		<parameter id="UPPER_BOUND" value="1000" units="mmol_per_gDW_per_hr"/>
		<parameter id="OBJECTIVE_COEFFICIENT" value="0.0"/>
		<parameter id="FLUX_VALUE" value="0.0" units="mmol_per_gDW_per_hr"/>
	</listOfParameters>
</kineticLaw>
</reaction>
<reaction id="r_12DGR180TIPP" name="1,2 diacylglycerol transport via flipping (periplasm to cytoplasm, n-C18:0)" reversible="false">
<notes>
<html:p>GENE_ASSOCIATION: ( NONE ) </html:p>
<html:p>PROTEIN_ASSOCIATION: ( NONE ) </html:p>
<html:p>SUBSYSTEM: Transport, Inner Membrane</html:p>
<html:p>PROTEIN_CLASS: None</html:p>
</notes>
<listOfReactants>
	<speciesReference species="m_12dgr180_p" stoichiometry="1.000000"/>
</listOfReactants>
<listOfProducts>
	<speciesReference species="m_12dgr180_c" stoichiometry="1.000000"/>
</listOfProducts>
<kineticLaw>
	<math xmlns="http://www.w3.org/1998/Math/MathML">
			<ci> FLUX_VALUE </ci>
	</math>
	<listOfParameters>
		<parameter id="LOWER_BOUND" value="0" units="mmol_per_gDW_per_hr"/>
		<parameter id="UPPER_BOUND" value="1000" units="mmol_per_gDW_per_hr"/>
		<parameter id="OBJECTIVE_COEFFICIENT" value="0.0"/>
		<parameter id="FLUX_VALUE" value="0.0" units="mmol_per_gDW_per_hr"/>
	</listOfParameters>
</kineticLaw>
</reaction>
<reaction id="r_12DGR181TIPP" name="1,2 diacylglycerol transport via flipping (periplasm to cytoplasm, n-C18:1)" reversible="false">
<notes>
<html:p>GENE_ASSOCIATION: ( NONE ) </html:p>
<html:p>PROTEIN_ASSOCIATION: ( NONE ) </html:p>
<html:p>SUBSYSTEM: Transport, Inner Membrane</html:p>
<html:p>PROTEIN_CLASS: None</html:p>
</notes>
<listOfReactants>
	<speciesReference species="m_12dgr181_p" stoichiometry="1.000000"/>
</listOfReactants>
<listOfProducts>
	<speciesReference species="m_12dgr181_c" stoichiometry="1.000000"/>
</listOfProducts>
<kineticLaw>
	<math xmlns="http://www.w3.org/1998/Math/MathML">
			<ci> FLUX_VALUE </ci>
	</math>
	<listOfParameters>
		<parameter id="LOWER_BOUND" value="0" units="mmol_per_gDW_per_hr"/>
		<parameter id="UPPER_BOUND" value="1000" units="mmol_per_gDW_per_hr"/>
		<parameter id="OBJECTIVE_COEFFICIENT" value="0.0"/>
		<parameter id="FLUX_VALUE" value="0.0" units="mmol_per_gDW_per_hr"/>
	</listOfParameters>
</kineticLaw>
</reaction>
<reaction id="r_12PPDRTEX" name="(R)-Propane-1,2-diol transport via diffusion (extracellular to periplasm)" reversible="true">
<notes>
<html:p>GENE_ASSOCIATION: ( ECK0242 ) or ( ECK0920 ) or ( ECK1372 ) or ( ECK2207 ) </html:p>
<html:p>PROTEIN_ASSOCIATION: ( ECK0242 ) or ( ECK0920 ) or ( ECK1372 ) or ( ECK2207 ) </html:p>
<html:p>SUBSYSTEM: Transport, Outer Membrane Porin</html:p>
<html:p>PROTEIN_CLASS: None</html:p>
</notes>
<listOfReactants>
	<speciesReference species="m_12ppd_r_e" stoichiometry="1.000000"/>
</listOfReactants>
<listOfProducts>
	<speciesReference species="m_12ppd_r_p" stoichiometry="1.000000"/>
</listOfProducts>
<kineticLaw>
	<math xmlns="http://www.w3.org/1998/Math/MathML">
			<ci> FLUX_VALUE </ci>
	</math>
	<listOfParameters>
		<parameter id="LOWER_BOUND" value="-1000" units="mmol_per_gDW_per_hr"/>
		<parameter id="UPPER_BOUND" value="1000" units="mmol_per_gDW_per_hr"/>
		<parameter id="OBJECTIVE_COEFFICIENT" value="0.0"/>
		<parameter id="FLUX_VALUE" value="0.0" units="mmol_per_gDW_per_hr"/>
	</listOfParameters>
</kineticLaw>
</reaction>
<reaction id="r_12PPDRTPP" name="(R)-Propane-1,2-diol facilitated transport (periplasm)" reversible="true">
<notes>
<html:p>GENE_ASSOCIATION: ( NONE ) </html:p>
<html:p>PROTEIN_ASSOCIATION: ( NONE ) </html:p>
<html:p>SUBSYSTEM: Transport, Inner Membrane</html:p>
<html:p>PROTEIN_CLASS: None</html:p>
</notes>
<listOfReactants>
	<speciesReference species="m_12ppd_r_p" stoichiometry="1.000000"/>
</listOfReactants>
<listOfProducts>
	<speciesReference species="m_12ppd_r_c" stoichiometry="1.000000"/>
</listOfProducts>
<kineticLaw>
	<math xmlns="http://www.w3.org/1998/Math/MathML">
			<ci> FLUX_VALUE </ci>
	</math>
	<listOfParameters>
		<parameter id="LOWER_BOUND" value="-1000" units="mmol_per_gDW_per_hr"/>
		<parameter id="UPPER_BOUND" value="1000" units="mmol_per_gDW_per_hr"/>
		<parameter id="OBJECTIVE_COEFFICIENT" value="0.0"/>
		<parameter id="FLUX_VALUE" value="0.0" units="mmol_per_gDW_per_hr"/>
	</listOfParameters>
</kineticLaw>
</reaction>
<reaction id="r_12PPDSTEX" name="(S)-Propane-1,2-diol transport via diffusion (extracellular to periplasm)" reversible="true">
<notes>
<html:p>GENE_ASSOCIATION: ( ECK0242 ) or ( ECK0920 ) or ( ECK1372 ) or ( ECK2207 ) </html:p>
<html:p>PROTEIN_ASSOCIATION: ( ECK0242 ) or ( ECK0920 ) or ( ECK1372 ) or ( ECK2207 ) </html:p>
<html:p>SUBSYSTEM: Transport, Outer Membrane Porin</html:p>
<html:p>PROTEIN_CLASS: None</html:p>
</notes>
<listOfReactants>
	<speciesReference species="m_12ppd_s_e" stoichiometry="1.000000"/>
</listOfReactants>
<listOfProducts>
	<speciesReference species="m_12ppd_s_p" stoichiometry="1.000000"/>
</listOfProducts>
<kineticLaw>
	<math xmlns="http://www.w3.org/1998/Math/MathML">
			<ci> FLUX_VALUE </ci>
	</math>
	<listOfParameters>
		<parameter id="LOWER_BOUND" value="-1000" units="mmol_per_gDW_per_hr"/>
		<parameter id="UPPER_BOUND" value="1000" units="mmol_per_gDW_per_hr"/>
		<parameter id="OBJECTIVE_COEFFICIENT" value="0.0"/>
		<parameter id="FLUX_VALUE" value="0.0" units="mmol_per_gDW_per_hr"/>
	</listOfParameters>
</kineticLaw>
</reaction>
<reaction id="r_12PPDSTPP" name="(S)-Propane-1,2-diol facilitated transport (periplasm)" reversible="true">
<notes>
<html:p>GENE_ASSOCIATION: ( NONE ) </html:p>
<html:p>PROTEIN_ASSOCIATION: ( NONE ) </html:p>
<html:p>SUBSYSTEM: Transport, Inner Membrane</html:p>
<html:p>PROTEIN_CLASS: None</html:p>
</notes>
<listOfReactants>
	<speciesReference species="m_12ppd_s_p" stoichiometry="1.000000"/>
</listOfReactants>
<listOfProducts>
	<speciesReference species="m_12ppd_s_c" stoichiometry="1.000000"/>
</listOfProducts>
<kineticLaw>
	<math xmlns="http://www.w3.org/1998/Math/MathML">
			<ci> FLUX_VALUE </ci>
	</math>
	<listOfParameters>
		<parameter id="LOWER_BOUND" value="-1000" units="mmol_per_gDW_per_hr"/>
		<parameter id="UPPER_BOUND" value="1000" units="mmol_per_gDW_per_hr"/>
		<parameter id="OBJECTIVE_COEFFICIENT" value="0.0"/>
		<parameter id="FLUX_VALUE" value="0.0" units="mmol_per_gDW_per_hr"/>
	</listOfParameters>
</kineticLaw>
</reaction>
<reaction id="r_14GLUCANABCPP" name="1,4-alpha-D-glucan transport via ABC system (periplasm)" reversible="false">
<notes>
<html:p>GENE_ASSOCIATION: ( ECK4024 and ECK4025 and ECK4026 and ECK4027 ) </html:p>
<html:p>PROTEIN_ASSOCIATION: ( ECK4024 and ECK4025 and ECK4026 and ECK4027 ) </html:p>
<html:p>SUBSYSTEM: Transport, Inner Membrane</html:p>
<html:p>PROTEIN_CLASS: None</html:p>
</notes>
<listOfReactants>
	<speciesReference species="m_14glucan_p" stoichiometry="1.000000"/>
	<speciesReference species="m_atp_c" stoichiometry="1.000000"/>
	<speciesReference species="m_h2o_c" stoichiometry="1.000000"/>
</listOfReactants>
<listOfProducts>
	<speciesReference species="m_14glucan_c" stoichiometry="1.000000"/>
	<speciesReference species="m_adp_c" stoichiometry="1.000000"/>
	<speciesReference species="m_h_c" stoichiometry="1.000000"/>
	<speciesReference species="m_pi_c" stoichiometry="1.000000"/>
</listOfProducts>
<kineticLaw>
	<math xmlns="http://www.w3.org/1998/Math/MathML">
			<ci> FLUX_VALUE </ci>
	</math>
	<listOfParameters>
		<parameter id="LOWER_BOUND" value="0" units="mmol_per_gDW_per_hr"/>
		<parameter id="UPPER_BOUND" value="1000" units="mmol_per_gDW_per_hr"/>
		<parameter id="OBJECTIVE_COEFFICIENT" value="0.0"/>
		<parameter id="FLUX_VALUE" value="0.0" units="mmol_per_gDW_per_hr"/>
	</listOfParameters>
</kineticLaw>
</reaction>
<reaction id="r_14GLUCANTEXI" name="1,4-alpha-D-glucan transport via diffusion (extracellular to periplasm) irreversible" reversible="false">
<notes>
<html:p>GENE_ASSOCIATION: ( ECK4028 ) </html:p>
<html:p>PROTEIN_ASSOCIATION: ( ECK4028 ) </html:p>
<html:p>SUBSYSTEM: Transport, Outer Membrane</html:p>
<html:p>PROTEIN_CLASS: None</html:p>
</notes>
<listOfReactants>
	<speciesReference species="m_14glucan_e" stoichiometry="1.000000"/>
</listOfReactants>
<listOfProducts>
	<speciesReference species="m_14glucan_p" stoichiometry="1.000000"/>
</listOfProducts>
<kineticLaw>
	<math xmlns="http://www.w3.org/1998/Math/MathML">
			<ci> FLUX_VALUE </ci>
	</math>
	<listOfParameters>
		<parameter id="LOWER_BOUND" value="0" units="mmol_per_gDW_per_hr"/>
		<parameter id="UPPER_BOUND" value="1000" units="mmol_per_gDW_per_hr"/>
		<parameter id="OBJECTIVE_COEFFICIENT" value="0.0"/>
		<parameter id="FLUX_VALUE" value="0.0" units="mmol_per_gDW_per_hr"/>
	</listOfParameters>
</kineticLaw>
</reaction>
<reaction id="r_23CAMPTEX" name="23cAMP transport via diffusion (extracellular to periplasm)" reversible="true">
<notes>
<html:p>GENE_ASSOCIATION: ( ECK0242 ) or ( ECK0920 ) or ( ECK1372 ) or ( ECK2207 ) </html:p>
<html:p>PROTEIN_ASSOCIATION: ( ECK0242 ) or ( ECK0920 ) or ( ECK1372 ) or ( ECK2207 ) </html:p>
<html:p>SUBSYSTEM: Transport, Outer Membrane Porin</html:p>
<html:p>PROTEIN_CLASS: None</html:p>
</notes>
<listOfReactants>
	<speciesReference species="m_23camp_e" stoichiometry="1.000000"/>
</listOfReactants>
<listOfProducts>
	<speciesReference species="m_23camp_p" stoichiometry="1.000000"/>
</listOfProducts>
<kineticLaw>
	<math xmlns="http://www.w3.org/1998/Math/MathML">
			<ci> FLUX_VALUE </ci>
	</math>
	<listOfParameters>
		<parameter id="LOWER_BOUND" value="-1000" units="mmol_per_gDW_per_hr"/>
		<parameter id="UPPER_BOUND" value="1000" units="mmol_per_gDW_per_hr"/>
		<parameter id="OBJECTIVE_COEFFICIENT" value="0.0"/>
		<parameter id="FLUX_VALUE" value="0.0" units="mmol_per_gDW_per_hr"/>
	</listOfParameters>
</kineticLaw>
</reaction>
<reaction id="r_23CCMPTEX" name="23cCMP transport via diffusion (extracellular to periplasm)" reversible="true">
<notes>
<html:p>GENE_ASSOCIATION: ( ECK0242 ) or ( ECK0920 ) or ( ECK1372 ) or ( ECK2207 ) </html:p>
<html:p>PROTEIN_ASSOCIATION: ( ECK0242 ) or ( ECK0920 ) or ( ECK1372 ) or ( ECK2207 ) </html:p>
<html:p>SUBSYSTEM: Transport, Outer Membrane Porin</html:p>
<html:p>PROTEIN_CLASS: None</html:p>
</notes>
<listOfReactants>
	<speciesReference species="m_23ccmp_e" stoichiometry="1.000000"/>
</listOfReactants>
<listOfProducts>
	<speciesReference species="m_23ccmp_p" stoichiometry="1.000000"/>
</listOfProducts>
<kineticLaw>
	<math xmlns="http://www.w3.org/1998/Math/MathML">
			<ci> FLUX_VALUE </ci>
	</math>
	<listOfParameters>
		<parameter id="LOWER_BOUND" value="-1000" units="mmol_per_gDW_per_hr"/>
		<parameter id="UPPER_BOUND" value="1000" units="mmol_per_gDW_per_hr"/>
		<parameter id="OBJECTIVE_COEFFICIENT" value="0.0"/>
		<parameter id="FLUX_VALUE" value="0.0" units="mmol_per_gDW_per_hr"/>
	</listOfParameters>
</kineticLaw>
</reaction>
<reaction id="r_23CGMPTEX" name="23cGMP transport via diffusion (extracellular to periplasm)" reversible="true">
<notes>
<html:p>GENE_ASSOCIATION: ( ECK0242 ) or ( ECK0920 ) or ( ECK1372 ) or ( ECK2207 ) </html:p>
<html:p>PROTEIN_ASSOCIATION: ( ECK0242 ) or ( ECK0920 ) or ( ECK1372 ) or ( ECK2207 ) </html:p>
<html:p>SUBSYSTEM: Transport, Outer Membrane Porin</html:p>
<html:p>PROTEIN_CLASS: None</html:p>
</notes>
<listOfReactants>
	<speciesReference species="m_23cgmp_e" stoichiometry="1.000000"/>
</listOfReactants>
<listOfProducts>
	<speciesReference species="m_23cgmp_p" stoichiometry="1.000000"/>
</listOfProducts>
<kineticLaw>
	<math xmlns="http://www.w3.org/1998/Math/MathML">
			<ci> FLUX_VALUE </ci>
	</math>
	<listOfParameters>
		<parameter id="LOWER_BOUND" value="-1000" units="mmol_per_gDW_per_hr"/>
		<parameter id="UPPER_BOUND" value="1000" units="mmol_per_gDW_per_hr"/>
		<parameter id="OBJECTIVE_COEFFICIENT" value="0.0"/>
		<parameter id="FLUX_VALUE" value="0.0" units="mmol_per_gDW_per_hr"/>
	</listOfParameters>
</kineticLaw>
</reaction>
<reaction id="r_23CUMPTEX" name="23cUMP transport via diffusion (extracellular to periplasm)" reversible="true">
<notes>
<html:p>GENE_ASSOCIATION: ( ECK0242 ) or ( ECK0920 ) or ( ECK1372 ) or ( ECK2207 ) </html:p>
<html:p>PROTEIN_ASSOCIATION: ( ECK0242 ) or ( ECK0920 ) or ( ECK1372 ) or ( ECK2207 ) </html:p>
<html:p>SUBSYSTEM: Transport, Outer Membrane Porin</html:p>
<html:p>PROTEIN_CLASS: None</html:p>
</notes>
<listOfReactants>
	<speciesReference species="m_23cump_e" stoichiometry="1.000000"/>
</listOfReactants>
<listOfProducts>
	<speciesReference species="m_23cump_p" stoichiometry="1.000000"/>
</listOfProducts>
<kineticLaw>
	<math xmlns="http://www.w3.org/1998/Math/MathML">
			<ci> FLUX_VALUE </ci>
	</math>
	<listOfParameters>
		<parameter id="LOWER_BOUND" value="-1000" units="mmol_per_gDW_per_hr"/>
		<parameter id="UPPER_BOUND" value="1000" units="mmol_per_gDW_per_hr"/>
		<parameter id="OBJECTIVE_COEFFICIENT" value="0.0"/>
		<parameter id="FLUX_VALUE" value="0.0" units="mmol_per_gDW_per_hr"/>
	</listOfParameters>
</kineticLaw>
</reaction>
<reaction id="r_23DAPPAT2PP" name="2,3-diaminopropionate transport in via proton symport" reversible="false">
<notes>
<html:p>GENE_ASSOCIATION: ( NONE ) </html:p>
<html:p>PROTEIN_ASSOCIATION: ( NONE ) </html:p>
<html:p>SUBSYSTEM: Transport, Inner Membrane</html:p>
<html:p>PROTEIN_CLASS: None</html:p>
</notes>
<listOfReactants>
	<speciesReference species="m_23dappa_p" stoichiometry="1.000000"/>
	<speciesReference species="m_h_p" stoichiometry="1.000000"/>
</listOfReactants>
<listOfProducts>
	<speciesReference species="m_23dappa_c" stoichiometry="1.000000"/>
	<speciesReference species="m_h_c" stoichiometry="1.000000"/>
</listOfProducts>
<kineticLaw>
	<math xmlns="http://www.w3.org/1998/Math/MathML">
			<ci> FLUX_VALUE </ci>
	</math>
	<listOfParameters>
		<parameter id="LOWER_BOUND" value="0" units="mmol_per_gDW_per_hr"/>
		<parameter id="UPPER_BOUND" value="1000" units="mmol_per_gDW_per_hr"/>
		<parameter id="OBJECTIVE_COEFFICIENT" value="0.0"/>
		<parameter id="FLUX_VALUE" value="0.0" units="mmol_per_gDW_per_hr"/>
	</listOfParameters>
</kineticLaw>
</reaction>
<reaction id="r_23DAPPATEX" name="2,3-diaminopropionate transport via diffusion" reversible="true">
<notes>
<html:p>GENE_ASSOCIATION: ( ECK0242 ) or ( ECK0920 ) or ( ECK1372 ) or ( ECK2207 ) </html:p>
<html:p>PROTEIN_ASSOCIATION: ( ECK0242 ) or ( ECK0920 ) or ( ECK1372 ) or ( ECK2207 ) </html:p>
<html:p>SUBSYSTEM: Transport, Outer Membrane Porin</html:p>
<html:p>PROTEIN_CLASS: None</html:p>
</notes>
<listOfReactants>
	<speciesReference species="m_23dappa_e" stoichiometry="1.000000"/>
</listOfReactants>
<listOfProducts>
	<speciesReference species="m_23dappa_p" stoichiometry="1.000000"/>
</listOfProducts>
<kineticLaw>
	<math xmlns="http://www.w3.org/1998/Math/MathML">
			<ci> FLUX_VALUE </ci>
	</math>
	<listOfParameters>
		<parameter id="LOWER_BOUND" value="-1000" units="mmol_per_gDW_per_hr"/>
		<parameter id="UPPER_BOUND" value="1000" units="mmol_per_gDW_per_hr"/>
		<parameter id="OBJECTIVE_COEFFICIENT" value="0.0"/>
		<parameter id="FLUX_VALUE" value="0.0" units="mmol_per_gDW_per_hr"/>
	</listOfParameters>
</kineticLaw>
</reaction>
<reaction id="r_23PDE2PP" name="2',3'-cyclic-nucleotide phosphodiesterase (UMP) (periplasm)" reversible="false">
<notes>
<html:p>GENE_ASSOCIATION: ( ECK4209 ) </html:p>
<html:p>PROTEIN_ASSOCIATION: ( ECK4209 ) </html:p>
<html:p>SUBSYSTEM: Nucleotide Salvage Pathway</html:p>
<html:p>PROTEIN_CLASS: 3.1.4.16</html:p>
</notes>
<listOfReactants>
	<speciesReference species="m_23cump_p" stoichiometry="1.000000"/>
	<speciesReference species="m_h2o_p" stoichiometry="1.000000"/>
</listOfReactants>
<listOfProducts>
	<speciesReference species="m_3ump_p" stoichiometry="1.000000"/>
	<speciesReference species="m_h_p" stoichiometry="1.000000"/>
</listOfProducts>
<kineticLaw>
	<math xmlns="http://www.w3.org/1998/Math/MathML">
			<ci> FLUX_VALUE </ci>
	</math>
	<listOfParameters>
		<parameter id="LOWER_BOUND" value="0" units="mmol_per_gDW_per_hr"/>
		<parameter id="UPPER_BOUND" value="1000" units="mmol_per_gDW_per_hr"/>
		<parameter id="OBJECTIVE_COEFFICIENT" value="0.0"/>
		<parameter id="FLUX_VALUE" value="0.0" units="mmol_per_gDW_per_hr"/>
	</listOfParameters>
</kineticLaw>
</reaction>
<reaction id="r_23PDE4PP" name="2',3'-cyclic-nucleotide phosphodiesterase (CMP) (periplasm)" reversible="false">
<notes>
<html:p>GENE_ASSOCIATION: ( ECK4209 ) </html:p>
<html:p>PROTEIN_ASSOCIATION: ( ECK4209 ) </html:p>
<html:p>SUBSYSTEM: Nucleotide Salvage Pathway</html:p>
<html:p>PROTEIN_CLASS: 3.1.4.16</html:p>
</notes>
<listOfReactants>
	<speciesReference species="m_23ccmp_p" stoichiometry="1.000000"/>
	<speciesReference species="m_h2o_p" stoichiometry="1.000000"/>
</listOfReactants>
<listOfProducts>
	<speciesReference species="m_3cmp_p" stoichiometry="1.000000"/>
	<speciesReference species="m_h_p" stoichiometry="1.000000"/>
</listOfProducts>
<kineticLaw>
	<math xmlns="http://www.w3.org/1998/Math/MathML">
			<ci> FLUX_VALUE </ci>
	</math>
	<listOfParameters>
		<parameter id="LOWER_BOUND" value="0" units="mmol_per_gDW_per_hr"/>
		<parameter id="UPPER_BOUND" value="1000" units="mmol_per_gDW_per_hr"/>
		<parameter id="OBJECTIVE_COEFFICIENT" value="0.0"/>
		<parameter id="FLUX_VALUE" value="0.0" units="mmol_per_gDW_per_hr"/>
	</listOfParameters>
</kineticLaw>
</reaction>
<reaction id="r_23PDE7PP" name="2',3'-cyclic-nucleotide phosphodiesterase (AMP) (periplasm)" reversible="false">
<notes>
<html:p>GENE_ASSOCIATION: ( ECK4209 ) </html:p>
<html:p>PROTEIN_ASSOCIATION: ( ECK4209 ) </html:p>
<html:p>SUBSYSTEM: Nucleotide Salvage Pathway</html:p>
<html:p>PROTEIN_CLASS: 3.1.4.16</html:p>
</notes>
<listOfReactants>
	<speciesReference species="m_23camp_p" stoichiometry="1.000000"/>
	<speciesReference species="m_h2o_p" stoichiometry="1.000000"/>
</listOfReactants>
<listOfProducts>
	<speciesReference species="m_3amp_p" stoichiometry="1.000000"/>
	<speciesReference species="m_h_p" stoichiometry="1.000000"/>
</listOfProducts>
<kineticLaw>
	<math xmlns="http://www.w3.org/1998/Math/MathML">
			<ci> FLUX_VALUE </ci>
	</math>
	<listOfParameters>
		<parameter id="LOWER_BOUND" value="0" units="mmol_per_gDW_per_hr"/>
		<parameter id="UPPER_BOUND" value="1000" units="mmol_per_gDW_per_hr"/>
		<parameter id="OBJECTIVE_COEFFICIENT" value="0.0"/>
		<parameter id="FLUX_VALUE" value="0.0" units="mmol_per_gDW_per_hr"/>
	</listOfParameters>
</kineticLaw>
</reaction>
<reaction id="r_23PDE9PP" name="2',3'-cyclic-nucleotide phosphodiesterase (GMP) (periplasm)" reversible="false">
<notes>
<html:p>GENE_ASSOCIATION: ( ECK4209 ) </html:p>
<html:p>PROTEIN_ASSOCIATION: ( ECK4209 ) </html:p>
<html:p>SUBSYSTEM: Nucleotide Salvage Pathway</html:p>
<html:p>PROTEIN_CLASS: 3.1.4.16</html:p>
</notes>
<listOfReactants>
	<speciesReference species="m_23cgmp_p" stoichiometry="1.000000"/>
	<speciesReference species="m_h2o_p" stoichiometry="1.000000"/>
</listOfReactants>
<listOfProducts>
	<speciesReference species="m_3gmp_p" stoichiometry="1.000000"/>
	<speciesReference species="m_h_p" stoichiometry="1.000000"/>
</listOfProducts>
<kineticLaw>
	<math xmlns="http://www.w3.org/1998/Math/MathML">
			<ci> FLUX_VALUE </ci>
	</math>
	<listOfParameters>
		<parameter id="LOWER_BOUND" value="0" units="mmol_per_gDW_per_hr"/>
		<parameter id="UPPER_BOUND" value="1000" units="mmol_per_gDW_per_hr"/>
		<parameter id="OBJECTIVE_COEFFICIENT" value="0.0"/>
		<parameter id="FLUX_VALUE" value="0.0" units="mmol_per_gDW_per_hr"/>
	</listOfParameters>
</kineticLaw>
</reaction>
<reaction id="r_24DCOAR" name="2,4-dienoyl-CoA reductase, NADH and FMN-linked" reversible="true">
<notes>
<html:p>GENE_ASSOCIATION: ( ECK3071 ) </html:p>
<html:p>PROTEIN_ASSOCIATION: ( ECK3071 ) </html:p>
<html:p>SUBSYSTEM: Membrane Lipid Metabolism</html:p>
<html:p>PROTEIN_CLASS: None</html:p>
</notes>
<listOfReactants>
	<speciesReference species="m_dc2coa_c" stoichiometry="1.000000"/>
	<speciesReference species="m_h_c" stoichiometry="1.000000"/>
	<speciesReference species="m_nadph_c" stoichiometry="1.000000"/>
</listOfReactants>
<listOfProducts>
	<speciesReference species="m_dcacoa_c" stoichiometry="1.000000"/>
	<speciesReference species="m_nadp_c" stoichiometry="1.000000"/>
</listOfProducts>
<kineticLaw>
	<math xmlns="http://www.w3.org/1998/Math/MathML">
			<ci> FLUX_VALUE </ci>
	</math>
	<listOfParameters>
		<parameter id="LOWER_BOUND" value="-1000" units="mmol_per_gDW_per_hr"/>
		<parameter id="UPPER_BOUND" value="1000" units="mmol_per_gDW_per_hr"/>
		<parameter id="OBJECTIVE_COEFFICIENT" value="0.0"/>
		<parameter id="FLUX_VALUE" value="0.0" units="mmol_per_gDW_per_hr"/>
	</listOfParameters>
</kineticLaw>
</reaction>
<reaction id="r_26DAHTEX" name="meso-2,6-Diaminoheptanedioate transport via diffusion (extracellular to periplasm)" reversible="true">
<notes>
<html:p>GENE_ASSOCIATION: ( ECK0242 ) or ( ECK0920 ) or ( ECK1372 ) or ( ECK2207 ) </html:p>
<html:p>PROTEIN_ASSOCIATION: ( ECK0242 ) or ( ECK0920 ) or ( ECK1372 ) or ( ECK2207 ) </html:p>
<html:p>SUBSYSTEM: Transport, Outer Membrane Porin</html:p>
<html:p>PROTEIN_CLASS: None</html:p>
</notes>
<listOfReactants>
	<speciesReference species="m_26dap_m_e" stoichiometry="1.000000"/>
</listOfReactants>
<listOfProducts>
	<speciesReference species="m_26dap_m_p" stoichiometry="1.000000"/>
</listOfProducts>
<kineticLaw>
	<math xmlns="http://www.w3.org/1998/Math/MathML">
			<ci> FLUX_VALUE </ci>
	</math>
	<listOfParameters>
		<parameter id="LOWER_BOUND" value="-1000" units="mmol_per_gDW_per_hr"/>
		<parameter id="UPPER_BOUND" value="1000" units="mmol_per_gDW_per_hr"/>
		<parameter id="OBJECTIVE_COEFFICIENT" value="0.0"/>
		<parameter id="FLUX_VALUE" value="0.0" units="mmol_per_gDW_per_hr"/>
	</listOfParameters>
</kineticLaw>
</reaction>
<reaction id="r_2AGPA120TIPP" name="2-Acyl-sn-glycero-3-phosphatidate (n-C12:0) transporter via facilitated diffusion (periplasm)" reversible="false">
<notes>
<html:p>GENE_ASSOCIATION: ( ECK2831 ) </html:p>
<html:p>PROTEIN_ASSOCIATION: ( ECK2831 ) </html:p>
<html:p>SUBSYSTEM: Transport, Inner Membrane</html:p>
<html:p>PROTEIN_CLASS: None</html:p>
</notes>
<listOfReactants>
	<speciesReference species="m_2ddecg3p_p" stoichiometry="1.000000"/>
</listOfReactants>
<listOfProducts>
	<speciesReference species="m_2ddecg3p_c" stoichiometry="1.000000"/>
</listOfProducts>
<kineticLaw>
	<math xmlns="http://www.w3.org/1998/Math/MathML">
			<ci> FLUX_VALUE </ci>
	</math>
	<listOfParameters>
		<parameter id="LOWER_BOUND" value="0" units="mmol_per_gDW_per_hr"/>
		<parameter id="UPPER_BOUND" value="1000" units="mmol_per_gDW_per_hr"/>
		<parameter id="OBJECTIVE_COEFFICIENT" value="0.0"/>
		<parameter id="FLUX_VALUE" value="0.0" units="mmol_per_gDW_per_hr"/>
	</listOfParameters>
</kineticLaw>
</reaction>
<reaction id="r_2AGPA140TIPP" name="2-Acyl-sn-glycero-3-phosphatidate (n-C14:0) transporter via facilitated diffusion (periplasm)" reversible="false">
<notes>
<html:p>GENE_ASSOCIATION: ( ECK2831 ) </html:p>
<html:p>PROTEIN_ASSOCIATION: ( ECK2831 ) </html:p>
<html:p>SUBSYSTEM: Transport, Inner Membrane</html:p>
<html:p>PROTEIN_CLASS: None</html:p>
</notes>
<listOfReactants>
	<speciesReference species="m_2tdecg3p_p" stoichiometry="1.000000"/>
</listOfReactants>
<listOfProducts>
	<speciesReference species="m_2tdecg3p_c" stoichiometry="1.000000"/>
</listOfProducts>
<kineticLaw>
	<math xmlns="http://www.w3.org/1998/Math/MathML">
			<ci> FLUX_VALUE </ci>
	</math>
	<listOfParameters>
		<parameter id="LOWER_BOUND" value="0" units="mmol_per_gDW_per_hr"/>
		<parameter id="UPPER_BOUND" value="1000" units="mmol_per_gDW_per_hr"/>
		<parameter id="OBJECTIVE_COEFFICIENT" value="0.0"/>
		<parameter id="FLUX_VALUE" value="0.0" units="mmol_per_gDW_per_hr"/>
	</listOfParameters>
</kineticLaw>
</reaction>
<reaction id="r_2AGPA141TIPP" name="2-Acyl-sn-glycero-3-phosphatidate (n-C14:1) transporter via facilitated diffusion (periplasm)" reversible="false">
<notes>
<html:p>GENE_ASSOCIATION: ( ECK2831 ) </html:p>
<html:p>PROTEIN_ASSOCIATION: ( ECK2831 ) </html:p>
<html:p>SUBSYSTEM: Transport, Inner Membrane</html:p>
<html:p>PROTEIN_CLASS: None</html:p>
</notes>
<listOfReactants>
	<speciesReference species="m_2tdec7eg3p_p" stoichiometry="1.000000"/>
</listOfReactants>
<listOfProducts>
	<speciesReference species="m_2tdec7eg3p_c" stoichiometry="1.000000"/>
</listOfProducts>
<kineticLaw>
	<math xmlns="http://www.w3.org/1998/Math/MathML">
			<ci> FLUX_VALUE </ci>
	</math>
	<listOfParameters>
		<parameter id="LOWER_BOUND" value="0" units="mmol_per_gDW_per_hr"/>
		<parameter id="UPPER_BOUND" value="1000" units="mmol_per_gDW_per_hr"/>
		<parameter id="OBJECTIVE_COEFFICIENT" value="0.0"/>
		<parameter id="FLUX_VALUE" value="0.0" units="mmol_per_gDW_per_hr"/>
	</listOfParameters>
</kineticLaw>
</reaction>
<reaction id="r_2AGPA160TIPP" name="2-Acyl-sn-glycero-3-phosphatidate (n-C16:0) transporter via facilitated diffusion (periplasm)" reversible="false">
<notes>
<html:p>GENE_ASSOCIATION: ( ECK2831 ) </html:p>
<html:p>PROTEIN_ASSOCIATION: ( ECK2831 ) </html:p>
<html:p>SUBSYSTEM: Transport, Inner Membrane</html:p>
<html:p>PROTEIN_CLASS: None</html:p>
</notes>
<listOfReactants>
	<speciesReference species="m_2hdecg3p_p" stoichiometry="1.000000"/>
</listOfReactants>
<listOfProducts>
	<speciesReference species="m_2hdecg3p_c" stoichiometry="1.000000"/>
</listOfProducts>
<kineticLaw>
	<math xmlns="http://www.w3.org/1998/Math/MathML">
			<ci> FLUX_VALUE </ci>
	</math>
	<listOfParameters>
		<parameter id="LOWER_BOUND" value="0" units="mmol_per_gDW_per_hr"/>
		<parameter id="UPPER_BOUND" value="1000" units="mmol_per_gDW_per_hr"/>
		<parameter id="OBJECTIVE_COEFFICIENT" value="0.0"/>
		<parameter id="FLUX_VALUE" value="0.0" units="mmol_per_gDW_per_hr"/>
	</listOfParameters>
</kineticLaw>
</reaction>
<reaction id="r_2AGPA161TIPP" name="2-Acyl-sn-glycero-3-phosphatidate (n-C16:1) transporter via facilitated diffusion (periplasm)" reversible="false">
<notes>
<html:p>GENE_ASSOCIATION: ( ECK2831 ) </html:p>
<html:p>PROTEIN_ASSOCIATION: ( ECK2831 ) </html:p>
<html:p>SUBSYSTEM: Transport, Inner Membrane</html:p>
<html:p>PROTEIN_CLASS: None</html:p>
</notes>
<listOfReactants>
	<speciesReference species="m_2hdec9eg3p_p" stoichiometry="1.000000"/>
</listOfReactants>
<listOfProducts>
	<speciesReference species="m_2hdec9eg3p_c" stoichiometry="1.000000"/>
</listOfProducts>
<kineticLaw>
	<math xmlns="http://www.w3.org/1998/Math/MathML">
			<ci> FLUX_VALUE </ci>
	</math>
	<listOfParameters>
		<parameter id="LOWER_BOUND" value="0" units="mmol_per_gDW_per_hr"/>
		<parameter id="UPPER_BOUND" value="1000" units="mmol_per_gDW_per_hr"/>
		<parameter id="OBJECTIVE_COEFFICIENT" value="0.0"/>
		<parameter id="FLUX_VALUE" value="0.0" units="mmol_per_gDW_per_hr"/>
	</listOfParameters>
</kineticLaw>
</reaction>
<reaction id="r_2AGPA180TIPP" name="2-Acyl-sn-glycero-3-phosphatidate (n-C18:0) transporter via facilitated diffusion (periplasm)" reversible="false">
<notes>
<html:p>GENE_ASSOCIATION: ( ECK2831 ) </html:p>
<html:p>PROTEIN_ASSOCIATION: ( ECK2831 ) </html:p>
<html:p>SUBSYSTEM: Transport, Inner Membrane</html:p>
<html:p>PROTEIN_CLASS: None</html:p>
</notes>
<listOfReactants>
	<speciesReference species="m_2odecg3p_p" stoichiometry="1.000000"/>
</listOfReactants>
<listOfProducts>
	<speciesReference species="m_2odecg3p_c" stoichiometry="1.000000"/>
</listOfProducts>
<kineticLaw>
	<math xmlns="http://www.w3.org/1998/Math/MathML">
			<ci> FLUX_VALUE </ci>
	</math>
	<listOfParameters>
		<parameter id="LOWER_BOUND" value="0" units="mmol_per_gDW_per_hr"/>
		<parameter id="UPPER_BOUND" value="1000" units="mmol_per_gDW_per_hr"/>
		<parameter id="OBJECTIVE_COEFFICIENT" value="0.0"/>
		<parameter id="FLUX_VALUE" value="0.0" units="mmol_per_gDW_per_hr"/>
	</listOfParameters>
</kineticLaw>
</reaction>
<reaction id="r_2AGPA181TIPP" name="2-Acyl-sn-glycero-3-phosphatidate (n-C18:1) transporter via facilitated diffusion (periplasm)" reversible="false">
<notes>
<html:p>GENE_ASSOCIATION: ( ECK2831 ) </html:p>
<html:p>PROTEIN_ASSOCIATION: ( ECK2831 ) </html:p>
<html:p>SUBSYSTEM: Transport, Inner Membrane</html:p>
<html:p>PROTEIN_CLASS: None</html:p>
</notes>
<listOfReactants>
	<speciesReference species="m_2odec11eg3p_p" stoichiometry="1.000000"/>
</listOfReactants>
<listOfProducts>
	<speciesReference species="m_2odec11eg3p_c" stoichiometry="1.000000"/>
</listOfProducts>
<kineticLaw>
	<math xmlns="http://www.w3.org/1998/Math/MathML">
			<ci> FLUX_VALUE </ci>
	</math>
	<listOfParameters>
		<parameter id="LOWER_BOUND" value="0" units="mmol_per_gDW_per_hr"/>
		<parameter id="UPPER_BOUND" value="1000" units="mmol_per_gDW_per_hr"/>
		<parameter id="OBJECTIVE_COEFFICIENT" value="0.0"/>
		<parameter id="FLUX_VALUE" value="0.0" units="mmol_per_gDW_per_hr"/>
	</listOfParameters>
</kineticLaw>
</reaction>
<reaction id="r_2AGPE120TIPP" name="2-Acyl-sn-glycero-3-phosphoethanolamine (n-C12:0) transporter via facilitated diffusion (periplasm)" reversible="false">
<notes>
<html:p>GENE_ASSOCIATION: ( ECK2831 ) </html:p>
<html:p>PROTEIN_ASSOCIATION: ( ECK2831 ) </html:p>
<html:p>SUBSYSTEM: Transport, Inner Membrane</html:p>
<html:p>PROTEIN_CLASS: None</html:p>
</notes>
<listOfReactants>
	<speciesReference species="m_2agpe120_p" stoichiometry="1.000000"/>
</listOfReactants>
<listOfProducts>
	<speciesReference species="m_2agpe120_c" stoichiometry="1.000000"/>
</listOfProducts>
<kineticLaw>
	<math xmlns="http://www.w3.org/1998/Math/MathML">
			<ci> FLUX_VALUE </ci>
	</math>
	<listOfParameters>
		<parameter id="LOWER_BOUND" value="0" units="mmol_per_gDW_per_hr"/>
		<parameter id="UPPER_BOUND" value="1000" units="mmol_per_gDW_per_hr"/>
		<parameter id="OBJECTIVE_COEFFICIENT" value="0.0"/>
		<parameter id="FLUX_VALUE" value="0.0" units="mmol_per_gDW_per_hr"/>
	</listOfParameters>
</kineticLaw>
</reaction>
<reaction id="r_2AGPE140TIPP" name="2-Acyl-sn-glycero-3-phosphoethanolamine (n-C14:0) transporter via facilitated diffusion (periplasm)" reversible="false">
<notes>
<html:p>GENE_ASSOCIATION: ( ECK2831 ) </html:p>
<html:p>PROTEIN_ASSOCIATION: ( ECK2831 ) </html:p>
<html:p>SUBSYSTEM: Transport, Inner Membrane</html:p>
<html:p>PROTEIN_CLASS: None</html:p>
</notes>
<listOfReactants>
	<speciesReference species="m_2agpe140_p" stoichiometry="1.000000"/>
</listOfReactants>
<listOfProducts>
	<speciesReference species="m_2agpe140_c" stoichiometry="1.000000"/>
</listOfProducts>
<kineticLaw>
	<math xmlns="http://www.w3.org/1998/Math/MathML">
			<ci> FLUX_VALUE </ci>
	</math>
	<listOfParameters>
		<parameter id="LOWER_BOUND" value="0" units="mmol_per_gDW_per_hr"/>
		<parameter id="UPPER_BOUND" value="1000" units="mmol_per_gDW_per_hr"/>
		<parameter id="OBJECTIVE_COEFFICIENT" value="0.0"/>
		<parameter id="FLUX_VALUE" value="0.0" units="mmol_per_gDW_per_hr"/>
	</listOfParameters>
</kineticLaw>
</reaction>
<reaction id="r_2AGPE141TIPP" name="2-Acyl-sn-glycero-3-phosphoethanolamine (n-C14:1) transporter via facilitated diffusion (periplasm)" reversible="false">
<notes>
<html:p>GENE_ASSOCIATION: ( ECK2831 ) </html:p>
<html:p>PROTEIN_ASSOCIATION: ( ECK2831 ) </html:p>
<html:p>SUBSYSTEM: Transport, Inner Membrane</html:p>
<html:p>PROTEIN_CLASS: None</html:p>
</notes>
<listOfReactants>
	<speciesReference species="m_2agpe141_p" stoichiometry="1.000000"/>
</listOfReactants>
<listOfProducts>
	<speciesReference species="m_2agpe141_c" stoichiometry="1.000000"/>
</listOfProducts>
<kineticLaw>
	<math xmlns="http://www.w3.org/1998/Math/MathML">
			<ci> FLUX_VALUE </ci>
	</math>
	<listOfParameters>
		<parameter id="LOWER_BOUND" value="0" units="mmol_per_gDW_per_hr"/>
		<parameter id="UPPER_BOUND" value="1000" units="mmol_per_gDW_per_hr"/>
		<parameter id="OBJECTIVE_COEFFICIENT" value="0.0"/>
		<parameter id="FLUX_VALUE" value="0.0" units="mmol_per_gDW_per_hr"/>
	</listOfParameters>
</kineticLaw>
</reaction>
<reaction id="r_2AGPE160TIPP" name="2-Acyl-sn-glycero-3-phosphoethanolamine (n-C16:0) transporter via facilitated diffusion (periplasm)" reversible="false">
<notes>
<html:p>GENE_ASSOCIATION: ( ECK2831 ) </html:p>
<html:p>PROTEIN_ASSOCIATION: ( ECK2831 ) </html:p>
<html:p>SUBSYSTEM: Transport, Inner Membrane</html:p>
<html:p>PROTEIN_CLASS: None</html:p>
</notes>
<listOfReactants>
	<speciesReference species="m_2agpe160_p" stoichiometry="1.000000"/>
</listOfReactants>
<listOfProducts>
	<speciesReference species="m_2agpe160_c" stoichiometry="1.000000"/>
</listOfProducts>
<kineticLaw>
	<math xmlns="http://www.w3.org/1998/Math/MathML">
			<ci> FLUX_VALUE </ci>
	</math>
	<listOfParameters>
		<parameter id="LOWER_BOUND" value="0" units="mmol_per_gDW_per_hr"/>
		<parameter id="UPPER_BOUND" value="1000" units="mmol_per_gDW_per_hr"/>
		<parameter id="OBJECTIVE_COEFFICIENT" value="0.0"/>
		<parameter id="FLUX_VALUE" value="0.0" units="mmol_per_gDW_per_hr"/>
	</listOfParameters>
</kineticLaw>
</reaction>
<reaction id="r_2AGPE161TIPP" name="2-Acyl-sn-glycero-3-phosphoethanolamine (n-C16:1) transporter via facilitated diffusion (periplasm)" reversible="false">
<notes>
<html:p>GENE_ASSOCIATION: ( ECK2831 ) </html:p>
<html:p>PROTEIN_ASSOCIATION: ( ECK2831 ) </html:p>
<html:p>SUBSYSTEM: Transport, Inner Membrane</html:p>
<html:p>PROTEIN_CLASS: None</html:p>
</notes>
<listOfReactants>
	<speciesReference species="m_2agpe161_p" stoichiometry="1.000000"/>
</listOfReactants>
<listOfProducts>
	<speciesReference species="m_2agpe161_c" stoichiometry="1.000000"/>
</listOfProducts>
<kineticLaw>
	<math xmlns="http://www.w3.org/1998/Math/MathML">
			<ci> FLUX_VALUE </ci>
	</math>
	<listOfParameters>
		<parameter id="LOWER_BOUND" value="0" units="mmol_per_gDW_per_hr"/>
		<parameter id="UPPER_BOUND" value="1000" units="mmol_per_gDW_per_hr"/>
		<parameter id="OBJECTIVE_COEFFICIENT" value="0.0"/>
		<parameter id="FLUX_VALUE" value="0.0" units="mmol_per_gDW_per_hr"/>
	</listOfParameters>
</kineticLaw>
</reaction>
<reaction id="r_2AGPE180TIPP" name="2-Acyl-sn-glycero-3-phosphoethanolamine (n-C18:0) transporter via facilitated diffusion (periplasm)" reversible="false">
<notes>
<html:p>GENE_ASSOCIATION: ( ECK2831 ) </html:p>
<html:p>PROTEIN_ASSOCIATION: ( ECK2831 ) </html:p>
<html:p>SUBSYSTEM: Transport, Inner Membrane</html:p>
<html:p>PROTEIN_CLASS: None</html:p>
</notes>
<listOfReactants>
	<speciesReference species="m_2agpe180_p" stoichiometry="1.000000"/>
</listOfReactants>
<listOfProducts>
	<speciesReference species="m_2agpe180_c" stoichiometry="1.000000"/>
</listOfProducts>
<kineticLaw>
	<math xmlns="http://www.w3.org/1998/Math/MathML">
			<ci> FLUX_VALUE </ci>
	</math>
	<listOfParameters>
		<parameter id="LOWER_BOUND" value="0" units="mmol_per_gDW_per_hr"/>
		<parameter id="UPPER_BOUND" value="1000" units="mmol_per_gDW_per_hr"/>
		<parameter id="OBJECTIVE_COEFFICIENT" value="0.0"/>
		<parameter id="FLUX_VALUE" value="0.0" units="mmol_per_gDW_per_hr"/>
	</listOfParameters>
</kineticLaw>
</reaction>
<reaction id="r_2AGPE181TIPP" name="2-Acyl-sn-glycero-3-phosphoethanolamine (n-C18:1) transporter via facilitated diffusion (periplasm)" reversible="false">
<notes>
<html:p>GENE_ASSOCIATION: ( ECK2831 ) </html:p>
<html:p>PROTEIN_ASSOCIATION: ( ECK2831 ) </html:p>
<html:p>SUBSYSTEM: Transport, Inner Membrane</html:p>
<html:p>PROTEIN_CLASS: None</html:p>
</notes>
<listOfReactants>
	<speciesReference species="m_2agpe181_p" stoichiometry="1.000000"/>
</listOfReactants>
<listOfProducts>
	<speciesReference species="m_2agpe181_c" stoichiometry="1.000000"/>
</listOfProducts>
<kineticLaw>
	<math xmlns="http://www.w3.org/1998/Math/MathML">
			<ci> FLUX_VALUE </ci>
	</math>
	<listOfParameters>
		<parameter id="LOWER_BOUND" value="0" units="mmol_per_gDW_per_hr"/>
		<parameter id="UPPER_BOUND" value="1000" units="mmol_per_gDW_per_hr"/>
		<parameter id="OBJECTIVE_COEFFICIENT" value="0.0"/>
		<parameter id="FLUX_VALUE" value="0.0" units="mmol_per_gDW_per_hr"/>
	</listOfParameters>
</kineticLaw>
</reaction>
<reaction id="r_2AGPEAT120" name="2-acyl-glycerophospho-ethanolamine acyltransferase (n-C12:0)" reversible="false">
<notes>
<html:p>GENE_ASSOCIATION: ( ECK2832 ) </html:p>
<html:p>PROTEIN_ASSOCIATION: ( ECK2832 ) </html:p>
<html:p>SUBSYSTEM: Glycerophospholipid Metabolism</html:p>
<html:p>PROTEIN_CLASS: 2.3.1.40</html:p>
</notes>
<listOfReactants>
	<speciesReference species="m_2agpe120_c" stoichiometry="1.000000"/>
	<speciesReference species="m_atp_c" stoichiometry="1.000000"/>
	<speciesReference species="m_ddca_c" stoichiometry="1.000000"/>
</listOfReactants>
<listOfProducts>
	<speciesReference species="m_amp_c" stoichiometry="1.000000"/>
	<speciesReference species="m_pe120_c" stoichiometry="1.000000"/>
	<speciesReference species="m_ppi_c" stoichiometry="1.000000"/>
</listOfProducts>
<kineticLaw>
	<math xmlns="http://www.w3.org/1998/Math/MathML">
			<ci> FLUX_VALUE </ci>
	</math>
	<listOfParameters>
		<parameter id="LOWER_BOUND" value="0" units="mmol_per_gDW_per_hr"/>
		<parameter id="UPPER_BOUND" value="1000" units="mmol_per_gDW_per_hr"/>
		<parameter id="OBJECTIVE_COEFFICIENT" value="0.0"/>
		<parameter id="FLUX_VALUE" value="0.0" units="mmol_per_gDW_per_hr"/>
	</listOfParameters>
</kineticLaw>
</reaction>
<reaction id="r_2AGPEAT140" name="2-acyl-glycerophospho-ethanolamine acyltransferase (n-C14:0)" reversible="false">
<notes>
<html:p>GENE_ASSOCIATION: ( ECK2832 ) </html:p>
<html:p>PROTEIN_ASSOCIATION: ( ECK2832 ) </html:p>
<html:p>SUBSYSTEM: Glycerophospholipid Metabolism</html:p>
<html:p>PROTEIN_CLASS: 2.3.1.40</html:p>
</notes>
<listOfReactants>
	<speciesReference species="m_2agpe140_c" stoichiometry="1.000000"/>
	<speciesReference species="m_atp_c" stoichiometry="1.000000"/>
	<speciesReference species="m_ttdca_c" stoichiometry="1.000000"/>
</listOfReactants>
<listOfProducts>
	<speciesReference species="m_amp_c" stoichiometry="1.000000"/>
	<speciesReference species="m_pe140_c" stoichiometry="1.000000"/>
	<speciesReference species="m_ppi_c" stoichiometry="1.000000"/>
</listOfProducts>
<kineticLaw>
	<math xmlns="http://www.w3.org/1998/Math/MathML">
			<ci> FLUX_VALUE </ci>
	</math>
	<listOfParameters>
		<parameter id="LOWER_BOUND" value="0" units="mmol_per_gDW_per_hr"/>
		<parameter id="UPPER_BOUND" value="1000" units="mmol_per_gDW_per_hr"/>
		<parameter id="OBJECTIVE_COEFFICIENT" value="0.0"/>
		<parameter id="FLUX_VALUE" value="0.0" units="mmol_per_gDW_per_hr"/>
	</listOfParameters>
</kineticLaw>
</reaction>
<reaction id="r_2AGPEAT141" name="2-acyl-glycerophospho-ethanolamine acyltransferase (n-C14:1)" reversible="false">
<notes>
<html:p>GENE_ASSOCIATION: ( ECK2832 ) </html:p>
<html:p>PROTEIN_ASSOCIATION: ( ECK2832 ) </html:p>
<html:p>SUBSYSTEM: Glycerophospholipid Metabolism</html:p>
<html:p>PROTEIN_CLASS: 2.3.1.40</html:p>
</notes>
<listOfReactants>
	<speciesReference species="m_2agpe141_c" stoichiometry="1.000000"/>
	<speciesReference species="m_atp_c" stoichiometry="1.000000"/>
	<speciesReference species="m_ttdcea_c" stoichiometry="1.000000"/>
</listOfReactants>
<listOfProducts>
	<speciesReference species="m_amp_c" stoichiometry="1.000000"/>
	<speciesReference species="m_pe141_c" stoichiometry="1.000000"/>
	<speciesReference species="m_ppi_c" stoichiometry="1.000000"/>
</listOfProducts>
<kineticLaw>
	<math xmlns="http://www.w3.org/1998/Math/MathML">
			<ci> FLUX_VALUE </ci>
	</math>
	<listOfParameters>
		<parameter id="LOWER_BOUND" value="0" units="mmol_per_gDW_per_hr"/>
		<parameter id="UPPER_BOUND" value="1000" units="mmol_per_gDW_per_hr"/>
		<parameter id="OBJECTIVE_COEFFICIENT" value="0.0"/>
		<parameter id="FLUX_VALUE" value="0.0" units="mmol_per_gDW_per_hr"/>
	</listOfParameters>
</kineticLaw>
</reaction>
<reaction id="r_2AGPEAT160" name="2-acyl-glycerophospho-ethanolamine acyltransferase (n-C16:0)" reversible="false">
<notes>
<html:p>GENE_ASSOCIATION: ( ECK2832 ) </html:p>
<html:p>PROTEIN_ASSOCIATION: ( ECK2832 ) </html:p>
<html:p>SUBSYSTEM: Glycerophospholipid Metabolism</html:p>
<html:p>PROTEIN_CLASS: 2.3.1.40</html:p>
</notes>
<listOfReactants>
	<speciesReference species="m_2agpe160_c" stoichiometry="1.000000"/>
	<speciesReference species="m_atp_c" stoichiometry="1.000000"/>
	<speciesReference species="m_hdca_c" stoichiometry="1.000000"/>
</listOfReactants>
<listOfProducts>
	<speciesReference species="m_amp_c" stoichiometry="1.000000"/>
	<speciesReference species="m_pe160_c" stoichiometry="1.000000"/>
	<speciesReference species="m_ppi_c" stoichiometry="1.000000"/>
</listOfProducts>
<kineticLaw>
	<math xmlns="http://www.w3.org/1998/Math/MathML">
			<ci> FLUX_VALUE </ci>
	</math>
	<listOfParameters>
		<parameter id="LOWER_BOUND" value="0" units="mmol_per_gDW_per_hr"/>
		<parameter id="UPPER_BOUND" value="1000" units="mmol_per_gDW_per_hr"/>
		<parameter id="OBJECTIVE_COEFFICIENT" value="0.0"/>
		<parameter id="FLUX_VALUE" value="0.0" units="mmol_per_gDW_per_hr"/>
	</listOfParameters>
</kineticLaw>
</reaction>
<reaction id="r_2AGPEAT161" name="2-acyl-glycerophospho-ethanolamine acyltransferase (n-C16:1)" reversible="false">
<notes>
<html:p>GENE_ASSOCIATION: ( ECK2832 ) </html:p>
<html:p>PROTEIN_ASSOCIATION: ( ECK2832 ) </html:p>
<html:p>SUBSYSTEM: Glycerophospholipid Metabolism</html:p>
<html:p>PROTEIN_CLASS: 2.3.1.40</html:p>
</notes>
<listOfReactants>
	<speciesReference species="m_2agpe161_c" stoichiometry="1.000000"/>
	<speciesReference species="m_atp_c" stoichiometry="1.000000"/>
	<speciesReference species="m_hdcea_c" stoichiometry="1.000000"/>
</listOfReactants>
<listOfProducts>
	<speciesReference species="m_amp_c" stoichiometry="1.000000"/>
	<speciesReference species="m_pe161_c" stoichiometry="1.000000"/>
	<speciesReference species="m_ppi_c" stoichiometry="1.000000"/>
</listOfProducts>
<kineticLaw>
	<math xmlns="http://www.w3.org/1998/Math/MathML">
			<ci> FLUX_VALUE </ci>
	</math>
	<listOfParameters>
		<parameter id="LOWER_BOUND" value="0" units="mmol_per_gDW_per_hr"/>
		<parameter id="UPPER_BOUND" value="1000" units="mmol_per_gDW_per_hr"/>
		<parameter id="OBJECTIVE_COEFFICIENT" value="0.0"/>
		<parameter id="FLUX_VALUE" value="0.0" units="mmol_per_gDW_per_hr"/>
	</listOfParameters>
</kineticLaw>
</reaction>
<reaction id="r_2AGPEAT180" name="2-acyl-glycerophospho-ethanolamine acyltransferase (n-C18:0)" reversible="false">
<notes>
<html:p>GENE_ASSOCIATION: ( ECK2832 ) </html:p>
<html:p>PROTEIN_ASSOCIATION: ( ECK2832 ) </html:p>
<html:p>SUBSYSTEM: Glycerophospholipid Metabolism</html:p>
<html:p>PROTEIN_CLASS: 2.3.1.40</html:p>
</notes>
<listOfReactants>
	<speciesReference species="m_2agpe180_c" stoichiometry="1.000000"/>
	<speciesReference species="m_atp_c" stoichiometry="1.000000"/>
	<speciesReference species="m_ocdca_c" stoichiometry="1.000000"/>
</listOfReactants>
<listOfProducts>
	<speciesReference species="m_amp_c" stoichiometry="1.000000"/>
	<speciesReference species="m_pe180_c" stoichiometry="1.000000"/>
	<speciesReference species="m_ppi_c" stoichiometry="1.000000"/>
</listOfProducts>
<kineticLaw>
	<math xmlns="http://www.w3.org/1998/Math/MathML">
			<ci> FLUX_VALUE </ci>
	</math>
	<listOfParameters>
		<parameter id="LOWER_BOUND" value="0" units="mmol_per_gDW_per_hr"/>
		<parameter id="UPPER_BOUND" value="1000" units="mmol_per_gDW_per_hr"/>
		<parameter id="OBJECTIVE_COEFFICIENT" value="0.0"/>
		<parameter id="FLUX_VALUE" value="0.0" units="mmol_per_gDW_per_hr"/>
	</listOfParameters>
</kineticLaw>
</reaction>
<reaction id="r_2AGPEAT181" name="2-acyl-glycerophospho-ethanolamine acyltransferase (n-C18:1)" reversible="false">
<notes>
<html:p>GENE_ASSOCIATION: ( ECK2832 ) </html:p>
<html:p>PROTEIN_ASSOCIATION: ( ECK2832 ) </html:p>
<html:p>SUBSYSTEM: Glycerophospholipid Metabolism</html:p>
<html:p>PROTEIN_CLASS: 2.3.1.40</html:p>
</notes>
<listOfReactants>
	<speciesReference species="m_2agpe181_c" stoichiometry="1.000000"/>
	<speciesReference species="m_atp_c" stoichiometry="1.000000"/>
	<speciesReference species="m_ocdcea_c" stoichiometry="1.000000"/>
</listOfReactants>
<listOfProducts>
	<speciesReference species="m_amp_c" stoichiometry="1.000000"/>
	<speciesReference species="m_pe181_c" stoichiometry="1.000000"/>
	<speciesReference species="m_ppi_c" stoichiometry="1.000000"/>
</listOfProducts>
<kineticLaw>
	<math xmlns="http://www.w3.org/1998/Math/MathML">
			<ci> FLUX_VALUE </ci>
	</math>
	<listOfParameters>
		<parameter id="LOWER_BOUND" value="0" units="mmol_per_gDW_per_hr"/>
		<parameter id="UPPER_BOUND" value="1000" units="mmol_per_gDW_per_hr"/>
		<parameter id="OBJECTIVE_COEFFICIENT" value="0.0"/>
		<parameter id="FLUX_VALUE" value="0.0" units="mmol_per_gDW_per_hr"/>
	</listOfParameters>
</kineticLaw>
</reaction>
<reaction id="r_2AGPG120TIPP" name="2-Acyl-sn-glycero-3-phosphoglycerol (n-C12:0) transporter via facilitated diffusion (periplasm)" reversible="false">
<notes>
<html:p>GENE_ASSOCIATION: ( ECK2831 ) </html:p>
<html:p>PROTEIN_ASSOCIATION: ( ECK2831 ) </html:p>
<html:p>SUBSYSTEM: Transport, Inner Membrane</html:p>
<html:p>PROTEIN_CLASS: None</html:p>
</notes>
<listOfReactants>
	<speciesReference species="m_2agpg120_p" stoichiometry="1.000000"/>
</listOfReactants>
<listOfProducts>
	<speciesReference species="m_2agpg120_c" stoichiometry="1.000000"/>
</listOfProducts>
<kineticLaw>
	<math xmlns="http://www.w3.org/1998/Math/MathML">
			<ci> FLUX_VALUE </ci>
	</math>
	<listOfParameters>
		<parameter id="LOWER_BOUND" value="0" units="mmol_per_gDW_per_hr"/>
		<parameter id="UPPER_BOUND" value="1000" units="mmol_per_gDW_per_hr"/>
		<parameter id="OBJECTIVE_COEFFICIENT" value="0.0"/>
		<parameter id="FLUX_VALUE" value="0.0" units="mmol_per_gDW_per_hr"/>
	</listOfParameters>
</kineticLaw>
</reaction>
<reaction id="r_2AGPG140TIPP" name="2-Acyl-sn-glycero-3-phosphoglycerol (n-C14:0) transporter via facilitated diffusion (periplasm)" reversible="false">
<notes>
<html:p>GENE_ASSOCIATION: ( ECK2831 ) </html:p>
<html:p>PROTEIN_ASSOCIATION: ( ECK2831 ) </html:p>
<html:p>SUBSYSTEM: Transport, Inner Membrane</html:p>
<html:p>PROTEIN_CLASS: None</html:p>
</notes>
<listOfReactants>
	<speciesReference species="m_2agpg140_p" stoichiometry="1.000000"/>
</listOfReactants>
<listOfProducts>
	<speciesReference species="m_2agpg140_c" stoichiometry="1.000000"/>
</listOfProducts>
<kineticLaw>
	<math xmlns="http://www.w3.org/1998/Math/MathML">
			<ci> FLUX_VALUE </ci>
	</math>
	<listOfParameters>
		<parameter id="LOWER_BOUND" value="0" units="mmol_per_gDW_per_hr"/>
		<parameter id="UPPER_BOUND" value="1000" units="mmol_per_gDW_per_hr"/>
		<parameter id="OBJECTIVE_COEFFICIENT" value="0.0"/>
		<parameter id="FLUX_VALUE" value="0.0" units="mmol_per_gDW_per_hr"/>
	</listOfParameters>
</kineticLaw>
</reaction>
<reaction id="r_2AGPG141TIPP" name="2-Acyl-sn-glycero-3-phosphoglycerol (n-C14:1) transporter via facilitated diffusion (periplasm)" reversible="false">
<notes>
<html:p>GENE_ASSOCIATION: ( ECK2831 ) </html:p>
<html:p>PROTEIN_ASSOCIATION: ( ECK2831 ) </html:p>
<html:p>SUBSYSTEM: Transport, Inner Membrane</html:p>
<html:p>PROTEIN_CLASS: None</html:p>
</notes>
<listOfReactants>
	<speciesReference species="m_2agpg141_p" stoichiometry="1.000000"/>
</listOfReactants>
<listOfProducts>
	<speciesReference species="m_2agpg141_c" stoichiometry="1.000000"/>
</listOfProducts>
<kineticLaw>
	<math xmlns="http://www.w3.org/1998/Math/MathML">
			<ci> FLUX_VALUE </ci>
	</math>
	<listOfParameters>
		<parameter id="LOWER_BOUND" value="0" units="mmol_per_gDW_per_hr"/>
		<parameter id="UPPER_BOUND" value="1000" units="mmol_per_gDW_per_hr"/>
		<parameter id="OBJECTIVE_COEFFICIENT" value="0.0"/>
		<parameter id="FLUX_VALUE" value="0.0" units="mmol_per_gDW_per_hr"/>
	</listOfParameters>
</kineticLaw>
</reaction>
<reaction id="r_2AGPG160TIPP" name="2-Acyl-sn-glycero-3-phosphoglycerol (n-C16:0) transporter via facilitated diffusion (periplasm)" reversible="false">
<notes>
<html:p>GENE_ASSOCIATION: ( ECK2831 ) </html:p>
<html:p>PROTEIN_ASSOCIATION: ( ECK2831 ) </html:p>
<html:p>SUBSYSTEM: Transport, Inner Membrane</html:p>
<html:p>PROTEIN_CLASS: None</html:p>
</notes>
<listOfReactants>
	<speciesReference species="m_2agpg160_p" stoichiometry="1.000000"/>
</listOfReactants>
<listOfProducts>
	<speciesReference species="m_2agpg160_c" stoichiometry="1.000000"/>
</listOfProducts>
<kineticLaw>
	<math xmlns="http://www.w3.org/1998/Math/MathML">
			<ci> FLUX_VALUE </ci>
	</math>
	<listOfParameters>
		<parameter id="LOWER_BOUND" value="0" units="mmol_per_gDW_per_hr"/>
		<parameter id="UPPER_BOUND" value="1000" units="mmol_per_gDW_per_hr"/>
		<parameter id="OBJECTIVE_COEFFICIENT" value="0.0"/>
		<parameter id="FLUX_VALUE" value="0.0" units="mmol_per_gDW_per_hr"/>
	</listOfParameters>
</kineticLaw>
</reaction>
<reaction id="r_2AGPG161TIPP" name="2-Acyl-sn-glycero-3-phosphoglycerol (n-C16:1) transporter via facilitated diffusion (periplasm)" reversible="false">
<notes>
<html:p>GENE_ASSOCIATION: ( ECK2831 ) </html:p>
<html:p>PROTEIN_ASSOCIATION: ( ECK2831 ) </html:p>
<html:p>SUBSYSTEM: Transport, Inner Membrane</html:p>
<html:p>PROTEIN_CLASS: None</html:p>
</notes>
<listOfReactants>
	<speciesReference species="m_2agpg161_p" stoichiometry="1.000000"/>
</listOfReactants>
<listOfProducts>
	<speciesReference species="m_2agpg161_c" stoichiometry="1.000000"/>
</listOfProducts>
<kineticLaw>
	<math xmlns="http://www.w3.org/1998/Math/MathML">
			<ci> FLUX_VALUE </ci>
	</math>
	<listOfParameters>
		<parameter id="LOWER_BOUND" value="0" units="mmol_per_gDW_per_hr"/>
		<parameter id="UPPER_BOUND" value="1000" units="mmol_per_gDW_per_hr"/>
		<parameter id="OBJECTIVE_COEFFICIENT" value="0.0"/>
		<parameter id="FLUX_VALUE" value="0.0" units="mmol_per_gDW_per_hr"/>
	</listOfParameters>
</kineticLaw>
</reaction>
<reaction id="r_2AGPG180TIPP" name="2-Acyl-sn-glycero-3-phosphoglycerol (n-C18:0) transporter via facilitated diffusion (periplasm)" reversible="false">
<notes>
<html:p>GENE_ASSOCIATION: ( ECK2831 ) </html:p>
<html:p>PROTEIN_ASSOCIATION: ( ECK2831 ) </html:p>
<html:p>SUBSYSTEM: Transport, Inner Membrane</html:p>
<html:p>PROTEIN_CLASS: None</html:p>
</notes>
<listOfReactants>
	<speciesReference species="m_2agpg180_p" stoichiometry="1.000000"/>
</listOfReactants>
<listOfProducts>
	<speciesReference species="m_2agpg180_c" stoichiometry="1.000000"/>
</listOfProducts>
<kineticLaw>
	<math xmlns="http://www.w3.org/1998/Math/MathML">
			<ci> FLUX_VALUE </ci>
	</math>
	<listOfParameters>
		<parameter id="LOWER_BOUND" value="0" units="mmol_per_gDW_per_hr"/>
		<parameter id="UPPER_BOUND" value="1000" units="mmol_per_gDW_per_hr"/>
		<parameter id="OBJECTIVE_COEFFICIENT" value="0.0"/>
		<parameter id="FLUX_VALUE" value="0.0" units="mmol_per_gDW_per_hr"/>
	</listOfParameters>
</kineticLaw>
</reaction>
<reaction id="r_2AGPG181TIPP" name="2-Acyl-sn-glycero-3-phosphoglycerol (n-C18:1) transporter via facilitated diffusion (periplasm)" reversible="false">
<notes>
<html:p>GENE_ASSOCIATION: ( ECK2831 ) </html:p>
<html:p>PROTEIN_ASSOCIATION: ( ECK2831 ) </html:p>
<html:p>SUBSYSTEM: Transport, Inner Membrane</html:p>
<html:p>PROTEIN_CLASS: None</html:p>
</notes>
<listOfReactants>
	<speciesReference species="m_2agpg181_p" stoichiometry="1.000000"/>
</listOfReactants>
<listOfProducts>
	<speciesReference species="m_2agpg181_c" stoichiometry="1.000000"/>
</listOfProducts>
<kineticLaw>
	<math xmlns="http://www.w3.org/1998/Math/MathML">
			<ci> FLUX_VALUE </ci>
	</math>
	<listOfParameters>
		<parameter id="LOWER_BOUND" value="0" units="mmol_per_gDW_per_hr"/>
		<parameter id="UPPER_BOUND" value="1000" units="mmol_per_gDW_per_hr"/>
		<parameter id="OBJECTIVE_COEFFICIENT" value="0.0"/>
		<parameter id="FLUX_VALUE" value="0.0" units="mmol_per_gDW_per_hr"/>
	</listOfParameters>
</kineticLaw>
</reaction>
<reaction id="r_2AGPGAT120" name="2-acyl-glycerophospho-glycerol acyltransferase (n-C12:0)" reversible="false">
<notes>
<html:p>GENE_ASSOCIATION: ( ECK2832 ) </html:p>
<html:p>PROTEIN_ASSOCIATION: ( ECK2832 ) </html:p>
<html:p>SUBSYSTEM: Glycerophospholipid Metabolism</html:p>
<html:p>PROTEIN_CLASS: 2.3.1.40</html:p>
</notes>
<listOfReactants>
	<speciesReference species="m_2agpg120_c" stoichiometry="1.000000"/>
	<speciesReference species="m_atp_c" stoichiometry="1.000000"/>
	<speciesReference species="m_ddca_c" stoichiometry="1.000000"/>
</listOfReactants>
<listOfProducts>
	<speciesReference species="m_amp_c" stoichiometry="1.000000"/>
	<speciesReference species="m_pg120_c" stoichiometry="1.000000"/>
	<speciesReference species="m_ppi_c" stoichiometry="1.000000"/>
</listOfProducts>
<kineticLaw>
	<math xmlns="http://www.w3.org/1998/Math/MathML">
			<ci> FLUX_VALUE </ci>
	</math>
	<listOfParameters>
		<parameter id="LOWER_BOUND" value="0" units="mmol_per_gDW_per_hr"/>
		<parameter id="UPPER_BOUND" value="1000" units="mmol_per_gDW_per_hr"/>
		<parameter id="OBJECTIVE_COEFFICIENT" value="0.0"/>
		<parameter id="FLUX_VALUE" value="0.0" units="mmol_per_gDW_per_hr"/>
	</listOfParameters>
</kineticLaw>
</reaction>
<reaction id="r_2AGPGAT140" name="2-acyl-glycerophospho-glycerol acyltransferase (n-C14:0)" reversible="false">
<notes>
<html:p>GENE_ASSOCIATION: ( ECK2832 ) </html:p>
<html:p>PROTEIN_ASSOCIATION: ( ECK2832 ) </html:p>
<html:p>SUBSYSTEM: Glycerophospholipid Metabolism</html:p>
<html:p>PROTEIN_CLASS: 2.3.1.40</html:p>
</notes>
<listOfReactants>
	<speciesReference species="m_2agpg140_c" stoichiometry="1.000000"/>
	<speciesReference species="m_atp_c" stoichiometry="1.000000"/>
	<speciesReference species="m_ttdca_c" stoichiometry="1.000000"/>
</listOfReactants>
<listOfProducts>
	<speciesReference species="m_amp_c" stoichiometry="1.000000"/>
	<speciesReference species="m_pg140_c" stoichiometry="1.000000"/>
	<speciesReference species="m_ppi_c" stoichiometry="1.000000"/>
</listOfProducts>
<kineticLaw>
	<math xmlns="http://www.w3.org/1998/Math/MathML">
			<ci> FLUX_VALUE </ci>
	</math>
	<listOfParameters>
		<parameter id="LOWER_BOUND" value="0" units="mmol_per_gDW_per_hr"/>
		<parameter id="UPPER_BOUND" value="1000" units="mmol_per_gDW_per_hr"/>
		<parameter id="OBJECTIVE_COEFFICIENT" value="0.0"/>
		<parameter id="FLUX_VALUE" value="0.0" units="mmol_per_gDW_per_hr"/>
	</listOfParameters>
</kineticLaw>
</reaction>
<reaction id="r_2AGPGAT141" name="2-acyl-glycerophospho-glycerol acyltransferase (n-C14:1)" reversible="false">
<notes>
<html:p>GENE_ASSOCIATION: ( ECK2832 ) </html:p>
<html:p>PROTEIN_ASSOCIATION: ( ECK2832 ) </html:p>
<html:p>SUBSYSTEM: Glycerophospholipid Metabolism</html:p>
<html:p>PROTEIN_CLASS: 2.3.1.40</html:p>
</notes>
<listOfReactants>
	<speciesReference species="m_2agpg141_c" stoichiometry="1.000000"/>
	<speciesReference species="m_atp_c" stoichiometry="1.000000"/>
	<speciesReference species="m_ttdcea_c" stoichiometry="1.000000"/>
</listOfReactants>
<listOfProducts>
	<speciesReference species="m_amp_c" stoichiometry="1.000000"/>
	<speciesReference species="m_pg141_c" stoichiometry="1.000000"/>
	<speciesReference species="m_ppi_c" stoichiometry="1.000000"/>
</listOfProducts>
<kineticLaw>
	<math xmlns="http://www.w3.org/1998/Math/MathML">
			<ci> FLUX_VALUE </ci>
	</math>
	<listOfParameters>
		<parameter id="LOWER_BOUND" value="0" units="mmol_per_gDW_per_hr"/>
		<parameter id="UPPER_BOUND" value="1000" units="mmol_per_gDW_per_hr"/>
		<parameter id="OBJECTIVE_COEFFICIENT" value="0.0"/>
		<parameter id="FLUX_VALUE" value="0.0" units="mmol_per_gDW_per_hr"/>
	</listOfParameters>
</kineticLaw>
</reaction>
<reaction id="r_2AGPGAT160" name="2-acyl-glycerophospho-glycerol acyltransferase (n-C16:0)" reversible="false">
<notes>
<html:p>GENE_ASSOCIATION: ( ECK2832 ) </html:p>
<html:p>PROTEIN_ASSOCIATION: ( ECK2832 ) </html:p>
<html:p>SUBSYSTEM: Glycerophospholipid Metabolism</html:p>
<html:p>PROTEIN_CLASS: 2.3.1.40</html:p>
</notes>
<listOfReactants>
	<speciesReference species="m_2agpg160_c" stoichiometry="1.000000"/>
	<speciesReference species="m_atp_c" stoichiometry="1.000000"/>
	<speciesReference species="m_hdca_c" stoichiometry="1.000000"/>
</listOfReactants>
<listOfProducts>
	<speciesReference species="m_amp_c" stoichiometry="1.000000"/>
	<speciesReference species="m_pg160_c" stoichiometry="1.000000"/>
	<speciesReference species="m_ppi_c" stoichiometry="1.000000"/>
</listOfProducts>
<kineticLaw>
	<math xmlns="http://www.w3.org/1998/Math/MathML">
			<ci> FLUX_VALUE </ci>
	</math>
	<listOfParameters>
		<parameter id="LOWER_BOUND" value="0" units="mmol_per_gDW_per_hr"/>
		<parameter id="UPPER_BOUND" value="1000" units="mmol_per_gDW_per_hr"/>
		<parameter id="OBJECTIVE_COEFFICIENT" value="0.0"/>
		<parameter id="FLUX_VALUE" value="0.0" units="mmol_per_gDW_per_hr"/>
	</listOfParameters>
</kineticLaw>
</reaction>
<reaction id="r_2AGPGAT161" name="2-acyl-glycerophospho-glycerol acyltransferase (n-C16:1)" reversible="false">
<notes>
<html:p>GENE_ASSOCIATION: ( ECK2832 ) </html:p>
<html:p>PROTEIN_ASSOCIATION: ( ECK2832 ) </html:p>
<html:p>SUBSYSTEM: Glycerophospholipid Metabolism</html:p>
<html:p>PROTEIN_CLASS: 2.3.1.40</html:p>
</notes>
<listOfReactants>
	<speciesReference species="m_2agpg161_c" stoichiometry="1.000000"/>
	<speciesReference species="m_atp_c" stoichiometry="1.000000"/>
	<speciesReference species="m_hdcea_c" stoichiometry="1.000000"/>
</listOfReactants>
<listOfProducts>
	<speciesReference species="m_amp_c" stoichiometry="1.000000"/>
	<speciesReference species="m_pg161_c" stoichiometry="1.000000"/>
	<speciesReference species="m_ppi_c" stoichiometry="1.000000"/>
</listOfProducts>
<kineticLaw>
	<math xmlns="http://www.w3.org/1998/Math/MathML">
			<ci> FLUX_VALUE </ci>
	</math>
	<listOfParameters>
		<parameter id="LOWER_BOUND" value="0" units="mmol_per_gDW_per_hr"/>
		<parameter id="UPPER_BOUND" value="1000" units="mmol_per_gDW_per_hr"/>
		<parameter id="OBJECTIVE_COEFFICIENT" value="0.0"/>
		<parameter id="FLUX_VALUE" value="0.0" units="mmol_per_gDW_per_hr"/>
	</listOfParameters>
</kineticLaw>
</reaction>
<reaction id="r_2AGPGAT180" name="2-acyl-glycerophospho-glycerol acyltransferase (n-C18:0)" reversible="false">
<notes>
<html:p>GENE_ASSOCIATION: ( ECK2832 ) </html:p>
<html:p>PROTEIN_ASSOCIATION: ( ECK2832 ) </html:p>
<html:p>SUBSYSTEM: Glycerophospholipid Metabolism</html:p>
<html:p>PROTEIN_CLASS: 2.3.1.40</html:p>
</notes>
<listOfReactants>
	<speciesReference species="m_2agpg180_c" stoichiometry="1.000000"/>
	<speciesReference species="m_atp_c" stoichiometry="1.000000"/>
	<speciesReference species="m_ocdca_c" stoichiometry="1.000000"/>
</listOfReactants>
<listOfProducts>
	<speciesReference species="m_amp_c" stoichiometry="1.000000"/>
	<speciesReference species="m_pg180_c" stoichiometry="1.000000"/>
	<speciesReference species="m_ppi_c" stoichiometry="1.000000"/>
</listOfProducts>
<kineticLaw>
	<math xmlns="http://www.w3.org/1998/Math/MathML">
			<ci> FLUX_VALUE </ci>
	</math>
	<listOfParameters>
		<parameter id="LOWER_BOUND" value="0" units="mmol_per_gDW_per_hr"/>
		<parameter id="UPPER_BOUND" value="1000" units="mmol_per_gDW_per_hr"/>
		<parameter id="OBJECTIVE_COEFFICIENT" value="0.0"/>
		<parameter id="FLUX_VALUE" value="0.0" units="mmol_per_gDW_per_hr"/>
	</listOfParameters>
</kineticLaw>
</reaction>
<reaction id="r_2AGPGAT181" name="2-acyl-glycerophospho-glycerol acyltransferase (n-C18:1)" reversible="false">
<notes>
<html:p>GENE_ASSOCIATION: ( ECK2832 ) </html:p>
<html:p>PROTEIN_ASSOCIATION: ( ECK2832 ) </html:p>
<html:p>SUBSYSTEM: Glycerophospholipid Metabolism</html:p>
<html:p>PROTEIN_CLASS: 2.3.1.40</html:p>
</notes>
<listOfReactants>
	<speciesReference species="m_2agpg181_c" stoichiometry="1.000000"/>
	<speciesReference species="m_atp_c" stoichiometry="1.000000"/>
	<speciesReference species="m_ocdcea_c" stoichiometry="1.000000"/>
</listOfReactants>
<listOfProducts>
	<speciesReference species="m_amp_c" stoichiometry="1.000000"/>
	<speciesReference species="m_pg181_c" stoichiometry="1.000000"/>
	<speciesReference species="m_ppi_c" stoichiometry="1.000000"/>
</listOfProducts>
<kineticLaw>
	<math xmlns="http://www.w3.org/1998/Math/MathML">
			<ci> FLUX_VALUE </ci>
	</math>
	<listOfParameters>
		<parameter id="LOWER_BOUND" value="0" units="mmol_per_gDW_per_hr"/>
		<parameter id="UPPER_BOUND" value="1000" units="mmol_per_gDW_per_hr"/>
		<parameter id="OBJECTIVE_COEFFICIENT" value="0.0"/>
		<parameter id="FLUX_VALUE" value="0.0" units="mmol_per_gDW_per_hr"/>
	</listOfParameters>
</kineticLaw>
</reaction>
<reaction id="r_2DG6P" name="2-deoxyglucose-6-phosphatase" reversible="false">
<notes>
<html:p>GENE_ASSOCIATION: ( ECK1725 ) </html:p>
<html:p>PROTEIN_ASSOCIATION: ( ECK1725 ) </html:p>
<html:p>SUBSYSTEM: Oxidative Phosphorylation</html:p>
<html:p>PROTEIN_CLASS: None</html:p>
</notes>
<listOfReactants>
	<speciesReference species="m_2dg6p_c" stoichiometry="1.000000"/>
	<speciesReference species="m_h2o_c" stoichiometry="1.000000"/>
</listOfReactants>
<listOfProducts>
	<speciesReference species="m_2dg_c" stoichiometry="1.000000"/>
	<speciesReference species="m_pi_c" stoichiometry="1.000000"/>
</listOfProducts>
<kineticLaw>
	<math xmlns="http://www.w3.org/1998/Math/MathML">
			<ci> FLUX_VALUE </ci>
	</math>
	<listOfParameters>
		<parameter id="LOWER_BOUND" value="0" units="mmol_per_gDW_per_hr"/>
		<parameter id="UPPER_BOUND" value="1000" units="mmol_per_gDW_per_hr"/>
		<parameter id="OBJECTIVE_COEFFICIENT" value="0.0"/>
		<parameter id="FLUX_VALUE" value="0.0" units="mmol_per_gDW_per_hr"/>
	</listOfParameters>
</kineticLaw>
</reaction>
<reaction id="r_2DGLCNRX" name="2-dehydro-D-gluconate reductase (NADH)" reversible="false">
<notes>
<html:p>GENE_ASSOCIATION: ( ECK3540 ) </html:p>
<html:p>PROTEIN_ASSOCIATION: ( ECK3540 ) </html:p>
<html:p>SUBSYSTEM: Alternate Carbon Metabolism</html:p>
<html:p>PROTEIN_CLASS: None</html:p>
</notes>
<listOfReactants>
	<speciesReference species="m_2dhglcn_c" stoichiometry="1.000000"/>
	<speciesReference species="m_h_c" stoichiometry="1.000000"/>
	<speciesReference species="m_nadh_c" stoichiometry="1.000000"/>
</listOfReactants>
<listOfProducts>
	<speciesReference species="m_glcn_c" stoichiometry="1.000000"/>
	<speciesReference species="m_nad_c" stoichiometry="1.000000"/>
</listOfProducts>
<kineticLaw>
	<math xmlns="http://www.w3.org/1998/Math/MathML">
			<ci> FLUX_VALUE </ci>
	</math>
	<listOfParameters>
		<parameter id="LOWER_BOUND" value="0" units="mmol_per_gDW_per_hr"/>
		<parameter id="UPPER_BOUND" value="1000" units="mmol_per_gDW_per_hr"/>
		<parameter id="OBJECTIVE_COEFFICIENT" value="0.0"/>
		<parameter id="FLUX_VALUE" value="0.0" units="mmol_per_gDW_per_hr"/>
	</listOfParameters>
</kineticLaw>
</reaction>
<reaction id="r_2DGLCNRY" name="2-dehydro-D-gluconate reductase (NADPH)" reversible="false">
<notes>
<html:p>GENE_ASSOCIATION: ( ECK3540 ) </html:p>
<html:p>PROTEIN_ASSOCIATION: ( ECK3540 ) </html:p>
<html:p>SUBSYSTEM: Alternate Carbon Metabolism</html:p>
<html:p>PROTEIN_CLASS: 1.1.1.215</html:p>
</notes>
<listOfReactants>
	<speciesReference species="m_2dhglcn_c" stoichiometry="1.000000"/>
	<speciesReference species="m_h_c" stoichiometry="1.000000"/>
	<speciesReference species="m_nadph_c" stoichiometry="1.000000"/>
</listOfReactants>
<listOfProducts>
	<speciesReference species="m_glcn_c" stoichiometry="1.000000"/>
	<speciesReference species="m_nadp_c" stoichiometry="1.000000"/>
</listOfProducts>
<kineticLaw>
	<math xmlns="http://www.w3.org/1998/Math/MathML">
			<ci> FLUX_VALUE </ci>
	</math>
	<listOfParameters>
		<parameter id="LOWER_BOUND" value="0" units="mmol_per_gDW_per_hr"/>
		<parameter id="UPPER_BOUND" value="1000" units="mmol_per_gDW_per_hr"/>
		<parameter id="OBJECTIVE_COEFFICIENT" value="0.0"/>
		<parameter id="FLUX_VALUE" value="0.0" units="mmol_per_gDW_per_hr"/>
	</listOfParameters>
</kineticLaw>
</reaction>
<reaction id="r_2DGULRX" name="2-dehydro-L-gulonate reductase (NADH)" reversible="false">
<notes>
<html:p>GENE_ASSOCIATION: ( ECK3540 ) </html:p>
<html:p>PROTEIN_ASSOCIATION: ( ECK3540 ) </html:p>
<html:p>SUBSYSTEM: Alternate Carbon Metabolism</html:p>
<html:p>PROTEIN_CLASS: None</html:p>
</notes>
<listOfReactants>
	<speciesReference species="m_2dhguln_c" stoichiometry="1.000000"/>
	<speciesReference species="m_h_c" stoichiometry="1.000000"/>
	<speciesReference species="m_nadh_c" stoichiometry="1.000000"/>
</listOfReactants>
<listOfProducts>
	<speciesReference species="m_idon_l_c" stoichiometry="1.000000"/>
	<speciesReference species="m_nad_c" stoichiometry="1.000000"/>
</listOfProducts>
<kineticLaw>
	<math xmlns="http://www.w3.org/1998/Math/MathML">
			<ci> FLUX_VALUE </ci>
	</math>
	<listOfParameters>
		<parameter id="LOWER_BOUND" value="0" units="mmol_per_gDW_per_hr"/>
		<parameter id="UPPER_BOUND" value="1000" units="mmol_per_gDW_per_hr"/>
		<parameter id="OBJECTIVE_COEFFICIENT" value="0.0"/>
		<parameter id="FLUX_VALUE" value="0.0" units="mmol_per_gDW_per_hr"/>
	</listOfParameters>
</kineticLaw>
</reaction>
<reaction id="r_2DGULRY" name="2-dehydro-L-gulonate reductase (NADPH)" reversible="false">
<notes>
<html:p>GENE_ASSOCIATION: ( ECK3540 ) </html:p>
<html:p>PROTEIN_ASSOCIATION: ( ECK3540 ) </html:p>
<html:p>SUBSYSTEM: Alternate Carbon Metabolism</html:p>
<html:p>PROTEIN_CLASS: None</html:p>
</notes>
<listOfReactants>
	<speciesReference species="m_2dhguln_c" stoichiometry="1.000000"/>
	<speciesReference species="m_h_c" stoichiometry="1.000000"/>
	<speciesReference species="m_nadph_c" stoichiometry="1.000000"/>
</listOfReactants>
<listOfProducts>
	<speciesReference species="m_idon_l_c" stoichiometry="1.000000"/>
	<speciesReference species="m_nadp_c" stoichiometry="1.000000"/>
</listOfProducts>
<kineticLaw>
	<math xmlns="http://www.w3.org/1998/Math/MathML">
			<ci> FLUX_VALUE </ci>
	</math>
	<listOfParameters>
		<parameter id="LOWER_BOUND" value="0" units="mmol_per_gDW_per_hr"/>
		<parameter id="UPPER_BOUND" value="1000" units="mmol_per_gDW_per_hr"/>
		<parameter id="OBJECTIVE_COEFFICIENT" value="0.0"/>
		<parameter id="FLUX_VALUE" value="0.0" units="mmol_per_gDW_per_hr"/>
	</listOfParameters>
</kineticLaw>
</reaction>
<reaction id="r_2HYOGS" name="predicted 2-hydroxyglutarate synthase (2-succinyl-5-enolpyruvyl-6-hydroxy-3-cyclohexene-1-carboxylate synthase)" reversible="false">
<notes>
<html:p>GENE_ASSOCIATION: ( ECK2258 ) </html:p>
<html:p>PROTEIN_ASSOCIATION: ( ECK2258 ) </html:p>
<html:p>SUBSYSTEM: Unassigned</html:p>
<html:p>PROTEIN_CLASS: None</html:p>
</notes>
<listOfReactants>
	<speciesReference species="m_glx_c" stoichiometry="1.000000"/>
	<speciesReference species="m_h2o_c" stoichiometry="1.000000"/>
	<speciesReference species="m_ppcoa_c" stoichiometry="1.000000"/>
</listOfReactants>
<listOfProducts>
	<speciesReference species="m_2hydog_c" stoichiometry="1.000000"/>
	<speciesReference species="m_coa_c" stoichiometry="1.000000"/>
	<speciesReference species="m_h_c" stoichiometry="1.000000"/>
</listOfProducts>
<kineticLaw>
	<math xmlns="http://www.w3.org/1998/Math/MathML">
			<ci> FLUX_VALUE </ci>
	</math>
	<listOfParameters>
		<parameter id="LOWER_BOUND" value="0" units="mmol_per_gDW_per_hr"/>
		<parameter id="UPPER_BOUND" value="1000" units="mmol_per_gDW_per_hr"/>
		<parameter id="OBJECTIVE_COEFFICIENT" value="0.0"/>
		<parameter id="FLUX_VALUE" value="0.0" units="mmol_per_gDW_per_hr"/>
	</listOfParameters>
</kineticLaw>
</reaction>
<reaction id="r_2MAHMP" name="2-Methyl-4-amino-5-hydroxymethylpyrimidine diphosphatase" reversible="false">
<notes>
<html:p>GENE_ASSOCIATION: ( ECK0440 ) or ( ECK1120 ) </html:p>
<html:p>PROTEIN_ASSOCIATION: ( ECK0440 ) or ( ECK1120 ) </html:p>
<html:p>SUBSYSTEM: Cofactor and Prosthetic Group Biosynthesis</html:p>
<html:p>PROTEIN_CLASS: None</html:p>
</notes>
<listOfReactants>
	<speciesReference species="m_2mahmp_c" stoichiometry="1.000000"/>
	<speciesReference species="m_h2o_c" stoichiometry="1.000000"/>
</listOfReactants>
<listOfProducts>
	<speciesReference species="m_4ampm_c" stoichiometry="1.000000"/>
	<speciesReference species="m_h_c" stoichiometry="1.000000"/>
	<speciesReference species="m_pi_c" stoichiometry="1.000000"/>
</listOfProducts>
<kineticLaw>
	<math xmlns="http://www.w3.org/1998/Math/MathML">
			<ci> FLUX_VALUE </ci>
	</math>
	<listOfParameters>
		<parameter id="LOWER_BOUND" value="0" units="mmol_per_gDW_per_hr"/>
		<parameter id="UPPER_BOUND" value="1000" units="mmol_per_gDW_per_hr"/>
		<parameter id="OBJECTIVE_COEFFICIENT" value="0.0"/>
		<parameter id="FLUX_VALUE" value="0.0" units="mmol_per_gDW_per_hr"/>
	</listOfParameters>
</kineticLaw>
</reaction>
<reaction id="r_34DHPACTEX" name="dihydroxyphenylacetaldehyde transport via diffusion (extracellular to periplasm)" reversible="true">
<notes>
<html:p>GENE_ASSOCIATION: ( ECK0242 ) or ( ECK0920 ) or ( ECK1372 ) or ( ECK2207 ) </html:p>
<html:p>PROTEIN_ASSOCIATION: ( ECK0242 ) or ( ECK0920 ) or ( ECK1372 ) or ( ECK2207 ) </html:p>
<html:p>SUBSYSTEM: Transport, Outer Membrane Porin</html:p>
<html:p>PROTEIN_CLASS: None</html:p>
</notes>
<listOfReactants>
	<speciesReference species="m_34dhpac_e" stoichiometry="1.000000"/>
</listOfReactants>
<listOfProducts>
	<speciesReference species="m_34dhpac_p" stoichiometry="1.000000"/>
</listOfProducts>
<kineticLaw>
	<math xmlns="http://www.w3.org/1998/Math/MathML">
			<ci> FLUX_VALUE </ci>
	</math>
	<listOfParameters>
		<parameter id="LOWER_BOUND" value="-1000" units="mmol_per_gDW_per_hr"/>
		<parameter id="UPPER_BOUND" value="1000" units="mmol_per_gDW_per_hr"/>
		<parameter id="OBJECTIVE_COEFFICIENT" value="0.0"/>
		<parameter id="FLUX_VALUE" value="0.0" units="mmol_per_gDW_per_hr"/>
	</listOfParameters>
</kineticLaw>
</reaction>
<reaction id="r_3AMPTEX" name="3AMP transport via diffusion (extracellular to periplasm)" reversible="true">
<notes>
<html:p>GENE_ASSOCIATION: ( ECK0242 ) or ( ECK0920 ) or ( ECK1372 ) or ( ECK2207 ) </html:p>
<html:p>PROTEIN_ASSOCIATION: ( ECK0242 ) or ( ECK0920 ) or ( ECK1372 ) or ( ECK2207 ) </html:p>
<html:p>SUBSYSTEM: Transport, Outer Membrane Porin</html:p>
<html:p>PROTEIN_CLASS: None</html:p>
</notes>
<listOfReactants>
	<speciesReference species="m_3amp_e" stoichiometry="1.000000"/>
</listOfReactants>
<listOfProducts>
	<speciesReference species="m_3amp_p" stoichiometry="1.000000"/>
</listOfProducts>
<kineticLaw>
	<math xmlns="http://www.w3.org/1998/Math/MathML">
			<ci> FLUX_VALUE </ci>
	</math>
	<listOfParameters>
		<parameter id="LOWER_BOUND" value="-1000" units="mmol_per_gDW_per_hr"/>
		<parameter id="UPPER_BOUND" value="1000" units="mmol_per_gDW_per_hr"/>
		<parameter id="OBJECTIVE_COEFFICIENT" value="0.0"/>
		<parameter id="FLUX_VALUE" value="0.0" units="mmol_per_gDW_per_hr"/>
	</listOfParameters>
</kineticLaw>
</reaction>
<reaction id="r_3CMPTEX" name="3CMP transport via diffusion (extracellular to periplasm)" reversible="true">
<notes>
<html:p>GENE_ASSOCIATION: ( ECK0242 ) or ( ECK0920 ) or ( ECK1372 ) or ( ECK2207 ) </html:p>
<html:p>PROTEIN_ASSOCIATION: ( ECK0242 ) or ( ECK0920 ) or ( ECK1372 ) or ( ECK2207 ) </html:p>
<html:p>SUBSYSTEM: Transport, Outer Membrane Porin</html:p>
<html:p>PROTEIN_CLASS: None</html:p>
</notes>
<listOfReactants>
	<speciesReference species="m_3cmp_e" stoichiometry="1.000000"/>
</listOfReactants>
<listOfProducts>
	<speciesReference species="m_3cmp_p" stoichiometry="1.000000"/>
</listOfProducts>
<kineticLaw>
	<math xmlns="http://www.w3.org/1998/Math/MathML">
			<ci> FLUX_VALUE </ci>
	</math>
	<listOfParameters>
		<parameter id="LOWER_BOUND" value="-1000" units="mmol_per_gDW_per_hr"/>
		<parameter id="UPPER_BOUND" value="1000" units="mmol_per_gDW_per_hr"/>
		<parameter id="OBJECTIVE_COEFFICIENT" value="0.0"/>
		<parameter id="FLUX_VALUE" value="0.0" units="mmol_per_gDW_per_hr"/>
	</listOfParameters>
</kineticLaw>
</reaction>
<reaction id="r_3GMPTEX" name="3GMP transport via diffusion (extracellular to periplasm)" reversible="true">
<notes>
<html:p>GENE_ASSOCIATION: ( ECK0242 ) or ( ECK1372 ) or ( ECK2207 ) or ( ECK0920 ) </html:p>
<html:p>PROTEIN_ASSOCIATION: ( ECK0242 ) or ( ECK1372 ) or ( ECK2207 ) or ( ECK0920 ) </html:p>
<html:p>SUBSYSTEM: Transport, Outer Membrane Porin</html:p>
<html:p>PROTEIN_CLASS: None</html:p>
</notes>
<listOfReactants>
	<speciesReference species="m_3gmp_e" stoichiometry="1.000000"/>
</listOfReactants>
<listOfProducts>
	<speciesReference species="m_3gmp_p" stoichiometry="1.000000"/>
</listOfProducts>
<kineticLaw>
	<math xmlns="http://www.w3.org/1998/Math/MathML">
			<ci> FLUX_VALUE </ci>
	</math>
	<listOfParameters>
		<parameter id="LOWER_BOUND" value="-1000" units="mmol_per_gDW_per_hr"/>
		<parameter id="UPPER_BOUND" value="1000" units="mmol_per_gDW_per_hr"/>
		<parameter id="OBJECTIVE_COEFFICIENT" value="0.0"/>
		<parameter id="FLUX_VALUE" value="0.0" units="mmol_per_gDW_per_hr"/>
	</listOfParameters>
</kineticLaw>
</reaction>
<reaction id="r_3HAD100" name="3-hydroxyacyl-[acyl-carrier-protein] dehydratase (n-C10:0)" reversible="false">
<notes>
<html:p>GENE_ASSOCIATION: ( ECK0945 ) or ( ECK0179 ) </html:p>
<html:p>PROTEIN_ASSOCIATION: ( ECK0945 ) or ( ECK0179 ) </html:p>
<html:p>SUBSYSTEM: Cell Envelope Biosynthesis</html:p>
<html:p>PROTEIN_CLASS: 4.2.1.60</html:p>
</notes>
<listOfReactants>
	<speciesReference species="m_3hdecacp_c" stoichiometry="1.000000"/>
</listOfReactants>
<listOfProducts>
	<speciesReference species="m_h2o_c" stoichiometry="1.000000"/>
	<speciesReference species="m_tdec2eacp_c" stoichiometry="1.000000"/>
</listOfProducts>
<kineticLaw>
	<math xmlns="http://www.w3.org/1998/Math/MathML">
			<ci> FLUX_VALUE </ci>
	</math>
	<listOfParameters>
		<parameter id="LOWER_BOUND" value="0" units="mmol_per_gDW_per_hr"/>
		<parameter id="UPPER_BOUND" value="1000" units="mmol_per_gDW_per_hr"/>
		<parameter id="OBJECTIVE_COEFFICIENT" value="0.0"/>
		<parameter id="FLUX_VALUE" value="0.0" units="mmol_per_gDW_per_hr"/>
	</listOfParameters>
</kineticLaw>
</reaction>
<reaction id="r_3HAD120" name="3-hydroxyacyl-[acyl-carrier-protein] dehydratase (n-C12:0)" reversible="false">
<notes>
<html:p>GENE_ASSOCIATION: ( ECK0945 ) or ( ECK0179 ) </html:p>
<html:p>PROTEIN_ASSOCIATION: ( ECK0945 ) or ( ECK0179 ) </html:p>
<html:p>SUBSYSTEM: Cell Envelope Biosynthesis</html:p>
<html:p>PROTEIN_CLASS: 4.2.1.61</html:p>
</notes>
<listOfReactants>
	<speciesReference species="m_3hddecacp_c" stoichiometry="1.000000"/>
</listOfReactants>
<listOfProducts>
	<speciesReference species="m_h2o_c" stoichiometry="1.000000"/>
	<speciesReference species="m_tddec2eacp_c" stoichiometry="1.000000"/>
</listOfProducts>
<kineticLaw>
	<math xmlns="http://www.w3.org/1998/Math/MathML">
			<ci> FLUX_VALUE </ci>
	</math>
	<listOfParameters>
		<parameter id="LOWER_BOUND" value="0" units="mmol_per_gDW_per_hr"/>
		<parameter id="UPPER_BOUND" value="1000" units="mmol_per_gDW_per_hr"/>
		<parameter id="OBJECTIVE_COEFFICIENT" value="0.0"/>
		<parameter id="FLUX_VALUE" value="0.0" units="mmol_per_gDW_per_hr"/>
	</listOfParameters>
</kineticLaw>
</reaction>
<reaction id="r_3HAD121" name="3-hydroxyacyl-[acyl-carrier-protein] dehydratase (n-C12:1)" reversible="false">
<notes>
<html:p>GENE_ASSOCIATION: ( ECK0945 ) or ( ECK0179 ) </html:p>
<html:p>PROTEIN_ASSOCIATION: ( ECK0945 ) or ( ECK0179 ) </html:p>
<html:p>SUBSYSTEM: Cell Envelope Biosynthesis</html:p>
<html:p>PROTEIN_CLASS: 4.2.1.61</html:p>
</notes>
<listOfReactants>
	<speciesReference species="m_3hcddec5eacp_c" stoichiometry="1.000000"/>
</listOfReactants>
<listOfProducts>
	<speciesReference species="m_h2o_c" stoichiometry="1.000000"/>
	<speciesReference species="m_t3c5ddeceacp_c" stoichiometry="1.000000"/>
</listOfProducts>
<kineticLaw>
	<math xmlns="http://www.w3.org/1998/Math/MathML">
			<ci> FLUX_VALUE </ci>
	</math>
	<listOfParameters>
		<parameter id="LOWER_BOUND" value="0" units="mmol_per_gDW_per_hr"/>
		<parameter id="UPPER_BOUND" value="1000" units="mmol_per_gDW_per_hr"/>
		<parameter id="OBJECTIVE_COEFFICIENT" value="0.0"/>
		<parameter id="FLUX_VALUE" value="0.0" units="mmol_per_gDW_per_hr"/>
	</listOfParameters>
</kineticLaw>
</reaction>
<reaction id="r_3HAD140" name="3-hydroxyacyl-[acyl-carrier-protein] dehydratase (n-C14:0)" reversible="false">
<notes>
<html:p>GENE_ASSOCIATION: ( ECK0945 ) or ( ECK0179 ) </html:p>
<html:p>PROTEIN_ASSOCIATION: ( ECK0945 ) or ( ECK0179 ) </html:p>
<html:p>SUBSYSTEM: Cell Envelope Biosynthesis</html:p>
<html:p>PROTEIN_CLASS: 4.2.1.61</html:p>
</notes>
<listOfReactants>
	<speciesReference species="m_3hmrsacp_c" stoichiometry="1.000000"/>
</listOfReactants>
<listOfProducts>
	<speciesReference species="m_h2o_c" stoichiometry="1.000000"/>
	<speciesReference species="m_tmrs2eacp_c" stoichiometry="1.000000"/>
</listOfProducts>
<kineticLaw>
	<math xmlns="http://www.w3.org/1998/Math/MathML">
			<ci> FLUX_VALUE </ci>
	</math>
	<listOfParameters>
		<parameter id="LOWER_BOUND" value="0" units="mmol_per_gDW_per_hr"/>
		<parameter id="UPPER_BOUND" value="1000" units="mmol_per_gDW_per_hr"/>
		<parameter id="OBJECTIVE_COEFFICIENT" value="0.0"/>
		<parameter id="FLUX_VALUE" value="0.0" units="mmol_per_gDW_per_hr"/>
	</listOfParameters>
</kineticLaw>
</reaction>
<reaction id="r_3HAD141" name="3-hydroxyacyl-[acyl-carrier-protein] dehydratase (n-C14:1)" reversible="false">
<notes>
<html:p>GENE_ASSOCIATION: ( ECK0945 ) or ( ECK0179 ) </html:p>
<html:p>PROTEIN_ASSOCIATION: ( ECK0945 ) or ( ECK0179 ) </html:p>
<html:p>SUBSYSTEM: Cell Envelope Biosynthesis</html:p>
<html:p>PROTEIN_CLASS: 4.2.1.61</html:p>
</notes>
<listOfReactants>
	<speciesReference species="m_3hcmrs7eacp_c" stoichiometry="1.000000"/>
</listOfReactants>
<listOfProducts>
	<speciesReference species="m_h2o_c" stoichiometry="1.000000"/>
	<speciesReference species="m_t3c7mrseacp_c" stoichiometry="1.000000"/>
</listOfProducts>
<kineticLaw>
	<math xmlns="http://www.w3.org/1998/Math/MathML">
			<ci> FLUX_VALUE </ci>
	</math>
	<listOfParameters>
		<parameter id="LOWER_BOUND" value="0" units="mmol_per_gDW_per_hr"/>
		<parameter id="UPPER_BOUND" value="1000" units="mmol_per_gDW_per_hr"/>
		<parameter id="OBJECTIVE_COEFFICIENT" value="0.0"/>
		<parameter id="FLUX_VALUE" value="0.0" units="mmol_per_gDW_per_hr"/>
	</listOfParameters>
</kineticLaw>
</reaction>
<reaction id="r_3HAD160" name="3-hydroxyacyl-[acyl-carrier-protein] dehydratase (n-C16:0)" reversible="false">
<notes>
<html:p>GENE_ASSOCIATION: ( ECK0945 ) or ( ECK0179 ) </html:p>
<html:p>PROTEIN_ASSOCIATION: ( ECK0945 ) or ( ECK0179 ) </html:p>
<html:p>SUBSYSTEM: Cell Envelope Biosynthesis</html:p>
<html:p>PROTEIN_CLASS: 4.2.1.61</html:p>
</notes>
<listOfReactants>
	<speciesReference species="m_3hpalmacp_c" stoichiometry="1.000000"/>
</listOfReactants>
<listOfProducts>
	<speciesReference species="m_h2o_c" stoichiometry="1.000000"/>
	<speciesReference species="m_tpalm2eacp_c" stoichiometry="1.000000"/>
</listOfProducts>
<kineticLaw>
	<math xmlns="http://www.w3.org/1998/Math/MathML">
			<ci> FLUX_VALUE </ci>
	</math>
	<listOfParameters>
		<parameter id="LOWER_BOUND" value="0" units="mmol_per_gDW_per_hr"/>
		<parameter id="UPPER_BOUND" value="1000" units="mmol_per_gDW_per_hr"/>
		<parameter id="OBJECTIVE_COEFFICIENT" value="0.0"/>
		<parameter id="FLUX_VALUE" value="0.0" units="mmol_per_gDW_per_hr"/>
	</listOfParameters>
</kineticLaw>
</reaction>
<reaction id="r_3HAD161" name="3-hydroxyacyl-[acyl-carrier-protein] dehydratase (n-C16:1)" reversible="false">
<notes>
<html:p>GENE_ASSOCIATION: ( ECK0945 ) or ( ECK0179 ) </html:p>
<html:p>PROTEIN_ASSOCIATION: ( ECK0945 ) or ( ECK0179 ) </html:p>
<html:p>SUBSYSTEM: Cell Envelope Biosynthesis</html:p>
<html:p>PROTEIN_CLASS: 4.2.1.61</html:p>
</notes>
<listOfReactants>
	<speciesReference species="m_3hcpalm9eacp_c" stoichiometry="1.000000"/>
</listOfReactants>
<listOfProducts>
	<speciesReference species="m_h2o_c" stoichiometry="1.000000"/>
	<speciesReference species="m_t3c9palmeacp_c" stoichiometry="1.000000"/>
</listOfProducts>
<kineticLaw>
	<math xmlns="http://www.w3.org/1998/Math/MathML">
			<ci> FLUX_VALUE </ci>
	</math>
	<listOfParameters>
		<parameter id="LOWER_BOUND" value="0" units="mmol_per_gDW_per_hr"/>
		<parameter id="UPPER_BOUND" value="1000" units="mmol_per_gDW_per_hr"/>
		<parameter id="OBJECTIVE_COEFFICIENT" value="0.0"/>
		<parameter id="FLUX_VALUE" value="0.0" units="mmol_per_gDW_per_hr"/>
	</listOfParameters>
</kineticLaw>
</reaction>
<reaction id="r_3HAD180" name="3-hydroxyacyl-[acyl-carrier-protein] dehydratase (n-C18:0)" reversible="false">
<notes>
<html:p>GENE_ASSOCIATION: ( ECK0945 ) or ( ECK0179 ) </html:p>
<html:p>PROTEIN_ASSOCIATION: ( ECK0945 ) or ( ECK0179 ) </html:p>
<html:p>SUBSYSTEM: Cell Envelope Biosynthesis</html:p>
<html:p>PROTEIN_CLASS: 4.2.1.61</html:p>
</notes>
<listOfReactants>
	<speciesReference species="m_3hoctaacp_c" stoichiometry="1.000000"/>
</listOfReactants>
<listOfProducts>
	<speciesReference species="m_h2o_c" stoichiometry="1.000000"/>
	<speciesReference species="m_toctd2eacp_c" stoichiometry="1.000000"/>
</listOfProducts>
<kineticLaw>
	<math xmlns="http://www.w3.org/1998/Math/MathML">
			<ci> FLUX_VALUE </ci>
	</math>
	<listOfParameters>
		<parameter id="LOWER_BOUND" value="0" units="mmol_per_gDW_per_hr"/>
		<parameter id="UPPER_BOUND" value="1000" units="mmol_per_gDW_per_hr"/>
		<parameter id="OBJECTIVE_COEFFICIENT" value="0.0"/>
		<parameter id="FLUX_VALUE" value="0.0" units="mmol_per_gDW_per_hr"/>
	</listOfParameters>
</kineticLaw>
</reaction>
<reaction id="r_3HAD181" name="3-hydroxyacyl-[acyl-carrier-protein] dehydratase (n-C18:1)" reversible="false">
<notes>
<html:p>GENE_ASSOCIATION: ( ECK0179 ) or ( ECK0945 ) </html:p>
<html:p>PROTEIN_ASSOCIATION: ( ECK0179 ) or ( ECK0945 ) </html:p>
<html:p>SUBSYSTEM: Cell Envelope Biosynthesis</html:p>
<html:p>PROTEIN_CLASS: 4.2.1.61</html:p>
</notes>
<listOfReactants>
	<speciesReference species="m_3hcvac11eacp_c" stoichiometry="1.000000"/>
</listOfReactants>
<listOfProducts>
	<speciesReference species="m_h2o_c" stoichiometry="1.000000"/>
	<speciesReference species="m_t3c11vaceacp_c" stoichiometry="1.000000"/>
</listOfProducts>
<kineticLaw>
	<math xmlns="http://www.w3.org/1998/Math/MathML">
			<ci> FLUX_VALUE </ci>
	</math>
	<listOfParameters>
		<parameter id="LOWER_BOUND" value="0" units="mmol_per_gDW_per_hr"/>
		<parameter id="UPPER_BOUND" value="1000" units="mmol_per_gDW_per_hr"/>
		<parameter id="OBJECTIVE_COEFFICIENT" value="0.0"/>
		<parameter id="FLUX_VALUE" value="0.0" units="mmol_per_gDW_per_hr"/>
	</listOfParameters>
</kineticLaw>
</reaction>
<reaction id="r_3HAD40" name="3-hydroxyacyl-[acyl-carrier-protein] dehydratase (n-C4:0)" reversible="false">
<notes>
<html:p>GENE_ASSOCIATION: ( ECK0945 ) or ( ECK0179 ) </html:p>
<html:p>PROTEIN_ASSOCIATION: ( ECK0945 ) or ( ECK0179 ) </html:p>
<html:p>SUBSYSTEM: Cell Envelope Biosynthesis</html:p>
<html:p>PROTEIN_CLASS: 4.2.1.58</html:p>
</notes>
<listOfReactants>
	<speciesReference species="m_3haacp_c" stoichiometry="1.000000"/>
</listOfReactants>
<listOfProducts>
	<speciesReference species="m_but2eacp_c" stoichiometry="1.000000"/>
	<speciesReference species="m_h2o_c" stoichiometry="1.000000"/>
</listOfProducts>
<kineticLaw>
	<math xmlns="http://www.w3.org/1998/Math/MathML">
			<ci> FLUX_VALUE </ci>
	</math>
	<listOfParameters>
		<parameter id="LOWER_BOUND" value="0" units="mmol_per_gDW_per_hr"/>
		<parameter id="UPPER_BOUND" value="1000" units="mmol_per_gDW_per_hr"/>
		<parameter id="OBJECTIVE_COEFFICIENT" value="0.0"/>
		<parameter id="FLUX_VALUE" value="0.0" units="mmol_per_gDW_per_hr"/>
	</listOfParameters>
</kineticLaw>
</reaction>
<reaction id="r_3HAD60" name="3-hydroxyacyl-[acyl-carrier-protein] dehydratase (n-C6:0)" reversible="false">
<notes>
<html:p>GENE_ASSOCIATION: ( ECK0945 ) or ( ECK0179 ) </html:p>
<html:p>PROTEIN_ASSOCIATION: ( ECK0945 ) or ( ECK0179 ) </html:p>
<html:p>SUBSYSTEM: Cell Envelope Biosynthesis</html:p>
<html:p>PROTEIN_CLASS: 4.2.1.58</html:p>
</notes>
<listOfReactants>
	<speciesReference species="m_3hhexacp_c" stoichiometry="1.000000"/>
</listOfReactants>
<listOfProducts>
	<speciesReference species="m_h2o_c" stoichiometry="1.000000"/>
	<speciesReference species="m_thex2eacp_c" stoichiometry="1.000000"/>
</listOfProducts>
<kineticLaw>
	<math xmlns="http://www.w3.org/1998/Math/MathML">
			<ci> FLUX_VALUE </ci>
	</math>
	<listOfParameters>
		<parameter id="LOWER_BOUND" value="0" units="mmol_per_gDW_per_hr"/>
		<parameter id="UPPER_BOUND" value="1000" units="mmol_per_gDW_per_hr"/>
		<parameter id="OBJECTIVE_COEFFICIENT" value="0.0"/>
		<parameter id="FLUX_VALUE" value="0.0" units="mmol_per_gDW_per_hr"/>
	</listOfParameters>
</kineticLaw>
</reaction>
<reaction id="r_3HAD80" name="3-hydroxyacyl-[acyl-carrier-protein] dehydratase (n-C8:0)" reversible="false">
<notes>
<html:p>GENE_ASSOCIATION: ( ECK0945 ) or ( ECK0179 ) </html:p>
<html:p>PROTEIN_ASSOCIATION: ( ECK0945 ) or ( ECK0179 ) </html:p>
<html:p>SUBSYSTEM: Cell Envelope Biosynthesis</html:p>
<html:p>PROTEIN_CLASS: 4.2.1.58</html:p>
</notes>
<listOfReactants>
	<speciesReference species="m_3hoctacp_c" stoichiometry="1.000000"/>
</listOfReactants>
<listOfProducts>
	<speciesReference species="m_h2o_c" stoichiometry="1.000000"/>
	<speciesReference species="m_toct2eacp_c" stoichiometry="1.000000"/>
</listOfProducts>
<kineticLaw>
	<math xmlns="http://www.w3.org/1998/Math/MathML">
			<ci> FLUX_VALUE </ci>
	</math>
	<listOfParameters>
		<parameter id="LOWER_BOUND" value="0" units="mmol_per_gDW_per_hr"/>
		<parameter id="UPPER_BOUND" value="1000" units="mmol_per_gDW_per_hr"/>
		<parameter id="OBJECTIVE_COEFFICIENT" value="0.0"/>
		<parameter id="FLUX_VALUE" value="0.0" units="mmol_per_gDW_per_hr"/>
	</listOfParameters>
</kineticLaw>
</reaction>
<reaction id="r_3HCINNMH" name="3-hydroxycinnamate hydroxylase" reversible="false">
<notes>
<html:p>GENE_ASSOCIATION: ( ECK0344 ) </html:p>
<html:p>PROTEIN_ASSOCIATION: ( ECK0344 ) </html:p>
<html:p>SUBSYSTEM: Alternate Carbon Metabolism</html:p>
<html:p>PROTEIN_CLASS: None</html:p>
</notes>
<listOfReactants>
	<speciesReference species="m_3hcinnm_c" stoichiometry="1.000000"/>
	<speciesReference species="m_h_c" stoichiometry="1.000000"/>
	<speciesReference species="m_nadh_c" stoichiometry="1.000000"/>
	<speciesReference species="m_o2_c" stoichiometry="1.000000"/>
</listOfReactants>
<listOfProducts>
	<speciesReference species="m_dhcinnm_c" stoichiometry="1.000000"/>
	<speciesReference species="m_h2o_c" stoichiometry="1.000000"/>
	<speciesReference species="m_nad_c" stoichiometry="1.000000"/>
</listOfProducts>
<kineticLaw>
	<math xmlns="http://www.w3.org/1998/Math/MathML">
			<ci> FLUX_VALUE </ci>
	</math>
	<listOfParameters>
		<parameter id="LOWER_BOUND" value="0" units="mmol_per_gDW_per_hr"/>
		<parameter id="UPPER_BOUND" value="1000" units="mmol_per_gDW_per_hr"/>
		<parameter id="OBJECTIVE_COEFFICIENT" value="0.0"/>
		<parameter id="FLUX_VALUE" value="0.0" units="mmol_per_gDW_per_hr"/>
	</listOfParameters>
</kineticLaw>
</reaction>
<reaction id="r_3HPPPNH" name="3-(3-hydroxy-phenyl)propionate hydroxylase" reversible="false">
<notes>
<html:p>GENE_ASSOCIATION: ( ECK0344 ) </html:p>
<html:p>PROTEIN_ASSOCIATION: ( ECK0344 ) </html:p>
<html:p>SUBSYSTEM: Alternate Carbon Metabolism</html:p>
<html:p>PROTEIN_CLASS: None</html:p>
</notes>
<listOfReactants>
	<speciesReference species="m_3hpppn_c" stoichiometry="1.000000"/>
	<speciesReference species="m_h_c" stoichiometry="1.000000"/>
	<speciesReference species="m_nadh_c" stoichiometry="1.000000"/>
	<speciesReference species="m_o2_c" stoichiometry="1.000000"/>
</listOfReactants>
<listOfProducts>
	<speciesReference species="m_dhpppn_c" stoichiometry="1.000000"/>
	<speciesReference species="m_h2o_c" stoichiometry="1.000000"/>
	<speciesReference species="m_nad_c" stoichiometry="1.000000"/>
</listOfProducts>
<kineticLaw>
	<math xmlns="http://www.w3.org/1998/Math/MathML">
			<ci> FLUX_VALUE </ci>
	</math>
	<listOfParameters>
		<parameter id="LOWER_BOUND" value="0" units="mmol_per_gDW_per_hr"/>
		<parameter id="UPPER_BOUND" value="1000" units="mmol_per_gDW_per_hr"/>
		<parameter id="OBJECTIVE_COEFFICIENT" value="0.0"/>
		<parameter id="FLUX_VALUE" value="0.0" units="mmol_per_gDW_per_hr"/>
	</listOfParameters>
</kineticLaw>
</reaction>
<reaction id="r_3KGK" name="3-keto-L-gulonate kinase" reversible="false">
<notes>
<html:p>GENE_ASSOCIATION: ( ECK3569 ) </html:p>
<html:p>PROTEIN_ASSOCIATION: ( ECK3569 ) </html:p>
<html:p>SUBSYSTEM: Alternate Carbon Metabolism</html:p>
<html:p>PROTEIN_CLASS: None</html:p>
</notes>
<listOfReactants>
	<speciesReference species="m_3dhguln_c" stoichiometry="1.000000"/>
	<speciesReference species="m_atp_c" stoichiometry="1.000000"/>
</listOfReactants>
<listOfProducts>
	<speciesReference species="m_3dhgulnp_c" stoichiometry="1.000000"/>
	<speciesReference species="m_adp_c" stoichiometry="1.000000"/>
	<speciesReference species="m_h_c" stoichiometry="1.000000"/>
</listOfProducts>
<kineticLaw>
	<math xmlns="http://www.w3.org/1998/Math/MathML">
			<ci> FLUX_VALUE </ci>
	</math>
	<listOfParameters>
		<parameter id="LOWER_BOUND" value="0" units="mmol_per_gDW_per_hr"/>
		<parameter id="UPPER_BOUND" value="1000" units="mmol_per_gDW_per_hr"/>
		<parameter id="OBJECTIVE_COEFFICIENT" value="0.0"/>
		<parameter id="FLUX_VALUE" value="0.0" units="mmol_per_gDW_per_hr"/>
	</listOfParameters>
</kineticLaw>
</reaction>
<reaction id="r_3NTD2PP" name="3'-nucleotidase (UMP) (periplasm)" reversible="false">
<notes>
<html:p>GENE_ASSOCIATION: ( ECK4209 ) </html:p>
<html:p>PROTEIN_ASSOCIATION: ( ECK4209 ) </html:p>
<html:p>SUBSYSTEM: Nucleotide Salvage Pathway</html:p>
<html:p>PROTEIN_CLASS: None</html:p>
</notes>
<listOfReactants>
	<speciesReference species="m_3ump_p" stoichiometry="1.000000"/>
	<speciesReference species="m_h2o_p" stoichiometry="1.000000"/>
</listOfReactants>
<listOfProducts>
	<speciesReference species="m_pi_p" stoichiometry="1.000000"/>
	<speciesReference species="m_uri_p" stoichiometry="1.000000"/>
</listOfProducts>
<kineticLaw>
	<math xmlns="http://www.w3.org/1998/Math/MathML">
			<ci> FLUX_VALUE </ci>
	</math>
	<listOfParameters>
		<parameter id="LOWER_BOUND" value="0" units="mmol_per_gDW_per_hr"/>
		<parameter id="UPPER_BOUND" value="1000" units="mmol_per_gDW_per_hr"/>
		<parameter id="OBJECTIVE_COEFFICIENT" value="0.0"/>
		<parameter id="FLUX_VALUE" value="0.0" units="mmol_per_gDW_per_hr"/>
	</listOfParameters>
</kineticLaw>
</reaction>
<reaction id="r_3NTD4PP" name="3'-nucleotidase (CMP) (periplasm)" reversible="false">
<notes>
<html:p>GENE_ASSOCIATION: ( ECK4209 ) </html:p>
<html:p>PROTEIN_ASSOCIATION: ( ECK4209 ) </html:p>
<html:p>SUBSYSTEM: Nucleotide Salvage Pathway</html:p>
<html:p>PROTEIN_CLASS: None</html:p>
</notes>
<listOfReactants>
	<speciesReference species="m_3cmp_p" stoichiometry="1.000000"/>
	<speciesReference species="m_h2o_p" stoichiometry="1.000000"/>
</listOfReactants>
<listOfProducts>
	<speciesReference species="m_cytd_p" stoichiometry="1.000000"/>
	<speciesReference species="m_pi_p" stoichiometry="1.000000"/>
</listOfProducts>
<kineticLaw>
	<math xmlns="http://www.w3.org/1998/Math/MathML">
			<ci> FLUX_VALUE </ci>
	</math>
	<listOfParameters>
		<parameter id="LOWER_BOUND" value="0" units="mmol_per_gDW_per_hr"/>
		<parameter id="UPPER_BOUND" value="1000" units="mmol_per_gDW_per_hr"/>
		<parameter id="OBJECTIVE_COEFFICIENT" value="0.0"/>
		<parameter id="FLUX_VALUE" value="0.0" units="mmol_per_gDW_per_hr"/>
	</listOfParameters>
</kineticLaw>
</reaction>
<reaction id="r_3NTD7PP" name="3'-nucleotidase (AMP) (periplasm)" reversible="false">
<notes>
<html:p>GENE_ASSOCIATION: ( ECK4209 ) </html:p>
<html:p>PROTEIN_ASSOCIATION: ( ECK4209 ) </html:p>
<html:p>SUBSYSTEM: Nucleotide Salvage Pathway</html:p>
<html:p>PROTEIN_CLASS: None</html:p>
</notes>
<listOfReactants>
	<speciesReference species="m_3amp_p" stoichiometry="1.000000"/>
	<speciesReference species="m_h2o_p" stoichiometry="1.000000"/>
</listOfReactants>
<listOfProducts>
	<speciesReference species="m_adn_p" stoichiometry="1.000000"/>
	<speciesReference species="m_pi_p" stoichiometry="1.000000"/>
</listOfProducts>
<kineticLaw>
	<math xmlns="http://www.w3.org/1998/Math/MathML">
			<ci> FLUX_VALUE </ci>
	</math>
	<listOfParameters>
		<parameter id="LOWER_BOUND" value="0" units="mmol_per_gDW_per_hr"/>
		<parameter id="UPPER_BOUND" value="1000" units="mmol_per_gDW_per_hr"/>
		<parameter id="OBJECTIVE_COEFFICIENT" value="0.0"/>
		<parameter id="FLUX_VALUE" value="0.0" units="mmol_per_gDW_per_hr"/>
	</listOfParameters>
</kineticLaw>
</reaction>
<reaction id="r_3NTD9PP" name="3'-nucleotidase (GMP) (periplasm)" reversible="false">
<notes>
<html:p>GENE_ASSOCIATION: ( ECK4209 ) </html:p>
<html:p>PROTEIN_ASSOCIATION: ( ECK4209 ) </html:p>
<html:p>SUBSYSTEM: Nucleotide Salvage Pathway</html:p>
<html:p>PROTEIN_CLASS: None</html:p>
</notes>
<listOfReactants>
	<speciesReference species="m_3gmp_p" stoichiometry="1.000000"/>
	<speciesReference species="m_h2o_p" stoichiometry="1.000000"/>
</listOfReactants>
<listOfProducts>
	<speciesReference species="m_gsn_p" stoichiometry="1.000000"/>
	<speciesReference species="m_pi_p" stoichiometry="1.000000"/>
</listOfProducts>
<kineticLaw>
	<math xmlns="http://www.w3.org/1998/Math/MathML">
			<ci> FLUX_VALUE </ci>
	</math>
	<listOfParameters>
		<parameter id="LOWER_BOUND" value="0" units="mmol_per_gDW_per_hr"/>
		<parameter id="UPPER_BOUND" value="1000" units="mmol_per_gDW_per_hr"/>
		<parameter id="OBJECTIVE_COEFFICIENT" value="0.0"/>
		<parameter id="FLUX_VALUE" value="0.0" units="mmol_per_gDW_per_hr"/>
	</listOfParameters>
</kineticLaw>
</reaction>
<reaction id="r_3OAR100" name="3-oxoacyl-[acyl-carrier-protein] reductase (n-C10:0)" reversible="true">
<notes>
<html:p>GENE_ASSOCIATION: ( ECK1079 ) </html:p>
<html:p>PROTEIN_ASSOCIATION: ( ECK1079 ) </html:p>
<html:p>SUBSYSTEM: Cell Envelope Biosynthesis</html:p>
<html:p>PROTEIN_CLASS: 1.1.1.100</html:p>
</notes>
<listOfReactants>
	<speciesReference species="m_3odecacp_c" stoichiometry="1.000000"/>
	<speciesReference species="m_h_c" stoichiometry="1.000000"/>
	<speciesReference species="m_nadph_c" stoichiometry="1.000000"/>
</listOfReactants>
<listOfProducts>
	<speciesReference species="m_3hdecacp_c" stoichiometry="1.000000"/>
	<speciesReference species="m_nadp_c" stoichiometry="1.000000"/>
</listOfProducts>
<kineticLaw>
	<math xmlns="http://www.w3.org/1998/Math/MathML">
			<ci> FLUX_VALUE </ci>
	</math>
	<listOfParameters>
		<parameter id="LOWER_BOUND" value="-1000" units="mmol_per_gDW_per_hr"/>
		<parameter id="UPPER_BOUND" value="1000" units="mmol_per_gDW_per_hr"/>
		<parameter id="OBJECTIVE_COEFFICIENT" value="0.0"/>
		<parameter id="FLUX_VALUE" value="0.0" units="mmol_per_gDW_per_hr"/>
	</listOfParameters>
</kineticLaw>
</reaction>
<reaction id="r_3OAR120" name="3-oxoacyl-[acyl-carrier-protein] reductase (n-C12:0)" reversible="true">
<notes>
<html:p>GENE_ASSOCIATION: ( ECK1079 ) </html:p>
<html:p>PROTEIN_ASSOCIATION: ( ECK1079 ) </html:p>
<html:p>SUBSYSTEM: Cell Envelope Biosynthesis</html:p>
<html:p>PROTEIN_CLASS: 1.1.1.100</html:p>
</notes>
<listOfReactants>
	<speciesReference species="m_3oddecacp_c" stoichiometry="1.000000"/>
	<speciesReference species="m_h_c" stoichiometry="1.000000"/>
	<speciesReference species="m_nadph_c" stoichiometry="1.000000"/>
</listOfReactants>
<listOfProducts>
	<speciesReference species="m_3hddecacp_c" stoichiometry="1.000000"/>
	<speciesReference species="m_nadp_c" stoichiometry="1.000000"/>
</listOfProducts>
<kineticLaw>
	<math xmlns="http://www.w3.org/1998/Math/MathML">
			<ci> FLUX_VALUE </ci>
	</math>
	<listOfParameters>
		<parameter id="LOWER_BOUND" value="-1000" units="mmol_per_gDW_per_hr"/>
		<parameter id="UPPER_BOUND" value="1000" units="mmol_per_gDW_per_hr"/>
		<parameter id="OBJECTIVE_COEFFICIENT" value="0.0"/>
		<parameter id="FLUX_VALUE" value="0.0" units="mmol_per_gDW_per_hr"/>
	</listOfParameters>
</kineticLaw>
</reaction>
<reaction id="r_3OAR121" name="3-oxoacyl-[acyl-carrier-protein] reductase (n-C12:1)" reversible="false">
<notes>
<html:p>GENE_ASSOCIATION: ( ECK1079 ) </html:p>
<html:p>PROTEIN_ASSOCIATION: ( ECK1079 ) </html:p>
<html:p>SUBSYSTEM: Cell Envelope Biosynthesis</html:p>
<html:p>PROTEIN_CLASS: 1.1.1.100</html:p>
</notes>
<listOfReactants>
	<speciesReference species="m_3ocddec5eacp_c" stoichiometry="1.000000"/>
	<speciesReference species="m_h_c" stoichiometry="1.000000"/>
	<speciesReference species="m_nadph_c" stoichiometry="1.000000"/>
</listOfReactants>
<listOfProducts>
	<speciesReference species="m_3hcddec5eacp_c" stoichiometry="1.000000"/>
	<speciesReference species="m_nadp_c" stoichiometry="1.000000"/>
</listOfProducts>
<kineticLaw>
	<math xmlns="http://www.w3.org/1998/Math/MathML">
			<ci> FLUX_VALUE </ci>
	</math>
	<listOfParameters>
		<parameter id="LOWER_BOUND" value="0" units="mmol_per_gDW_per_hr"/>
		<parameter id="UPPER_BOUND" value="1000" units="mmol_per_gDW_per_hr"/>
		<parameter id="OBJECTIVE_COEFFICIENT" value="0.0"/>
		<parameter id="FLUX_VALUE" value="0.0" units="mmol_per_gDW_per_hr"/>
	</listOfParameters>
</kineticLaw>
</reaction>
<reaction id="r_3OAR140" name="3-oxoacyl-[acyl-carrier-protein] reductase (n-C14:0)" reversible="true">
<notes>
<html:p>GENE_ASSOCIATION: ( ECK1079 ) </html:p>
<html:p>PROTEIN_ASSOCIATION: ( ECK1079 ) </html:p>
<html:p>SUBSYSTEM: Cell Envelope Biosynthesis</html:p>
<html:p>PROTEIN_CLASS: 1.1.1.100</html:p>
</notes>
<listOfReactants>
	<speciesReference species="m_3omrsacp_c" stoichiometry="1.000000"/>
	<speciesReference species="m_h_c" stoichiometry="1.000000"/>
	<speciesReference species="m_nadph_c" stoichiometry="1.000000"/>
</listOfReactants>
<listOfProducts>
	<speciesReference species="m_3hmrsacp_c" stoichiometry="1.000000"/>
	<speciesReference species="m_nadp_c" stoichiometry="1.000000"/>
</listOfProducts>
<kineticLaw>
	<math xmlns="http://www.w3.org/1998/Math/MathML">
			<ci> FLUX_VALUE </ci>
	</math>
	<listOfParameters>
		<parameter id="LOWER_BOUND" value="-1000" units="mmol_per_gDW_per_hr"/>
		<parameter id="UPPER_BOUND" value="1000" units="mmol_per_gDW_per_hr"/>
		<parameter id="OBJECTIVE_COEFFICIENT" value="0.0"/>
		<parameter id="FLUX_VALUE" value="0.0" units="mmol_per_gDW_per_hr"/>
	</listOfParameters>
</kineticLaw>
</reaction>
<reaction id="r_3OAR141" name="3-oxoacyl-[acyl-carrier-protein] reductase (n-C14:1)" reversible="false">
<notes>
<html:p>GENE_ASSOCIATION: ( ECK1079 ) </html:p>
<html:p>PROTEIN_ASSOCIATION: ( ECK1079 ) </html:p>
<html:p>SUBSYSTEM: Cell Envelope Biosynthesis</html:p>
<html:p>PROTEIN_CLASS: 1.1.1.100</html:p>
</notes>
<listOfReactants>
	<speciesReference species="m_3ocmrs7eacp_c" stoichiometry="1.000000"/>
	<speciesReference species="m_h_c" stoichiometry="1.000000"/>
	<speciesReference species="m_nadph_c" stoichiometry="1.000000"/>
</listOfReactants>
<listOfProducts>
	<speciesReference species="m_3hcmrs7eacp_c" stoichiometry="1.000000"/>
	<speciesReference species="m_nadp_c" stoichiometry="1.000000"/>
</listOfProducts>
<kineticLaw>
	<math xmlns="http://www.w3.org/1998/Math/MathML">
			<ci> FLUX_VALUE </ci>
	</math>
	<listOfParameters>
		<parameter id="LOWER_BOUND" value="0" units="mmol_per_gDW_per_hr"/>
		<parameter id="UPPER_BOUND" value="1000" units="mmol_per_gDW_per_hr"/>
		<parameter id="OBJECTIVE_COEFFICIENT" value="0.0"/>
		<parameter id="FLUX_VALUE" value="0.0" units="mmol_per_gDW_per_hr"/>
	</listOfParameters>
</kineticLaw>
</reaction>
<reaction id="r_3OAR160" name="3-oxoacyl-[acyl-carrier-protein] reductase (n-C16:0)" reversible="true">
<notes>
<html:p>GENE_ASSOCIATION: ( ECK1079 ) </html:p>
<html:p>PROTEIN_ASSOCIATION: ( ECK1079 ) </html:p>
<html:p>SUBSYSTEM: Cell Envelope Biosynthesis</html:p>
<html:p>PROTEIN_CLASS: 1.1.1.100</html:p>
</notes>
<listOfReactants>
	<speciesReference species="m_3opalmacp_c" stoichiometry="1.000000"/>
	<speciesReference species="m_h_c" stoichiometry="1.000000"/>
	<speciesReference species="m_nadph_c" stoichiometry="1.000000"/>
</listOfReactants>
<listOfProducts>
	<speciesReference species="m_3hpalmacp_c" stoichiometry="1.000000"/>
	<speciesReference species="m_nadp_c" stoichiometry="1.000000"/>
</listOfProducts>
<kineticLaw>
	<math xmlns="http://www.w3.org/1998/Math/MathML">
			<ci> FLUX_VALUE </ci>
	</math>
	<listOfParameters>
		<parameter id="LOWER_BOUND" value="-1000" units="mmol_per_gDW_per_hr"/>
		<parameter id="UPPER_BOUND" value="1000" units="mmol_per_gDW_per_hr"/>
		<parameter id="OBJECTIVE_COEFFICIENT" value="0.0"/>
		<parameter id="FLUX_VALUE" value="0.0" units="mmol_per_gDW_per_hr"/>
	</listOfParameters>
</kineticLaw>
</reaction>
<reaction id="r_3OAR161" name="3-oxoacyl-[acyl-carrier-protein] reductase (n-C16:1)" reversible="false">
<notes>
<html:p>GENE_ASSOCIATION: ( ECK1079 ) </html:p>
<html:p>PROTEIN_ASSOCIATION: ( ECK1079 ) </html:p>
<html:p>SUBSYSTEM: Cell Envelope Biosynthesis</html:p>
<html:p>PROTEIN_CLASS: 1.1.1.100</html:p>
</notes>
<listOfReactants>
	<speciesReference species="m_3ocpalm9eacp_c" stoichiometry="1.000000"/>
	<speciesReference species="m_h_c" stoichiometry="1.000000"/>
	<speciesReference species="m_nadph_c" stoichiometry="1.000000"/>
</listOfReactants>
<listOfProducts>
	<speciesReference species="m_3hcpalm9eacp_c" stoichiometry="1.000000"/>
	<speciesReference species="m_nadp_c" stoichiometry="1.000000"/>
</listOfProducts>
<kineticLaw>
	<math xmlns="http://www.w3.org/1998/Math/MathML">
			<ci> FLUX_VALUE </ci>
	</math>
	<listOfParameters>
		<parameter id="LOWER_BOUND" value="0" units="mmol_per_gDW_per_hr"/>
		<parameter id="UPPER_BOUND" value="1000" units="mmol_per_gDW_per_hr"/>
		<parameter id="OBJECTIVE_COEFFICIENT" value="0.0"/>
		<parameter id="FLUX_VALUE" value="0.0" units="mmol_per_gDW_per_hr"/>
	</listOfParameters>
</kineticLaw>
</reaction>
<reaction id="r_3OAR180" name="3-oxoacyl-[acyl-carrier-protein] reductase (n-C18:0)" reversible="true">
<notes>
<html:p>GENE_ASSOCIATION: ( ECK1079 ) </html:p>
<html:p>PROTEIN_ASSOCIATION: ( ECK1079 ) </html:p>
<html:p>SUBSYSTEM: Cell Envelope Biosynthesis</html:p>
<html:p>PROTEIN_CLASS: 1.1.1.100</html:p>
</notes>
<listOfReactants>
	<speciesReference species="m_3ooctdacp_c" stoichiometry="1.000000"/>
	<speciesReference species="m_h_c" stoichiometry="1.000000"/>
	<speciesReference species="m_nadph_c" stoichiometry="1.000000"/>
</listOfReactants>
<listOfProducts>
	<speciesReference species="m_3hoctaacp_c" stoichiometry="1.000000"/>
	<speciesReference species="m_nadp_c" stoichiometry="1.000000"/>
</listOfProducts>
<kineticLaw>
	<math xmlns="http://www.w3.org/1998/Math/MathML">
			<ci> FLUX_VALUE </ci>
	</math>
	<listOfParameters>
		<parameter id="LOWER_BOUND" value="-1000" units="mmol_per_gDW_per_hr"/>
		<parameter id="UPPER_BOUND" value="1000" units="mmol_per_gDW_per_hr"/>
		<parameter id="OBJECTIVE_COEFFICIENT" value="0.0"/>
		<parameter id="FLUX_VALUE" value="0.0" units="mmol_per_gDW_per_hr"/>
	</listOfParameters>
</kineticLaw>
</reaction>
<reaction id="r_3OAR181" name="3-oxoacyl-[acyl-carrier-protein] reductase (n-C18:1)" reversible="false">
<notes>
<html:p>GENE_ASSOCIATION: ( ECK1079 ) </html:p>
<html:p>PROTEIN_ASSOCIATION: ( ECK1079 ) </html:p>
<html:p>SUBSYSTEM: Cell Envelope Biosynthesis</html:p>
<html:p>PROTEIN_CLASS: 1.1.1.100</html:p>
</notes>
<listOfReactants>
	<speciesReference species="m_3ocvac11eacp_c" stoichiometry="1.000000"/>
	<speciesReference species="m_h_c" stoichiometry="1.000000"/>
	<speciesReference species="m_nadph_c" stoichiometry="1.000000"/>
</listOfReactants>
<listOfProducts>
	<speciesReference species="m_3hcvac11eacp_c" stoichiometry="1.000000"/>
	<speciesReference species="m_nadp_c" stoichiometry="1.000000"/>
</listOfProducts>
<kineticLaw>
	<math xmlns="http://www.w3.org/1998/Math/MathML">
			<ci> FLUX_VALUE </ci>
	</math>
	<listOfParameters>
		<parameter id="LOWER_BOUND" value="0" units="mmol_per_gDW_per_hr"/>
		<parameter id="UPPER_BOUND" value="1000" units="mmol_per_gDW_per_hr"/>
		<parameter id="OBJECTIVE_COEFFICIENT" value="0.0"/>
		<parameter id="FLUX_VALUE" value="0.0" units="mmol_per_gDW_per_hr"/>
	</listOfParameters>
</kineticLaw>
</reaction>
<reaction id="r_3OAR40" name="3-oxoacyl-[acyl-carrier-protein] reductase (n-C4:0)" reversible="true">
<notes>
<html:p>GENE_ASSOCIATION: ( ECK1079 ) </html:p>
<html:p>PROTEIN_ASSOCIATION: ( ECK1079 ) </html:p>
<html:p>SUBSYSTEM: Cell Envelope Biosynthesis</html:p>
<html:p>PROTEIN_CLASS: 1.1.1.100</html:p>
</notes>
<listOfReactants>
	<speciesReference species="m_actacp_c" stoichiometry="1.000000"/>
	<speciesReference species="m_h_c" stoichiometry="1.000000"/>
	<speciesReference species="m_nadph_c" stoichiometry="1.000000"/>
</listOfReactants>
<listOfProducts>
	<speciesReference species="m_3haacp_c" stoichiometry="1.000000"/>
	<speciesReference species="m_nadp_c" stoichiometry="1.000000"/>
</listOfProducts>
<kineticLaw>
	<math xmlns="http://www.w3.org/1998/Math/MathML">
			<ci> FLUX_VALUE </ci>
	</math>
	<listOfParameters>
		<parameter id="LOWER_BOUND" value="-1000" units="mmol_per_gDW_per_hr"/>
		<parameter id="UPPER_BOUND" value="1000" units="mmol_per_gDW_per_hr"/>
		<parameter id="OBJECTIVE_COEFFICIENT" value="0.0"/>
		<parameter id="FLUX_VALUE" value="0.0" units="mmol_per_gDW_per_hr"/>
	</listOfParameters>
</kineticLaw>
</reaction>
<reaction id="r_3OAR60" name="3-oxoacyl-[acyl-carrier-protein] reductase (n-C6:0)" reversible="true">
<notes>
<html:p>GENE_ASSOCIATION: ( ECK1079 ) </html:p>
<html:p>PROTEIN_ASSOCIATION: ( ECK1079 ) </html:p>
<html:p>SUBSYSTEM: Cell Envelope Biosynthesis</html:p>
<html:p>PROTEIN_CLASS: 1.1.1.100</html:p>
</notes>
<listOfReactants>
	<speciesReference species="m_3ohexacp_c" stoichiometry="1.000000"/>
	<speciesReference species="m_h_c" stoichiometry="1.000000"/>
	<speciesReference species="m_nadph_c" stoichiometry="1.000000"/>
</listOfReactants>
<listOfProducts>
	<speciesReference species="m_3hhexacp_c" stoichiometry="1.000000"/>
	<speciesReference species="m_nadp_c" stoichiometry="1.000000"/>
</listOfProducts>
<kineticLaw>
	<math xmlns="http://www.w3.org/1998/Math/MathML">
			<ci> FLUX_VALUE </ci>
	</math>
	<listOfParameters>
		<parameter id="LOWER_BOUND" value="-1000" units="mmol_per_gDW_per_hr"/>
		<parameter id="UPPER_BOUND" value="1000" units="mmol_per_gDW_per_hr"/>
		<parameter id="OBJECTIVE_COEFFICIENT" value="0.0"/>
		<parameter id="FLUX_VALUE" value="0.0" units="mmol_per_gDW_per_hr"/>
	</listOfParameters>
</kineticLaw>
</reaction>
<reaction id="r_3OAR80" name="3-oxoacyl-[acyl-carrier-protein] reductase (n-C8:0)" reversible="true">
<notes>
<html:p>GENE_ASSOCIATION: ( ECK1079 ) </html:p>
<html:p>PROTEIN_ASSOCIATION: ( ECK1079 ) </html:p>
<html:p>SUBSYSTEM: Cell Envelope Biosynthesis</html:p>
<html:p>PROTEIN_CLASS: 1.1.1.100</html:p>
</notes>
<listOfReactants>
	<speciesReference species="m_3ooctacp_c" stoichiometry="1.000000"/>
	<speciesReference species="m_h_c" stoichiometry="1.000000"/>
	<speciesReference species="m_nadph_c" stoichiometry="1.000000"/>
</listOfReactants>
<listOfProducts>
	<speciesReference species="m_3hoctacp_c" stoichiometry="1.000000"/>
	<speciesReference species="m_nadp_c" stoichiometry="1.000000"/>
</listOfProducts>
<kineticLaw>
	<math xmlns="http://www.w3.org/1998/Math/MathML">
			<ci> FLUX_VALUE </ci>
	</math>
	<listOfParameters>
		<parameter id="LOWER_BOUND" value="-1000" units="mmol_per_gDW_per_hr"/>
		<parameter id="UPPER_BOUND" value="1000" units="mmol_per_gDW_per_hr"/>
		<parameter id="OBJECTIVE_COEFFICIENT" value="0.0"/>
		<parameter id="FLUX_VALUE" value="0.0" units="mmol_per_gDW_per_hr"/>
	</listOfParameters>
</kineticLaw>
</reaction>
<reaction id="r_3OAS100" name="3-oxoacyl-[acyl-carrier-protein] synthase (n-C10:0)" reversible="false">
<notes>
<html:p>GENE_ASSOCIATION: ( ECK2317 ) or ( ECK1081 ) </html:p>
<html:p>PROTEIN_ASSOCIATION: ( ECK2317 ) or ( ECK1081 ) </html:p>
<html:p>SUBSYSTEM: Cell Envelope Biosynthesis</html:p>
<html:p>PROTEIN_CLASS: 2.3.1.41</html:p>
</notes>
<listOfReactants>
	<speciesReference species="m_h_c" stoichiometry="1.000000"/>
	<speciesReference species="m_malacp_c" stoichiometry="1.000000"/>
	<speciesReference species="m_ocacp_c" stoichiometry="1.000000"/>
</listOfReactants>
<listOfProducts>
	<speciesReference species="m_3odecacp_c" stoichiometry="1.000000"/>
	<speciesReference species="m_acp_c" stoichiometry="1.000000"/>
	<speciesReference species="m_co2_c" stoichiometry="1.000000"/>
</listOfProducts>
<kineticLaw>
	<math xmlns="http://www.w3.org/1998/Math/MathML">
			<ci> FLUX_VALUE </ci>
	</math>
	<listOfParameters>
		<parameter id="LOWER_BOUND" value="0" units="mmol_per_gDW_per_hr"/>
		<parameter id="UPPER_BOUND" value="1000" units="mmol_per_gDW_per_hr"/>
		<parameter id="OBJECTIVE_COEFFICIENT" value="0.0"/>
		<parameter id="FLUX_VALUE" value="0.0" units="mmol_per_gDW_per_hr"/>
	</listOfParameters>
</kineticLaw>
</reaction>
<reaction id="r_3OAS120" name="3-oxoacyl-[acyl-carrier-protein] synthase (n-C12:0)" reversible="false">
<notes>
<html:p>GENE_ASSOCIATION: ( ECK2317 ) or ( ECK1081 ) </html:p>
<html:p>PROTEIN_ASSOCIATION: ( ECK2317 ) or ( ECK1081 ) </html:p>
<html:p>SUBSYSTEM: Cell Envelope Biosynthesis</html:p>
<html:p>PROTEIN_CLASS: 2.3.1.41</html:p>
</notes>
<listOfReactants>
	<speciesReference species="m_dcaacp_c" stoichiometry="1.000000"/>
	<speciesReference species="m_h_c" stoichiometry="1.000000"/>
	<speciesReference species="m_malacp_c" stoichiometry="1.000000"/>
</listOfReactants>
<listOfProducts>
	<speciesReference species="m_3oddecacp_c" stoichiometry="1.000000"/>
	<speciesReference species="m_acp_c" stoichiometry="1.000000"/>
	<speciesReference species="m_co2_c" stoichiometry="1.000000"/>
</listOfProducts>
<kineticLaw>
	<math xmlns="http://www.w3.org/1998/Math/MathML">
			<ci> FLUX_VALUE </ci>
	</math>
	<listOfParameters>
		<parameter id="LOWER_BOUND" value="0" units="mmol_per_gDW_per_hr"/>
		<parameter id="UPPER_BOUND" value="1000" units="mmol_per_gDW_per_hr"/>
		<parameter id="OBJECTIVE_COEFFICIENT" value="0.0"/>
		<parameter id="FLUX_VALUE" value="0.0" units="mmol_per_gDW_per_hr"/>
	</listOfParameters>
</kineticLaw>
</reaction>
<reaction id="r_3OAS121" name="3-oxoacyl-[acyl-carrier-protein] synthase (n-C12:1)" reversible="false">
<notes>
<html:p>GENE_ASSOCIATION: ( ECK2317 ) </html:p>
<html:p>PROTEIN_ASSOCIATION: ( ECK2317 ) </html:p>
<html:p>SUBSYSTEM: Cell Envelope Biosynthesis</html:p>
<html:p>PROTEIN_CLASS: 2.3.1.41</html:p>
</notes>
<listOfReactants>
	<speciesReference species="m_cdec3eacp_c" stoichiometry="1.000000"/>
	<speciesReference species="m_h_c" stoichiometry="1.000000"/>
	<speciesReference species="m_malacp_c" stoichiometry="1.000000"/>
</listOfReactants>
<listOfProducts>
	<speciesReference species="m_3ocddec5eacp_c" stoichiometry="1.000000"/>
	<speciesReference species="m_acp_c" stoichiometry="1.000000"/>
	<speciesReference species="m_co2_c" stoichiometry="1.000000"/>
</listOfProducts>
<kineticLaw>
	<math xmlns="http://www.w3.org/1998/Math/MathML">
			<ci> FLUX_VALUE </ci>
	</math>
	<listOfParameters>
		<parameter id="LOWER_BOUND" value="0" units="mmol_per_gDW_per_hr"/>
		<parameter id="UPPER_BOUND" value="1000" units="mmol_per_gDW_per_hr"/>
		<parameter id="OBJECTIVE_COEFFICIENT" value="0.0"/>
		<parameter id="FLUX_VALUE" value="0.0" units="mmol_per_gDW_per_hr"/>
	</listOfParameters>
</kineticLaw>
</reaction>
<reaction id="r_3OAS140" name="3-oxoacyl-[acyl-carrier-protein] synthase (n-C14:0)" reversible="false">
<notes>
<html:p>GENE_ASSOCIATION: ( ECK2317 ) or ( ECK1081 ) </html:p>
<html:p>PROTEIN_ASSOCIATION: ( ECK2317 ) or ( ECK1081 ) </html:p>
<html:p>SUBSYSTEM: Cell Envelope Biosynthesis</html:p>
<html:p>PROTEIN_CLASS: 2.3.1.41</html:p>
</notes>
<listOfReactants>
	<speciesReference species="m_ddcaacp_c" stoichiometry="1.000000"/>
	<speciesReference species="m_h_c" stoichiometry="1.000000"/>
	<speciesReference species="m_malacp_c" stoichiometry="1.000000"/>
</listOfReactants>
<listOfProducts>
	<speciesReference species="m_3omrsacp_c" stoichiometry="1.000000"/>
	<speciesReference species="m_acp_c" stoichiometry="1.000000"/>
	<speciesReference species="m_co2_c" stoichiometry="1.000000"/>
</listOfProducts>
<kineticLaw>
	<math xmlns="http://www.w3.org/1998/Math/MathML">
			<ci> FLUX_VALUE </ci>
	</math>
	<listOfParameters>
		<parameter id="LOWER_BOUND" value="0" units="mmol_per_gDW_per_hr"/>
		<parameter id="UPPER_BOUND" value="1000" units="mmol_per_gDW_per_hr"/>
		<parameter id="OBJECTIVE_COEFFICIENT" value="0.0"/>
		<parameter id="FLUX_VALUE" value="0.0" units="mmol_per_gDW_per_hr"/>
	</listOfParameters>
</kineticLaw>
</reaction>
<reaction id="r_3OAS141" name="3-oxoacyl-[acyl-carrier-protein] synthase (n-C14:1)" reversible="false">
<notes>
<html:p>GENE_ASSOCIATION: ( ECK2317 ) </html:p>
<html:p>PROTEIN_ASSOCIATION: ( ECK2317 ) </html:p>
<html:p>SUBSYSTEM: Cell Envelope Biosynthesis</html:p>
<html:p>PROTEIN_CLASS: 2.3.1.41</html:p>
</notes>
<listOfReactants>
	<speciesReference species="m_cddec5eacp_c" stoichiometry="1.000000"/>
	<speciesReference species="m_h_c" stoichiometry="1.000000"/>
	<speciesReference species="m_malacp_c" stoichiometry="1.000000"/>
</listOfReactants>
<listOfProducts>
	<speciesReference species="m_3ocmrs7eacp_c" stoichiometry="1.000000"/>
	<speciesReference species="m_acp_c" stoichiometry="1.000000"/>
	<speciesReference species="m_co2_c" stoichiometry="1.000000"/>
</listOfProducts>
<kineticLaw>
	<math xmlns="http://www.w3.org/1998/Math/MathML">
			<ci> FLUX_VALUE </ci>
	</math>
	<listOfParameters>
		<parameter id="LOWER_BOUND" value="0" units="mmol_per_gDW_per_hr"/>
		<parameter id="UPPER_BOUND" value="1000" units="mmol_per_gDW_per_hr"/>
		<parameter id="OBJECTIVE_COEFFICIENT" value="0.0"/>
		<parameter id="FLUX_VALUE" value="0.0" units="mmol_per_gDW_per_hr"/>
	</listOfParameters>
</kineticLaw>
</reaction>
<reaction id="r_3OAS160" name="3-oxoacyl-[acyl-carrier-protein] synthase (n-C16:0)" reversible="false">
<notes>
<html:p>GENE_ASSOCIATION: ( ECK2317 ) or ( ECK1081 ) </html:p>
<html:p>PROTEIN_ASSOCIATION: ( ECK2317 ) or ( ECK1081 ) </html:p>
<html:p>SUBSYSTEM: Cell Envelope Biosynthesis</html:p>
<html:p>PROTEIN_CLASS: 2.3.1.41</html:p>
</notes>
<listOfReactants>
	<speciesReference species="m_h_c" stoichiometry="1.000000"/>
	<speciesReference species="m_malacp_c" stoichiometry="1.000000"/>
	<speciesReference species="m_myrsacp_c" stoichiometry="1.000000"/>
</listOfReactants>
<listOfProducts>
	<speciesReference species="m_3opalmacp_c" stoichiometry="1.000000"/>
	<speciesReference species="m_acp_c" stoichiometry="1.000000"/>
	<speciesReference species="m_co2_c" stoichiometry="1.000000"/>
</listOfProducts>
<kineticLaw>
	<math xmlns="http://www.w3.org/1998/Math/MathML">
			<ci> FLUX_VALUE </ci>
	</math>
	<listOfParameters>
		<parameter id="LOWER_BOUND" value="0" units="mmol_per_gDW_per_hr"/>
		<parameter id="UPPER_BOUND" value="1000" units="mmol_per_gDW_per_hr"/>
		<parameter id="OBJECTIVE_COEFFICIENT" value="0.0"/>
		<parameter id="FLUX_VALUE" value="0.0" units="mmol_per_gDW_per_hr"/>
	</listOfParameters>
</kineticLaw>
</reaction>
<reaction id="r_3OAS161" name="3-oxoacyl-[acyl-carrier-protein] synthase (n-C16:1)" reversible="false">
<notes>
<html:p>GENE_ASSOCIATION: ( ECK2317 ) </html:p>
<html:p>PROTEIN_ASSOCIATION: ( ECK2317 ) </html:p>
<html:p>SUBSYSTEM: Cell Envelope Biosynthesis</html:p>
<html:p>PROTEIN_CLASS: 2.3.1.41</html:p>
</notes>
<listOfReactants>
	<speciesReference species="m_h_c" stoichiometry="1.000000"/>
	<speciesReference species="m_malacp_c" stoichiometry="1.000000"/>
	<speciesReference species="m_tdeacp_c" stoichiometry="1.000000"/>
</listOfReactants>
<listOfProducts>
	<speciesReference species="m_3ocpalm9eacp_c" stoichiometry="1.000000"/>
	<speciesReference species="m_acp_c" stoichiometry="1.000000"/>
	<speciesReference species="m_co2_c" stoichiometry="1.000000"/>
</listOfProducts>
<kineticLaw>
	<math xmlns="http://www.w3.org/1998/Math/MathML">
			<ci> FLUX_VALUE </ci>
	</math>
	<listOfParameters>
		<parameter id="LOWER_BOUND" value="0" units="mmol_per_gDW_per_hr"/>
		<parameter id="UPPER_BOUND" value="1000" units="mmol_per_gDW_per_hr"/>
		<parameter id="OBJECTIVE_COEFFICIENT" value="0.0"/>
		<parameter id="FLUX_VALUE" value="0.0" units="mmol_per_gDW_per_hr"/>
	</listOfParameters>
</kineticLaw>
</reaction>
<reaction id="r_3OAS180" name="3-oxoacyl-[acyl-carrier-protein] synthase (n-C18:0)" reversible="false">
<notes>
<html:p>GENE_ASSOCIATION: ( ECK1081 ) or ( ECK2317 ) </html:p>
<html:p>PROTEIN_ASSOCIATION: ( ECK1081 ) or ( ECK2317 ) </html:p>
<html:p>SUBSYSTEM: Cell Envelope Biosynthesis</html:p>
<html:p>PROTEIN_CLASS: 2.3.1.41</html:p>
</notes>
<listOfReactants>
	<speciesReference species="m_h_c" stoichiometry="1.000000"/>
	<speciesReference species="m_malacp_c" stoichiometry="1.000000"/>
	<speciesReference species="m_palmacp_c" stoichiometry="1.000000"/>
</listOfReactants>
<listOfProducts>
	<speciesReference species="m_3ooctdacp_c" stoichiometry="1.000000"/>
	<speciesReference species="m_acp_c" stoichiometry="1.000000"/>
	<speciesReference species="m_co2_c" stoichiometry="1.000000"/>
</listOfProducts>
<kineticLaw>
	<math xmlns="http://www.w3.org/1998/Math/MathML">
			<ci> FLUX_VALUE </ci>
	</math>
	<listOfParameters>
		<parameter id="LOWER_BOUND" value="0" units="mmol_per_gDW_per_hr"/>
		<parameter id="UPPER_BOUND" value="1000" units="mmol_per_gDW_per_hr"/>
		<parameter id="OBJECTIVE_COEFFICIENT" value="0.0"/>
		<parameter id="FLUX_VALUE" value="0.0" units="mmol_per_gDW_per_hr"/>
	</listOfParameters>
</kineticLaw>
</reaction>
<reaction id="r_3OAS181" name="3-oxoacyl-[acyl-carrier-protein] synthase (n-C18:1)" reversible="false">
<notes>
<html:p>GENE_ASSOCIATION: ( ECK1081 ) </html:p>
<html:p>PROTEIN_ASSOCIATION: ( ECK1081 ) </html:p>
<html:p>SUBSYSTEM: Cell Envelope Biosynthesis</html:p>
<html:p>PROTEIN_CLASS: 2.3.1.41</html:p>
</notes>
<listOfReactants>
	<speciesReference species="m_h_c" stoichiometry="1.000000"/>
	<speciesReference species="m_hdeacp_c" stoichiometry="1.000000"/>
	<speciesReference species="m_malacp_c" stoichiometry="1.000000"/>
</listOfReactants>
<listOfProducts>
	<speciesReference species="m_3ocvac11eacp_c" stoichiometry="1.000000"/>
	<speciesReference species="m_acp_c" stoichiometry="1.000000"/>
	<speciesReference species="m_co2_c" stoichiometry="1.000000"/>
</listOfProducts>
<kineticLaw>
	<math xmlns="http://www.w3.org/1998/Math/MathML">
			<ci> FLUX_VALUE </ci>
	</math>
	<listOfParameters>
		<parameter id="LOWER_BOUND" value="0" units="mmol_per_gDW_per_hr"/>
		<parameter id="UPPER_BOUND" value="1000" units="mmol_per_gDW_per_hr"/>
		<parameter id="OBJECTIVE_COEFFICIENT" value="0.0"/>
		<parameter id="FLUX_VALUE" value="0.0" units="mmol_per_gDW_per_hr"/>
	</listOfParameters>
</kineticLaw>
</reaction>
<reaction id="r_3OAS60" name="3-oxoacyl-[acyl-carrier-protein] synthase (n-C6:0)" reversible="false">
<notes>
<html:p>GENE_ASSOCIATION: ( ECK2317 ) or ( ECK1081 ) </html:p>
<html:p>PROTEIN_ASSOCIATION: ( ECK2317 ) or ( ECK1081 ) </html:p>
<html:p>SUBSYSTEM: Cell Envelope Biosynthesis</html:p>
<html:p>PROTEIN_CLASS: 2.3.1.41</html:p>
</notes>
<listOfReactants>
	<speciesReference species="m_butacp_c" stoichiometry="1.000000"/>
	<speciesReference species="m_h_c" stoichiometry="1.000000"/>
	<speciesReference species="m_malacp_c" stoichiometry="1.000000"/>
</listOfReactants>
<listOfProducts>
	<speciesReference species="m_3ohexacp_c" stoichiometry="1.000000"/>
	<speciesReference species="m_acp_c" stoichiometry="1.000000"/>
	<speciesReference species="m_co2_c" stoichiometry="1.000000"/>
</listOfProducts>
<kineticLaw>
	<math xmlns="http://www.w3.org/1998/Math/MathML">
			<ci> FLUX_VALUE </ci>
	</math>
	<listOfParameters>
		<parameter id="LOWER_BOUND" value="0" units="mmol_per_gDW_per_hr"/>
		<parameter id="UPPER_BOUND" value="1000" units="mmol_per_gDW_per_hr"/>
		<parameter id="OBJECTIVE_COEFFICIENT" value="0.0"/>
		<parameter id="FLUX_VALUE" value="0.0" units="mmol_per_gDW_per_hr"/>
	</listOfParameters>
</kineticLaw>
</reaction>
<reaction id="r_3OAS80" name="3-oxoacyl-[acyl-carrier-protein] synthase (n-C8:0)" reversible="false">
<notes>
<html:p>GENE_ASSOCIATION: ( ECK2317 ) or ( ECK1081 ) </html:p>
<html:p>PROTEIN_ASSOCIATION: ( ECK2317 ) or ( ECK1081 ) </html:p>
<html:p>SUBSYSTEM: Cell Envelope Biosynthesis</html:p>
<html:p>PROTEIN_CLASS: 2.3.1.41</html:p>
</notes>
<listOfReactants>
	<speciesReference species="m_h_c" stoichiometry="1.000000"/>
	<speciesReference species="m_hexacp_c" stoichiometry="1.000000"/>
	<speciesReference species="m_malacp_c" stoichiometry="1.000000"/>
</listOfReactants>
<listOfProducts>
	<speciesReference species="m_3ooctacp_c" stoichiometry="1.000000"/>
	<speciesReference species="m_acp_c" stoichiometry="1.000000"/>
	<speciesReference species="m_co2_c" stoichiometry="1.000000"/>
</listOfProducts>
<kineticLaw>
	<math xmlns="http://www.w3.org/1998/Math/MathML">
			<ci> FLUX_VALUE </ci>
	</math>
	<listOfParameters>
		<parameter id="LOWER_BOUND" value="0" units="mmol_per_gDW_per_hr"/>
		<parameter id="UPPER_BOUND" value="1000" units="mmol_per_gDW_per_hr"/>
		<parameter id="OBJECTIVE_COEFFICIENT" value="0.0"/>
		<parameter id="FLUX_VALUE" value="0.0" units="mmol_per_gDW_per_hr"/>
	</listOfParameters>
</kineticLaw>
</reaction>
<reaction id="r_3PEPTABCPP" name="tripeptide (LalaDgluMdap) transport via ABC system (periplasm)" reversible="false">
<notes>
<html:p>GENE_ASSOCIATION: ( ECK1238 and ECK1239 and ECK1240 and ECK1241 and ECK1326 ) </html:p>
<html:p>PROTEIN_ASSOCIATION: ( ECK1238 and ECK1239 and ECK1240 and ECK1241 and ECK1326 ) </html:p>
<html:p>SUBSYSTEM: Murein Recycling</html:p>
<html:p>PROTEIN_CLASS: None</html:p>
</notes>
<listOfReactants>
	<speciesReference species="m_atp_c" stoichiometry="1.000000"/>
	<speciesReference species="m_h2o_c" stoichiometry="1.000000"/>
	<speciesReference species="m_laladglumdap_p" stoichiometry="1.000000"/>
</listOfReactants>
<listOfProducts>
	<speciesReference species="m_adp_c" stoichiometry="1.000000"/>
	<speciesReference species="m_h_c" stoichiometry="1.000000"/>
	<speciesReference species="m_laladglumdap_c" stoichiometry="1.000000"/>
	<speciesReference species="m_pi_c" stoichiometry="1.000000"/>
</listOfProducts>
<kineticLaw>
	<math xmlns="http://www.w3.org/1998/Math/MathML">
			<ci> FLUX_VALUE </ci>
	</math>
	<listOfParameters>
		<parameter id="LOWER_BOUND" value="0" units="mmol_per_gDW_per_hr"/>
		<parameter id="UPPER_BOUND" value="1000" units="mmol_per_gDW_per_hr"/>
		<parameter id="OBJECTIVE_COEFFICIENT" value="0.0"/>
		<parameter id="FLUX_VALUE" value="0.0" units="mmol_per_gDW_per_hr"/>
	</listOfParameters>
</kineticLaw>
</reaction>
<reaction id="r_3PEPTTEX" name="LalaDgluMdap (tripeptide) transport via diffusion (extracellular to periplasm)" reversible="true">
<notes>
<html:p>GENE_ASSOCIATION: ( ECK0242 ) or ( ECK0920 ) or ( ECK1372 ) or ( ECK2207 ) </html:p>
<html:p>PROTEIN_ASSOCIATION: ( ECK0242 ) or ( ECK0920 ) or ( ECK1372 ) or ( ECK2207 ) </html:p>
<html:p>SUBSYSTEM: Transport, Outer Membrane Porin</html:p>
<html:p>PROTEIN_CLASS: None</html:p>
</notes>
<listOfReactants>
	<speciesReference species="m_laladglumdap_e" stoichiometry="1.000000"/>
</listOfReactants>
<listOfProducts>
	<speciesReference species="m_laladglumdap_p" stoichiometry="1.000000"/>
</listOfProducts>
<kineticLaw>
	<math xmlns="http://www.w3.org/1998/Math/MathML">
			<ci> FLUX_VALUE </ci>
	</math>
	<listOfParameters>
		<parameter id="LOWER_BOUND" value="-1000" units="mmol_per_gDW_per_hr"/>
		<parameter id="UPPER_BOUND" value="1000" units="mmol_per_gDW_per_hr"/>
		<parameter id="OBJECTIVE_COEFFICIENT" value="0.0"/>
		<parameter id="FLUX_VALUE" value="0.0" units="mmol_per_gDW_per_hr"/>
	</listOfParameters>
</kineticLaw>
</reaction>
<reaction id="r_3UMPTEX" name="3UMP transport via diffusion (extracellular to periplasm)" reversible="true">
<notes>
<html:p>GENE_ASSOCIATION: ( ECK0242 ) or ( ECK0920 ) or ( ECK1372 ) or ( ECK2207 ) </html:p>
<html:p>PROTEIN_ASSOCIATION: ( ECK0242 ) or ( ECK0920 ) or ( ECK1372 ) or ( ECK2207 ) </html:p>
<html:p>SUBSYSTEM: Transport, Outer Membrane Porin</html:p>
<html:p>PROTEIN_CLASS: None</html:p>
</notes>
<listOfReactants>
	<speciesReference species="m_3ump_e" stoichiometry="1.000000"/>
</listOfReactants>
<listOfProducts>
	<speciesReference species="m_3ump_p" stoichiometry="1.000000"/>
</listOfProducts>
<kineticLaw>
	<math xmlns="http://www.w3.org/1998/Math/MathML">
			<ci> FLUX_VALUE </ci>
	</math>
	<listOfParameters>
		<parameter id="LOWER_BOUND" value="-1000" units="mmol_per_gDW_per_hr"/>
		<parameter id="UPPER_BOUND" value="1000" units="mmol_per_gDW_per_hr"/>
		<parameter id="OBJECTIVE_COEFFICIENT" value="0.0"/>
		<parameter id="FLUX_VALUE" value="0.0" units="mmol_per_gDW_per_hr"/>
	</listOfParameters>
</kineticLaw>
</reaction>
<reaction id="r_42A12BOOXPP" name="4-(2-Aminoethyl)-1,2-benzenediol:oxygen oxidoreductase(deaminating)(flavin-containing)" reversible="false">
<notes>
<html:p>GENE_ASSOCIATION: ( ECK1383 ) </html:p>
<html:p>PROTEIN_ASSOCIATION: ( ECK1383 ) </html:p>
<html:p>SUBSYSTEM: Nitrogen Metabolism</html:p>
<html:p>PROTEIN_CLASS: 1.4.3.6</html:p>
</notes>
<listOfReactants>
	<speciesReference species="m_dopa_p" stoichiometry="1.000000"/>
	<speciesReference species="m_h2o_p" stoichiometry="1.000000"/>
	<speciesReference species="m_o2_p" stoichiometry="1.000000"/>
</listOfReactants>
<listOfProducts>
	<speciesReference species="m_34dhpac_p" stoichiometry="1.000000"/>
	<speciesReference species="m_h2o2_p" stoichiometry="1.000000"/>
	<speciesReference species="m_nh4_p" stoichiometry="1.000000"/>
</listOfProducts>
<kineticLaw>
	<math xmlns="http://www.w3.org/1998/Math/MathML">
			<ci> FLUX_VALUE </ci>
	</math>
	<listOfParameters>
		<parameter id="LOWER_BOUND" value="0" units="mmol_per_gDW_per_hr"/>
		<parameter id="UPPER_BOUND" value="1000" units="mmol_per_gDW_per_hr"/>
		<parameter id="OBJECTIVE_COEFFICIENT" value="0.0"/>
		<parameter id="FLUX_VALUE" value="0.0" units="mmol_per_gDW_per_hr"/>
	</listOfParameters>
</kineticLaw>
</reaction>
<reaction id="r_4HOXPACDTEX" name="4-hydroxyphenylacetaldehyde transport via diffusion (extracellular to periplasm)" reversible="true">
<notes>
<html:p>GENE_ASSOCIATION: ( ECK0242 ) or ( ECK0920 ) or ( ECK1372 ) or ( ECK2207 ) </html:p>
<html:p>PROTEIN_ASSOCIATION: ( ECK0242 ) or ( ECK0920 ) or ( ECK1372 ) or ( ECK2207 ) </html:p>
<html:p>SUBSYSTEM: Transport, Outer Membrane Porin</html:p>
<html:p>PROTEIN_CLASS: None</html:p>
</notes>
<listOfReactants>
	<speciesReference species="m_4hoxpacd_e" stoichiometry="1.000000"/>
</listOfReactants>
<listOfProducts>
	<speciesReference species="m_4hoxpacd_p" stoichiometry="1.000000"/>
</listOfProducts>
<kineticLaw>
	<math xmlns="http://www.w3.org/1998/Math/MathML">
			<ci> FLUX_VALUE </ci>
	</math>
	<listOfParameters>
		<parameter id="LOWER_BOUND" value="-1000" units="mmol_per_gDW_per_hr"/>
		<parameter id="UPPER_BOUND" value="1000" units="mmol_per_gDW_per_hr"/>
		<parameter id="OBJECTIVE_COEFFICIENT" value="0.0"/>
		<parameter id="FLUX_VALUE" value="0.0" units="mmol_per_gDW_per_hr"/>
	</listOfParameters>
</kineticLaw>
</reaction>
<reaction id="r_4HTHRS" name="4-Hydroxy-L-threonine synthase" reversible="false">
<notes>
<html:p>GENE_ASSOCIATION: ( ECK0004 ) </html:p>
<html:p>PROTEIN_ASSOCIATION: ( ECK0004 ) </html:p>
<html:p>SUBSYSTEM: Cofactor and Prosthetic Group Biosynthesis</html:p>
<html:p>PROTEIN_CLASS: None</html:p>
</notes>
<listOfReactants>
	<speciesReference species="m_h2o_c" stoichiometry="1.000000"/>
	<speciesReference species="m_phthr_c" stoichiometry="1.000000"/>
</listOfReactants>
<listOfProducts>
	<speciesReference species="m_4hthr_c" stoichiometry="1.000000"/>
	<speciesReference species="m_pi_c" stoichiometry="1.000000"/>
</listOfProducts>
<kineticLaw>
	<math xmlns="http://www.w3.org/1998/Math/MathML">
			<ci> FLUX_VALUE </ci>
	</math>
	<listOfParameters>
		<parameter id="LOWER_BOUND" value="0" units="mmol_per_gDW_per_hr"/>
		<parameter id="UPPER_BOUND" value="1000" units="mmol_per_gDW_per_hr"/>
		<parameter id="OBJECTIVE_COEFFICIENT" value="0.0"/>
		<parameter id="FLUX_VALUE" value="0.0" units="mmol_per_gDW_per_hr"/>
	</listOfParameters>
</kineticLaw>
</reaction>
<reaction id="r_4PCP" name="tetrapeptide L,D-carboxypeptidase" reversible="false">
<notes>
<html:p>GENE_ASSOCIATION: ( ECK1180 ) </html:p>
<html:p>PROTEIN_ASSOCIATION: ( ECK1180 ) </html:p>
<html:p>SUBSYSTEM: Murein Recycling</html:p>
<html:p>PROTEIN_CLASS: None</html:p>
</notes>
<listOfReactants>
	<speciesReference species="m_h2o_c" stoichiometry="1.000000"/>
	<speciesReference species="m_laladglumdapdala_c" stoichiometry="1.000000"/>
</listOfReactants>
<listOfProducts>
	<speciesReference species="m_ala_d_c" stoichiometry="1.000000"/>
	<speciesReference species="m_laladglumdap_c" stoichiometry="1.000000"/>
</listOfProducts>
<kineticLaw>
	<math xmlns="http://www.w3.org/1998/Math/MathML">
			<ci> FLUX_VALUE </ci>
	</math>
	<listOfParameters>
		<parameter id="LOWER_BOUND" value="0" units="mmol_per_gDW_per_hr"/>
		<parameter id="UPPER_BOUND" value="1000" units="mmol_per_gDW_per_hr"/>
		<parameter id="OBJECTIVE_COEFFICIENT" value="0.0"/>
		<parameter id="FLUX_VALUE" value="0.0" units="mmol_per_gDW_per_hr"/>
	</listOfParameters>
</kineticLaw>
</reaction>
<reaction id="r_4PCPPP" name="tetrapeptide L,D-carboxypeptidase (periplasm)" reversible="false">
<notes>
<html:p>GENE_ASSOCIATION: ( NONE ) </html:p>
<html:p>PROTEIN_ASSOCIATION: ( NONE ) </html:p>
<html:p>SUBSYSTEM: Murein Recycling</html:p>
<html:p>PROTEIN_CLASS: None</html:p>
</notes>
<listOfReactants>
	<speciesReference species="m_h2o_p" stoichiometry="1.000000"/>
	<speciesReference species="m_laladglumdapdala_p" stoichiometry="1.000000"/>
</listOfReactants>
<listOfProducts>
	<speciesReference species="m_ala_d_p" stoichiometry="1.000000"/>
	<speciesReference species="m_laladglumdap_p" stoichiometry="1.000000"/>
</listOfProducts>
<kineticLaw>
	<math xmlns="http://www.w3.org/1998/Math/MathML">
			<ci> FLUX_VALUE </ci>
	</math>
	<listOfParameters>
		<parameter id="LOWER_BOUND" value="0" units="mmol_per_gDW_per_hr"/>
		<parameter id="UPPER_BOUND" value="1000" units="mmol_per_gDW_per_hr"/>
		<parameter id="OBJECTIVE_COEFFICIENT" value="0.0"/>
		<parameter id="FLUX_VALUE" value="0.0" units="mmol_per_gDW_per_hr"/>
	</listOfParameters>
</kineticLaw>
</reaction>
<reaction id="r_4PEPTABCPP" name="tetrapeptide (LalaDgluMdapDala) transport via ABC system (periplasm)" reversible="false">
<notes>
<html:p>GENE_ASSOCIATION: ( ECK1237 and ECK1238 and ECK1239 and ECK1240 and ECK1241 ) </html:p>
<html:p>PROTEIN_ASSOCIATION: ( ECK1237 and ECK1238 and ECK1239 and ECK1240 and ECK1241 ) </html:p>
<html:p>SUBSYSTEM: Murein Recycling</html:p>
<html:p>PROTEIN_CLASS: None</html:p>
</notes>
<listOfReactants>
	<speciesReference species="m_atp_c" stoichiometry="1.000000"/>
	<speciesReference species="m_h2o_c" stoichiometry="1.000000"/>
	<speciesReference species="m_laladglumdapdala_p" stoichiometry="1.000000"/>
</listOfReactants>
<listOfProducts>
	<speciesReference species="m_adp_c" stoichiometry="1.000000"/>
	<speciesReference species="m_h_c" stoichiometry="1.000000"/>
	<speciesReference species="m_laladglumdapdala_c" stoichiometry="1.000000"/>
	<speciesReference species="m_pi_c" stoichiometry="1.000000"/>
</listOfProducts>
<kineticLaw>
	<math xmlns="http://www.w3.org/1998/Math/MathML">
			<ci> FLUX_VALUE </ci>
	</math>
	<listOfParameters>
		<parameter id="LOWER_BOUND" value="0" units="mmol_per_gDW_per_hr"/>
		<parameter id="UPPER_BOUND" value="1000" units="mmol_per_gDW_per_hr"/>
		<parameter id="OBJECTIVE_COEFFICIENT" value="0.0"/>
		<parameter id="FLUX_VALUE" value="0.0" units="mmol_per_gDW_per_hr"/>
	</listOfParameters>
</kineticLaw>
</reaction>
<reaction id="r_4PEPTTEX" name="LalaDgluMdapDala (pentapeptide) transport via diffusion (extracellular to periplasm)" reversible="true">
<notes>
<html:p>GENE_ASSOCIATION: ( ECK0242 ) or ( ECK0920 ) or ( ECK1372 ) or ( ECK2207 ) </html:p>
<html:p>PROTEIN_ASSOCIATION: ( ECK0242 ) or ( ECK0920 ) or ( ECK1372 ) or ( ECK2207 ) </html:p>
<html:p>SUBSYSTEM: Transport, Outer Membrane Porin</html:p>
<html:p>PROTEIN_CLASS: None</html:p>
</notes>
<listOfReactants>
	<speciesReference species="m_laladglumdapdala_e" stoichiometry="1.000000"/>
</listOfReactants>
<listOfProducts>
	<speciesReference species="m_laladglumdapdala_p" stoichiometry="1.000000"/>
</listOfProducts>
<kineticLaw>
	<math xmlns="http://www.w3.org/1998/Math/MathML">
			<ci> FLUX_VALUE </ci>
	</math>
	<listOfParameters>
		<parameter id="LOWER_BOUND" value="-1000" units="mmol_per_gDW_per_hr"/>
		<parameter id="UPPER_BOUND" value="1000" units="mmol_per_gDW_per_hr"/>
		<parameter id="OBJECTIVE_COEFFICIENT" value="0.0"/>
		<parameter id="FLUX_VALUE" value="0.0" units="mmol_per_gDW_per_hr"/>
	</listOfParameters>
</kineticLaw>
</reaction>
<reaction id="r_5DGLCNR" name="5-dehydro-D-gluconate reductase" reversible="true">
<notes>
<html:p>GENE_ASSOCIATION: ( ECK4259 ) </html:p>
<html:p>PROTEIN_ASSOCIATION: ( ECK4259 ) </html:p>
<html:p>SUBSYSTEM: Alternate Carbon Metabolism</html:p>
<html:p>PROTEIN_CLASS: 1.1.1.69</html:p>
</notes>
<listOfReactants>
	<speciesReference species="m_5dglcn_c" stoichiometry="1.000000"/>
	<speciesReference species="m_h_c" stoichiometry="1.000000"/>
	<speciesReference species="m_nadph_c" stoichiometry="1.000000"/>
</listOfReactants>
<listOfProducts>
	<speciesReference species="m_glcn_c" stoichiometry="1.000000"/>
	<speciesReference species="m_nadp_c" stoichiometry="1.000000"/>
</listOfProducts>
<kineticLaw>
	<math xmlns="http://www.w3.org/1998/Math/MathML">
			<ci> FLUX_VALUE </ci>
	</math>
	<listOfParameters>
		<parameter id="LOWER_BOUND" value="-1000" units="mmol_per_gDW_per_hr"/>
		<parameter id="UPPER_BOUND" value="1000" units="mmol_per_gDW_per_hr"/>
		<parameter id="OBJECTIVE_COEFFICIENT" value="0.0"/>
		<parameter id="FLUX_VALUE" value="0.0" units="mmol_per_gDW_per_hr"/>
	</listOfParameters>
</kineticLaw>
</reaction>
<reaction id="r_5DGLCNT2RPP" name="5-Dehydro-D-gluconate transport via proton symport, reversible (periplasm)" reversible="true">
<notes>
<html:p>GENE_ASSOCIATION: ( ECK4258 ) </html:p>
<html:p>PROTEIN_ASSOCIATION: ( ECK4258 ) </html:p>
<html:p>SUBSYSTEM: Transport, Inner Membrane</html:p>
<html:p>PROTEIN_CLASS: None</html:p>
</notes>
<listOfReactants>
	<speciesReference species="m_5dglcn_p" stoichiometry="1.000000"/>
	<speciesReference species="m_h_p" stoichiometry="1.000000"/>
</listOfReactants>
<listOfProducts>
	<speciesReference species="m_5dglcn_c" stoichiometry="1.000000"/>
	<speciesReference species="m_h_c" stoichiometry="1.000000"/>
</listOfProducts>
<kineticLaw>
	<math xmlns="http://www.w3.org/1998/Math/MathML">
			<ci> FLUX_VALUE </ci>
	</math>
	<listOfParameters>
		<parameter id="LOWER_BOUND" value="-1000" units="mmol_per_gDW_per_hr"/>
		<parameter id="UPPER_BOUND" value="1000" units="mmol_per_gDW_per_hr"/>
		<parameter id="OBJECTIVE_COEFFICIENT" value="0.0"/>
		<parameter id="FLUX_VALUE" value="0.0" units="mmol_per_gDW_per_hr"/>
	</listOfParameters>
</kineticLaw>
</reaction>
<reaction id="r_5DGLCNTEX" name="5-Dehydro-D-gluconate transport via diffusion (extracellular to periplasm)" reversible="true">
<notes>
<html:p>GENE_ASSOCIATION: ( ECK0242 ) or ( ECK1372 ) or ( ECK0920 ) or ( ECK2207 ) </html:p>
<html:p>PROTEIN_ASSOCIATION: ( ECK0242 ) or ( ECK1372 ) or ( ECK0920 ) or ( ECK2207 ) </html:p>
<html:p>SUBSYSTEM: Transport, Outer Membrane Porin</html:p>
<html:p>PROTEIN_CLASS: None</html:p>
</notes>
<listOfReactants>
	<speciesReference species="m_5dglcn_e" stoichiometry="1.000000"/>
</listOfReactants>
<listOfProducts>
	<speciesReference species="m_5dglcn_p" stoichiometry="1.000000"/>
</listOfProducts>
<kineticLaw>
	<math xmlns="http://www.w3.org/1998/Math/MathML">
			<ci> FLUX_VALUE </ci>
	</math>
	<listOfParameters>
		<parameter id="LOWER_BOUND" value="-1000" units="mmol_per_gDW_per_hr"/>
		<parameter id="UPPER_BOUND" value="1000" units="mmol_per_gDW_per_hr"/>
		<parameter id="OBJECTIVE_COEFFICIENT" value="0.0"/>
		<parameter id="FLUX_VALUE" value="0.0" units="mmol_per_gDW_per_hr"/>
	</listOfParameters>
</kineticLaw>
</reaction>
<reaction id="r_5DOAN" name="5'-deoxyadenosine nuclosidase" reversible="false">
<notes>
<html:p>GENE_ASSOCIATION: ( ECK0158 ) </html:p>
<html:p>PROTEIN_ASSOCIATION: ( ECK0158 ) </html:p>
<html:p>SUBSYSTEM: Cofactor and Prosthetic Group Biosynthesis</html:p>
<html:p>PROTEIN_CLASS: None</html:p>
</notes>
<listOfReactants>
	<speciesReference species="m_dad_5_c" stoichiometry="1.000000"/>
	<speciesReference species="m_h2o_c" stoichiometry="1.000000"/>
</listOfReactants>
<listOfProducts>
	<speciesReference species="m_5drib_c" stoichiometry="1.000000"/>
	<speciesReference species="m_ade_c" stoichiometry="1.000000"/>
</listOfProducts>
<kineticLaw>
	<math xmlns="http://www.w3.org/1998/Math/MathML">
			<ci> FLUX_VALUE </ci>
	</math>
	<listOfParameters>
		<parameter id="LOWER_BOUND" value="0" units="mmol_per_gDW_per_hr"/>
		<parameter id="UPPER_BOUND" value="1000" units="mmol_per_gDW_per_hr"/>
		<parameter id="OBJECTIVE_COEFFICIENT" value="0.0"/>
		<parameter id="FLUX_VALUE" value="0.0" units="mmol_per_gDW_per_hr"/>
	</listOfParameters>
</kineticLaw>
</reaction>
<reaction id="r_6PGCNP" name="6-phosphogluconate phosphatase" reversible="false">
<notes>
<html:p>GENE_ASSOCIATION: ( ECK3708 ) </html:p>
<html:p>PROTEIN_ASSOCIATION: ( ECK3708 ) </html:p>
<html:p>SUBSYSTEM: Unassigned</html:p>
<html:p>PROTEIN_CLASS: None</html:p>
</notes>
<listOfReactants>
	<speciesReference species="m_6pgc_c" stoichiometry="1.000000"/>
	<speciesReference species="m_h2o_c" stoichiometry="1.000000"/>
</listOfReactants>
<listOfProducts>
	<speciesReference species="m_glcn_c" stoichiometry="1.000000"/>
	<speciesReference species="m_pi_c" stoichiometry="1.000000"/>
</listOfProducts>
<kineticLaw>
	<math xmlns="http://www.w3.org/1998/Math/MathML">
			<ci> FLUX_VALUE </ci>
	</math>
	<listOfParameters>
		<parameter id="LOWER_BOUND" value="0" units="mmol_per_gDW_per_hr"/>
		<parameter id="UPPER_BOUND" value="1000" units="mmol_per_gDW_per_hr"/>
		<parameter id="OBJECTIVE_COEFFICIENT" value="0.0"/>
		<parameter id="FLUX_VALUE" value="0.0" units="mmol_per_gDW_per_hr"/>
	</listOfParameters>
</kineticLaw>
</reaction>
<reaction id="r_A5PISO" name="arabinose-5-phosphate isomerase" reversible="true">
<notes>
<html:p>GENE_ASSOCIATION: ( ECK2703 ) or ( ECK3186 ) </html:p>
<html:p>PROTEIN_ASSOCIATION: ( ECK2703 ) or ( ECK3186 ) </html:p>
<html:p>SUBSYSTEM: Alternate Carbon Metabolism</html:p>
<html:p>PROTEIN_CLASS: 5.3.1.13</html:p>
</notes>
<listOfReactants>
	<speciesReference species="m_ru5p_d_c" stoichiometry="1.000000"/>
</listOfReactants>
<listOfProducts>
	<speciesReference species="m_ara5p_c" stoichiometry="1.000000"/>
</listOfProducts>
<kineticLaw>
	<math xmlns="http://www.w3.org/1998/Math/MathML">
			<ci> FLUX_VALUE </ci>
	</math>
	<listOfParameters>
		<parameter id="LOWER_BOUND" value="-1000" units="mmol_per_gDW_per_hr"/>
		<parameter id="UPPER_BOUND" value="1000" units="mmol_per_gDW_per_hr"/>
		<parameter id="OBJECTIVE_COEFFICIENT" value="0.0"/>
		<parameter id="FLUX_VALUE" value="0.0" units="mmol_per_gDW_per_hr"/>
	</listOfParameters>
</kineticLaw>
</reaction>
<reaction id="r_AACPS1" name="acyl-[acyl-carrier-protein] synthetase (n-C14:0)" reversible="false">
<notes>
<html:p>GENE_ASSOCIATION: ( ECK1080 and ECK2832 ) </html:p>
<html:p>PROTEIN_ASSOCIATION: ( ECK1080 and ECK2832 ) </html:p>
<html:p>SUBSYSTEM: Cell Envelope Biosynthesis</html:p>
<html:p>PROTEIN_CLASS: 6.2.1.20</html:p>
</notes>
<listOfReactants>
	<speciesReference species="m_acp_c" stoichiometry="1.000000"/>
	<speciesReference species="m_atp_c" stoichiometry="1.000000"/>
	<speciesReference species="m_ttdca_c" stoichiometry="1.000000"/>
</listOfReactants>
<listOfProducts>
	<speciesReference species="m_amp_c" stoichiometry="1.000000"/>
	<speciesReference species="m_myrsacp_c" stoichiometry="1.000000"/>
	<speciesReference species="m_ppi_c" stoichiometry="1.000000"/>
</listOfProducts>
<kineticLaw>
	<math xmlns="http://www.w3.org/1998/Math/MathML">
			<ci> FLUX_VALUE </ci>
	</math>
	<listOfParameters>
		<parameter id="LOWER_BOUND" value="0" units="mmol_per_gDW_per_hr"/>
		<parameter id="UPPER_BOUND" value="1000" units="mmol_per_gDW_per_hr"/>
		<parameter id="OBJECTIVE_COEFFICIENT" value="0.0"/>
		<parameter id="FLUX_VALUE" value="0.0" units="mmol_per_gDW_per_hr"/>
	</listOfParameters>
</kineticLaw>
</reaction>
<reaction id="r_AACPS2" name="acyl-[acyl-carrier-protein] synthetase  (n-C14:1)" reversible="false">
<notes>
<html:p>GENE_ASSOCIATION: ( ECK1080 and ECK2832 ) </html:p>
<html:p>PROTEIN_ASSOCIATION: ( ECK1080 and ECK2832 ) </html:p>
<html:p>SUBSYSTEM: Cell Envelope Biosynthesis</html:p>
<html:p>PROTEIN_CLASS: 6.2.1.20</html:p>
</notes>
<listOfReactants>
	<speciesReference species="m_acp_c" stoichiometry="1.000000"/>
	<speciesReference species="m_atp_c" stoichiometry="1.000000"/>
	<speciesReference species="m_ttdcea_c" stoichiometry="1.000000"/>
</listOfReactants>
<listOfProducts>
	<speciesReference species="m_amp_c" stoichiometry="1.000000"/>
	<speciesReference species="m_ppi_c" stoichiometry="1.000000"/>
	<speciesReference species="m_tdeacp_c" stoichiometry="1.000000"/>
</listOfProducts>
<kineticLaw>
	<math xmlns="http://www.w3.org/1998/Math/MathML">
			<ci> FLUX_VALUE </ci>
	</math>
	<listOfParameters>
		<parameter id="LOWER_BOUND" value="0" units="mmol_per_gDW_per_hr"/>
		<parameter id="UPPER_BOUND" value="1000" units="mmol_per_gDW_per_hr"/>
		<parameter id="OBJECTIVE_COEFFICIENT" value="0.0"/>
		<parameter id="FLUX_VALUE" value="0.0" units="mmol_per_gDW_per_hr"/>
	</listOfParameters>
</kineticLaw>
</reaction>
<reaction id="r_AACPS3" name="acyl-[acyl-carrier-protein] synthetase  (n-C16:0)" reversible="false">
<notes>
<html:p>GENE_ASSOCIATION: ( ECK1080 and ECK2832 ) </html:p>
<html:p>PROTEIN_ASSOCIATION: ( ECK1080 and ECK2832 ) </html:p>
<html:p>SUBSYSTEM: Cell Envelope Biosynthesis</html:p>
<html:p>PROTEIN_CLASS: 6.2.1.20</html:p>
</notes>
<listOfReactants>
	<speciesReference species="m_acp_c" stoichiometry="1.000000"/>
	<speciesReference species="m_atp_c" stoichiometry="1.000000"/>
	<speciesReference species="m_hdca_c" stoichiometry="1.000000"/>
</listOfReactants>
<listOfProducts>
	<speciesReference species="m_amp_c" stoichiometry="1.000000"/>
	<speciesReference species="m_palmacp_c" stoichiometry="1.000000"/>
	<speciesReference species="m_ppi_c" stoichiometry="1.000000"/>
</listOfProducts>
<kineticLaw>
	<math xmlns="http://www.w3.org/1998/Math/MathML">
			<ci> FLUX_VALUE </ci>
	</math>
	<listOfParameters>
		<parameter id="LOWER_BOUND" value="0" units="mmol_per_gDW_per_hr"/>
		<parameter id="UPPER_BOUND" value="1000" units="mmol_per_gDW_per_hr"/>
		<parameter id="OBJECTIVE_COEFFICIENT" value="0.0"/>
		<parameter id="FLUX_VALUE" value="0.0" units="mmol_per_gDW_per_hr"/>
	</listOfParameters>
</kineticLaw>
</reaction>
<reaction id="r_AACPS4" name="acyl-[acyl-carrier-protein] synthetase  (n-C16:1)" reversible="false">
<notes>
<html:p>GENE_ASSOCIATION: ( ECK1080 and ECK2832 ) </html:p>
<html:p>PROTEIN_ASSOCIATION: ( ECK1080 and ECK2832 ) </html:p>
<html:p>SUBSYSTEM: Cell Envelope Biosynthesis</html:p>
<html:p>PROTEIN_CLASS: 6.2.1.20</html:p>
</notes>
<listOfReactants>
	<speciesReference species="m_acp_c" stoichiometry="1.000000"/>
	<speciesReference species="m_atp_c" stoichiometry="1.000000"/>
	<speciesReference species="m_hdcea_c" stoichiometry="1.000000"/>
</listOfReactants>
<listOfProducts>
	<speciesReference species="m_amp_c" stoichiometry="1.000000"/>
	<speciesReference species="m_hdeacp_c" stoichiometry="1.000000"/>
	<speciesReference species="m_ppi_c" stoichiometry="1.000000"/>
</listOfProducts>
<kineticLaw>
	<math xmlns="http://www.w3.org/1998/Math/MathML">
			<ci> FLUX_VALUE </ci>
	</math>
	<listOfParameters>
		<parameter id="LOWER_BOUND" value="0" units="mmol_per_gDW_per_hr"/>
		<parameter id="UPPER_BOUND" value="1000" units="mmol_per_gDW_per_hr"/>
		<parameter id="OBJECTIVE_COEFFICIENT" value="0.0"/>
		<parameter id="FLUX_VALUE" value="0.0" units="mmol_per_gDW_per_hr"/>
	</listOfParameters>
</kineticLaw>
</reaction>
<reaction id="r_AACPS5" name="acyl-[acyl-carrier-protein] synthetase  (n-C18:1)" reversible="false">
<notes>
<html:p>GENE_ASSOCIATION: ( ECK1080 and ECK2832 ) </html:p>
<html:p>PROTEIN_ASSOCIATION: ( ECK1080 and ECK2832 ) </html:p>
<html:p>SUBSYSTEM: Cell Envelope Biosynthesis</html:p>
<html:p>PROTEIN_CLASS: 6.2.1.20</html:p>
</notes>
<listOfReactants>
	<speciesReference species="m_acp_c" stoichiometry="1.000000"/>
	<speciesReference species="m_atp_c" stoichiometry="1.000000"/>
	<speciesReference species="m_ocdcea_c" stoichiometry="1.000000"/>
</listOfReactants>
<listOfProducts>
	<speciesReference species="m_amp_c" stoichiometry="1.000000"/>
	<speciesReference species="m_octeacp_c" stoichiometry="1.000000"/>
	<speciesReference species="m_ppi_c" stoichiometry="1.000000"/>
</listOfProducts>
<kineticLaw>
	<math xmlns="http://www.w3.org/1998/Math/MathML">
			<ci> FLUX_VALUE </ci>
	</math>
	<listOfParameters>
		<parameter id="LOWER_BOUND" value="0" units="mmol_per_gDW_per_hr"/>
		<parameter id="UPPER_BOUND" value="1000" units="mmol_per_gDW_per_hr"/>
		<parameter id="OBJECTIVE_COEFFICIENT" value="0.0"/>
		<parameter id="FLUX_VALUE" value="0.0" units="mmol_per_gDW_per_hr"/>
	</listOfParameters>
</kineticLaw>
</reaction>
<reaction id="r_AACPS6" name="acyl-[acyl-carrier-protein] synthetase  (n-C18:0)" reversible="false">
<notes>
<html:p>GENE_ASSOCIATION: ( ECK1080 and ECK2832 ) </html:p>
<html:p>PROTEIN_ASSOCIATION: ( ECK1080 and ECK2832 ) </html:p>
<html:p>SUBSYSTEM: Cell Envelope Biosynthesis</html:p>
<html:p>PROTEIN_CLASS: 6.2.1.20</html:p>
</notes>
<listOfReactants>
	<speciesReference species="m_acp_c" stoichiometry="1.000000"/>
	<speciesReference species="m_atp_c" stoichiometry="1.000000"/>
	<speciesReference species="m_ocdca_c" stoichiometry="1.000000"/>
</listOfReactants>
<listOfProducts>
	<speciesReference species="m_amp_c" stoichiometry="1.000000"/>
	<speciesReference species="m_ocdcaacp_c" stoichiometry="1.000000"/>
	<speciesReference species="m_ppi_c" stoichiometry="1.000000"/>
</listOfProducts>
<kineticLaw>
	<math xmlns="http://www.w3.org/1998/Math/MathML">
			<ci> FLUX_VALUE </ci>
	</math>
	<listOfParameters>
		<parameter id="LOWER_BOUND" value="0" units="mmol_per_gDW_per_hr"/>
		<parameter id="UPPER_BOUND" value="1000" units="mmol_per_gDW_per_hr"/>
		<parameter id="OBJECTIVE_COEFFICIENT" value="0.0"/>
		<parameter id="FLUX_VALUE" value="0.0" units="mmol_per_gDW_per_hr"/>
	</listOfParameters>
</kineticLaw>
</reaction>
<reaction id="r_AACPS7" name="acyl-[acyl-carrier-protein] synthetase  (n-C12:0)" reversible="false">
<notes>
<html:p>GENE_ASSOCIATION: ( ECK1080 and ECK2832 ) </html:p>
<html:p>PROTEIN_ASSOCIATION: ( ECK1080 and ECK2832 ) </html:p>
<html:p>SUBSYSTEM: Cell Envelope Biosynthesis</html:p>
<html:p>PROTEIN_CLASS: 6.2.1.20</html:p>
</notes>
<listOfReactants>
	<speciesReference species="m_acp_c" stoichiometry="1.000000"/>
	<speciesReference species="m_atp_c" stoichiometry="1.000000"/>
	<speciesReference species="m_ddca_c" stoichiometry="1.000000"/>
</listOfReactants>
<listOfProducts>
	<speciesReference species="m_amp_c" stoichiometry="1.000000"/>
	<speciesReference species="m_ddcaacp_c" stoichiometry="1.000000"/>
	<speciesReference species="m_ppi_c" stoichiometry="1.000000"/>
</listOfProducts>
<kineticLaw>
	<math xmlns="http://www.w3.org/1998/Math/MathML">
			<ci> FLUX_VALUE </ci>
	</math>
	<listOfParameters>
		<parameter id="LOWER_BOUND" value="0" units="mmol_per_gDW_per_hr"/>
		<parameter id="UPPER_BOUND" value="1000" units="mmol_per_gDW_per_hr"/>
		<parameter id="OBJECTIVE_COEFFICIENT" value="0.0"/>
		<parameter id="FLUX_VALUE" value="0.0" units="mmol_per_gDW_per_hr"/>
	</listOfParameters>
</kineticLaw>
</reaction>
<reaction id="r_AACPS8" name="acyl-[acyl-carrier-protein] synthetase  (n-C10:0)" reversible="false">
<notes>
<html:p>GENE_ASSOCIATION: ( ECK1080 and ECK2832 ) </html:p>
<html:p>PROTEIN_ASSOCIATION: ( ECK1080 and ECK2832 ) </html:p>
<html:p>SUBSYSTEM: Cell Envelope Biosynthesis</html:p>
<html:p>PROTEIN_CLASS: 6.2.1.20</html:p>
</notes>
<listOfReactants>
	<speciesReference species="m_acp_c" stoichiometry="1.000000"/>
	<speciesReference species="m_atp_c" stoichiometry="1.000000"/>
	<speciesReference species="m_dca_c" stoichiometry="1.000000"/>
</listOfReactants>
<listOfProducts>
	<speciesReference species="m_amp_c" stoichiometry="1.000000"/>
	<speciesReference species="m_dcaacp_c" stoichiometry="1.000000"/>
	<speciesReference species="m_ppi_c" stoichiometry="1.000000"/>
</listOfProducts>
<kineticLaw>
	<math xmlns="http://www.w3.org/1998/Math/MathML">
			<ci> FLUX_VALUE </ci>
	</math>
	<listOfParameters>
		<parameter id="LOWER_BOUND" value="0" units="mmol_per_gDW_per_hr"/>
		<parameter id="UPPER_BOUND" value="1000" units="mmol_per_gDW_per_hr"/>
		<parameter id="OBJECTIVE_COEFFICIENT" value="0.0"/>
		<parameter id="FLUX_VALUE" value="0.0" units="mmol_per_gDW_per_hr"/>
	</listOfParameters>
</kineticLaw>
</reaction>
<reaction id="r_AACPS9" name="acyl-[acyl-carrier-protein] synthetase  (n-C8:0)" reversible="false">
<notes>
<html:p>GENE_ASSOCIATION: ( ECK1080 and ECK2832 ) </html:p>
<html:p>PROTEIN_ASSOCIATION: ( ECK1080 and ECK2832 ) </html:p>
<html:p>SUBSYSTEM: Cell Envelope Biosynthesis</html:p>
<html:p>PROTEIN_CLASS: 6.2.1.20</html:p>
</notes>
<listOfReactants>
	<speciesReference species="m_acp_c" stoichiometry="1.000000"/>
	<speciesReference species="m_atp_c" stoichiometry="1.000000"/>
	<speciesReference species="m_octa_c" stoichiometry="1.000000"/>
</listOfReactants>
<listOfProducts>
	<speciesReference species="m_amp_c" stoichiometry="1.000000"/>
	<speciesReference species="m_ocacp_c" stoichiometry="1.000000"/>
	<speciesReference species="m_ppi_c" stoichiometry="1.000000"/>
</listOfProducts>
<kineticLaw>
	<math xmlns="http://www.w3.org/1998/Math/MathML">
			<ci> FLUX_VALUE </ci>
	</math>
	<listOfParameters>
		<parameter id="LOWER_BOUND" value="0" units="mmol_per_gDW_per_hr"/>
		<parameter id="UPPER_BOUND" value="1000" units="mmol_per_gDW_per_hr"/>
		<parameter id="OBJECTIVE_COEFFICIENT" value="0.0"/>
		<parameter id="FLUX_VALUE" value="0.0" units="mmol_per_gDW_per_hr"/>
	</listOfParameters>
</kineticLaw>
</reaction>
<reaction id="r_AACTOOR" name="Aminoacetone:oxygen oxidoreductase(deaminating)(flavin-containing)" reversible="false">
<notes>
<html:p>GENE_ASSOCIATION: ( NONE ) </html:p>
<html:p>PROTEIN_ASSOCIATION: ( NONE ) </html:p>
<html:p>SUBSYSTEM: Methylglyoxal Metabolism</html:p>
<html:p>PROTEIN_CLASS: None</html:p>
</notes>
<listOfReactants>
	<speciesReference species="m_aact_c" stoichiometry="1.000000"/>
	<speciesReference species="m_h2o_c" stoichiometry="1.000000"/>
	<speciesReference species="m_o2_c" stoichiometry="1.000000"/>
</listOfReactants>
<listOfProducts>
	<speciesReference species="m_h2o2_c" stoichiometry="1.000000"/>
	<speciesReference species="m_mthgxl_c" stoichiometry="1.000000"/>
	<speciesReference species="m_nh4_c" stoichiometry="1.000000"/>
</listOfProducts>
<kineticLaw>
	<math xmlns="http://www.w3.org/1998/Math/MathML">
			<ci> FLUX_VALUE </ci>
	</math>
	<listOfParameters>
		<parameter id="LOWER_BOUND" value="0" units="mmol_per_gDW_per_hr"/>
		<parameter id="UPPER_BOUND" value="1000" units="mmol_per_gDW_per_hr"/>
		<parameter id="OBJECTIVE_COEFFICIENT" value="0.0"/>
		<parameter id="FLUX_VALUE" value="0.0" units="mmol_per_gDW_per_hr"/>
	</listOfParameters>
</kineticLaw>
</reaction>
<reaction id="r_AADDGT" name="dTDP-N-4-acetamido-4,6-dideoxy-D-galactose transferase" reversible="false">
<notes>
<html:p>GENE_ASSOCIATION: ( ECK3785 ) </html:p>
<html:p>PROTEIN_ASSOCIATION: ( ECK3785 ) </html:p>
<html:p>SUBSYSTEM: Cell Envelope Biosynthesis</html:p>
<html:p>PROTEIN_CLASS: None</html:p>
</notes>
<listOfReactants>
	<speciesReference species="m_dtdp4aaddg_c" stoichiometry="1.000000"/>
	<speciesReference species="m_unagamu_c" stoichiometry="1.000000"/>
</listOfReactants>
<listOfProducts>
	<speciesReference species="m_dtdp_c" stoichiometry="1.000000"/>
	<speciesReference species="m_h_c" stoichiometry="1.000000"/>
	<speciesReference species="m_unagamuf_c" stoichiometry="1.000000"/>
</listOfProducts>
<kineticLaw>
	<math xmlns="http://www.w3.org/1998/Math/MathML">
			<ci> FLUX_VALUE </ci>
	</math>
	<listOfParameters>
		<parameter id="LOWER_BOUND" value="0" units="mmol_per_gDW_per_hr"/>
		<parameter id="UPPER_BOUND" value="1000" units="mmol_per_gDW_per_hr"/>
		<parameter id="OBJECTIVE_COEFFICIENT" value="0.0"/>
		<parameter id="FLUX_VALUE" value="0.0" units="mmol_per_gDW_per_hr"/>
	</listOfParameters>
</kineticLaw>
</reaction>
<reaction id="r_AAMYL" name="alpha-amylase" reversible="false">
<notes>
<html:p>GENE_ASSOCIATION: ( ECK1926 ) </html:p>
<html:p>PROTEIN_ASSOCIATION: ( ECK1926 ) </html:p>
<html:p>SUBSYSTEM: Alternate Carbon Metabolism</html:p>
<html:p>PROTEIN_CLASS: None</html:p>
</notes>
<listOfReactants>
	<speciesReference species="m_14glucan_c" stoichiometry="1.000000"/>
</listOfReactants>
<listOfProducts>
	<speciesReference species="m_malthx_c" stoichiometry="1.000000"/>
</listOfProducts>
<kineticLaw>
	<math xmlns="http://www.w3.org/1998/Math/MathML">
			<ci> FLUX_VALUE </ci>
	</math>
	<listOfParameters>
		<parameter id="LOWER_BOUND" value="0" units="mmol_per_gDW_per_hr"/>
		<parameter id="UPPER_BOUND" value="1000" units="mmol_per_gDW_per_hr"/>
		<parameter id="OBJECTIVE_COEFFICIENT" value="0.0"/>
		<parameter id="FLUX_VALUE" value="0.0" units="mmol_per_gDW_per_hr"/>
	</listOfParameters>
</kineticLaw>
</reaction>
<reaction id="r_AAMYLPP" name="alpha-amylase (periplasm)" reversible="false">
<notes>
<html:p>GENE_ASSOCIATION: ( ECK3560 ) </html:p>
<html:p>PROTEIN_ASSOCIATION: ( ECK3560 ) </html:p>
<html:p>SUBSYSTEM: Alternate Carbon Metabolism</html:p>
<html:p>PROTEIN_CLASS: None</html:p>
</notes>
<listOfReactants>
	<speciesReference species="m_14glucan_p" stoichiometry="1.000000"/>
</listOfReactants>
<listOfProducts>
	<speciesReference species="m_malthx_p" stoichiometry="1.000000"/>
</listOfProducts>
<kineticLaw>
	<math xmlns="http://www.w3.org/1998/Math/MathML">
			<ci> FLUX_VALUE </ci>
	</math>
	<listOfParameters>
		<parameter id="LOWER_BOUND" value="0" units="mmol_per_gDW_per_hr"/>
		<parameter id="UPPER_BOUND" value="1000" units="mmol_per_gDW_per_hr"/>
		<parameter id="OBJECTIVE_COEFFICIENT" value="0.0"/>
		<parameter id="FLUX_VALUE" value="0.0" units="mmol_per_gDW_per_hr"/>
	</listOfParameters>
</kineticLaw>
</reaction>
<reaction id="r_AB6PGH" name="Arbutin 6-phosphate glucohydrolase" reversible="false">
<notes>
<html:p>GENE_ASSOCIATION: ( ECK2896 ) </html:p>
<html:p>PROTEIN_ASSOCIATION: ( ECK2896 ) </html:p>
<html:p>SUBSYSTEM: Alternate Carbon Metabolism</html:p>
<html:p>PROTEIN_CLASS: 3.2.1.86</html:p>
</notes>
<listOfReactants>
	<speciesReference species="m_arbt6p_c" stoichiometry="1.000000"/>
	<speciesReference species="m_h2o_c" stoichiometry="1.000000"/>
</listOfReactants>
<listOfProducts>
	<speciesReference species="m_g6p_c" stoichiometry="1.000000"/>
	<speciesReference species="m_hqn_c" stoichiometry="1.000000"/>
</listOfProducts>
<kineticLaw>
	<math xmlns="http://www.w3.org/1998/Math/MathML">
			<ci> FLUX_VALUE </ci>
	</math>
	<listOfParameters>
		<parameter id="LOWER_BOUND" value="0" units="mmol_per_gDW_per_hr"/>
		<parameter id="UPPER_BOUND" value="1000" units="mmol_per_gDW_per_hr"/>
		<parameter id="OBJECTIVE_COEFFICIENT" value="0.0"/>
		<parameter id="FLUX_VALUE" value="0.0" units="mmol_per_gDW_per_hr"/>
	</listOfParameters>
</kineticLaw>
</reaction>
<reaction id="r_ABTA" name="4-aminobutyrate transaminase" reversible="false">
<notes>
<html:p>GENE_ASSOCIATION: ( ECK2656 ) or ( ECK1297 ) </html:p>
<html:p>PROTEIN_ASSOCIATION: ( ECK2656 ) or ( ECK1297 ) </html:p>
<html:p>SUBSYSTEM: Arginine and Proline Metabolism</html:p>
<html:p>PROTEIN_CLASS: 2.6.1.19</html:p>
</notes>
<listOfReactants>
	<speciesReference species="m_4abut_c" stoichiometry="1.000000"/>
	<speciesReference species="m_akg_c" stoichiometry="1.000000"/>
</listOfReactants>
<listOfProducts>
	<speciesReference species="m_glu_l_c" stoichiometry="1.000000"/>
	<speciesReference species="m_sucsal_c" stoichiometry="1.000000"/>
</listOfProducts>
<kineticLaw>
	<math xmlns="http://www.w3.org/1998/Math/MathML">
			<ci> FLUX_VALUE </ci>
	</math>
	<listOfParameters>
		<parameter id="LOWER_BOUND" value="0" units="mmol_per_gDW_per_hr"/>
		<parameter id="UPPER_BOUND" value="1000" units="mmol_per_gDW_per_hr"/>
		<parameter id="OBJECTIVE_COEFFICIENT" value="0.0"/>
		<parameter id="FLUX_VALUE" value="0.0" units="mmol_per_gDW_per_hr"/>
	</listOfParameters>
</kineticLaw>
</reaction>
<reaction id="r_ABUTD" name="Aminobutyraldehyde dehydrogenase" reversible="false">
<notes>
[truncated: 2,500,610 more chars]
