# Supplementary material for: The evolution of metabolic networks of E. coli
Source: BMC Syst Biol. 2011 Nov 1;5:182. doi: 10.1186/1752-0509-5-182 (PMC3229490; doi:10.1186/1752-0509-5-182)
Supplement: Additional file 15 — Deleted reactions for strain-specific E. coli GEMs and the E. coli ancestral core GEM. This file contains three tables; the first contains all gene and corresponding reactions deleted for five E. coli strains in comparison to Eco1339_MG1655, the second contains all deleted genes corresponding to isozymes for five E. coli strains in comparison to Eco1339_MG1655, the third contains all reactions deleted from Eco1339_MG1655 to generate the E. coli ancestral core GEM (iEco1053_core). [file 1752-0509-5-182-S15.XLS]

## Sheet: reaction deletions 5E.colis
MG1655 locus tag	RXN	W3110	Sakai	EDL933	CFTO73	UTI89
b0347	3HCINNMH, 3HPPPNH				y	y
b3580	3KGK		y	y
b4266	5DGLCNR		y	y
b2224	ACACT1r		y	y
b2406	ADNt2rpp, CYTDt2rpp, INSt2rpp, THMDt2rpp, XTSNt2rpp, URIt2rpp		y	y
b1483 b1484 b1485 b1486 b1487	ALAALAabcpp				y	y
b1488	ALAALAD				y	y
b2697	ALATRS				y
b1385	ALDD19x		y	y	y	y
b1300	ALDD2x, GGGABADr				y	y
b4086 b4087 b4088	ALLabcpp		y	y
b4084	ALLK		y	y
b4090	ALLPI		y	y
b4085	ALLULPE		y	y
b3502	ASO3t8pp				y	y
b2223	BUTt2rpp, HEXt2rpp, ACACt2pp		y	y
b0340	CYNTAH				y	y
b0341	CYNTt2pp				y	y
b1919	CYSDDS		y
b3693	DDGALK		y	y
b4477	DDPGALA		y	y
b2541	DHCIND, DHPPD				y	y
b0348	DHCINDO, HPPPNDO				y	y
b3575	DOGULNR		y	y
b3622	ECA4OALpp, O16A4Lpp		y	y	y	y
b2803	FCLK				y
b4287 b4288 b4289 b4290	FE3DCITabcpp		y	y	y	y
b4291	FE3DCITtonex		y	y	y	y
b2481 b2482 b2483 b2484 b2485 b2486 b2487 b2488 b2489 b2490	FHL				y	y
b3371	FRULYSDG				y	y
b3374	FRULYSK				y	y
b4478	GALCTND		y	y
b3691	GALCTNt2pp		y	y
b1298	GGGABAH				y	y
b1301	GGPTRCO				y	y
b1297	GGPTRCS				y	y
b2975	GLYCLTt2rpp, L-LACt2rpp		y	y
b2979 b4467 b4468 b4467 b4468	GLYCTO2, GLYCTO3		y	y
b0261	HCYSMT, HCYSMT2		y	y	y	y
b2736	HIBD		y	y
b0349	HKNDDH, HKNTDH				y	y
b0352	HOPNTAL				y	y
b0353	HPPPNt2rpp, HCINNMt2rpp				y	y
b2221 b2222	HXCT, ACACCT, BUTCT		y	y
b4267	IDOND, IDOND2		y	y
b4265	IDONt2rpp, 5DGLCNt2rpp		y	y
b0115	INPD, PDH				y
b1397	KACOAT		y	y	y	y
b1326	LADGMDH				y	y
b0731	MANGLYCptspp		y	y	y	y
b3880	MANISO				y	y
b0732	MANPGH		y	y	y	y
b4120	MELIBt2pp				y	y
b2919	MMCD				y	y
b0260	MMETt2pp		y	y	y	y
b2917	MMM2				y	y
b2710	NHFRBO				y
b2035	O16AP1pp, O16AP2pp, O16AP3pp		y	y	y	y
b2033	O16AT		y	y	y	y
b2037	O16AUNDtpp		y	y	y	y
b2034	O16GALFT		y	y	y	y
b2032	O16GLCT1		y	y	y	y
b0350	OP4ENH				y	y
b1398	PACCOAL		y	y	y	y
b0115	PDH				y
b1386	PEAMNOpp		y	y	y	y
b1388 b1389 b1390 b1391 b1392	PHACOAO		y	y	y	y
b1713	PHETRS				y
b2920	PPCSCT				y	y
b2538 b2539 b2540 b2542	PPPNDO, CINNDO				y	y
b3370	PSCLYStpp, FRULYSt2pp				y	y
b2407	PUNP7		y	y
b1521	TAGURr				y
b2036	UDPGALM		y	y	y	y
b1006	URAt2rpp, PYDG2				y
b4031	XYLt2pp				y	y
b3577 b3578 b3579	XYLUt2pp		y	y

## Sheet: isozyme dels 5E.colis
locus tag MG1655		W3110	Sakai	EDL933	CFTO73	UTI89
b1302	isozyme for ABTA				x	x
b0351	isozyme for ACALD				x	x
b1387	isozyme for ACOAH		x	x	x	x
b1801	isozyme for CHLt2rpp				x	x
b2975	isozyme for D-LACt2pp		x	x
b2492	isozyme for FORt2pp				x	x
b2039	isozyme for G1PTT		x	x
b4265	isozyme for GLCNt2rpp		x	x
b1297	isozyme for GLNS				x	x
b4268	isozyme for GNK		x	x
b3875	isozyme for H2Otex				x	x
b1393	isozyme for HBCD		x	x	x	x
b1395	isozyme for HBCD		x	x	x	x
b0339	isozyme for HCO3E				x	x
b3581	isozyme for KG6PDC		x	x
b1363	isozyme for Kt2pp		x	x	x	x
b0070	isozyme for LCTSt3ipp		x	x
b2976	isozyme for MALS		x	x
b2010	isozyme for MDDCP1pp					x
b0273	isozyme for OCBT		x	x
b3718	isozyme for PGL		x	x
b1296	isozyme for PTRCt2pp				x	x
b2407	isozyme for PUNP3, PUNP4, PUNP5, PUNP6		x	x
b3583	isozyme for RBP4E		x	x
b4086 b4087 b4088	isozyme for RIBabcpp		x	x
b4090	isozyme for RPI		x	x
b2041	isozyme for TDPGDH		x	x	x
b3582	isozyme for X5PL3E		x	x
b3580	isozyme for XYLK2		x	x
b4301	isozyme of RPE		x	x	x	x
b0621	isozyme for SUCFUMtpp, FUMt2_3pp	x
b4138	isozyme for FUMt2_3pp, SUCFUMtpp,ASPt2_3pp,MALt2_3pp, SUCCt2_3pp	x
b3709	isozyme forTRPt2rpp	x

## Sheet: Ecoli core deletions
Status	RXN	Subsystem
deleted	ASNS1	Alanine and Aspartate Metabolism
deleted	3HCINNMH	Alternate Carbon Metabolism
deleted	3HPPPNH	Alternate Carbon Metabolism
deleted	3KGK	Alternate Carbon Metabolism
deleted	5DGLCNR	Alternate Carbon Metabolism
deleted	ACACCT	Alternate Carbon Metabolism
deleted	ACCOAL	Alternate Carbon Metabolism
deleted	ALDD19x	Alternate Carbon Metabolism
deleted	ALDD2x	Alternate Carbon Metabolism
deleted	ALDD2y	Alternate Carbon Metabolism
deleted	ALDD3y	Alternate Carbon Metabolism
deleted	ALLK	Alternate Carbon Metabolism
deleted	ALLPI	Alternate Carbon Metabolism
deleted	ALLULPE	Alternate Carbon Metabolism
deleted	BUTCT	Alternate Carbon Metabolism
deleted	CINNDO	Alternate Carbon Metabolism
deleted	DDGALK	Alternate Carbon Metabolism
deleted	DDPGALA	Alternate Carbon Metabolism
deleted	DHAPT	Alternate Carbon Metabolism
deleted	DHCIND	Alternate Carbon Metabolism
deleted	DHCINDO	Alternate Carbon Metabolism
deleted	DHPPD	Alternate Carbon Metabolism
deleted	DOGULNR	Alternate Carbon Metabolism
deleted	FRULYSDG	Alternate Carbon Metabolism
deleted	FRULYSE	Alternate Carbon Metabolism
deleted	FRULYSK	Alternate Carbon Metabolism
deleted	GAL1PPpp	Alternate Carbon Metabolism
deleted	GALCTND	Alternate Carbon Metabolism
deleted	GGGABADr	Alternate Carbon Metabolism
deleted	GGGABAH	Alternate Carbon Metabolism
deleted	GGPTRCO	Alternate Carbon Metabolism
deleted	GGPTRCS	Alternate Carbon Metabolism
deleted	GLCATr	Alternate Carbon Metabolism
deleted	GLYCTO2	Alternate Carbon Metabolism
deleted	GLYCTO3	Alternate Carbon Metabolism
deleted	GLYCTO4	Alternate Carbon Metabolism
deleted	GNK	Alternate Carbon Metabolism
deleted	HKNDDH	Alternate Carbon Metabolism
deleted	HKNTDH	Alternate Carbon Metabolism
deleted	HOPNTAL	Alternate Carbon Metabolism
deleted	HPPPNDO	Alternate Carbon Metabolism
deleted	HXCT	Alternate Carbon Metabolism
deleted	IDOND	Alternate Carbon Metabolism
deleted	IDOND2	Alternate Carbon Metabolism
deleted	MALDDH	Alternate Carbon Metabolism
deleted	MALTATr	Alternate Carbon Metabolism
deleted	MANPGH	Alternate Carbon Metabolism
deleted	MCITD	Alternate Carbon Metabolism
deleted	MCITL2	Alternate Carbon Metabolism
deleted	MCITS	Alternate Carbon Metabolism
deleted	MLTP1	Alternate Carbon Metabolism
deleted	MLTP2	Alternate Carbon Metabolism
deleted	MLTP3	Alternate Carbon Metabolism
deleted	MMCD	Alternate Carbon Metabolism
deleted	MMM2	Alternate Carbon Metabolism
deleted	OP4ENH	Alternate Carbon Metabolism
deleted	PACCOAL	Alternate Carbon Metabolism
deleted	PPCSCT	Alternate Carbon Metabolism
deleted	PPPNDO	Alternate Carbon Metabolism
deleted	SBTPD	Alternate Carbon Metabolism
deleted	TREHpp	Alternate Carbon Metabolism
deleted	LYSAM	Amino acid met
deleted	ETHAAL	Cell Envelope Biosynthesis
deleted	GDMANE	Cell Envelope Biosynthesis
deleted	GDPMNH	Cell Envelope Biosynthesis
deleted	GMAND	Cell Envelope Biosynthesis
deleted	GOFUCR	Cell Envelope Biosynthesis
deleted	MAN1PT2	Cell Envelope Biosynthesis
deleted	UAG2E	Cell Envelope Biosynthesis
deleted	UDPGALM	Cell Envelope Biosynthesis
deleted	ACBIPGT	Cofactor and Prosthetic Group Biosynthesis
deleted	ADOCBIK	Cofactor and Prosthetic Group Biosynthesis
deleted	BSORx	Cofactor and Prosthetic Group Biosynthesis
deleted	BSORy	Cofactor and Prosthetic Group Biosynthesis
deleted	GTPDPDP	Cofactor and Prosthetic Group Biosynthesis
deleted	NAMNPP	Cofactor and Prosthetic Group Biosynthesis
deleted	CYSDDS	Cysteine Metabolism
deleted	GLUSy	Glutamate metabolism
deleted	CDAPPA120	Glycerophospholipid Metabolism
deleted	CDAPPA140	Glycerophospholipid Metabolism
deleted	CDAPPA141	Glycerophospholipid Metabolism
deleted	CDAPPA160	Glycerophospholipid Metabolism
deleted	CDAPPA161	Glycerophospholipid Metabolism
deleted	CDAPPA180	Glycerophospholipid Metabolism
deleted	CDAPPA181	Glycerophospholipid Metabolism
deleted	SERD_D	Glycine and Serine Metabolism
deleted	G1PPpp	Glycolysis/Gluconeogenesis
deleted	FE3DCITabcpp	Inorganic Ion Transport and Metabolism
deleted	ECA4OALpp	Lipopolysaccharide Biosynthesis / Recycling
deleted	LA4NTpp	Lipopolysaccharide Biosynthesis / Recycling
deleted	LIPAHT2ex	Lipopolysaccharide Biosynthesis / Recycling
deleted	LIPAHTex	Lipopolysaccharide Biosynthesis / Recycling
deleted	O16A4Lpp	Lipopolysaccharide Biosynthesis / Recycling
deleted	O16AP1pp	Lipopolysaccharide Biosynthesis / Recycling
deleted	O16AP2pp	Lipopolysaccharide Biosynthesis / Recycling
deleted	O16AP3pp	Lipopolysaccharide Biosynthesis / Recycling
deleted	O16AT	Lipopolysaccharide Biosynthesis / Recycling
deleted	O16AUNDtpp	Lipopolysaccharide Biosynthesis / Recycling
deleted	O16GALFT	Lipopolysaccharide Biosynthesis / Recycling
deleted	O16GLCT1	Lipopolysaccharide Biosynthesis / Recycling
deleted	ACACT1r	Membrane Lipid Metabolism
deleted	HCYSMT	Methionine Metabolism
deleted	HCYSMT2	Methionine Metabolism
deleted	3PEPTabcpp	Murein Recycling
deleted	ALAALAD	Murein Recycling
deleted	42A12BOOXpp	Nitrogen Metabolism
deleted	ALLTN	Nitrogen Metabolism
deleted	CYNTAH	Nitrogen Metabolism
deleted	NHFRBO	Nitrogen Metabolism
deleted	PEAMNOpp	Nitrogen Metabolism
deleted	TYROXDApp	Nitrogen Metabolism
deleted	ADD	Nucleotide Salvage Pathway
deleted	CSND	Nucleotide Salvage Pathway
deleted	PDE1	Nucleotide Salvage Pathway
deleted	PUNP7	Nucleotide Salvage Pathway
deleted	CYTBD2pp	Oxidative Phosphorylation
deleted	DMSOR1pp	Oxidative Phosphorylation
deleted	DMSOR2	Oxidative Phosphorylation
deleted	DMSOR2pp	Oxidative Phosphorylation
deleted	TMAOR2	Oxidative Phosphorylation
deleted	5DGLCNt2rpp	Transport, Inner Membrane
deleted	ACACt2pp	Transport, Inner Membrane
deleted	ACSERtpp	Transport, Inner Membrane
deleted	ACt4pp	Transport, Inner Membrane
deleted	ADNt2rpp	Transport, Inner Membrane
deleted	ADOCBLabcpp	Transport, Inner Membrane
deleted	ALLabcpp	Transport, Inner Membrane
deleted	ARBabcpp	Transport, Inner Membrane
deleted	ASCBptspp	Transport, Inner Membrane
deleted	ASO3t8pp	Transport, Inner Membrane
deleted	BUTt2rpp	Transport, Inner Membrane
deleted	CBIuabcpp	Transport, Inner Membrane
deleted	CSNt2pp	Transport, Inner Membrane
deleted	CYNTt2pp	Transport, Inner Membrane
deleted	CYStpp	Transport, Inner Membrane
deleted	CYTDt2rpp	Transport, Inner Membrane
deleted	FRULYSt2pp	Transport, Inner Membrane
deleted	FRUURt2rpp	Transport, Inner Membrane
deleted	GALCTNLt2pp	Transport, Inner Membrane
deleted	GALCTNt2pp	Transport, Inner Membrane
deleted	HCINNMt2rpp	Transport, Inner Membrane
deleted	HEXt2rpp	Transport, Inner Membrane
deleted	HISabcpp	Transport, Inner Membrane
deleted	HPPPNt2rpp	Transport, Inner Membrane
deleted	IDONt2rpp	Transport, Inner Membrane
deleted	INDOLEt2pp	Transport, Inner Membrane
deleted	INOSTt4pp	Transport, Inner Membrane
deleted	INSt2rpp	Transport, Inner Membrane
deleted	LCTStpp	Transport, Inner Membrane
deleted	LYSabcpp	Transport, Inner Membrane
deleted	LYXt2pp	Transport, Inner Membrane
deleted	MANGLYCptspp	Transport, Inner Membrane
deleted	MELIBt2pp	Transport, Inner Membrane
deleted	MMETt2pp	Transport, Inner Membrane
deleted	ORNabcpp	Transport, Inner Membrane
deleted	PHEMEabcpp	Transport, Inner Membrane
deleted	PSCLYSt2pp	Transport, Inner Membrane
deleted	PTRCORNt7pp	Transport, Inner Membrane
deleted	RMNtpp	Transport, Inner Membrane
deleted	SBTptspp	Transport, Inner Membrane
deleted	TAURabcpp	Transport, Inner Membrane
deleted	THMDt2rpp	Transport, Inner Membrane
deleted	URIt2rpp	Transport, Inner Membrane
deleted	XTSNt2rpp	Transport, Inner Membrane
deleted	XYLt2pp	Transport, Inner Membrane
deleted	XYLUt2pp	Transport, Inner Membrane
deleted	FE3DCITtonex	Transport, Outer Membrane
deleted	CYSTRS	tRNA Charging
deleted	TYRTRS	tRNA charging
deleted	BETALDHx	Unassigned
deleted	BETALDHy	Unassigned
deleted	FHL	Pyruvate Metabolism
deleted	HIBD	Alternate Carbon Metabolism
deleted	LADGMDH	Murein Recycling
deleted	PHETRS	tRNA Charging
deleted	ALATRS	tRNA Charging
deleted	FCLK	Alternate Carbon Metabolism
deleted	PDH	Glycolysis/Gluconeogenesis
