# Supplementary material for: The evolution of metabolic networks of E. coli
Source: BMC Syst Biol. 2011 Nov 1;5:182. doi: 10.1186/1752-0509-5-182 (PMC3229490; doi:10.1186/1752-0509-5-182)
Supplement: Additional file 16 — Reactions corresponding to essential gene predictions for all six strain-specific E. coli GEMs and for the E. coli ancestral core GEM. This file contains three tables, the first contains all predicted essential reactions during both aerobic and anaerobic conditions, the second contains all anaerobic-specific predicted essential reactions, the third contains predicted strain- or core-specific essential reactions for all six strain-specific E. coli GEMs and for the E. coli ancestral core E. coli GEM. [file 1752-0509-5-182-S16.XLS]

## Sheet: Aerobic
RXN	MG1655	W3110	EDL933	SAKAI	CFTO73	UTI89	core	Metabolic role	subSystem
Ec_biomass_iAF1260_core_59p81M	Ec_biomass_iAF1260_core_59p81M	Ec_biomass_iAF1260_core_59p81M	Ec_biomass_iAF1260_core_59p81M	Ec_biomass_iAF1260_core_59p81M	Ec_biomass_iAF1260_core_59p81M	Ec_biomass_iAF1260_core_59p81M	Ec_biomass_iAF1260_core_59p81M
EX_ca2_e	EX_ca2_e	EX_ca2_e	EX_ca2_e	EX_ca2_e	EX_ca2_e	EX_ca2_e	EX_ca2_e
EX_cl_e	EX_cl_e	EX_cl_e	EX_cl_e	EX_cl_e	EX_cl_e	EX_cl_e	EX_cl_e
EX_cobalt2_e	EX_cobalt2_e	EX_cobalt2_e	EX_cobalt2_e	EX_cobalt2_e	EX_cobalt2_e	EX_cobalt2_e	EX_cobalt2_e
EX_cu2_e	EX_cu2_e	EX_cu2_e	EX_cu2_e	EX_cu2_e	EX_cu2_e	EX_cu2_e	EX_cu2_e
EX_glc_e	EX_glc_e	EX_glc_e	EX_glc_e	EX_glc_e	EX_glc_e	EX_glc_e	EX_glc_e
							EX_glyclt_e
EX_k_e	EX_k_e	EX_k_e	EX_k_e	EX_k_e	EX_k_e	EX_k_e	EX_k_e
EX_mg2_e	EX_mg2_e	EX_mg2_e	EX_mg2_e	EX_mg2_e	EX_mg2_e	EX_mg2_e	EX_mg2_e
EX_mn2_e	EX_mn2_e	EX_mn2_e	EX_mn2_e	EX_mn2_e	EX_mn2_e	EX_mn2_e	EX_mn2_e
EX_mobd_e	EX_mobd_e	EX_mobd_e	EX_mobd_e	EX_mobd_e	EX_mobd_e	EX_mobd_e	EX_mobd_e
EX_nh4_e	EX_nh4_e	EX_nh4_e	EX_nh4_e	EX_nh4_e	EX_nh4_e	EX_nh4_e	EX_nh4_e
EX_pi_e	EX_pi_e	EX_pi_e	EX_pi_e	EX_pi_e	EX_pi_e	EX_pi_e	EX_pi_e
EX_so4_e	EX_so4_e	EX_so4_e	EX_so4_e	EX_so4_e	EX_so4_e	EX_so4_e	EX_so4_e
EX_zn2_e	EX_zn2_e	EX_zn2_e	EX_zn2_e	EX_zn2_e	EX_zn2_e	EX_zn2_e	EX_zn2_e
3HAD100	3HAD100	3HAD100	3HAD100	3HAD100	3HAD100	3HAD100	3HAD100	3-hydroxyacyl-[acyl-carrier-protein] dehydratase (n-C10:0)	Cell Envelope Biosynthesis
3HAD121	3HAD121	3HAD121	3HAD121	3HAD121	3HAD121	3HAD121	3HAD121	3-hydroxyacyl-[acyl-carrier-protein] dehydratase (n-C12:1)	Cell Envelope Biosynthesis
3HAD141	3HAD141	3HAD141	3HAD141	3HAD141	3HAD141	3HAD141	3HAD141	3-hydroxyacyl-[acyl-carrier-protein] dehydratase (n-C14:1)	Cell Envelope Biosynthesis
3HAD161	3HAD161	3HAD161	3HAD161	3HAD161	3HAD161	3HAD161	3HAD161	3-hydroxyacyl-[acyl-carrier-protein] dehydratase (n-C16:1)	Cell Envelope Biosynthesis
3HAD40	3HAD40	3HAD40	3HAD40	3HAD40	3HAD40	3HAD40	3HAD40	3-hydroxyacyl-[acyl-carrier-protein] dehydratase (n-C4:0)	Cell Envelope Biosynthesis
3HAD60	3HAD60	3HAD60	3HAD60	3HAD60	3HAD60	3HAD60	3HAD60	3-hydroxyacyl-[acyl-carrier-protein] dehydratase (n-C6:0)	Cell Envelope Biosynthesis
3HAD80	3HAD80	3HAD80	3HAD80	3HAD80	3HAD80	3HAD80	3HAD80	3-hydroxyacyl-[acyl-carrier-protein] dehydratase (n-C8:0)	Cell Envelope Biosynthesis
3OAR100	3OAR100	3OAR100	3OAR100	3OAR100	3OAR100	3OAR100	3OAR100	3-oxoacyl-[acyl-carrier-protein] reductase (n-C10:0)	Cell Envelope Biosynthesis
3OAR121	3OAR121	3OAR121	3OAR121	3OAR121	3OAR121	3OAR121	3OAR121	3-oxoacyl-[acyl-carrier-protein] reductase (n-C12:1)	Cell Envelope Biosynthesis
3OAR140	3OAR140	3OAR140	3OAR140	3OAR140	3OAR140	3OAR140	3OAR140	3-oxoacyl-[acyl-carrier-protein] reductase (n-C14:0)	Cell Envelope Biosynthesis
3OAR141	3OAR141	3OAR141	3OAR141	3OAR141	3OAR141	3OAR141	3OAR141	3-oxoacyl-[acyl-carrier-protein] reductase (n-C14:1)	Cell Envelope Biosynthesis
3OAR161	3OAR161	3OAR161	3OAR161	3OAR161	3OAR161	3OAR161	3OAR161	3-oxoacyl-[acyl-carrier-protein] reductase (n-C16:1)	Cell Envelope Biosynthesis
3OAR40	3OAR40	3OAR40	3OAR40	3OAR40	3OAR40	3OAR40	3OAR40	3-oxoacyl-[acyl-carrier-protein] reductase (n-C4:0)	Cell Envelope Biosynthesis
3OAR60	3OAR60	3OAR60	3OAR60	3OAR60	3OAR60	3OAR60	3OAR60	3-oxoacyl-[acyl-carrier-protein] reductase (n-C6:0)	Cell Envelope Biosynthesis
3OAR80	3OAR80	3OAR80	3OAR80	3OAR80	3OAR80	3OAR80	3OAR80	3-oxoacyl-[acyl-carrier-protein] reductase (n-C8:0)	Cell Envelope Biosynthesis
3OAS100	3OAS100	3OAS100	3OAS100	3OAS100	3OAS100	3OAS100	3OAS100	3-oxoacyl-[acyl-carrier-protein] synthase (n-C10:0)	Cell Envelope Biosynthesis
3OAS121	3OAS121	3OAS121	3OAS121	3OAS121	3OAS121	3OAS121	3OAS121	3-oxoacyl-[acyl-carrier-protein] synthase (n-C12:1)	Cell Envelope Biosynthesis
3OAS140	3OAS140	3OAS140	3OAS140	3OAS140	3OAS140	3OAS140	3OAS140	3-oxoacyl-[acyl-carrier-protein] synthase (n-C14:0)	Cell Envelope Biosynthesis
3OAS141	3OAS141	3OAS141	3OAS141	3OAS141	3OAS141	3OAS141	3OAS141	3-oxoacyl-[acyl-carrier-protein] synthase (n-C14:1)	Cell Envelope Biosynthesis
3OAS161	3OAS161	3OAS161	3OAS161	3OAS161	3OAS161	3OAS161	3OAS161	3-oxoacyl-[acyl-carrier-protein] synthase (n-C16:1)	Cell Envelope Biosynthesis
3OAS60	3OAS60	3OAS60	3OAS60	3OAS60	3OAS60	3OAS60	3OAS60	3-oxoacyl-[acyl-carrier-protein] synthase (n-C6:0)	Cell Envelope Biosynthesis
3OAS80	3OAS80	3OAS80	3OAS80	3OAS80	3OAS80	3OAS80	3OAS80	3-oxoacyl-[acyl-carrier-protein] synthase (n-C8:0)	Cell Envelope Biosynthesis
A5PISO	A5PISO	A5PISO	A5PISO	A5PISO	A5PISO	A5PISO	A5PISO	arabinose-5-phosphate isomerase	Alternate Carbon Metabolism
ACCOAC	ACCOAC	ACCOAC	ACCOAC	ACCOAC	ACCOAC	ACCOAC	ACCOAC	acetyl-CoA carboxylase	Membrane Lipid Metabolism
ACGK	ACGK	ACGK	ACGK	ACGK	ACGK	ACGK	ACGK	acetylglutamate kinase	Arginine and Proline Metabolism
ACGS	ACGS	ACGS	ACGS	ACGS	ACGS	ACGS	ACGS	N-acetylglutamate synthase	Arginine and Proline Metabolism
ACHBS	ACHBS	ACHBS	ACHBS	ACHBS	ACHBS	ACHBS	ACHBS	2-aceto-2-hydroxybutanoate synthase	Valine, Leucine, and Isoleucine Metabolism
ACLS	ACLS	ACLS	ACLS	ACLS	ACLS	ACLS	ACLS	acetolactate synthase	Valine, Leucine, and Isoleucine Metabolism
ACODA	ACODA	ACODA	ACODA	ACODA	ACODA	ACODA	ACODA	acetylornithine deacetylase	Arginine and Proline Metabolism
ACONTa	ACONTa	ACONTa	ACONTa	ACONTa	ACONTa	ACONTa	ACONTa	aconitase (half-reaction A, Citrate hydro-lyase)	Citric Acid Cycle
ACONTb	ACONTb	ACONTb	ACONTb	ACONTb	ACONTb	ACONTb	ACONTb	aconitase (half-reaction B, Isocitrate hydro-lyase)	Citric Acid Cycle
ACOTA	ACOTA	ACOTA	ACOTA	ACOTA	ACOTA	ACOTA	ACOTA	acetylornithine transaminase	Arginine and Proline Metabolism
ADCL	ADCL	ADCL	ADCL	ADCL	ADCL	ADCL	ADCL	4-aminobenzoate synthase	Cofactor and Prosthetic Group Biosynthesis
ADCS	ADCS	ADCS	ADCS	ADCS	ADCS	ADCS	ADCS	4-amino-4-deoxychorismate synthase	Cofactor and Prosthetic Group Biosynthesis
ADSK	ADSK	ADSK	ADSK	ADSK	ADSK	ADSK	ADSK	adenylyl-sulfate kinase	Cysteine Metabolism
ADSL1r	ADSL1r	ADSL1r	ADSL1r	ADSL1r	ADSL1r	ADSL1r	ADSL1r	adenylsuccinate lyase	Purine and Pyrimidine Biosynthesis
ADSL2r	ADSL2r	ADSL2r	ADSL2r	ADSL2r	ADSL2r	ADSL2r	ADSL2r	adenylosuccinate lyase	Purine and Pyrimidine Biosynthesis
ADSS	ADSS	ADSS	ADSS	ADSS	ADSS	ADSS	ADSS	adenylosuccinate synthase	Purine and Pyrimidine Biosynthesis
AGPAT160	AGPAT160	AGPAT160	AGPAT160	AGPAT160	AGPAT160	AGPAT160	AGPAT160	1-hexadecanoyl-sn-glycerol 3-phosphate O-acyltransferase (n-C16:0)	Glycerophospholipid Metabolism
AGPAT161	AGPAT161	AGPAT161	AGPAT161	AGPAT161	AGPAT161	AGPAT161	AGPAT161	1-hexadec-7-enoyl-sn-glycerol 3-phosphate O-acyltransferase (n-C16:1)	Glycerophospholipid Metabolism
AGPR	AGPR	AGPR	AGPR	AGPR	AGPR	AGPR	AGPR	N-acetyl-g-glutamyl-phosphate reductase	Arginine and Proline Metabolism
AHCYSNS	AHCYSNS	AHCYSNS	AHCYSNS	AHCYSNS	AHCYSNS	AHCYSNS	AHCYSNS	S-adenosylhomocysteine nucleosidase	Methionine Metabolism
AICART	AICART	AICART	AICART	AICART	AICART	AICART	AICART	phosphoribosylaminoimidazolecarboxamide formyltransferase	Purine and Pyrimidine Biosynthesis
AIRC2	AIRC2	AIRC2	AIRC2	AIRC2	AIRC2	AIRC2	AIRC2	phosphoribosylaminoimidazole carboxylase	Purine and Pyrimidine Biosynthesis
AIRC3	AIRC3	AIRC3	AIRC3	AIRC3	AIRC3	AIRC3	AIRC3	phosphoribosylaminoimidazole carboxylase (mutase rxn)	Purine and Pyrimidine Biosynthesis
ALAALAr	ALAALAr	ALAALAr	ALAALAr	ALAALAr	ALAALAr	ALAALAr	ALAALAr	D-alanine-D-alanine ligase (reversible)	Cell Envelope Biosynthesis
ALAR	ALAR	ALAR	ALAR	ALAR	ALAR	ALAR	ALAR	alanine racemase	Alanine and Aspartate Metabolism
ALATA_L	ALATA_L	ALATA_L	ALATA_L	ALATA_L	ALATA_L	ALATA_L	ALATA_L	L-alanine transaminase	Alanine and Aspartate Metabolism
AMPMS2	AMPMS2	AMPMS2	AMPMS2	AMPMS2	AMPMS2	AMPMS2	AMPMS2	4-amino-2-methyl-5-phosphomethylpyrimidine synthetase	Cofactor and Prosthetic Group Biosynthesis
ANPRT	ANPRT	ANPRT	ANPRT	ANPRT	ANPRT	ANPRT	ANPRT	anthranilate phosphoribosyltransferase	Tyrosine, Tryptophan, and Phenylalanine Metabolism
ANS	ANS	ANS	ANS	ANS	ANS	ANS	ANS	anthranilate synthase	Tyrosine, Tryptophan, and Phenylalanine Metabolism
APRAUR	APRAUR	APRAUR	APRAUR	APRAUR	APRAUR	APRAUR	APRAUR	5-amino-6-(5-phosphoribosylamino)uracil reductase	Cofactor and Prosthetic Group Biosynthesis
ARGSL	ARGSL	ARGSL	ARGSL	ARGSL	ARGSL	ARGSL	ARGSL	argininosuccinate lyase	Arginine and Proline Metabolism
ARGSS	ARGSS	ARGSS	ARGSS	ARGSS	ARGSS	ARGSS	ARGSS	argininosuccinate synthase	Arginine and Proline Metabolism
ASAD	ASAD	ASAD	ASAD	ASAD	ASAD	ASAD	ASAD	aspartate-semialdehyde dehydrogenase	Threonine and Lysine Metabolism
ASNS2							ASNS2	asparagine synthetase	Alanine and Aspartate Metabolism
ASP1DC	ASP1DC	ASP1DC	ASP1DC	ASP1DC	ASP1DC	ASP1DC	ASP1DC	aspartate 1-decarboxylase	Cofactor and Prosthetic Group Biosynthesis
ASPCT	ASPCT	ASPCT	ASPCT	ASPCT	ASPCT	ASPCT	ASPCT	aspartate carbamoyltransferase	Purine and Pyrimidine Biosynthesis
ASPK	ASPK	ASPK	ASPK	ASPK	ASPK	ASPK	ASPK	aspartate kinase	Threonine and Lysine Metabolism
ASPTA	ASPTA	ASPTA	ASPTA	ASPTA	ASPTA	ASPTA	ASPTA	aspartate transaminase	Alanine and Aspartate Metabolism
ATPPRT	ATPPRT	ATPPRT	ATPPRT	ATPPRT	ATPPRT	ATPPRT	ATPPRT	ATP phosphoribosyltransferase	Histidine Metabolism
BPNT	BPNT	BPNT	BPNT	BPNT	BPNT	BPNT	BPNT	3',5'-bisphosphate nucleotidase	Cysteine Metabolism
CA2tex	CA2tex	CA2tex	CA2tex	CA2tex	CA2tex	CA2tex	CA2tex	calcium (Ca+2) transport via diffusion (extracellular to periplasm)	Transport, Outer Membrane Porin
CAt6pp	CAt6pp	CAt6pp	CAt6pp	CAt6pp	CAt6pp	CAt6pp	CAt6pp	calcium / sodium antiporter (1:1)	Inorganic Ion Transport and Metabolism
CDPMEK	CDPMEK	CDPMEK	CDPMEK	CDPMEK	CDPMEK	CDPMEK	CDPMEK	4-(cytidine 5'-diphospho)-2-C-methyl-D-erythritol kinase	Cofactor and Prosthetic Group Biosynthesis
CHORM	CHORM	CHORM	CHORM	CHORM	CHORM	CHORM	CHORM	chorismate mutase	Tyrosine, Tryptophan, and Phenylalanine Metabolism
CHORS	CHORS	CHORS	CHORS	CHORS	CHORS	CHORS	CHORS	chorismate synthase	Tyrosine, Tryptophan, and Phenylalanine Metabolism
CHRPL	CHRPL	CHRPL	CHRPL	CHRPL	CHRPL	CHRPL	CHRPL	Chorismate pyruvate lyase	Cofactor and Prosthetic Group Biosynthesis
CLt3_2pp	CLt3_2pp	CLt3_2pp	CLt3_2pp	CLt3_2pp	CLt3_2pp	CLt3_2pp	CLt3_2pp	chloride transport out via proton antiport (2:1) (periplasm)	Inorganic Ion Transport and Metabolism
CLtex	CLtex	CLtex	CLtex	CLtex	CLtex	CLtex	CLtex	chloride (Cl-1) transport via diffusion (extracellular to periplasm)	Transport, Outer Membrane Porin
COBALT2tex	COBALT2tex	COBALT2tex	COBALT2tex	COBALT2tex	COBALT2tex	COBALT2tex	COBALT2tex	cobalt (Co+2) transport via diffusion (extracellular to periplasm)	Transport, Outer Membrane Porin
COBALT2tpp	COBALT2tpp	COBALT2tpp	COBALT2tpp	COBALT2tpp	COBALT2tpp	COBALT2tpp	COBALT2tpp	cobalt transport in via permease (no H+)	Inorganic Ion Transport and Metabolism
CS	CS	CS	CS	CS	CS	CS	CS	citrate synthase	Citric Acid Cycle
CTPS2	CTPS2	CTPS2	CTPS2	CTPS2	CTPS2	CTPS2	CTPS2	CTP synthase (glutamine)	Purine and Pyrimidine Biosynthesis
CU2tex	CU2tex	CU2tex	CU2tex	CU2tex	CU2tex	CU2tex	CU2tex	copper (Cu+2) transport via diffusion (extracellular to periplasm)	Transport, Outer Membrane Porin
CU2tpp	CU2tpp	CU2tpp	CU2tpp	CU2tpp	CU2tpp	CU2tpp	CU2tpp	copper transport in via permease (no H+)	Inorganic Ion Transport and Metabolism
CYSS	CYSS	CYSS	CYSS	CYSS	CYSS	CYSS	CYSS	cysteine synthase	Cysteine Metabolism
CYSTL	CYSTL	CYSTL	CYSTL	CYSTL	CYSTL	CYSTL	CYSTL	cystathionine b-lyase	Methionine Metabolism
DAPDC	DAPDC	DAPDC	DAPDC	DAPDC	DAPDC	DAPDC	DAPDC	diaminopimelate decarboxylase	Threonine and Lysine Metabolism
DAPE	DAPE	DAPE	DAPE	DAPE	DAPE	DAPE	DAPE	diaminopimelate epimerase	Threonine and Lysine Metabolism
DASYN160	DASYN160	DASYN160	DASYN160	DASYN160	DASYN160	DASYN160	DASYN160	CDP-diacylglycerol synthetase (n-C16:0)	Glycerophospholipid Metabolism
DASYN161	DASYN161	DASYN161	DASYN161	DASYN161	DASYN161	DASYN161	DASYN161	CDP-diacylglycerol synthetase (n-C16:1)	Glycerophospholipid Metabolism
DB4PS	DB4PS	DB4PS	DB4PS	DB4PS	DB4PS	DB4PS	DB4PS	3,4-Dihydroxy-2-butanone-4-phosphate synthase	Cofactor and Prosthetic Group Biosynthesis
DDPA	DDPA	DDPA	DDPA	DDPA	DDPA	DDPA	DDPA	3-deoxy-D-arabino-heptulosonate 7-phosphate synthetase	Tyrosine, Tryptophan, and Phenylalanine Metabolism
DHAD1	DHAD1	DHAD1	DHAD1	DHAD1	DHAD1	DHAD1	DHAD1	dihydroxy-acid dehydratase (2,3-dihydroxy-3-methylbutanoate)	Valine, Leucine, and Isoleucine Metabolism
DHAD2	DHAD2	DHAD2	DHAD2	DHAD2	DHAD2	DHAD2	DHAD2	Dihydroxy-acid dehydratase (2,3-dihydroxy-3-methylpentanoate)	Valine, Leucine, and Isoleucine Metabolism
DHDPRy	DHDPRy	DHDPRy	DHDPRy	DHDPRy	DHDPRy	DHDPRy	DHDPRy	dihydrodipicolinate reductase (NADPH)	Threonine and Lysine Metabolism
DHDPS	DHDPS	DHDPS	DHDPS	DHDPS	DHDPS	DHDPS	DHDPS	dihydrodipicolinate synthase	Threonine and Lysine Metabolism
DHFR	DHFR	DHFR	DHFR	DHFR	DHFR	DHFR	DHFR	dihydrofolate reductase	Cofactor and Prosthetic Group Biosynthesis
DHFS	DHFS	DHFS	DHFS	DHFS	DHFS	DHFS	DHFS	dihydrofolate synthase	Cofactor and Prosthetic Group Biosynthesis
DHNPA2	DHNPA2	DHNPA2	DHNPA2	DHNPA2	DHNPA2	DHNPA2	DHNPA2	dihydroneopterin aldolase	Cofactor and Prosthetic Group Biosynthesis
DHORTS	DHORTS	DHORTS	DHORTS	DHORTS	DHORTS	DHORTS	DHORTS	dihydroorotase	Purine and Pyrimidine Biosynthesis
DHPPDA2	DHPPDA2	DHPPDA2	DHPPDA2	DHPPDA2	DHPPDA2	DHPPDA2	DHPPDA2	diaminohydroxyphosphoribosylaminopryrimidine deaminase (25drapp)	Cofactor and Prosthetic Group Biosynthesis
DHPS2	DHPS2	DHPS2	DHPS2	DHPS2	DHPS2	DHPS2	DHPS2	dihydropteroate synthase	Cofactor and Prosthetic Group Biosynthesis
DHPTDCs	DHPTDCs	DHPTDCs	DHPTDCs	DHPTDCs	DHPTDCs	DHPTDCs	DHPTDCs	4,5-dihydroxy-2,3-pentanedione cyclization (spontaneous)	Methionine Metabolism
DHQS	DHQS	DHQS	DHQS	DHQS	DHQS	DHQS	DHQS	3-dehydroquinate synthase	Tyrosine, Tryptophan, and Phenylalanine Metabolism
DHQTi	DHQTi	DHQTi	DHQTi	DHQTi	DHQTi	DHQTi	DHQTi	3-dehydroquinate dehydratase, irreversible	Tyrosine, Tryptophan, and Phenylalanine Metabolism
DMATT	DMATT	DMATT	DMATT	DMATT	DMATT	DMATT	DMATT	dimethylallyltranstransferase	Cofactor and Prosthetic Group Biosynthesis
DM_4HBA	DM_4HBA	DM_4HBA	DM_4HBA	DM_4HBA	DM_4HBA	DM_4HBA	DM_4HBA	Sink needed to allow 4-hydroxy-benzoate to leave system
DM_HMFURN	DM_HMFURN	DM_HMFURN	DM_HMFURN	DM_HMFURN	DM_HMFURN	DM_HMFURN	DM_HMFURN	Sink needed to allow 4-hydroxy-5-methyl-3(2H)-furanone to leave system
DNMPPA	DNMPPA	DNMPPA	DNMPPA	DNMPPA	DNMPPA	DNMPPA	DNMPPA	Dihydroneopterin monophosphate dephosphorylase	Cofactor and Prosthetic Group Biosynthesis
DNTPPA	DNTPPA	DNTPPA	DNTPPA	DNTPPA	DNTPPA	DNTPPA	DNTPPA	Dihydroneopterin triphosphate pyrophosphatase	Cofactor and Prosthetic Group Biosynthesis
DPCOAK	DPCOAK	DPCOAK	DPCOAK	DPCOAK	DPCOAK	DPCOAK	DPCOAK	dephospho-CoA kinase	Cofactor and Prosthetic Group Biosynthesis
DPR	DPR	DPR	DPR	DPR	DPR	DPR	DPR	2-dehydropantoate 2-reductase	Cofactor and Prosthetic Group Biosynthesis
DTMPK	DTMPK	DTMPK	DTMPK	DTMPK	DTMPK	DTMPK	DTMPK	dTMP kinase	Nucleotide Salvage Pathway
DXPRIi	DXPRIi	DXPRIi	DXPRIi	DXPRIi	DXPRIi	DXPRIi	DXPRIi	1-deoxy-D-xylulose reductoisomerase	Cofactor and Prosthetic Group Biosynthesis
DXPS	DXPS	DXPS	DXPS	DXPS	DXPS	DXPS	DXPS	1-deoxy-D-xylulose 5-phosphate synthase	Cofactor and Prosthetic Group Biosynthesis
E4PD	E4PD	E4PD	E4PD	E4PD	E4PD	E4PD	E4PD	Erythrose 4-phosphate dehydrogenase	Cofactor and Prosthetic Group Biosynthesis
FCLT	FCLT	FCLT	FCLT	FCLT	FCLT	FCLT	FCLT	Ferrochelatase	Cofactor and Prosthetic Group Biosynthesis
FMNAT	FMNAT	FMNAT	FMNAT	FMNAT	FMNAT	FMNAT	FMNAT	FMN adenylyltransferase	Cofactor and Prosthetic Group Biosynthesis
FRD3			FRD3	FRD3				fumarate reductase	Citric Acid Cycle
G1PACT	G1PACT	G1PACT	G1PACT	G1PACT	G1PACT	G1PACT	G1PACT	glucosamine-1-phosphate N-acetyltransferase	Cell Envelope Biosynthesis
G1SAT	G1SAT	G1SAT	G1SAT	G1SAT	G1SAT	G1SAT	G1SAT	glutamate-1-semialdehyde aminotransferase	Cofactor and Prosthetic Group Biosynthesis
G3PAT160	G3PAT160	G3PAT160	G3PAT160	G3PAT160	G3PAT160	G3PAT160	G3PAT160	glycerol-3-phosphate acyltransferase (C16:0)	Glycerophospholipid Metabolism
G3PAT161	G3PAT161	G3PAT161	G3PAT161	G3PAT161	G3PAT161	G3PAT161	G3PAT161	glycerol-3-phosphate acyltransferase (C16:1)	Glycerophospholipid Metabolism
G3PD2	G3PD2	G3PD2	G3PD2	G3PD2	G3PD2	G3PD2	G3PD2	glycerol-3-phosphate dehydrogenase (NADP)	Alternate Carbon Metabolism
G5SADs	G5SADs	G5SADs	G5SADs	G5SADs	G5SADs	G5SADs	G5SADs	L-glutamate 5-semialdehyde dehydratase (spontaneous)	Arginine and Proline Metabolism
GCALDD	GCALDD	GCALDD	GCALDD	GCALDD	GCALDD	GCALDD	GCALDD	Glycolaldehyde dehydrogenase	Folate Metabolism
GF6PTA	GF6PTA	GF6PTA	GF6PTA	GF6PTA	GF6PTA	GF6PTA	GF6PTA	glutamine-fructose-6-phosphate transaminase	Cell Envelope Biosynthesis
GK1	GK1	GK1	GK1	GK1	GK1	GK1	GK1	guanylate kinase (GMP:ATP)	Nucleotide Salvage Pathway
GLNS	GLNS	GLNS	GLNS	GLNS	GLNS	GLNS	GLNS	glutamine synthetase	Glutamate metabolism
							GLUDy	glutamine phosphoribosyldiphosphate amidotransferase	Purine and Pyrimidine Biosynthesis
GLUPRT	GLUPRT	GLUPRT	GLUPRT	GLUPRT	GLUPRT	GLUPRT	GLUPRT	glutamate racemase	Cell Envelope Biosynthesis
GLUR	GLUR	GLUR	GLUR	GLUR	GLUR	GLUR	GLUR	glutamyl-tRNA reductase	Cofactor and Prosthetic Group Biosynthesis
GLUTRR	GLUTRR	GLUTRR	GLUTRR	GLUTRR	GLUTRR	GLUTRR	GLUTRR	Glutamyl-tRNA synthetase	Cofactor and Prosthetic Group Biosynthesis
GLUTRS	GLUTRS	GLUTRS	GLUTRS	GLUTRS	GLUTRS	GLUTRS	GLUTRS	glycolate transport via proton symport, reversible (periplasm)	Transport, Inner Membrane
GLYCLTt2rpp							GLYCLTt2rpp	glycolate transport via diffusion (extracellular to periplasm)	Transport, Outer Membrane Porin
GLYCLTtex							GLYCLTtex	Glycolate oxidase	Alternate Carbon Metabolism
GLYCTO4			GLYCTO4	GLYCTO4
GMPS2	GMPS2	GMPS2	GMPS2	GMPS2	GMPS2	GMPS2	GMPS2	GMP synthase	Purine and Pyrimidine Biosynthesis
GRTT	GRTT	GRTT	GRTT	GRTT	GRTT	GRTT	GRTT	geranyltranstransferase	Cofactor and Prosthetic Group Biosynthesis
GTPCI	GTPCI	GTPCI	GTPCI	GTPCI	GTPCI	GTPCI	GTPCI	GTP cyclohydrolase I	Cofactor and Prosthetic Group Biosynthesis
GTPCII2	GTPCII2	GTPCII2	GTPCII2	GTPCII2	GTPCII2	GTPCII2	GTPCII2	GTP cyclohydrolase II (25drapp)	Cofactor and Prosthetic Group Biosynthesis
HBZOPT	HBZOPT	HBZOPT	HBZOPT	HBZOPT	HBZOPT	HBZOPT	HBZOPT	Hydroxybenzoate octaprenyltransferase	Cofactor and Prosthetic Group Biosynthesis
HCO3E	HCO3E	HCO3E	HCO3E	HCO3E	HCO3E	HCO3E	HCO3E	HCO3 equilibration reaction	Unassigned
HISTD	HISTD	HISTD	HISTD	HISTD	HISTD	HISTD	HISTD	histidinol dehydrogenase	Histidine Metabolism
HISTP	HISTP	HISTP	HISTP	HISTP	HISTP	HISTP	HISTP	histidinol-phosphatase	Histidine Metabolism
HMBS	HMBS	HMBS	HMBS	HMBS	HMBS	HMBS	HMBS	hydroxymethylbilane synthase	Cofactor and Prosthetic Group Biosynthesis
HPPK2	HPPK2	HPPK2	HPPK2	HPPK2	HPPK2	HPPK2	HPPK2	6-hydroxymethyl-dihydropterin pyrophosphokinase	Cofactor and Prosthetic Group Biosynthesis
HSDy	HSDy	HSDy	HSDy	HSDy	HSDy	HSDy	HSDy	homoserine dehydrogenase (NADPH)	Threonine and Lysine Metabolism
HSK	HSK	HSK	HSK	HSK	HSK	HSK	HSK	homoserine kinase	Threonine and Lysine Metabolism
HSST	HSST	HSST	HSST	HSST	HSST	HSST	HSST	homoserine O-succinyltransferase	Methionine Metabolism
HSTPT	HSTPT	HSTPT	HSTPT	HSTPT	HSTPT	HSTPT	HSTPT	histidinol-phosphate transaminase	Histidine Metabolism
ICDHyr	ICDHyr	ICDHyr	ICDHyr	ICDHyr	ICDHyr	ICDHyr	ICDHyr	isocitrate dehydrogenase (NADP)	Citric Acid Cycle
IG3PS	IG3PS	IG3PS	IG3PS	IG3PS	IG3PS	IG3PS	IG3PS	Imidazole-glycerol-3-phosphate synthase	Histidine Metabolism
IGPDH	IGPDH	IGPDH	IGPDH	IGPDH	IGPDH	IGPDH	IGPDH	imidazoleglycerol-phosphate dehydratase	Histidine Metabolism
IGPS	IGPS	IGPS	IGPS	IGPS	IGPS	IGPS	IGPS	indole-3-glycerol-phosphate synthase	Tyrosine, Tryptophan, and Phenylalanine Metabolism
ILETA	ILETA	ILETA	ILETA	ILETA	ILETA	ILETA	ILETA	isoleucine transaminase	Valine, Leucine, and Isoleucine Metabolism
IMPC	IMPC	IMPC	IMPC	IMPC	IMPC	IMPC	IMPC	IMP cyclohydrolase	Purine and Pyrimidine Biosynthesis
IPMD	IPMD	IPMD	IPMD	IPMD	IPMD	IPMD	IPMD	3-isopropylmalate dehydrogenase	Valine, Leucine, and Isoleucine Metabolism
IPPMIa	IPPMIa	IPPMIa	IPPMIa	IPPMIa	IPPMIa	IPPMIa	IPPMIa	3-isopropylmalate dehydratase	Valine, Leucine, and Isoleucine Metabolism
IPPMIb	IPPMIb	IPPMIb	IPPMIb	IPPMIb	IPPMIb	IPPMIb	IPPMIb	2-isopropylmalate hydratase	Valine, Leucine, and Isoleucine Metabolism
IPPS	IPPS	IPPS	IPPS	IPPS	IPPS	IPPS	IPPS	2-isopropylmalate synthase	Valine, Leucine, and Isoleucine Metabolism
K2L4Aabcpp	K2L4Aabcpp	K2L4Aabcpp	K2L4Aabcpp	K2L4Aabcpp	K2L4Aabcpp	K2L4Aabcpp	K2L4Aabcpp	KDO(2)-lipid IV A transport via ABC system (periplasm)	Transport, Inner Membrane
K2L4Atex	K2L4Atex	K2L4Atex	K2L4Atex	K2L4Atex	K2L4Atex	K2L4Atex	K2L4Atex	KDO(2)-lipid IV A transport via vector (periplasm to extracellular)	Transport, Outer Membrane
KARA1	KARA1	KARA1	KARA1	KARA1	KARA1	KARA1	KARA1	ketol-acid reductoisomerase (2,3-dihydroxy-3-methylbutanoate)	Valine, Leucine, and Isoleucine Metabolism
KARA2	KARA2	KARA2	KARA2	KARA2	KARA2	KARA2	KARA2	ketol-acid reductoisomerase (2-Acetolactate)	Valine, Leucine, and Isoleucine Metabolism
KDOCT2	KDOCT2	KDOCT2	KDOCT2	KDOCT2	KDOCT2	KDOCT2	KDOCT2	3-deoxy-manno-octulosonate cytidylyltransferase	Lipopolysaccharide Biosynthesis / Recycling
KDOPP	KDOPP	KDOPP	KDOPP	KDOPP	KDOPP	KDOPP	KDOPP	3-deoxy-manno-octulosonate-8-phosphatase	Lipopolysaccharide Biosynthesis / Recycling
KDOPS	KDOPS	KDOPS	KDOPS	KDOPS	KDOPS	KDOPS	KDOPS	3-deoxy -D-manno-octulosonic -acid 8-phosphate synthase	Lipopolysaccharide Biosynthesis / Recycling
Ktex	Ktex	Ktex	Ktex	Ktex	Ktex	Ktex	Ktex	potassium transport via diffusion (extracellular to periplasm)	Transport, Outer Membrane Porin
LEUTAi	LEUTAi	LEUTAi	LEUTAi	LEUTAi	LEUTAi	LEUTAi	LEUTAi	leucine transaminase (irreversible)	Valine, Leucine, and Isoleucine Metabolism
LPADSS	LPADSS	LPADSS	LPADSS	LPADSS	LPADSS	LPADSS	LPADSS	Lipid A disaccaride synthase	Lipopolysaccharide Biosynthesis / Recycling
MCOATA	MCOATA	MCOATA	MCOATA	MCOATA	MCOATA	MCOATA	MCOATA	Malonyl-CoA-ACP transacylase	Membrane Lipid Metabolism
MCTP1App	MCTP1App	MCTP1App	MCTP1App	MCTP1App	MCTP1App	MCTP1App	MCTP1App	murein crosslinking transpeptidase 1A:(A2pm->D-ala) (periplasm)	Murein Biosynthesis
MECDPDH2	MECDPDH2	MECDPDH2	MECDPDH2	MECDPDH2	MECDPDH2	MECDPDH2	MECDPDH2	2C-methyl-D-erythritol 2,4 cyclodiphosphate dehydratase	Cofactor and Prosthetic Group Biosynthesis
MECDPS	MECDPS	MECDPS	MECDPS	MECDPS	MECDPS	MECDPS	MECDPS	2-C-methyl-D-erythritol 2,4-cyclodiphosphate synthase	Cofactor and Prosthetic Group Biosynthesis
MEPCT	MEPCT	MEPCT	MEPCT	MEPCT	MEPCT	MEPCT	MEPCT	2-C-methyl-D-erythritol 4-phosphate cytidylyltransferase	Cofactor and Prosthetic Group Biosynthesis
METAT	METAT	METAT	METAT	METAT	METAT	METAT	METAT	methionine adenosyltransferase	Methionine Metabolism
METS	METS	METS	METS	METS	METS	METS	METS	methionine synthase	Methionine Metabolism
MG2tex	MG2tex	MG2tex	MG2tex	MG2tex	MG2tex	MG2tex	MG2tex	magnesium (Mg+2) transport via diffusion (extracellular to periplasm)	Transport, Outer Membrane Porin
MNtex	MNtex	MNtex	MNtex	MNtex	MNtex	MNtex	MNtex	Manganese (Mn+2) transport via diffusion (extracellular to periplasm)	Transport, Outer Membrane Porin
MOAT	MOAT	MOAT	MOAT	MOAT	MOAT	MOAT	MOAT	3-deoxy-D-manno-octulosonic acid transferase	Lipopolysaccharide Biosynthesis / Recycling
MOAT2	MOAT2	MOAT2	MOAT2	MOAT2	MOAT2	MOAT2	MOAT2	3-deoxy-D-manno-octulosonic acid transferase	Lipopolysaccharide Biosynthesis / Recycling
MOBDabcpp	MOBDabcpp	MOBDabcpp	MOBDabcpp	MOBDabcpp	MOBDabcpp	MOBDabcpp	MOBDabcpp	molybdate transport via ABC system (periplasm)	Inorganic Ion Transport and Metabolism
MOBDtex	MOBDtex	MOBDtex	MOBDtex	MOBDtex	MOBDtex	MOBDtex	MOBDtex	molybdate transport via diffusion (extracellular to periplasm)	Transport, Outer Membrane Porin
MOHMT	MOHMT	MOHMT	MOHMT	MOHMT	MOHMT	MOHMT	MOHMT	3-methyl-2-oxobutanoate hydroxymethyltransferase	Cofactor and Prosthetic Group Biosynthesis
MPTG	MPTG	MPTG	MPTG	MPTG	MPTG	MPTG	MPTG	murein polymerizing transglycosylase	Murein Biosynthesis
MTHFR2	MTHFR2	MTHFR2	MTHFR2	MTHFR2	MTHFR2	MTHFR2	MTHFR2	5,10-methylenetetrahydrofolate reductase (NADH)	Folate Metabolism
NADK	NADK	NADK	NADK	NADK	NADK	NADK	NADK	NAD kinase	Cofactor and Prosthetic Group Biosynthesis
NADS1	NADS1	NADS1	NADS1	NADS1	NADS1	NADS1	NADS1	NAD synthase (nh3)	Cofactor and Prosthetic Group Biosynthesis
NDPK2	NDPK2	NDPK2	NDPK2	NDPK2	NDPK2	NDPK2	NDPK2	nucleoside-diphosphate kinase (ATP:UDP)	Nucleotide Salvage Pathway
NDPK4	NDPK4	NDPK4	NDPK4	NDPK4	NDPK4	NDPK4	NDPK4	nucleoside-diphosphate kinase (ATP:dTDP)	Nucleotide Salvage Pathway
NH4tex	NH4tex	NH4tex	NH4tex	NH4tex	NH4tex	NH4tex	NH4tex	ammonia transport via diffusion (extracellular to periplasm)	Transport, Outer Membrane Porin
NH4tpp	NH4tpp	NH4tpp	NH4tpp	NH4tpp	NH4tpp	NH4tpp	NH4tpp	ammonia reversible transport (periplasm)	Inorganic Ion Transport and Metabolism
NNATr	NNATr	NNATr	NNATr	NNATr	NNATr	NNATr	NNATr	nicotinate-nucleotide adenylyltransferase	Nucleotide Salvage Pathway
NNDPR	NNDPR	NNDPR	NNDPR	NNDPR	NNDPR	NNDPR	NNDPR	nicotinate-nucleotide diphosphorylase (carboxylating)	Cofactor and Prosthetic Group Biosynthesis
OCBT	OCBT	OCBT	OCBT	OCBT	OCBT	OCBT	OCBT	ornithine carbamoyltransferase	Arginine and Proline Metabolism
OCTDPS	OCTDPS	OCTDPS	OCTDPS	OCTDPS	OCTDPS	OCTDPS	OCTDPS	Octaprenyl pyrophosphate synthase	Cofactor and Prosthetic Group Biosynthesis
OHPBAT	OHPBAT	OHPBAT	OHPBAT	OHPBAT	OHPBAT	OHPBAT	OHPBAT	O-Phospho-4-hydroxy-L-threonine:2-oxoglutarate aminotransferase	Cofactor and Prosthetic Group Biosynthesis
OMCDC	OMCDC	OMCDC	OMCDC	OMCDC	OMCDC	OMCDC	OMCDC	2-Oxo-4-methyl-3-carboxypentanoate decarboxylation	Valine, Leucine, and Isoleucine Metabolism
OMPDC	OMPDC	OMPDC	OMPDC	OMPDC	OMPDC	OMPDC	OMPDC	orotidine-5'-phosphate decarboxylase	Purine and Pyrimidine Biosynthesis
OPHBDC	OPHBDC	OPHBDC	OPHBDC	OPHBDC	OPHBDC	OPHBDC	OPHBDC	Octaprenyl-hydroxybenzoate decarboxylase	Cofactor and Prosthetic Group Biosynthesis
ORPT	ORPT	ORPT	ORPT	ORPT	ORPT	ORPT	ORPT	orotate phosphoribosyltransferase	Purine and Pyrimidine Biosynthesis
P5CR	P5CR	P5CR	P5CR	P5CR	P5CR	P5CR	P5CR	pyrroline-5-carboxylate reductase	Arginine and Proline Metabolism
PANTS	PANTS	PANTS	PANTS	PANTS	PANTS	PANTS	PANTS	pantothenate synthase	Cofactor and Prosthetic Group Biosynthesis
PAPPT3	PAPPT3	PAPPT3	PAPPT3	PAPPT3	PAPPT3	PAPPT3	PAPPT3	phospho-N-acetylmuramoyl-pentapeptide-transferase (meso-2,6-diaminopimelate)	Cell Envelope Biosynthesis
PDX5PS	PDX5PS	PDX5PS	PDX5PS	PDX5PS	PDX5PS	PDX5PS	PDX5PS	Pyridoxine 5'-phosphate synthase	Cofactor and Prosthetic Group Biosynthesis
PE160abcpp	PE160abcpp	PE160abcpp	PE160abcpp	PE160abcpp	PE160abcpp	PE160abcpp	PE160abcpp	phosphatidylethanolamine transport via ABC system (n-C16:0, periplasm)	Transport, Inner Membrane
PE161abcpp	PE161abcpp	PE161abcpp	PE161abcpp	PE161abcpp	PE161abcpp	PE161abcpp	PE161abcpp	phosphatidylethanolamine transport via ABC system (n-C16:1, periplasm)	Transport, Inner Membrane
PERD	PERD	PERD	PERD	PERD	PERD	PERD	PERD	Erythronate 4-phosphate (4per) dehydrogenase	Cofactor and Prosthetic Group Biosynthesis
PGAMT	PGAMT	PGAMT	PGAMT	PGAMT	PGAMT	PGAMT	PGAMT	phosphoglucosamine mutase	Cell Envelope Biosynthesis
PHETA1	PHETA1	PHETA1	PHETA1	PHETA1	PHETA1	PHETA1	PHETA1	phenylalanine transaminase	Tyrosine, Tryptophan, and Phenylalanine Metabolism
PItex	PItex	PItex	PItex	PItex	PItex	PItex	PItex	phosphate transport via diffusion (extracellular to periplasm)	Transport, Outer Membrane Porin
PMDPHT	PMDPHT	PMDPHT	PMDPHT	PMDPHT	PMDPHT	PMDPHT	PMDPHT	pyrimidine phosphatase	Cofactor and Prosthetic Group Biosynthesis
PMPK	PMPK	PMPK	PMPK	PMPK	PMPK	PMPK	PMPK	phosphomethylpyrimidine kinase	Cofactor and Prosthetic Group Biosynthesis
PNTK	PNTK	PNTK	PNTK	PNTK	PNTK	PNTK	PNTK	pantothenate kinase	Cofactor and Prosthetic Group Biosynthesis
PPBNGS	PPBNGS	PPBNGS	PPBNGS	PPBNGS	PPBNGS	PPBNGS	PPBNGS	porphobilinogen synthase	Cofactor and Prosthetic Group Biosynthesis
PPCDC	PPCDC	PPCDC	PPCDC	PPCDC	PPCDC	PPCDC	PPCDC	phosphopantothenoylcysteine decarboxylase	Cofactor and Prosthetic Group Biosynthesis
PPNCL2	PPNCL2	PPNCL2	PPNCL2	PPNCL2	PPNCL2	PPNCL2	PPNCL2	phosphopantothenate-cysteine ligase	Cofactor and Prosthetic Group Biosynthesis
PPND	PPND	PPND	PPND	PPND	PPND	PPND	PPND	prephenate dehydrogenase	Tyrosine, Tryptophan, and Phenylalanine Metabolism
PPNDH	PPNDH	PPNDH	PPNDH	PPNDH	PPNDH	PPNDH	PPNDH	prephenate dehydratase	Tyrosine, Tryptophan, and Phenylalanine Metabolism
PRAGSr	PRAGSr	PRAGSr	PRAGSr	PRAGSr	PRAGSr	PRAGSr	PRAGSr	phosphoribosylglycinamide synthase	Purine and Pyrimidine Biosynthesis
PRAIS	PRAIS	PRAIS	PRAIS	PRAIS	PRAIS	PRAIS	PRAIS	phosphoribosylaminoimidazole synthase	Purine and Pyrimidine Biosynthesis
PRAIi	PRAIi	PRAIi	PRAIi	PRAIi	PRAIi	PRAIi	PRAIi	phosphoribosylanthranilate isomerase (irreversible)	Tyrosine, Tryptophan, and Phenylalanine Metabolism
PRAMPC	PRAMPC	PRAMPC	PRAMPC	PRAMPC	PRAMPC	PRAMPC	PRAMPC	phosphoribosyl-AMP cyclohydrolase	Histidine Metabolism
PRASCS	PRASCS	PRASCS	PRASCS	PRASCS	PRASCS	PRASCS	PRASCS	phosphoribosylaminoimidazolesuccinocarboxamide synthase	Purine and Pyrimidine Biosynthesis
PRATPP	PRATPP	PRATPP	PRATPP	PRATPP	PRATPP	PRATPP	PRATPP	phosphoribosyl-ATP pyrophosphatase	Histidine Metabolism
PRFGS	PRFGS	PRFGS	PRFGS	PRFGS	PRFGS	PRFGS	PRFGS	phosphoribosylformylglycinamidine synthase	Purine and Pyrimidine Biosynthesis
PRMICI	PRMICI	PRMICI	PRMICI	PRMICI	PRMICI	PRMICI	PRMICI	1-(5-phosphoribosyl)-5-[(5-phosphoribosylamino)methylideneamino)imidazole-4-carboxamide isomerase	Histidine Metabolism
PSCVT	PSCVT	PSCVT	PSCVT	PSCVT	PSCVT	PSCVT	PSCVT	3-phosphoshikimate 1-carboxyvinyltransferase	Tyrosine, Tryptophan, and Phenylalanine Metabolism
PSD160	PSD160	PSD160	PSD160	PSD160	PSD160	PSD160	PSD160	Phosphatidylserine decarboxylase (n-C16:0)	Glycerophospholipid Metabolism
PSD161	PSD161	PSD161	PSD161	PSD161	PSD161	PSD161	PSD161	Phosphatidylserine decarboxylase (n-C16:1)	Glycerophospholipid Metabolism
PSSA160	PSSA160	PSSA160	PSSA160	PSSA160	PSSA160	PSSA160	PSSA160	Phosphatidylserine syntase (n-C16:0)	Glycerophospholipid Metabolism
PSSA161	PSSA161	PSSA161	PSSA161	PSSA161	PSSA161	PSSA161	PSSA161	Phosphatidylserine syntase (n-C16:1)	Glycerophospholipid Metabolism
PTPATi	PTPATi	PTPATi	PTPATi	PTPATi	PTPATi	PTPATi	PTPATi	pantetheine-phosphate adenylyltransferase	Cofactor and Prosthetic Group Biosynthesis
QULNS	QULNS	QULNS	QULNS	QULNS	QULNS	QULNS	QULNS	quinolinate synthase	Cofactor and Prosthetic Group Biosynthesis
RBFK	RBFK	RBFK	RBFK	RBFK	RBFK	RBFK	RBFK	riboflavin kinase	Cofactor and Prosthetic Group Biosynthesis
RBFSa	RBFSa	RBFSa	RBFSa	RBFSa	RBFSa	RBFSa	RBFSa	riboflavin synthase	Cofactor and Prosthetic Group Biosynthesis
RBFSb	RBFSb	RBFSb	RBFSb	RBFSb	RBFSb	RBFSb	RBFSb	riboflavin synthase	Cofactor and Prosthetic Group Biosynthesis
RHCCE	RHCCE	RHCCE	RHCCE	RHCCE	RHCCE	RHCCE	RHCCE	S-ribosylhomocysteine cleavage enzyme	Methionine Metabolism
SADT2	SADT2	SADT2	SADT2	SADT2	SADT2	SADT2	SADT2	Sulfate adenyltransferase	Cysteine Metabolism
SDPDS	SDPDS	SDPDS	SDPDS	SDPDS	SDPDS	SDPDS	SDPDS	succinyl-diaminopimelate desuccinylase	Threonine and Lysine Metabolism
SDPTA	SDPTA	SDPTA	SDPTA	SDPTA	SDPTA	SDPTA	SDPTA	succinyldiaminopimelate transaminase	Threonine and Lysine Metabolism
SERAT	SERAT	SERAT	SERAT	SERAT	SERAT	SERAT	SERAT	serine O-acetyltransferase	Cysteine Metabolism
SHCHD2	SHCHD2	SHCHD2	SHCHD2	SHCHD2	SHCHD2	SHCHD2	SHCHD2	sirohydrochlorin dehydrogenase (NAD)	Cofactor and Prosthetic Group Biosynthesis
SHCHF	SHCHF	SHCHF	SHCHF	SHCHF	SHCHF	SHCHF	SHCHF	sirohydrochlorin ferrochetalase	Cofactor and Prosthetic Group Biosynthesis
SHK3Dr	SHK3Dr	SHK3Dr	SHK3Dr	SHK3Dr	SHK3Dr	SHK3Dr	SHK3Dr	shikimate dehydrogenase	Tyrosine, Tryptophan, and Phenylalanine Metabolism
SHKK	SHKK	SHKK	SHKK	SHKK	SHKK	SHKK	SHKK	shikimate kinase	Tyrosine, Tryptophan, and Phenylalanine Metabolism
SHSL1	SHSL1	SHSL1	SHSL1	SHSL1	SHSL1	SHSL1	SHSL1	O-succinylhomoserine lyase (L-cysteine)	Methionine Metabolism
SO4tex	SO4tex	SO4tex	SO4tex	SO4tex	SO4tex	SO4tex	SO4tex	sulfate transport via diffusion (extracellular to periplasm)	Transport, Outer Membrane Porin
SULRi	SULRi	SULRi	SULRi	SULRi	SULRi	SULRi	SULRi	sulfite reductase (NADPH2)	Cysteine Metabolism
SULabcpp	SULabcpp	SULabcpp	SULabcpp	SULabcpp	SULabcpp	SULabcpp	SULabcpp	sulfate transport via ABC system (periplasm)	Inorganic Ion Transport and Metabolism
T2DECAI	T2DECAI	T2DECAI	T2DECAI	T2DECAI	T2DECAI	T2DECAI	T2DECAI	trans-2-decenoyl-ACP isomerase	Cell Envelope Biosynthesis
TDSK	TDSK	TDSK	TDSK	TDSK	TDSK	TDSK	TDSK	Tetraacyldisaccharide 4'kinase	Lipopolysaccharide Biosynthesis / Recycling
THDPS	THDPS	THDPS	THDPS	THDPS	THDPS	THDPS	THDPS	tetrahydrodipicolinate succinylase	Threonine and Lysine Metabolism
THRD_L	THRD_L	THRD_L	THRD_L	THRD_L	THRD_L	THRD_L	THRD_L	L-threonine deaminase	Valine, Leucine, and Isoleucine Metabolism
THRS	THRS	THRS	THRS	THRS	THRS	THRS	THRS	threonine synthase	Threonine and Lysine Metabolism
THZPSN	THZPSN	THZPSN	THZPSN	THZPSN	THZPSN	THZPSN	THZPSN	thiazole phosphate synthesis	Cofactor and Prosthetic Group Biosynthesis
TMDS	TMDS	TMDS	TMDS	TMDS	TMDS	TMDS	TMDS	thymidylate synthase	Nucleotide Salvage Pathway
TMPK	TMPK	TMPK	TMPK	TMPK	TMPK	TMPK	TMPK	thiamine-phosphate kinase	Cofactor and Prosthetic Group Biosynthesis
TMPPP	TMPPP	TMPPP	TMPPP	TMPPP	TMPPP	TMPPP	TMPPP	thiamine-phosphate diphosphorylase	Cofactor and Prosthetic Group Biosynthesis
TYRTA	TYRTA	TYRTA	TYRTA	TYRTA	TYRTA	TYRTA	TYRTA	tyrosine transaminase	Tyrosine, Tryptophan, and Phenylalanine Metabolism
U23GAAT	U23GAAT	U23GAAT	U23GAAT	U23GAAT	U23GAAT	U23GAAT	U23GAAT	UDP-3-O-(3-hydroxymyristoyl)glucosamine acyltransferase	Lipopolysaccharide Biosynthesis / Recycling
UAAGDS	UAAGDS	UAAGDS	UAAGDS	UAAGDS	UAAGDS	UAAGDS	UAAGDS	UDP-N-acetylmuramoyl-L-alanyl-D-glutamyl-meso-2,6-diaminopimelate synthetase	Cell Envelope Biosynthesis
UAGAAT	UAGAAT	UAGAAT	UAGAAT	UAGAAT	UAGAAT	UAGAAT	UAGAAT	UDP-N-acetylglucosamine acyltransferase	Lipopolysaccharide Biosynthesis / Recycling
UAGCVT	UAGCVT	UAGCVT	UAGCVT	UAGCVT	UAGCVT	UAGCVT	UAGCVT	UDP-N-acetylglucosamine 1-carboxyvinyltransferase	Cell Envelope Biosynthesis
UAGDP	UAGDP	UAGDP	UAGDP	UAGDP	UAGDP	UAGDP	UAGDP	UDP-N-acetylglucosamine diphosphorylase	Cell Envelope Biosynthesis
UAGPT3	UAGPT3	UAGPT3	UAGPT3	UAGPT3	UAGPT3	UAGPT3	UAGPT3	UDP-N-acetylglucosamine-N-acetylmuramyl-(pentapeptide)pyrophosphoryl-undecaprenol N-acetylglucosamine transferase	Cell Envelope Biosynthesis
UAMAGS	UAMAGS	UAMAGS	UAMAGS	UAMAGS	UAMAGS	UAMAGS	UAMAGS	UDP-N-acetylmuramoyl-L-alanyl-D-glutamate synthetase	Cell Envelope Biosynthesis
UAMAS	UAMAS	UAMAS	UAMAS	UAMAS	UAMAS	UAMAS	UAMAS	UDP-N-acetylmuramoyl-L-alanine synthetase	Cell Envelope Biosynthesis
UAPGR	UAPGR	UAPGR	UAPGR	UAPGR	UAPGR	UAPGR	UAPGR	UDP-N-acetylenolpyruvoylglucosamine reductase	Cell Envelope Biosynthesis
UDCPDP	UDCPDP	UDCPDP	UDCPDP	UDCPDP	UDCPDP	UDCPDP	UDCPDP	undecaprenyl-diphosphatase	Cell Envelope Biosynthesis
UDCPDPS	UDCPDPS	UDCPDPS	UDCPDPS	UDCPDPS	UDCPDPS	UDCPDPS	UDCPDPS	Undecaprenyl diphosphate synthase	Cofactor and Prosthetic Group Biosynthesis
UGMDDS	UGMDDS	UGMDDS	UGMDDS	UGMDDS	UGMDDS	UGMDDS	UGMDDS	UDP-N-acetylmuramoyl-L-alanyl-D-glutamyl-meso-2,6-diaminopimeloyl-D-alanyl-D-alanine synthetase	Cell Envelope Biosynthesis
UHGADA	UHGADA	UHGADA	UHGADA	UHGADA	UHGADA	UHGADA	UHGADA	UDP-3-O-acetylglucosamine deacetylase	Lipopolysaccharide Biosynthesis / Recycling
UMPK	UMPK	UMPK	UMPK	UMPK	UMPK	UMPK	UMPK	UMP kinase	Nucleotide Salvage Pathway
UPP3MT	UPP3MT	UPP3MT	UPP3MT	UPP3MT	UPP3MT	UPP3MT	UPP3MT	uroporphyrinogen methyltransferase	Cofactor and Prosthetic Group Biosynthesis
UPP3S	UPP3S	UPP3S	UPP3S	UPP3S	UPP3S	UPP3S	UPP3S	uroporphyrinogen-III synthase	Cofactor and Prosthetic Group Biosynthesis
UPPDC1	UPPDC1	UPPDC1	UPPDC1	UPPDC1	UPPDC1	UPPDC1	UPPDC1	uroporphyrinogen decarboxylase (uroporphyrinogen III)	Cofactor and Prosthetic Group Biosynthesis
USHD	USHD	USHD	USHD	USHD	USHD	USHD	USHD	UDP-sugar hydrolase	Lipopolysaccharide Biosynthesis / Recycling
Zn2tex	Zn2tex	Zn2tex	Zn2tex	Zn2tex	Zn2tex	Zn2tex	Zn2tex	zinc (Zn+2) transport via diffusion (extracellular to periplasm)	Transport, Outer Membrane Porin

## Sheet: Anaerobic specific
RXN	MG1655	W3110	EDL933	SAKAI	CFTO73	UTI89	core	Metabolic role	subSystem
EX_fe3_e	EX_fe3_e	EX_fe3_e	EX_fe3_e	EX_fe3_e	EX_fe3_e	EX_fe3_e	EX_fe3_e	Fe3+ exchange
EX_succ_e	EX_succ_e	EX_succ_e	EX_succ_e	EX_succ_e	EX_succ_e	EX_succ_e	EX_succ_e	Succinate exchange
5DOAN	5DOAN	5DOAN	5DOAN	5DOAN	5DOAN	5DOAN	5DOAN	5'-deoxyadenosine nuclosidase	Cofactor and Prosthetic Group Biosynthesis
CPPPGO2	CPPPGO2	CPPPGO2	CPPPGO2	CPPPGO2	CPPPGO2	CPPPGO2	CPPPGO2	Oxygen Independent coproporphyrinogen-III oxidase	Cofactor and Prosthetic Group Biosynthesis
DHORD5	DHORD5	DHORD5	DHORD5	DHORD5	DHORD5	DHORD5	DHORD5	dihydroorotic acid (menaquinone-8)	Purine and Pyrimidine Biosynthesis
DM_5DRIB	DM_5DRIB	DM_5DRIB	DM_5DRIB	DM_5DRIB	DM_5DRIB	DM_5DRIB	DM_5DRIB	Sink needed to allow 5'-deoxyribose to leave system
FRD2	FRD2	FRD2	FRD2	FRD2	FRD2	FRD2	FRD2	fumarate reductase	Citric Acid Cycle
GAPD	GAPD	GAPD	GAPD	GAPD	GAPD	GAPD	GAPD	glyceraldehyde-3-phosphate dehydrogenase	Glycolysis/Gluconeogenesis
OPHHX3	OPHHX3	OPHHX3	OPHHX3	OPHHX3	OPHHX3	OPHHX3	OPHHX3	2-Octaprenylphenol hydroxylase (anaerobic)	Cofactor and Prosthetic Group Biosynthesis
PDX5PO2	PDX5PO2	PDX5PO2	PDX5PO2	PDX5PO2	PDX5PO2	PDX5PO2	PDX5PO2	pyridoxine 5'-phosphate oxidase (anaerboic	Cofactor and Prosthetic Group Biosynthesis
PGK	PGK	PGK	PGK	PGK	PGK	PGK	PGK	phosphoglycerate kinase	Glycolysis/Gluconeogenesis
PPC	PPC	PPC	PPC	PPC	PPC	PPC	PPC	phosphoenolpyruvate carboxylase	Anaplerotic Reactions
PPPGO3	PPPGO3	PPPGO3	PPPGO3	PPPGO3	PPPGO3	PPPGO3	PPPGO3	protoporphyrinogen oxidase (anaerobic)	Cofactor and Prosthetic Group Biosynthesis
SUCCt3pp	SUCCt3pp	SUCCt3pp	SUCCt3pp	SUCCt3pp	SUCCt3pp	SUCCt3pp	SUCCt3pp	succinate transport out via proton antiport (periplasm)	Transport, Inner Membrane
SUCCtex	SUCCtex	SUCCtex	SUCCtex	SUCCtex	SUCCtex	SUCCtex	SUCCtex	succinate transport via diffusion (extracellular to periplasm)	Transport, Outer Membrane Porin

## Sheet: EHEC and core uniques
RXN	MG1655	W3110	EDL933	SAKAI	CFTO73	UTI89	core	Metabolic role	subSystem
EX_glyclt_e							EX_glyclt_e	Glycolate exchange
ASNS2							ASNS2	asparagine synthetase	Alanine and Aspartate Metabolism
FRD3			FRD3	FRD3				fumarate reductase	Citric Acid Cycle
GLUDy							GLUDy	glutamine phosphoribosyldiphosphate amidotransferase	Purine and Pyrimidine Biosynthesis
GLYCLTt2rpp							GLYCLTt2rpp	glycolate transport via diffusion (extracellular to periplasm)	Transport, Outer Membrane Porin
GLYCLTtex							GLYCLTtex	glycolate transport via diffusion (extracellular to periplasm)	Transport, Outer Membrane Porin
GLYCTO4			GLYCTO4	GLYCTO4				Glycolate oxidase	Alternate Carbon Metabolism
